# Supplementary material for: The coordinated action of UFMylation and the RQC pathways clears arrested polypeptides at the ER
Source: EMBO J. 2026 Mar 25;45(9):3252–75. doi: 10.1038/s44318-026-00753-9 (PMC13144351; doi:10.1038/s44318-026-00753-9)
Supplement: Supplementary file 2 — Data Set EV1 [file 44318_2026_753_MOESM2_ESM.xlsx]

## Sheet: Legend
Dataset EV1. Mass spectrometry analyses of 3xFLAG-UFM1 HCT116 tetON OsTIR1 cells co-immunoprecipitation with FLAG antibody.

## Sheet: MS 3xFLAG UFM1 IP
Protein FDR Confidence Combined	Accession	Description	Number of PSMs	Number of Peptides	Number of Unique Peptides	Coverage in Percent	MW in kDa	Normalised apQuant Area Pellet-control-1	Normalised apQuant Area Pellet-control-2	Normalised apQuant Area Pellet-control-3	Normalised apQuant Area Pellet-ANS-1	Normalised apQuant Area Pellet-ANS-2	Normalised apQuant Area Pellet-ANS-3	Normalised apQuant Area Lysate-control-1	Normalised apQuant Area Lysate-control-2	Normalised apQuant Area Lysate-control-3	Normalised apQuant Area Lysate-ANS-1	Normalised apQuant Area Lysate-ANS-2	Normalised apQuant Area Lysate-ANS-3	Normalised apQuant Area Control-IgG-1	Normalised apQuant Area Control-IgG-2	Normalised apQuant Area Control-IgG-3	Normalised apQuant Area Control-FLAG-IP-1	Normalised apQuant Area Control-FLAG-IP-2	Normalised apQuant Area Control-FLAG-IP-3	Normalised apQuant Area ANS-IgG-1	Normalised apQuant Area ANS-IgG-2	Normalised apQuant Area ANS-IgG-3	Normalised apQuant Area ANS-FLAG-IP-1	Normalised apQuant Area ANS-FLAG-IP-2	Normalised apQuant Area ANS-FLAG-IP-3	log2Fold change ANS_FLAG_IP ANS_IgG	log2Fold change ANS_FLAG_IP ctrl_FLAG_IP	log2Fold change ctrl_FLAG_IP ctrl_IgG	log2Fold change Lysate_ANS Lysate_control	log2Fold change ANS_FLAG_IP Pellet_ANS	log2Fold change ctrl_FLAG_IP Pellet_ctrl	log2Fold change Pellet_ANS Pellet_ctrl	Adjusted p-Value normalised ANS_FLAG_IP ANS_IgG	Adjusted p-Value normalised ANS_FLAG_IP ctrl_FLAG_IP	Adjusted p-Value normalised ctrl_FLAG_IP ctrl_IgG	Adjusted p-Value normalised Lysate_ANS Lysate_control	Adjusted p-Value normalised ANS_FLAG_IP Pellet_ANS	Adjusted p-Value normalised ctrl_FLAG_IP Pellet_ctrl	Adjusted p-Value normalised Pellet_ANS Pellet_ctrl	Number of Peptides per SpectrumFile 20251003_A3_N8_Grujic_Dagdas_GMI_ID2317_S01_Lysate-control-1	Number of Peptides per SpectrumFile 20251003_A3_N8_Grujic_Dagdas_GMI_ID2317_S02_Lysate-control-2	Number of Peptides per SpectrumFile 20251003_A3_N8_Grujic_Dagdas_GMI_ID2317_S03_Lysate-control-3	Number of Peptides per SpectrumFile 20251003_A3_N8_Grujic_Dagdas_GMI_ID2317_S04_Lysate-ANS-1
High	O95425	Supervillin OS=Homo sapiens OX=9606 GN=SVIL PE=1 SV=2	234	53	47	27	247.6	0	0	0	0	0	17713.8	0	30811.4	0	21027.9	29164.1	0	28974.8	530128	99322	471195	1.20756e+06	1.56758e+06	51066.3	90448.1	282692	695648	1.17181e+06	1.57545e+06	3.314	0.175	3.064		5.939			0.0325773	0.960593	0.122485		0.00056591			0	1	0	0
High	Q5M775	Cytospin-B OS=Homo sapiens OX=9606 GN=SPECC1 PE=1 SV=1	132	24	21	25	118.5	0	0	0	0	0	0	0	0	0	0	0	0	49306.9	1.44457e+06	229151	506056	1.37349e+06	1.47213e+06	20477.8	161516	475391	1.05303e+06	1.05317e+06	1.25012e+06	3.261	0.146	1.99					0.119637	0.960593	0.329952					0	0	0	0
High	O60841	Eukaryotic translation initiation factor 5B OS=Homo sapiens OX=9606 GN=EIF5B PE=1 SV=4	1416	96	69	50	138.7	1.69224e+07	1.37555e+07	1.53416e+07	1.38285e+08	1.27871e+08	1.25985e+08	5.06898e+07	5.58815e+07	5.60019e+07	4.28005e+07	4.10296e+07	4.32816e+07	3.93199e+06	2.99618e+06	3.53352e+06	3.24535e+07	2.86854e+07	2.99305e+07	1.84593e+06	3.10365e+06	3.70659e+06	2.74977e+07	3.07009e+07	2.17732e+07	3.253	-0.2	3.129	-0.354	-2.307	0.988	3.095	0.00282348	0.728378	0.000179394	0.253077	2.98119e-05	0.000340343	0.00140181	29	30	28	44
High	Q5JSZ5	Protein PRRC2B OS=Homo sapiens OX=9606 GN=PRRC2B PE=1 SV=2	508	84	67	39	242.8	716448	750340	826184	1.43688e+06	1.58252e+06	1.45608e+06	264842	165388	187823	261351	200957	146016	94852.2	82896.6	71834.9	1.08169e+06	961620	910212	84383.8	90393.8	79679.8	739279	806724	621118	3.084	-0.451	3.57	-0.034	-1.053	0.364	0.966	0.000784211	0.276782	0.000179394	0.970376	0.000660882	0.0254348	0.0277257	23	22	23	36
High	Q96SB3	Neurabin-2 OS=Homo sapiens OX=9606 GN=PPP1R9B PE=1 SV=3	181	35	28	44	89.3	0	0	0	0	0	0	0	0	0	0	0	0	93948.9	2.75608e+06	642872	2.71314e+06	6.52943e+06	6.55858e+06	155738	702858	1.59294e+06	3.29964e+06	4.99376e+06	6.39939e+06	3.08	-0.047	3.149					0.0717838	0.986345	0.146451					0	2	1	1
High	Q86WP2	Vasculin OS=Homo sapiens OX=9606 GN=GPBP1 PE=1 SV=1	47	11	9	27	53.3	0	0	0	0	0	0	0	0	0	0	0	0	97151.9	104543	0	859931	903972	987891	0	80039.7	71079.8	592161	604751	707149	3.068	-0.534	3.184					0.00126633	0.113279	0.000307536					1	1	0	5
High	Q86YZ3;cont_C00102	Hornerin OS=Homo sapiens OX=9606 GN=HRNR PE=1 SV=2;Hornerin OS=Homo sapiens GN=HRNR PE=1 SV=2	130	50	35	36	282.2	37250.9	26403.2	0	26767.8	0	104942	0	0	0	0	0	0	121998	8.15456e+06	49155.9	99943.8	232293	14373	63068.3	79049.4	110549	604958	334695	1.36102e+06	2.989	3.23	-2.398		3.618	1.145	0.757	0.0213295	0.336898	0.486758		0.00965019	0.422661	0.68901	3	3	0	1
High	P47813	Eukaryotic translation initiation factor 1A, X-chromosomal OS=Homo sapiens OX=9606 GN=EIF1AX PE=1 SV=2	129	11	7	64	16.5	2.62774e+07	4.38323e+07	4.05612e+07	1.41661e+08	6.31522e+07	6.34589e+07	8.5037e+07	6.52832e+07	8.28565e+07	6.94739e+07	7.34294e+07	7.98829e+07	1.70561e+06	2.15219e+06	1.5283e+06	1.25518e+07	1.07194e+07	1.34813e+07	1.37009e+06	1.49974e+06	1.66676e+06	1.32388e+07	1.3522e+07	9.50465e+06	2.986	-0.031	2.779	-0.058	-2.794	-1.562	1.201	0.00126633	0.979582	0.000520382	0.89036	0.000438898	0.000770319	0.245522	3	3	4	7
High	P78344	Eukaryotic translation initiation factor 4 gamma 2 OS=Homo sapiens OX=9606 GN=EIF4G2 PE=1 SV=1	686	56	39	52	102.3	9.03787e+06	9.68831e+06	1.02304e+07	1.6885e+07	2.14648e+07	1.85033e+07	2.92223e+07	2.97957e+07	3.25417e+07	3.18474e+07	3.01197e+07	2.9176e+07	270030	468077	220830	1.99035e+06	2.01656e+06	2.05445e+06	264364	256723	258139	1.616e+06	2.33461e+06	1.56178e+06	2.798	-0.162	2.736	-0.006	-3.384	-2.254	0.968	0.00126633	0.821856	0.00466002	0.984489	1.37549e-05	3.53492e-06	0.0400409	27	23	28	30
High	O75340	Programmed cell death protein 6 OS=Homo sapiens OX=9606 GN=PDCD6 PE=1 SV=1	137	10	7	47	21.9	5.40609e+06	3.8201e+06	5.37303e+06	5.17612e+06	6.1236e+06	9.92363e+06	5.64389e+06	5.62758e+06	6.17849e+06	1.33444e+07	8.12909e+06	9.14606e+06	320941	5.09365e+06	1.14131e+06	3.22674e+06	6.60689e+06	8.13603e+06	591113	1.93048e+06	2.01917e+06	5.86393e+06	8.2551e+06	1.15124e+07	2.639	0.561	2.18	0.779	0.275	0.215	0.501	0.033105	0.706145	0.204557	0.297628	0.484735	0.610769	0.485365	5	4	2	3
High	Q9UBQ5	Eukaryotic translation initiation factor 3 subunit K OS=Homo sapiens OX=9606 GN=EIF3K PE=1 SV=1	279	15	10	58	25	4.94271e+07	4.59345e+07	5.64024e+07	1.23919e+08	1.25768e+08	1.06471e+08	7.88498e+07	8.54577e+07	8.17448e+07	8.0334e+07	7.52843e+07	7.79798e+07	5.79478e+06	5.05078e+06	5.58344e+06	2.85837e+07	2.69154e+07	3.18558e+07	4.69999e+06	4.68867e+06	4.44218e+06	2.71615e+07	3.00456e+07	1.98538e+07	2.457	-0.199	2.41	-0.075	-2.226	-0.795	1.232	0.00177983	0.780842	0.000179394	0.723571	6.98417e-05	0.00124253	0.022561	9	6	9	10
High	Q14315	Filamin-C OS=Homo sapiens OX=9606 GN=FLNC PE=1 SV=3	626	94	68	41	290.8	35419.9	68843.8	27232.9	76270.8	117741	19320.4	1.53942e+06	1.78576e+06	1.77491e+06	1.87588e+06	1.75289e+06	1.74834e+06	0	121541	4448.22	5960.87	52899.4	65361.5	0	10391.6	9569.14	31362.3	70563.1	69869.1	2.428	0.969	0.238	0.079	-0.055	-0.563	0.462	0.0280798	0.8021	0.952256	0.770686	0.951211	0.611485	0.782608	4	11	7	5
High	Q69YQ0	Cytospin-A OS=Homo sapiens OX=9606 GN=SPECC1L PE=1 SV=3	292	46	41	36	124.5	15351	80860.4	70785.9	114549	195954	161839	56675.5	48197.1	103587	0	0	35234.1	187497	2.87141e+06	457047	1.53933e+06	4.09049e+06	5.37448e+06	174813	562950	1.26374e+06	1.77441e+06	2.58697e+06	4.14376e+06	2.419	-0.277	2.368		4.118	6.185	1.79	0.0984086	0.935405	0.193649		7.01197e-05	0.000442171	0.308845	0	1	2	2
High	Q9NQB0	Transcription factor 7-like 2 OS=Homo sapiens OX=9606 GN=TCF7L2 PE=1 SV=2	95	11	8	19	67.9	756025	1.05261e+06	942140	770564	1.04134e+06	654768	8.03767e+06	9.2813e+06	9.23065e+06	8.37338e+06	1.04104e+07	8.06678e+06	533610	1.11661e+07	3.48342e+06	47750	304745	146923	595549	4.44163e+06	154517	4.07758e+06	3.36671e+06	4.05785e+06	2.364	4.89	-4.415		2.243	-2.818	-0.171	0.256381	0.0147729	0.0693409		9.24697e-05	0.00750727	0.752155	4	5	4	4
High	Q9GZS1	DNA-directed RNA polymerase I subunit RPA49 OS=Homo sapiens OX=9606 GN=POLR1E PE=1 SV=3	251	22	18	49	47.2	1.01634e+06	1.07474e+06	6.24726e+07	1.07345e+06	1.52844e+06	1.33032e+06	638237	599079	921343	919681	1.9378e+08	837990	3.90674e+06	1.41376e+06	1.4073e+06	9.09224e+06	869084	1.14921e+07	1.31625e+06	4.09775e+06	1.28273e+06	8.26074e+06	1.10586e+07	9.91435e+06	2.344	1.106	1.182	2.909	2.899	0.137	-1.655	0.0325773	0.776285	0.494849	0.674612	2.05982e-05	0.947675	0.678106	13	11	13	14
High	A1L390	Pleckstrin homology domain-containing family G member 3 OS=Homo sapiens OX=9606 GN=PLEKHG3 PE=1 SV=1	111	22	21	21	134.3	0	0	0	0	0	0	0	0	0	0	0	0	8872.89	373263	43044.4	206250	463015	558966	0	60163.2	124961	254742	479766	664531	2.32	0.202	2.85					0.0575793	0.960593	0.210898					0	0	0	0
High	O15372	Eukaryotic translation initiation factor 3 subunit H OS=Homo sapiens OX=9606 GN=EIF3H PE=1 SV=1	641	35	21	61	39.9	5.23097e+07	5.59066e+07	6.32588e+07	1.34944e+08	1.47228e+08	1.56065e+08	8.52981e+07	8.52212e+07	8.58352e+07	1.00906e+08	7.75426e+07	9.98224e+07	1.10971e+07	8.71066e+06	9.87475e+06	6.02766e+07	5.90396e+07	5.86877e+07	9.10772e+06	9.92787e+06	9.616e+06	4.54518e+07	6.03316e+07	3.89155e+07	2.313	-0.323	2.591	0.108	-1.62	0.058	1.356	0.00177983	0.587941	0.000179394	0.770686	0.000311909	0.634716	0.0166897	16	20	19	21
High	O60869	Endothelial differentiation-related factor 1 OS=Homo sapiens OX=9606 GN=EDF1 PE=1 SV=1	333	18	14	64	16.4	3.27832e+07	5.33574e+07	4.18915e+07	9.45998e+07	1.31882e+08	1.04678e+08	5.27572e+07	4.90264e+07	5.44982e+07	2.0039e+07	3.13971e+07	2.48742e+07	2.89545e+07	2.53631e+07	2.20998e+07	1.6684e+08	1.6414e+08	1.86227e+08	3.46213e+07	2.91656e+07	4.42491e+07	1.84581e+08	1.87204e+08	1.5137e+08	2.29	0.012	2.765	-1.057	0.667	2.04	1.385	0.00226835	0.988352	0.000216323	0.20949	0.0131497	0.000110553	0.0567544	3	6	6	6
High	Q9Y262	Eukaryotic translation initiation factor 3 subunit L OS=Homo sapiens OX=9606 GN=EIF3L PE=1 SV=1	1104	46	27	54	66.7	8.79499e+07	8.46375e+07	9.78639e+07	1.66562e+08	1.59979e+08	1.86006e+08	1.24109e+08	1.08187e+08	1.10653e+08	1.18369e+08	1.24617e+08	1.1426e+08	1.18992e+07	9.95095e+06	1.1811e+07	6.07246e+07	5.5886e+07	5.85216e+07	1.06218e+07	1.02822e+07	1.09478e+07	4.35129e+07	6.40456e+07	4.01573e+07	2.183	-0.276	2.383	0.061	-1.823	-0.625	0.922	0.00282348	0.68628	0.000179394	0.809579	0.000256081	0.00153274	0.0351184	25	20	20	27
High	Q13347	Eukaryotic translation initiation factor 3 subunit I OS=Homo sapiens OX=9606 GN=EIF3I PE=1 SV=1	1024	38	20	77	36.5	1.02281e+08	1.10327e+08	1.17649e+08	2.16832e+08	2.72321e+08	2.54593e+08	1.77197e+08	1.75946e+08	1.31307e+08	1.72921e+08	1.73372e+08	1.6059e+08	1.26614e+07	1.09552e+07	1.2905e+07	8.1922e+07	7.6442e+07	7.46179e+07	1.15895e+07	1.06877e+07	1.27466e+07	4.64304e+07	6.79027e+07	4.63929e+07	2.178	-0.559	2.676	0.078	-2.228	-0.502	1.167	0.00259633	0.293712	0.000179394	0.855833	8.26242e-05	0.00416846	0.0266604	21	19	22	26
High	P28290	Protein ITPRID2 OS=Homo sapiens OX=9606 GN=ITPRID2 PE=1 SV=3	1287	83	54	49	138.3	2.14337e+06	4.0068e+06	3.85281e+06	4.2657e+06	6.89773e+06	5.81359e+06	9.39267e+06	7.95706e+06	8.28325e+06	8.21263e+06	8.33088e+06	7.63654e+06	5.6159e+06	3.67316e+07	1.2264e+07	2.93004e+07	5.32705e+07	5.30493e+07	4.06402e+06	1.13615e+07	2.00167e+07	3.01079e+07	4.56361e+07	6.15604e+07	2.172	0.01	1.678	-0.082	2.983	3.763	0.79	0.0772415	0.995074	0.168723	0.770686	0.000169883	9.98165e-05	0.326928	17	21	18	23
High	O00303	Eukaryotic translation initiation factor 3 subunit F OS=Homo sapiens OX=9606 GN=EIF3F PE=1 SV=1	684	23	12	44	37.5	1.03936e+08	1.01155e+08	1.1043e+08	2.72388e+08	2.44691e+08	2.4896e+08	1.22282e+08	1.33091e+08	1.34328e+08	1.31799e+08	1.33124e+08	1.30818e+08	1.46016e+07	1.33346e+07	1.54583e+07	7.81564e+07	7.08785e+07	7.76548e+07	1.32483e+07	1.44516e+07	1.40484e+07	5.22405e+07	8.32012e+07	5.46873e+07	2.155	-0.285	2.386	0.023	-2.042	-0.477	1.279	0.00309354	0.68628	0.000179394	0.918171	0.000151054	0.00411295	0.0125207	18	13	16	18
High	O15371	Eukaryotic translation initiation factor 3 subunit D OS=Homo sapiens OX=9606 GN=EIF3D PE=1 SV=1	872	57	27	59	63.9	5.96561e+07	6.82203e+07	7.32519e+07	1.55945e+08	1.72962e+08	1.22538e+08	1.10002e+08	9.8842e+07	9.01994e+07	1.04401e+08	1.05033e+08	1.07077e+08	1.32914e+07	1.06401e+07	1.36075e+07	7.38752e+07	7.00154e+07	6.39583e+07	1.1396e+07	1.05054e+07	1.08487e+07	4.47832e+07	5.74706e+07	4.02107e+07	2.105	-0.559	2.475	0.087	-1.666	0.05	1.157	0.00177983	0.241858	0.000307536	0.762898	0.000358173	0.716919	0.0465726	26	19	27	32
High	Q14152	Eukaryotic translation initiation factor 3 subunit A OS=Homo sapiens OX=9606 GN=EIF3A PE=1 SV=1	2510	124	86	53	166.5	8.59458e+07	8.70731e+07	9.91062e+07	2.28812e+08	2.14852e+08	1.89171e+08	1.34131e+08	1.22048e+08	1.24687e+08	1.27903e+08	1.30085e+08	1.27374e+08	1.75452e+07	2.03396e+07	2.23753e+07	1.05201e+08	1.05553e+08	1.00986e+08	1.84093e+07	1.67642e+07	2.01246e+07	7.33307e+07	9.97437e+07	6.43035e+07	2.081	-0.418	2.378	0.018	-1.435	0.199	1.216	0.00293313	0.434787	0.000222799	0.9336	0.000646741	0.113479	0.022561	49	52	54	69
High	Q7L2H7	Eukaryotic translation initiation factor 3 subunit M OS=Homo sapiens OX=9606 GN=EIF3M PE=1 SV=1	729	39	19	58	42.5	5.1658e+07	4.36728e+07	5.10913e+07	1.05611e+08	1.16085e+08	1.46261e+08	9.51928e+07	9.50891e+07	9.10479e+07	9.42729e+07	9.87e+07	9.4201e+07	8.63552e+06	7.70643e+06	7.77535e+06	3.89893e+07	3.06931e+07	4.0074e+07	6.5141e+06	7.13956e+06	6.98474e+06	2.41495e+07	4.01992e+07	2.43681e+07	2.062	-0.34	2.178	0.03	-2.081	-0.422	1.32	0.00456634	0.68628	0.000586631	0.886686	0.000341373	0.0354457	0.0277257	18	13	20	21
High	Q03001	Dystonin OS=Homo sapiens OX=9606 GN=DST PE=1 SV=4	366	102	94	16	860.1	0	0	0	0	0	4672.47	15502.9	14003.8	15828.7	14058.4	6275.63	17663.2	0	25401.3	2305.29	8653.35	14036.1	25025.4	1665.64	3232.11	7622.48	8070.58	14482.8	24627.4	2.044	-0.026	0.921	-0.38	1.606			0.106065	0.994748	0.629272	0.760009	0.0923158			3	6	9	9
High	Q99613	Eukaryotic translation initiation factor 3 subunit C OS=Homo sapiens OX=9606 GN=EIF3C PE=1 SV=1	1381	80	50	50	105.3	6.05906e+07	7.09765e+07	7.68501e+07	1.42089e+08	1.65882e+08	1.58663e+08	1.22218e+08	1.10779e+08	1.21873e+08	1.01632e+08	1.07851e+08	1.05954e+08	1.24082e+07	1.18775e+07	1.25375e+07	5.81605e+07	5.51061e+07	5.63748e+07	1.12811e+07	9.65264e+06	1.13431e+07	4.11275e+07	5.6136e+07	3.74561e+07	2.043	-0.354	2.204	-0.169	-1.811	-0.29	1.167	0.00282348	0.510477	0.000179394	0.512995	0.000163563	0.062601	0.0271028	33	26	38	37
High	P35527;cont_C00133	Keratin, type I cytoskeletal 9 OS=Homo sapiens OX=9606 GN=KRT9 PE=1 SV=3;Keratin, type I cytoskeletal 9 OS=Homo sapiens GN=KRT9 PE=1 SV=3	1089	72	33	55	62	3.79617e+07	1.18265e+08	6.76355e+06	3.79937e+07	2.26634e+07	3.46706e+07	1.87157e+07	2.17849e+07	1.67112e+07	1.96713e+07	1.99e+07	5.69241e+06	1.51582e+07	7.71483e+08	1.16039e+07	1.29219e+07	2.83305e+07	3.99723e+06	7.00693e+06	1.40494e+07	1.72236e+07	3.4881e+07	3.01479e+07	1.11768e+08	2.038	2.109	-2.178	-0.537	0.659	-1.458	-0.008	0.0851451	0.387626	0.445025	0.739954	0.294411	0.299686	0.995948	26	31	13	24
High	Q92817	Envoplakin OS=Homo sapiens OX=9606 GN=EVPL PE=1 SV=3	417	75	64	37	231.5	0	0	0	11336.6	19226	16199	0	0	0	25871.4	0	0	277772	1.68126e+06	417502	982380	2.04614e+06	2.62443e+06	207587	457461	942906	1.20073e+06	1.8222e+06	2.78299e+06	2.029	0.069	1.586		6.906			0.0872485	0.982599	0.206997		7.38267e-06			0	0	0	1
High	Q16643	Drebrin OS=Homo sapiens OX=9606 GN=DBN1 PE=1 SV=4	1005	46	32	45	71.4	2.43309e+07	3.43255e+07	3.26278e+07	3.59131e+07	5.00496e+07	4.88991e+07	2.76239e+07	2.36025e+07	2.56725e+07	1.80892e+07	2.6575e+07	1.38363e+07	5.18118e+06	1.49294e+08	3.29511e+07	6.69456e+07	1.41306e+08	1.80312e+08	9.32798e+06	3.97894e+07	7.02561e+07	7.85098e+07	1.14945e+08	1.7835e+08	1.983	-0.028	2.021	-0.444	1.398	1.989	0.563	0.162525	0.994748	0.312404	0.598048	0.00711765	0.00331392	0.306686	14	19	24	23
High	P60228	Eukaryotic translation initiation factor 3 subunit E OS=Homo sapiens OX=9606 GN=EIF3E PE=1 SV=1	957	53	26	62	52.2	5.7938e+07	7.50168e+07	7.77114e+07	1.6613e+08	1.60729e+08	1.70934e+08	1.36876e+08	1.60482e+08	1.60614e+08	1.29249e+08	1.51284e+08	1.20639e+08	9.05923e+06	8.51584e+06	8.63197e+06	3.9512e+07	3.94996e+07	3.82992e+07	7.42489e+06	9.34075e+06	7.85244e+06	2.9124e+07	4.102e+07	2.76236e+07	1.974	-0.286	2.163	-0.194	-2.371	-0.833	1.252	0.00323657	0.643765	0.000179394	0.621833	4.07996e-05	0.00165345	0.0266604	28	26	26	35
High	P30419	Glycylpeptide N-tetradecanoyltransferase 1 OS=Homo sapiens OX=9606 GN=NMT1 PE=1 SV=2	353	27	13	48	56.8	1.59069e+07	1.73406e+07	1.85436e+07	1.75697e+07	2.18236e+07	2.36699e+07	2.88294e+07	2.94296e+07	3.25529e+07	3.14285e+07	2.7608e+07	2.83797e+07	1.41359e+06	1.42628e+06	765714	4.76123e+06	5.17887e+06	4.43676e+06	1.25905e+06	690621	910787	3.15505e+06	4.63057e+06	3.19001e+06	1.96	-0.41	2.049	-0.055	-2.535	-1.849	0.276	0.0100743	0.453521	0.00931681	0.843192	5.87511e-05	1.45434e-05	0.48575	15	14	14	12
High	O14974	Protein phosphatase 1 regulatory subunit 12A OS=Homo sapiens OX=9606 GN=PPP1R12A PE=1 SV=1	678	65	54	49	115.2	568811	3.6249e+06	2.21373e+06	9.67403e+06	4.74554e+06	3.99284e+06	8.23792e+06	7.64253e+06	6.3051e+06	7.27259e+06	5.83029e+06	8.08292e+06	618667	2.27446e+07	4.26918e+06	8.31911e+06	1.91533e+07	2.63843e+07	971005	4.6141e+06	9.10068e+06	1.00188e+07	1.3215e+07	1.75989e+07	1.946	-0.284	2.043	-0.071	1.223	3.282	1.776	0.187604	0.911196	0.344754	0.891002	0.025209	0.00815307	0.340031	3	13	11	14
High	Q14573	Inositol 1,4,5-trisphosphate-gated calcium channel ITPR3 OS=Homo sapiens OX=9606 GN=ITPR3 PE=1 SV=2	1182	118	85	37	303.9	884809	690570	731645	927703	1.17421e+06	851817	425676	388081	252586	426267	310465	383346	738121	8.63924e+06	2.1877e+06	5.63547e+06	1.07091e+07	1.19421e+07	1.12442e+06	2.69512e+06	4.39526e+06	5.50459e+06	9.64656e+06	1.42792e+07	1.944	0.024	1.897	0.094	3.225	3.552	0.351	0.0916394	0.994748	0.211232	0.900519	0.000227417	7.04704e-05	0.436743	15	15	21	23
High	Q6WCQ1	Myosin phosphatase Rho-interacting protein OS=Homo sapiens OX=9606 GN=MPRIP PE=1 SV=3	826	69	51	55	116.5	287857	1.62593e+06	1.09674e+06	1.21931e+06	1.98625e+06	1.55431e+06	2.12708e+06	1.44845e+06	1.47144e+06	2.07548e+06	1.65497e+06	1.58616e+06	1.75047e+06	2.28286e+07	4.90284e+06	1.05935e+07	1.89582e+07	2.37442e+07	1.66471e+06	4.50155e+06	8.41766e+06	1.08617e+07	1.5155e+07	2.13878e+07	1.934	-0.146	1.535	0.088	3.29	4.394	0.958	0.104634	0.960593	0.321273	0.89036	9.09392e-05	0.00124596	0.54999	0	13	7	12
High	O60524	Ribosome quality control complex subunit NEMF OS=Homo sapiens OX=9606 GN=NEMF PE=1 SV=4	539	50	37	36	122.9	1.50366e+07	1.34523e+07	1.4914e+07	2.80317e+07	2.45487e+07	1.929e+07	6.19174e+06	6.17233e+06	5.60755e+06	6.31504e+06	6.45238e+06	7.05311e+06	1.19444e+06	1.48153e+06	899775	2.46781e+06	2.60276e+06	2.27862e+06	1.94163e+06	1.81828e+06	2.01805e+06	7.06985e+06	6.14305e+06	8.37059e+06	1.891	1.545	1.067	0.141	-1.73	-2.562	0.713	0.00177983	0.00380303	0.020678	0.599313	0.000263003	3.26524e-06	0.139992	25	20	23	29
High	Q9BQI0	Allograft inflammatory factor 1-like OS=Homo sapiens OX=9606 GN=AIF1L PE=1 SV=1	83	8	7	43	17.1	699068	3.5655e+06	2.98118e+06	3.72083e+06	3.94832e+06	3.32299e+06	1.32472e+06	1.48173e+06	1.83324e+06	977376	2.62437e+06	1.54058e+06	479767	2.62911e+07	4.17513e+06	6.2553e+06	1.27393e+07	1.84922e+07	674150	6.58922e+06	9.65783e+06	1.00893e+07	1.16615e+07	1.72645e+07	1.855	0.154	1.602	0.045	1.793	2.544	0.905	0.299254	0.960593	0.491726	0.970376	0.000399291	0.0171702	0.554995	0	2	1	4
High	P04264;cont_C00143	Keratin, type II cytoskeletal 1 OS=Homo sapiens OX=9606 GN=KRT1 PE=1 SV=6;Keratin, type II cytoskeletal 1 OS=Homo sapiens GN=KRT1 PE=1 SV=6	1381	70	33	46	66	7.84444e+07	2.45031e+08	2.78198e+07	8.30768e+07	5.43934e+07	1.47725e+08	2.81039e+07	4.48512e+07	4.52351e+07	4.82612e+07	3.28079e+07	2.2222e+07	4.80373e+07	9.98623e+08	1.65165e+07	2.49513e+07	8.10321e+07	1.0966e+07	1.51786e+07	2.7023e+07	3.53243e+07	9.0003e+07	4.38424e+07	1.65012e+08	1.83	1.625	-1.72	-0.232	-0.012	-1.531	0.107	0.0918908	0.537606	0.514667	0.823903	0.987005	0.20884	0.96246	26	31	18	25
High	Q9UHB6	LIM domain and actin-binding protein 1 OS=Homo sapiens OX=9606 GN=LIMA1 PE=1 SV=1	860	75	57	74	85.2	3.00029e+06	7.29375e+06	6.77028e+06	7.93355e+06	9.70477e+06	8.41879e+06	2.48302e+06	2.71237e+06	2.19323e+06	2.33992e+06	1.98498e+06	2.24155e+06	5.54099e+06	5.63855e+07	1.56406e+07	2.78107e+07	5.72688e+07	6.8019e+07	5.61153e+06	1.48802e+07	2.88693e+07	3.63967e+07	4.39545e+07	5.83525e+07	1.758	-0.072	1.49	-0.168	2.39	3.171	0.71	0.119637	0.975104	0.298519	0.652239	6.90376e-05	0.00101281	0.43501	11	17	15	16
High	Q8IVT2	Mitotic interactor and substrate of PLK1 OS=Homo sapiens OX=9606 GN=MISP PE=1 SV=1	308	39	30	56	75.3	7.5488e+06	8.04669e+06	4.881e+06	3.58745e+06	1.03835e+07	9.15586e+06	1.62649e+06	1.27628e+06	0	0	0	0	1.97647e+06	7.96029e+06	2.40488e+06	7.10183e+06	1.46443e+07	1.30048e+07	2.0782e+06	2.39869e+06	5.65174e+06	7.99216e+06	1.23064e+07	1.105e+07	1.757	-0.105	1.72		0.557	0.73		0.0489098	0.960593	0.111737		0.279982	0.0870822		0	0	0	0
High	Q9H7E2	Tudor domain-containing protein 3 OS=Homo sapiens OX=9606 GN=TDRD3 PE=1 SV=1	221	38	31	52	73.1	296977	291200	1.32432e+07	276945	1.42711e+07	591248	279726	306280	2.27145e+06	566910	358206	302405	3.00365e+07	1.72828e+06	1.66887e+06	2.43142e+06	2.46728e+06	2.24931e+06	1.29265e+06	1.33996e+06	1.70898e+06	1.77341e+06	2.9358e+07	2.03525e+06	1.721	0.991	-0.894		1.834	1.186	0.343	0.372525	0.821856	0.640141		0.374663	0.495354	0.951643	4	5	8	8
High	P13639	Elongation factor 2 OS=Homo sapiens OX=9606 GN=EEF2 PE=1 SV=4	2877	87	46	53	95.3	5.74581e+08	5.13909e+08	5.97774e+08	6.41202e+08	6.46449e+08	5.63034e+08	1.93355e+09	1.8811e+09	1.86575e+09	1.81185e+09	1.80274e+09	1.80898e+09	3.08324e+07	2.94976e+07	2.82743e+07	9.41051e+07	1.03975e+08	1.12589e+08	3.11174e+07	3.1587e+07	3.31391e+07	9.57603e+07	1.06935e+08	9.81751e+07	1.649	-0.044	1.807	-0.067	-2.62	-2.441	0.134	0.00126633	0.960593	0.000388291	0.713285	6.10194e-06	5.41047e-06	0.677762	51	52	51	54
High	P23588	Eukaryotic translation initiation factor 4B OS=Homo sapiens OX=9606 GN=EIF4B PE=1 SV=2	600	32	27	47	69.1	1.32852e+07	1.33948e+07	1.44019e+07	1.94623e+07	2.43903e+07	2.35916e+07	1.46952e+08	1.16197e+08	1.31446e+08	1.22884e+08	1.1094e+08	1.17132e+08	623577	696281	893849	2.35713e+06	3.30259e+06	3.32404e+06	2.52078e+06	1.77243e+06	3.31297e+06	5.99124e+06	1.09489e+07	6.93066e+06	1.647	1.378	2.02	-0.164	-1.541	-2.21	0.709	0.0284783	0.0703637	0.0043212	0.644788	0.00144098	3.39171e-05	0.0965658	15	14	13	15
High	P61981	14-3-3 protein gamma OS=Homo sapiens OX=9606 GN=YWHAG PE=1 SV=2	663	26	11	73	28.3	2.20506e+07	2.19911e+07	1.88473e+07	2.85253e+07	2.78088e+07	2.78132e+07	2.90787e+08	2.49813e+08	2.74452e+08	2.59351e+08	2.55849e+08	2.69635e+08	826018	834810	685258	2.24398e+06	2.37593e+06	2.94937e+06	575423	828089	827456	2.33115e+06	2.66359e+06	1.8557e+06	1.623	-0.15	1.685	-0.052	-3.634	-3.061	0.424	0.00861509	0.855459	0.002665	0.840544	4.53096e-06	5.003e-06	0.208819	11	11	13	14
High	P02533;cont_C00112	Keratin, type I cytoskeletal 14 OS=Homo sapiens OX=9606 GN=KRT14 PE=1 SV=4;Keratin, type I cytoskeletal 14 OS=Homo sapiens GN=KRT14 PE=1 SV=4	616	48	7	53	51.5	566703	4.77408e+06	52218.3	1.29916e+06	561453	1.70223e+06	249525	670543	83821.9	657899	214552	430866	1.17643e+07	3.92101e+07	379819	1.10714e+06	1.1889e+06	305582	404858	797709	662522	1.7104e+06	908611	3.76583e+06	1.591	1.288	-2.922		0.746	0.503	1.045	0.127538	0.608086	0.307682		0.314663	0.789433	0.776512	13	27	11	15
High	O75369	Filamin-B OS=Homo sapiens OX=9606 GN=FLNB PE=1 SV=2	2645	185	122	63	278	5.57289e+06	9.40464e+06	8.56783e+06	7.13972e+06	8.65817e+06	8.30676e+06	5.01282e+07	5.22145e+07	5.6313e+07	5.17848e+07	4.81551e+07	5.0817e+07	3.85672e+06	2.60449e+07	6.98563e+06	1.28926e+07	2.32518e+07	2.39681e+07	3.3793e+06	7.31103e+06	1.04518e+07	1.24122e+07	1.93531e+07	2.77355e+07	1.563	-0.036	1.119	-0.073	1.233	1.333	0.064	0.101373	0.988352	0.345169	0.760009	0.00906778	0.00833221	0.920429	27	57	44	51
High	P06730	Eukaryotic translation initiation factor 4E OS=Homo sapiens OX=9606 GN=EIF4E PE=1 SV=2	250	11	7	34	25.1	8.40793e+07	8.25282e+07	8.93017e+07	1.4194e+08	1.50571e+08	1.20784e+08	1.66384e+08	1.7358e+08	1.54944e+08	1.606e+08	1.68798e+08	1.57341e+08	8.17888e+06	7.04115e+06	7.91731e+06	1.9851e+07	2.09163e+07	2.27264e+07	5.64652e+06	6.02849e+06	7.94685e+06	1.65351e+07	2.40178e+07	1.63859e+07	1.529	-0.179	1.457	-0.023	-2.877	-2.012	0.686	0.0103161	0.8021	0.00104992	0.927604	2.5706e-05	6.38606e-06	0.0965658	7	7	6	8
High	Q07157	Tight junction protein 1 OS=Homo sapiens OX=9606 GN=TJP1 PE=1 SV=3	356	62	52	40	195.3	1.26354e+06	1.39397e+06	1.33447e+06	1.46732e+06	1.51502e+06	337449	2.39597e+06	2.52065e+06	2.48762e+06	2.59213e+06	2.78479e+06	2.64936e+06	41967.2	1.27641e+06	257790	381306	859544	1.2288e+06	107551	316492	478465	529460	649152	1.13053e+06	1.525	-0.017	1.622	0.116	-0.316	-0.848	-0.549	0.165096	0.995074	0.426622	0.598048	0.674554	0.106431	0.703042	1	2	1	4
High	Q9BY89	Uncharacterized protein KIAA1671 OS=Homo sapiens OX=9606 GN=KIAA1671 PE=1 SV=2	307	65	60	44	196.6	0	0	0	0	46809.1	0	0	0	0	0	0	0	237662	1.53926e+06	495643	970756	1.7346e+06	1.71114e+06	328602	471596	865195	1.38709e+06	1.56799e+06	1.45472e+06	1.52	0.045	1.33		4.971			0.0464363	0.977357	0.246348		4.58383e-05			0	1	3	2
High	P55884	Eukaryotic translation initiation factor 3 subunit B OS=Homo sapiens OX=9606 GN=EIF3B PE=1 SV=3	1584	65	39	49	92.4	8.02467e+07	7.6012e+07	8.32436e+07	1.71849e+08	1.84848e+08	1.56763e+08	1.42592e+08	1.37142e+08	1.33397e+08	1.40762e+08	1.4241e+08	1.33574e+08	2.45471e+07	2.1799e+07	2.24229e+07	7.84467e+07	7.59343e+07	7.76844e+07	2.22744e+07	2.01197e+07	2.22289e+07	5.64296e+07	7.19281e+07	4.66755e+07	1.416	-0.429	1.756	0.013	-1.572	-0.045	1.098	0.00776906	0.393358	0.000222799	0.954021	0.000348683	0.666331	0.022561	38	34	38	43
High	Q9P0K7	Ankycorbin OS=Homo sapiens OX=9606 GN=RAI14 PE=1 SV=2	418	65	49	52	110	0	63695.3	24395.7	80139.8	120972	185054	1.14014e+06	1.02822e+06	1.04905e+06	813589	998244	1.53672e+06	458196	4.22109e+06	761047	1.71848e+06	3.30245e+06	3.8744e+06	575174	854825	1.47823e+06	1.59761e+06	2.41852e+06	3.56781e+06	1.415	-0.225	1.3	0.007	4.303	6.151	1.624	0.0975492	0.928799	0.356764	0.993899	0.00010343	0.000240992	0.294925	0	4	4	5
High	P68032	Actin, alpha cardiac muscle 1 OS=Homo sapiens OX=9606 GN=ACTC1 PE=1 SV=1	3285	33	5	50	42	3.16254e+08	6.02315e+08	7.13822e+08	6.656e+08	4.85427e+08	5.70399e+08	1.5399e+09	1.615e+09	1.10148e+09	1.588e+09	2.49636e+09	1.59712e+09	1.97349e+07	5.65989e+08	6.58131e+07	1.51874e+08	2.78861e+08	3.05504e+08	3.05979e+07	1.16996e+08	1.91148e+08	1.47784e+08	2.41139e+08	3.42337e+08	1.385	-0.028	1.379	0.403	-1.306	-1.131	0.146	0.277612	0.994748	0.479747	0.619469	0.00959585	0.0388781	0.857161	22	24	26	24
High	P31946	14-3-3 protein beta/alpha OS=Homo sapiens OX=9606 GN=YWHAB PE=1 SV=3	619	30	7	68	28.1	2.16057e+07	2.17316e+07	1.83392e+07	2.43023e+07	2.43473e+07	2.53742e+07	3.22375e+08	3.40439e+08	3.17474e+08	3.20705e+08	2.83264e+08	3.18164e+08	698580	874233	615267	1.48528e+06	1.63075e+06	1.45005e+06	571436	611765	483193	1.32633e+06	1.57903e+06	1.42142e+06	1.38	-0.08	1.075	-0.09	-4.1	-3.753	0.267	0.00328771	0.899898	0.0110923	0.715716	1.46875e-06	1.2747e-06	0.396449	10	11	12	10
High	P13645;cont_C00110	Keratin, type I cytoskeletal 10 OS=Homo sapiens OX=9606 GN=KRT10 PE=1 SV=6;Keratin, type I cytoskeletal 10 OS=Homo sapiens GN=KRT10 PE=1 SV=6	962	60	24	48	58.8	2.97445e+07	6.19235e+07	2.54837e+07	3.18911e+07	2.30272e+07	1.1944e+08	1.24722e+07	3.71658e+07	2.76879e+07	2.65959e+07	8.73962e+06	1.02194e+07	1.37454e+07	1.27656e+08	8.22934e+06	5.2338e+06	4.71858e+07	2.75685e+07	6.68179e+06	1.67781e+07	1.05151e+07	5.76791e+07	8.9373e+06	3.88326e+07	1.362	0.519	-0.362	-0.811	-0.71	-0.928	0.301	0.300938	0.935405	0.874528	0.667742	0.491343	0.349419	0.857434	25	27	25	22
High	Q4KMQ1	Taperin OS=Homo sapiens OX=9606 GN=TPRN PE=1 SV=2	105	16	13	27	75.5	0	0	0	0	0	0	0	0	0	0	0	0	564064	1.73022e+06	527296	1.10516e+06	1.82789e+06	1.76077e+06	183594	1.0489e+06	1.05229e+06	1.31495e+06	1.4434e+06	1.76935e+06	1.35	-0.028	0.93					0.280044	0.986345	0.264027					0	0	0	0
High	Q6P2E9	Enhancer of mRNA-decapping protein 4 OS=Homo sapiens OX=9606 GN=EDC4 PE=1 SV=1	353	49	37	38	151.6	1.90872e+07	2.76552e+07	1.58204e+07	1.08613e+07	4.77588e+06	4.1122e+06	3.60081e+07	3.24798e+07	3.23648e+07	8.45604e+06	2.36112e+07	7.70054e+06	72003.9	79208.5	41443.5	207246	210326	461215	110525	85416.9	81047.7	210442	323703	183498	1.343	-0.229	2.137	-1.541	-4.686	-6.221	-1.764	0.0255271	0.919445	0.0249598	0.358845	8.05919e-05	1.46167e-05	0.13214	9	10	12	9
High	O60437	Periplakin OS=Homo sapiens OX=9606 GN=PPL PE=1 SV=4	491	84	74	44	204.6	94910.6	50468.4	62803.7	59418.4	117274	155363	0	25469	0	0	0	0	769590	2.3e+06	1.06931e+06	1.65589e+06	3.13051e+06	3.40074e+06	855765	966112	1.47928e+06	2.03798e+06	2.5793e+06	3.71062e+06	1.332	0.049	1.073		4.712	5.28	0.616	0.0425492	0.982599	0.190363		6.84325e-05	2.38099e-05	0.549394	0	0	1	1
High	P62714	Serine/threonine-protein phosphatase 2A catalytic subunit beta isoform OS=Homo sapiens OX=9606 GN=PPP2CB PE=1 SV=1	321	33	2	66	35.6	5.00058e+06	3.80402e+06	4.47317e+06	3.66026e+06	4.36593e+06	5.83854e+06	5.93169e+07	8.33487e+07	7.96597e+07	6.34579e+07	6.38954e+07	6.32638e+07	114064	228078	264915	366487	253259	298109	115552	172391	220558	399679	425821	411319	1.331	0.446	0.668	-0.206	-3.46	-3.862	0.044	0.0233838	0.355966	0.241382	0.652654	1.06536e-05	4.75997e-06	0.935191	6	7	6	8
High	Q6ZU35	Capping protein-inhibiting regulator of actin dynamics OS=Homo sapiens OX=9606 GN=CRACD PE=1 SV=3	119	36	33	35	136.7	0	0	0	0	0	0	0	0	0	0	0	0	28016.1	1.20967e+06	169849	140099	533413	681184	58526.9	97704.9	410419	261150	319431	435574	1.318	-0.162	1.048					0.300062	0.965624	0.663241					0	3	2	1
High	P35908;cont_C00138	Keratin, type II cytoskeletal 2 epidermal OS=Homo sapiens OX=9606 GN=KRT2 PE=1 SV=2;Keratin, type II cytoskeletal 2 epidermal OS=Homo sapiens GN=KRT2 PE=1 SV=2	685	60	26	70	65.4	6.46275e+06	8.84559e+06	8.64695e+06	8.26485e+06	5.31645e+06	3.82728e+07	4.368e+06	5.30472e+06	3.33059e+06	5.59215e+06	5.37453e+06	4.96149e+06	1.03316e+07	4.22632e+07	2.53536e+06	1.00307e+06	1.08316e+07	2.82306e+06	1.95245e+06	3.22843e+06	3.73329e+06	1.36025e+07	3.39548e+06	6.95853e+06	1.257	1.13	-1.725	0.317	-0.796	-1.337	0.589	0.1952	0.756784	0.406664	0.599313	0.417683	0.181805	0.737258	20	18	22	21
High	P20042	Eukaryotic translation initiation factor 2 subunit 2 OS=Homo sapiens OX=9606 GN=EIF2S2 PE=1 SV=2	569	37	24	63	38.4	7.55871e+07	8.5558e+07	8.92413e+07	8.71569e+07	1.09275e+08	9.14482e+07	1.1393e+08	1.06753e+08	1.16494e+08	1.07476e+08	1.12908e+08	1.04762e+08	975987	907861	1.14297e+06	2.37067e+06	2.71884e+06	3.24206e+06	997278	926853	1.74078e+06	2.29992e+06	3.96576e+06	2.39856e+06	1.255	0.022	1.456	-0.052	-5.094	-4.918	0.198	0.0622787	0.988352	0.00520204	0.809579	5.75379e-06	1.2747e-06	0.582426	23	21	17	21
High	P63261	Actin, cytoplasmic 2 OS=Homo sapiens OX=9606 GN=ACTG1 PE=1 SV=1	6169	56	2	73	41.8	4.94002e+09	1.21238e+10	1.11745e+10	8.18031e+09	7.8598e+09	8.27837e+09	1.91184e+10	1.85452e+10	1.82739e+10	1.74913e+10	1.74837e+10	1.65427e+10	2.65713e+08	5.40991e+09	7.52057e+08	1.36373e+09	3.13068e+09	3.39674e+09	3.9264e+08	1.25587e+09	2.1203e+09	1.56685e+09	2.45979e+09	3.68891e+09	1.255	-0.01	1.249	-0.119	-1.742	-1.843	-0.11	0.288744	0.99693	0.489557	0.593196	0.00211416	0.0133087	0.90687	39	44	44	41
High	Q86UK7	E3 ubiquitin-protein ligase ZNF598 OS=Homo sapiens OX=9606 GN=ZNF598 PE=1 SV=1	194	28	24	31	98.6	375625	539425	478780	432236	540227	1.05608e+06	561765	323314	612861	741966	383123	830995	253469	165599	401225	426233	752937	930970	178010	200589	409879	357731	819817	572971	1.174	-0.277	1.383	0.362	-0.184	0.541	0.449	0.141534	0.902636	0.0850212	0.768438	0.716349	0.158444	0.608888	9	8	9	8
High	P21333	Filamin-A OS=Homo sapiens OX=9606 GN=FLNA PE=1 SV=4	3576	199	120	64	280.6	6.51839e+06	1.95773e+07	1.28615e+07	1.15502e+07	1.49229e+07	1.81468e+07	1.44525e+08	1.34759e+08	1.34379e+08	1.35099e+08	1.33575e+08	1.32025e+08	964164	3.53876e+07	2.58274e+06	4.69352e+06	9.45212e+06	1.0561e+07	995393	4.5945e+06	6.76353e+06	4.86442e+06	6.94236e+06	1.03444e+07	1.166	-0.141	0.804	-0.045	-1.054	-0.603	0.31	0.373366	0.960593	0.726256	0.818751	0.0210303	0.297521	0.754083	55	88	74	72
High	P55010	Eukaryotic translation initiation factor 5 OS=Homo sapiens OX=9606 GN=EIF5 PE=1 SV=2	274	28	19	45	49.2	7.17021e+06	6.44951e+06	6.35772e+06	1.10935e+07	1.1527e+07	9.45799e+06	4.45328e+07	5.06089e+07	5.05408e+07	4.75128e+07	4.81382e+07	4.60679e+07	24857.8	30675.7	25804.7	188138	66937.3	220378	43371.1	41703.3	0	46429.7	186992	98185.3	1.157	-0.568		-0.037	-6.812	-5.564	0.68	0.292175	0.839809		0.886079	2.98119e-05	5.70079e-05	0.0976668	9	8	8	11
High	P56537	Eukaryotic translation initiation factor 6 OS=Homo sapiens OX=9606 GN=EIF6 PE=1 SV=1	768	20	7	47	26.6	2.1208e+08	1.69302e+08	1.97845e+08	3.22705e+08	3.24094e+08	4.09866e+08	2.10857e+08	1.89903e+08	1.95631e+08	1.78572e+08	2.13667e+08	1.78349e+08	5.7629e+07	5.24127e+07	5.19159e+07	8.7573e+07	8.49346e+07	8.09841e+07	6.88374e+07	6.61543e+07	6.74075e+07	1.52559e+08	1.32439e+08	1.6083e+08	1.135	0.811	0.647	-0.068	-1.241	-1.187	0.864	0.0033765	0.0185964	0.00974474	0.826927	0.000438898	0.00014329	0.0824694	17	17	17	19
High	Q96HS1	Serine/threonine-protein phosphatase PGAM5, mitochondrial OS=Homo sapiens OX=9606 GN=PGAM5 PE=1 SV=2	248	15	14	52	32	5.09284e+06	5.70922e+06	6.38152e+06	5.18333e+06	6.54039e+06	2.83187e+06	1.11772e+07	6.69466e+06	6.64927e+06	8.29136e+06	8.32586e+06	6.14162e+06	6.07855e+06	1.36797e+07	7.97524e+06	1.42323e+07	2.11365e+07	1.07356e+07	4.48089e+06	6.77301e+06	8.67409e+06	1.28472e+07	1.78213e+07	1.17391e+07	1.117	-0.088	0.761	-0.077	1.602	1.374	-0.317	0.0618265	0.963766	0.227029	0.927604	0.00513169	0.00295822	0.68901	7	6	8	4
High	P05198	Eukaryotic translation initiation factor 2 subunit 1 OS=Homo sapiens OX=9606 GN=EIF2S1 PE=1 SV=3	544	32	20	62	36.1	5.03597e+07	5.5308e+07	5.503e+07	5.83399e+07	6.79373e+07	6.158e+07	1.29607e+08	1.28662e+08	1.25622e+08	1.26007e+08	1.26707e+08	1.19793e+08	1.39639e+06	988247	977730	2.39498e+06	2.76907e+06	3.45987e+06	1.05939e+06	1.20338e+06	2.14135e+06	2.39092e+06	4.31533e+06	2.59376e+06	1.098	0.074	1.363	-0.044	-4.385	-4.235	0.224	0.104725	0.965624	0.0130374	0.817063	1.06876e-05	2.24592e-06	0.468097	21	21	19	20
High	O00571	ATP-dependent RNA helicase DDX3X OS=Homo sapiens OX=9606 GN=DDX3X PE=1 SV=3	570	42	32	51	73.2	2.50855e+06	2.3425e+06	3.14289e+06	3.52318e+06	4.11493e+06	4.41585e+06	1.40932e+07	1.46327e+07	1.36089e+07	1.46663e+07	1.49413e+07	1.64873e+07	2.03994e+06	2.64365e+06	2.49502e+06	3.46626e+06	4.30609e+06	5.74041e+06	1.64795e+06	1.8321e+06	2.40184e+06	2.82316e+06	5.91306e+06	4.09044e+06	1.078	-0.109	0.89	0.121	0.031	0.738	0.598	0.0733077	0.960593	0.0439427	0.63102	0.930053	0.0204987	0.193986	10	9	11	11
High	P47756	F-actin-capping protein subunit beta OS=Homo sapiens OX=9606 GN=CAPZB PE=1 SV=5	277	26	17	61	30.6	7.63016e+06	7.54238e+06	8.15768e+06	8.20795e+06	6.91203e+06	1.55773e+07	1.53523e+08	1.54761e+08	1.38692e+08	1.45797e+08	1.51657e+08	1.39167e+08	303896	3.40046e+06	160524	427559	938083	1.12885e+06	101269	996063	995975	535774	1.11818e+06	1.55459e+06	1.071	0.347	0.483	-0.033	-3.297	-3.339	0.304	0.523653	0.90479	0.812435	0.893983	0.000834005	0.000218901	0.68901	6	6	7	5
High	P14923	Junction plakoglobin OS=Homo sapiens OX=9606 GN=JUP PE=1 SV=3	195	31	19	43	81.7	1.15743e+06	998791	958928	1.01541e+06	1.16783e+06	2.36776e+06	6.8837e+06	7.22515e+06	7.85334e+06	7.65791e+06	5.7186e+06	5.97077e+06	234246	3.50741e+06	87098.4	290807	534948	359631	37983.6	171127	125742	63800.3	390118	300865	1.065	-0.967	-0.118	-0.193	-2.85	-1.436	0.447	0.472667	0.704814	0.970762	0.652654	0.0114441	0.00160578	0.582859	2	4	4	2
High	P62140	Serine/threonine-protein phosphatase PP1-beta catalytic subunit OS=Homo sapiens OX=9606 GN=PPP1CB PE=1 SV=3	482	30	6	60	37.2	2.64937e+06	4.05116e+06	3.9112e+06	3.93624e+06	5.36972e+06	8.04884e+06	1.58205e+07	1.56896e+07	2.247e+07	1.71146e+07	1.39608e+07	1.36468e+07	1.91599e+06	9.68375e+06	2.7587e+06	4.5749e+06	6.98137e+06	1.01273e+07	1.53997e+06	3.37914e+06	5.42347e+06	4.93604e+06	6.27501e+06	7.96173e+06	1.042	-0.13	0.887	-0.258	0.179	0.982	0.673	0.22193	0.960593	0.403691	0.652654	0.621247	0.0311572	0.395966	12	15	13	14
High	O15160	DNA-directed RNA polymerases I and III subunit RPAC1 OS=Homo sapiens OX=9606 GN=POLR1C PE=1 SV=1	206	18	12	53	39.2	9.74802e+06	8.84505e+06	3.21933e+07	8.00835e+06	8.96123e+06	1.65755e+07	2.26846e+07	2.6153e+07	2.42642e+07	2.67387e+07	2.49366e+07	2.58191e+07	4.14193e+06	3.10805e+06	3.80512e+06	2.32869e+06	2.38218e+06	3.19339e+06	3.08099e+06	3.44238e+06	3.7864e+06	1.14068e+07	3.15227e+06	9.40862e+06	1.025	1.418	-0.489	0.086	-0.605	-2.431	-0.407	0.24063	0.355966	0.118992	0.730999	0.348103	0.00497227	0.760115	7	8	8	6
High	Q86U42	Polyadenylate-binding protein 2 OS=Homo sapiens OX=9606 GN=PABPN1 PE=1 SV=3	144	9	8	28	32.7	1.94182e+07	1.68973e+07	2.0571e+07	2.13976e+07	2.27604e+07	1.75328e+07	7.64659e+06	9.12685e+06	1.12869e+07	1.17154e+07	1.11623e+07	1.0358e+07	2.51744e+06	1.91747e+06	1.89637e+06	4.43949e+06	3.41537e+06	4.58849e+06	2.04309e+06	2.26969e+06	2.18593e+06	4.50227e+06	4.78479e+06	3.76622e+06	1	0.074	0.975	0.261	-2.239	-2.2	0.113	0.0084286	0.947587	0.0192877	0.619164	3.44159e-05	2.87427e-05	0.759978	5	5	3	4
High	P62258	14-3-3 protein epsilon OS=Homo sapiens OX=9606 GN=YWHAE PE=1 SV=1	1204	35	16	76	29.2	2.52509e+08	2.32129e+08	1.98695e+08	2.02832e+08	2.62356e+08	2.27894e+08	3.14729e+09	2.87308e+09	2.97089e+09	2.97585e+09	3.04634e+09	3.10709e+09	6.33218e+06	8.53131e+06	6.79903e+06	1.23753e+07	1.55206e+07	1.64141e+07	6.65247e+06	7.80066e+06	7.82229e+06	1.37831e+07	1.64758e+07	1.40492e+07	0.991	0.006	1.034	0.023	-3.964	-3.95	0.019	0.00855329	0.994748	0.0154284	0.918171	2.60751e-06	2.85082e-06	0.964427	25	27	24	21
High	Q9NRL2	Bromodomain adjacent to zinc finger domain protein 1A OS=Homo sapiens OX=9606 GN=BAZ1A PE=1 SV=2	205	33	31	23	178.6	81182	85205.2	58557.6	177664	66623.6	98812.5	0	102026	0	64963.9	0	49776.4	5.08488e+06	2.9407e+07	534489	659102	533450	606450	587428	680494	476633	628040	686347	3.43984e+06	0.987	0.933	-2.85		3.436	3.013	0.51	0.397696	0.689393	0.222892		0.00496764	1.29622e-05	0.582842	9	8	8	11
High	Q58A45	PAN2-PAN3 deadenylation complex subunit PAN3 OS=Homo sapiens OX=9606 GN=PAN3 PE=1 SV=3	50	12	10	16	95.6	0	0	0	0	0	0	0	0	0	0	0	0	188085	176797	203835	291360	390527	563729	205413	176236	175322	338327	355053	382833	0.952	-0.16	1.081					0.00723252	0.909729	0.0381281					0	0	1	0
High	Q96HY6	DDRGK domain-containing protein 1 OS=Homo sapiens OX=9606 GN=DDRGK1 PE=1 SV=2	225	15	12	45	35.6	1.23083e+07	9.82902e+06	1.26793e+07	7.95496e+06	1.053e+07	1.06361e+07	1.41471e+07	1.19758e+07	1.30435e+07	1.16209e+07	1.17498e+07	1.1432e+07	462018	570081	410388	85549.9	548598	272471	8.11249e+06	8.04377e+06	9.12487e+06	1.47661e+07	1.44436e+07	1.91246e+07	0.925	6.094	-1.026	-0.167	0.732	-5.624	-0.261	0.0154047	0.00667522	0.345498	0.567733	0.0114137	0.000301771	0.557483	8	8	9	8
High	P30153	Serine/threonine-protein phosphatase 2A 65 kDa regulatory subunit A alpha isoform OS=Homo sapiens OX=9606 GN=PPP2R1A PE=1 SV=4	451	43	20	51	65.3	1.08138e+07	1.03942e+07	9.7102e+06	8.97773e+06	9.08223e+06	1.20281e+07	1.37087e+08	1.37366e+08	1.53299e+08	1.46185e+08	1.39454e+08	1.43023e+08	111368	75654.1	74871.4	134925	145660	148333	74249.4	109278	79562.8	126388	200840	173152	0.922	0.197	0.736	0.005	-5.923	-6.171	-0.051	0.0590118	0.788493	0.0443217	0.986693	2.33929e-06	4.11303e-07	0.902949	17	17	14	14
High	O94874	E3 UFM1-protein ligase 1 OS=Homo sapiens OX=9606 GN=UFL1 PE=1 SV=2	570	51	39	46	89.5	6.54446e+06	6.66375e+06	7.18033e+06	5.98518e+06	5.23037e+06	6.03733e+06	7.6333e+06	6.67166e+06	7.15429e+06	6.12247e+06	5.51351e+06	6.83632e+06	1.11813e+06	1.0509e+06	995756	973444	921792	1.08409e+06	5.5717e+06	5.69455e+06	6.62932e+06	1.00445e+07	9.68167e+06	1.41221e+07	0.902	3.488	-0.089	-0.22	0.954	-2.777	-0.243	0.0313312	0.000243879	0.584895	0.558617	0.00330226	2.53998e-06	0.436861	19	21	19	19
High	Q6Y7W6	GRB10-interacting GYF protein 2 OS=Homo sapiens OX=9606 GN=GIGYF2 PE=1 SV=1	550	48	34	32	150	2.50978e+06	3.98359e+06	4.60534e+06	2.72764e+06	3.6132e+06	3.69223e+06	4.51099e+06	4.81377e+06	4.01593e+06	4.74566e+06	4.70538e+06	4.38198e+06	2.76768e+06	1.93722e+06	2.69844e+06	2.80751e+06	4.51876e+06	4.65794e+06	1.0872e+06	1.59113e+06	2.34569e+06	1.83362e+06	4.38646e+06	3.23855e+06	0.894	-0.394	0.677	0.055	-0.161	0.12	-0.113	0.225423	0.788493	0.13115	0.845907	0.683596	0.728924	0.862271	18	24	20	19
High	P60842	Eukaryotic initiation factor 4A-I OS=Homo sapiens OX=9606 GN=EIF4A1 PE=1 SV=1	1406	46	13	56	46.1	1.13606e+08	1.15015e+08	1.17057e+08	1.61422e+08	1.93945e+08	1.76079e+08	7.53364e+08	7.19411e+08	7.38701e+08	7.4548e+08	7.26553e+08	7.11747e+08	9.47086e+06	9.23095e+06	8.86702e+06	1.49977e+07	1.55035e+07	1.90128e+07	8.47123e+06	8.87262e+06	8.82795e+06	1.32465e+07	2.16226e+07	1.47609e+07	0.891	-0.021	0.837	-0.018	-3.45	-2.812	0.617	0.0415431	0.988352	0.0110923	0.928547	1.62725e-05	3.83342e-06	0.0982004	29	30	27	30
High	Q15907	Ras-related protein Rab-11B OS=Homo sapiens OX=9606 GN=RAB11B PE=1 SV=4	258	18	13	72	24.5	9.24893e+06	1.20311e+07	1.27118e+07	9.49397e+06	1.20097e+07	1.06448e+07	1.09455e+08	9.86335e+07	1.01955e+08	1.17186e+08	1.0581e+08	1.02459e+08	146229	310118	138937	233008	227115	262016	133582	173522	107098	157655	341702	284392	0.875	0.048		0.069	-5.425	-5.546	-0.074	0.15627	0.980692		0.793985	1.05411e-05	9.61893e-07	0.866076	8	10	13	8
High	Q99988	Growth/differentiation factor 15 OS=Homo sapiens OX=9606 GN=GDF15 PE=1 SV=3	73	8	8	31	34.1	807582	1.01631e+06	942354	1.30225e+06	1.44905e+06	1.3144e+06	455384	388526	1.36979e+06	375270	565201	1.44357e+06	1.39796e+06	3.61906e+06	1.76298e+06	3.01763e+06	3.82932e+06	4.22473e+06	1.41619e+06	2.566e+06	2.3359e+06	2.57698e+06	4.08111e+06	4.91884e+06	0.869	0.028	0.817		1.461	1.993	0.56	0.151119	0.988352	0.194508		0.00187579	6.32091e-05	0.14805	1	0	1	2
High	Q96JB5	CDK5 regulatory subunit-associated protein 3 OS=Homo sapiens OX=9606 GN=CDK5RAP3 PE=1 SV=2	324	28	20	36	56.9	7.48804e+06	6.98877e+06	8.29333e+06	5.50802e+06	6.02298e+06	5.30689e+06	1.22489e+07	8.61176e+06	1.0263e+07	1.05814e+07	1.05199e+07	1.14508e+07	403988	564903	400908	225080	399326	433961	4.07809e+06	4.13906e+06	4.26265e+06	6.53474e+06	6.78103e+06	9.82522e+06	0.866	4.482	-0.41	0.079	0.435	-4.481	-0.434	0.0333985	0.00085122	0.385196	0.859102	0.0800353	1.29622e-05	0.217963	15	12	14	18
High	P47755	F-actin-capping protein subunit alpha-2 OS=Homo sapiens OX=9606 GN=CAPZA2 PE=1 SV=3	221	25	11	70	32.9	7.00473e+06	6.52212e+06	6.52337e+06	6.84596e+06	8.05589e+06	9.66641e+06	9.23693e+07	9.13147e+07	9.23363e+07	8.94942e+07	9.12494e+07	9.00485e+07	690685	8.52163e+06	1.31034e+06	1.49948e+06	2.84414e+06	3.71759e+06	873976	2.3912e+06	2.92427e+06	2.30369e+06	3.26424e+06	4.82077e+06	0.856	0.398	0.347	-0.028	-1.293	-1.411	0.28	0.348081	0.812954	0.834956	0.88553	0.0068559	0.00785957	0.48575	3	3	6	3
High	Q04917	14-3-3 protein eta OS=Homo sapiens OX=9606 GN=YWHAH PE=1 SV=4	500	24	11	65	28.2	8.52838e+06	7.88034e+06	7.1305e+06	9.90067e+06	9.98402e+06	1.08718e+07	1.1081e+08	1.20843e+08	1.18431e+08	1.14639e+08	1.16882e+08	1.04477e+08	0	0	225753	249699	527745	516113	0	113978	95259.1	166932	256146	153726	0.846	-1.124	0.854	-0.06	-5.773	-4.261	0.388	0.119182	0.293712	0.366694	0.800013	2.33929e-06	3.32593e-05	0.256995	11	11	13	10
High	Q9BZF1	Oxysterol-binding protein-related protein 8 OS=Homo sapiens OX=9606 GN=OSBPL8 PE=1 SV=3	161	28	21	38	101.1	980384	804475	1.00664e+06	1.00677e+06	1.00929e+06	1.2252e+06	1.7428e+06	1.98576e+06	1.92116e+06	2.66086e+06	2.53738e+06	2.50801e+06	148837	347519	148846	161571	235185	352923	102743	203599	222492	248937	284017	382067	0.846	0.337	0.267	0.45	-1.842	-1.963	0.216	0.171374	0.788493	0.726256	0.20949	0.000200817	0.000983863	0.573586	5	9	7	5
High	Q99417	c-Myc-binding protein OS=Homo sapiens OX=9606 GN=MYCBP PE=1 SV=3	122	10	9	67	12	7.07248e+06	7.04169e+06	6.29094e+06	7.10767e+06	1.15936e+07	9.06067e+06	8.2955e+07	6.61865e+07	6.31888e+07	6.40381e+07	6.36941e+07	7.94393e+07	1.06701e+06	1.09425e+06	2.06336e+06	4.81492e+06	3.97251e+06	3.90382e+06	3.87546e+06	4.8694e+06	4.36994e+06	6.35145e+06	7.64623e+06	9.7528e+06	0.841	0.888	1.651	-0.033	-0.219	-0.69	0.418	0.0425492	0.0978251	0.0179238	0.945244	0.442022	0.00239544	0.411535	3	3	2	2
High	P48634	Protein PRRC2A OS=Homo sapiens OX=9606 GN=PRRC2A PE=1 SV=3	865	85	68	42	228.7	2.13681e+06	1.95379e+06	2.17267e+06	2.66381e+06	2.99857e+06	2.32633e+06	1.15334e+06	1.94508e+06	1.52131e+06	1.00715e+06	1.44557e+06	1.3661e+06	3.14425e+06	6.8669e+06	3.25691e+06	5.5764e+06	6.97646e+06	8.32083e+06	2.73898e+06	3.32634e+06	3.79529e+06	5.10551e+06	6.26445e+06	5.99169e+06	0.823	-0.252	0.734	-0.26	1.122	1.719	0.345	0.029608	0.68628	0.204557	0.723571	0.000687991	0.000121474	0.340031	20	17	17	23
High	O60573	Eukaryotic translation initiation factor 4E type 2 OS=Homo sapiens OX=9606 GN=EIF4E2 PE=1 SV=1	111	17	14	58	28.3	523471	572957	877324	596009	821128	923507	0	974836	1.00948e+06	1.08546e+06	0	1.11437e+06	687090	1.21562e+06	1.60502e+06	1.48406e+06	2.28011e+06	2.48611e+06	651663	709342	1.22256e+06	1.00754e+06	1.80167e+06	1.71908e+06	0.822	-0.477	0.883	0.149	0.929	1.666	0.26	0.175546	0.650929	0.163706	0.645563	0.0237554	0.00173715	0.68901	3	1	4	2
High	Q6NYC8	Phostensin OS=Homo sapiens OX=9606 GN=PPP1R18 PE=1 SV=1	194	25	23	36	67.9	1.22462e+06	2.24108e+06	1.89994e+06	1.52135e+06	1.70174e+06	2.68774e+06	771415	602787	887167	253210	365262	0	664121	1.52455e+07	3.61976e+06	4.39207e+06	7.19195e+06	8.11859e+06	898339	3.19799e+06	7.82837e+06	5.37316e+06	4.43616e+06	5.01622e+06	0.803	-0.367	0.936		1.368	1.873	0.139	0.528539	0.668274	0.612963		0.00200204	0.00187566	0.857161	0	9	7	6
High	Q92734	Protein TFG OS=Homo sapiens OX=9606 GN=TFG PE=1 SV=2	188	23	10	36	43.4	490514	541642	673574	323706	1.69409e+06	1.76856e+06	8.49013e+06	7.61318e+06	5.10351e+06	7.61183e+06	8.45571e+06	8.42738e+06	525911	732575	761817	1.56938e+06	1.38247e+06	1.08948e+06	65667.8	62445.4	64912.1	155773	103337	85722	0.791	-3.581	1.003	0.239	-3.152	1.241		0.0816021	0.00118841	0.0290433	0.709385	0.0056617	0.00106684		2	0	0	1
High	P05023	Sodium/potassium-transporting ATPase subunit alpha-1 OS=Homo sapiens OX=9606 GN=ATP1A1 PE=1 SV=1	484	50	37	43	112.8	1.75102e+06	1.98725e+06	2.06846e+06	2.1428e+06	2.14176e+06	1.32485e+06	2.28431e+07	2.15298e+07	2.07218e+07	2.29545e+07	2.246e+07	1.89043e+07	390218	581610	437666	1.10178e+06	873420	407132	341493	530414	426066	1.14766e+06	857299	400184	0.784	0.002	0.66	-0.021	-1.316	-1.4	-0.081	0.283896	0.999239	0.307155	0.948133	0.0280272	0.0129434	0.890434	15	11	16	18
High	P21796	Non-selective voltage-gated ion channel VDAC1 OS=Homo sapiens OX=9606 GN=VDAC1 PE=1 SV=2	298	24	13	64	30.8	2.32771e+07	2.03477e+07	2.10231e+07	2.59171e+07	2.26495e+07	1.8789e+07	1.33625e+08	1.24108e+08	1.21891e+08	1.56298e+08	1.27476e+08	1.03331e+08	399286	753094	479115	455086	587600	474059	386482	461868	315676	705467	788008	516795	0.783	0.393	-0.062	0.009	-5.076	-5.42	0.049	0.0733077	0.522311	0.89335	0.986693	3.27017e-06	6.8463e-07	0.907735	13	9	14	10
High	O75534	Cold shock domain-containing protein E1 OS=Homo sapiens OX=9606 GN=CSDE1 PE=1 SV=2	578	47	34	52	88.8	4.94213e+06	4.75892e+06	5.3747e+06	3.83036e+06	5.04526e+06	5.3234e+06	6.77254e+07	6.16408e+07	6.87519e+07	6.01877e+07	6.77704e+07	6.28248e+07	168709	1.08855e+06	1.18489e+06	243029	251542	281812	117104	173167	152023	240520	320404	200740	0.776	-0.052	-1.22	-0.055	-4.233	-4.28	-0.099	0.0872485	0.965624	0.33348	0.833572	8.87531e-06	7.25045e-07	0.798107	18	19	18	16
High	Q9Y520	Protein PRRC2C OS=Homo sapiens OX=9606 GN=PRRC2C PE=1 SV=4	1954	154	104	40	316.7	1.13494e+07	1.12511e+07	1.16766e+07	1.36305e+07	1.4167e+07	1.21833e+07	1.78609e+07	1.65985e+07	1.41715e+07	2.22499e+07	2.16785e+07	2.0285e+07	8.86457e+06	8.73978e+06	8.30937e+06	1.57365e+07	1.7157e+07	1.61644e+07	8.21492e+06	7.3506e+06	7.68483e+06	1.3214e+07	1.49304e+07	1.18192e+07	0.776	-0.301	0.92	0.407	-0.004	0.516	0.219	0.0158221	0.395083	0.00281485	0.311042	0.982062	0.00207185	0.464266	53	49	54	62
High	Q8NI77	Kinesin-like protein KIF18A OS=Homo sapiens OX=9606 GN=KIF18A PE=1 SV=2	264	39	30	42	102.2	127811	178409	252365	131344	251088	98057.3	0	0	0	0	0	0	712974	2.92018e+06	1.00918e+06	1.38128e+06	2.15508e+06	2.39859e+06	661526	1.4504e+06	1.89264e+06	1.73305e+06	1.8381e+06	2.81688e+06	0.768	0.11	0.588		3.813	3.426	-0.277	0.304655	0.960593	0.509868		0.00014499	0.000103883	0.772999	4	4	5	3
High	Q13813	Spectrin alpha chain, non-erythrocytic 1 OS=Homo sapiens OX=9606 GN=SPTAN1 PE=1 SV=3	1984	209	158	65	284.4	277590	1.44429e+06	1.0607e+06	872142	1.65882e+06	2.21642e+06	1.10282e+07	1.21004e+07	1.11358e+07	9.77929e+06	1.32831e+07	1.19636e+07	616593	1.68753e+07	822165	1.43306e+06	3.01682e+06	4.9459e+06	520775	2.28971e+06	2.96473e+06	1.99891e+06	2.10107e+06	4.02105e+06	0.752	-0.113	0.441	0.022	0.799	1.884	0.972	0.528308	0.974565	0.853878	0.959422	0.134411	0.0547966	0.56767	6	49	51	29
High	Q07021	Complement component 1 Q subcomponent-binding protein, mitochondrial OS=Homo sapiens OX=9606 GN=C1QBP PE=1 SV=1	523	17	8	43	31.3	1.6059e+08	1.31751e+08	1.51621e+08	1.64776e+08	1.5128e+08	1.64644e+08	4.85221e+08	4.91686e+08	4.57828e+08	5.47169e+08	5.568e+08	4.90174e+08	1.13586e+07	9.75691e+06	8.36467e+06	1.84346e+07	1.66587e+07	1.79803e+07	1.13215e+07	8.86736e+06	1.19065e+07	1.88032e+07	2.11602e+07	1.43256e+07	0.751	0.015	0.858	0.15	-3.164	-3.061	0.118	0.0622787	0.988352	0.0143885	0.591373	1.05208e-05	2.36541e-06	0.712225	13	9	12	14
High	Q92614	Unconventional myosin-XVIIIa OS=Homo sapiens OX=9606 GN=MYO18A PE=1 SV=3	654	92	80	41	233	324360	154063	79354	140228	134252	221589	1.17957e+06	918811	1.20279e+06	1.15265e+06	1.22033e+06	1.19457e+06	1.34929e+06	6.85949e+06	2.07267e+06	2.31304e+06	4.62716e+06	6.81816e+06	1.71152e+06	2.06765e+06	3.50846e+06	2.48106e+06	3.60962e+06	6.20756e+06	0.721	-0.131	0.643		4.567	4.723	0.024	0.322304	0.965624	0.577988		5.77313e-05	0.0005186	0.983748	0	8	4	6
High	O43293	Death-associated protein kinase 3 OS=Homo sapiens OX=9606 GN=DAPK3 PE=1 SV=1	48	10	9	26	52.5	653910	389239	336818	340729	451247	251127	0	0	0	0	244091	0	327911	5.93428e+06	670533	1.11661e+06	1.48558e+06	1.98602e+06	348374	842637	1.83311e+06	1.36912e+06	1.19155e+06	1.39073e+06	0.692	-0.179	0.445		1.959	1.755	-0.384	0.486303	0.857712	0.809106		0.000315466	0.00256457	0.638663	0	1	0	1
High	P53582	Methionine aminopeptidase 1 OS=Homo sapiens OX=9606 GN=METAP1 PE=1 SV=2	251	30	18	71	43.2	7.63131e+06	7.65476e+06	7.88804e+06	1.36187e+07	1.00828e+07	1.38282e+07	9.0406e+06	1.00361e+07	1.24469e+07	1.05243e+07	1.12886e+07	8.47736e+06	284582	243629	346750	541409	424055	705974	293201	121891	475826	266717	603169	438503	0.684	-0.4	0.918	-0.055	-4.905	-3.824	0.681	0.472667	0.762007	0.048569	0.919791	2.01262e-05	6.731e-06	0.13214	17	13	12	13
High	P62136	Serine/threonine-protein phosphatase PP1-alpha catalytic subunit OS=Homo sapiens OX=9606 GN=PPP1CA PE=1 SV=1	500	31	5	62	37.5	2.32234e+07	2.51224e+07	2.83031e+07	2.3808e+07	2.92005e+07	3.42573e+07	1.12764e+08	1.06825e+08	1.06064e+08	1.0851e+08	1.01417e+08	9.97096e+07	7.21636e+06	2.71686e+07	9.40028e+06	1.2936e+07	2.02206e+07	1.62092e+07	5.83415e+06	1.10747e+07	1.62055e+07	1.45418e+07	1.54836e+07	1.89565e+07	0.676	0.003	0.401	-0.073	-0.827	-0.654	0.176	0.307444	0.99693	0.639572	0.738369	0.00691473	0.0176531	0.68901	11	11	10	13
High	Q9UKD2	mRNA turnover protein 4 homolog OS=Homo sapiens OX=9606 GN=MRTO4 PE=1 SV=2	453	27	17	59	27.5	7.72608e+07	7.89662e+07	8.25105e+07	1.01412e+08	7.81458e+07	6.73583e+07	4.88029e+07	4.55391e+07	4.44351e+07	4.78441e+07	5.33183e+07	5.26963e+07	1.92157e+07	1.8807e+07	1.93698e+07	2.68733e+07	2.2333e+07	2.69179e+07	1.90138e+07	1.75408e+07	2.07635e+07	3.03713e+07	2.98486e+07	3.05825e+07	0.667	0.26	0.402	0.148	-1.422	-1.654	0.028	0.0154047	0.452553	0.0539752	0.591373	0.000395591	2.56316e-05	0.953542	17	12	13	14
High	Q13557	Calcium/calmodulin-dependent protein kinase type II subunit delta OS=Homo sapiens OX=9606 GN=CAMK2D PE=1 SV=3	103	19	11	34	56.3	3.28817e+06	4.59e+06	5.08225e+06	4.2459e+06	4.45487e+06	4.39761e+06	2.4363e+06	3.59849e+06	219423	2.19232e+06	354621	2.57132e+06	1.46238e+06	2.33893e+06	1.80314e+06	1.639e+06	2.33891e+06	2.74462e+06	1.12353e+06	1.42424e+06	1.70154e+06	1.86602e+06	2.40416e+06	2.42031e+06	0.665	0.015	0.257	0.018	-0.979	-0.955	0.039	0.0872293	0.994748	0.534925	0.997556	0.00105195	0.0128814	0.935191	2	8	12	7
High	P41091	Eukaryotic translation initiation factor 2 subunit 3 OS=Homo sapiens OX=9606 GN=EIF2S3 PE=1 SV=3	554	30	4	51	51.1	5.89917e+07	5.95808e+07	6.00618e+07	6.10246e+07	7.21043e+07	7.39493e+07	1.46297e+08	1.51276e+08	1.46478e+08	1.5302e+08	1.42731e+08	1.38948e+08	1.97649e+06	2.10347e+06	2.40178e+06	3.04208e+06	3.35232e+06	3.76184e+06	1.87399e+06	2.44208e+06	2.15228e+06	2.18354e+06	4.52243e+06	3.95636e+06	0.663	0.009	0.647	-0.032	-4.341	-4.142	0.208	0.209576	0.995074	0.0250331	0.889033	2.26252e-05	9.14671e-07	0.516768	19	20	18	21
High	P62979	Ubiquitin-ribosomal protein eS31 fusion protein OS=Homo sapiens OX=9606 GN=RPS27A PE=1 SV=2	562	16	4	54	18	9.22527e+08	8.14466e+08	6.4477e+08	8.34722e+08	8.35549e+08	7.41537e+08	5.54709e+09	4.88113e+09	5.15146e+09	4.82984e+09	4.61881e+09	4.69291e+09	8.93908e+06	1.20546e+07	9.10011e+06	1.37766e+07	1.59479e+07	1.32812e+07	9.22676e+06	9.03064e+06	8.36087e+06	1.37611e+07	1.5517e+07	1.27712e+07	0.656	-0.033	0.524	-0.138	-5.844	-5.78	0.031	0.021377	0.967196	0.0735471	0.593196	7.83776e-07	1.05438e-06	0.9427	9	7	6	8
High	O95625	Zinc finger and BTB domain-containing protein 11 OS=Homo sapiens OX=9606 GN=ZBTB11 PE=1 SV=2	144	25	22	23	119.3	244471	386623	324588	268718	386339	406815	2.07497e+06	2.06167e+06	2.94169e+06	2.08518e+06	1.93676e+06	1.90894e+06	774672	790175	738774	1.3445e+06	929668	1.01512e+06	756621	803506	641917	1.23685e+06	1.21488e+06	1.01245e+06	0.654	0.087	0.496		1.724	1.79	0.154	0.0374711	0.935405	0.0872007		0.000292961	0.000411731	0.785419	7	5	2	7
High	O75475	PC4 and SFRS1-interacting protein OS=Homo sapiens OX=9606 GN=PSIP1 PE=1 SV=1	235	26	19	41	60.1	1.4386e+07	1.79091e+07	1.74922e+07	1.21513e+07	1.52721e+07	1.89645e+07	4.28267e+07	3.88781e+07	6.48903e+07	4.662e+07	4.32172e+07	4.52933e+07	75138.8	63881.6	53369.8	46649.2	57950	72764.3	30106	78971.7	94778.2	77128.3	132228	83011.7	0.637	0.702	-0.127	-0.081	-7.329	-8.15	-0.119	0.43667	0.375527	0.722595	0.900495	2.21677e-06	5.87975e-07	0.801249	9	11	11	13
High	Q9GZZ9	Ubiquitin-like modifier-activating enzyme 5 OS=Homo sapiens OX=9606 GN=UBA5 PE=1 SV=1	128	24	13	38	44.8	650442	246611	620920	377703	448531	408497	9.11924e+06	8.25516e+06	8.70037e+06	7.49821e+06	7.93175e+06	8.96247e+06	36938	0	0	0	0	0	263098	336537	207751	307878	271233	827646	0.637			-0.099	-0.001		-0.175	0.41886			0.733481	0.998884		0.856551	3	2	3	2
High	Q12986	Transcriptional repressor NF-X1 OS=Homo sapiens OX=9606 GN=NFX1 PE=1 SV=2	86	21	19	19	124.3	170379	130316	151852	193916	174061	213111	108409	54763.9	148372	63776.1	36949.6	48155.6	146539	120093	140098	181630	180432	173971	160755	81949.4	140534	207422	190677	174967	0.634	0.093	0.403		-0.019	0.253	0.364	0.188875	0.833511	0.0527275		0.915413	0.107074	0.361968	3	4	5	5
High	P49643	DNA primase large subunit OS=Homo sapiens OX=9606 GN=PRIM2 PE=1 SV=2	118	16	15	36	58.8	316266	293990	303034	369199	414261	310389	3.09381e+06	3.58455e+06	3.19986e+06	3.34616e+06	3.2566e+06	3.2228e+06	438931	351827	376127	271036	373727	471192	299884	515750	327280	1.72408e+06	408606	258022	0.615	0.643	-0.094	-0.005	0.646	0.253	0.251	0.62728	0.821856	0.803914	0.986693	0.415391	0.301861	0.49621	3	2	3	4
High	P06396	Gelsolin OS=Homo sapiens OX=9606 GN=GSN PE=1 SV=1	205	33	9	40	85.6	1.58292e+06	1.32552e+06	1.75282e+06	1.47385e+06	563081	1.09968e+06	1.23378e+07	1.10261e+07	1.23446e+07	1.25346e+07	1.29567e+07	1.21872e+07	14601.7	819537	53073.5	164735	233660	304508	156144	307520	345333	276710	375334	572801	0.614	0.781	1.402	0.079	-1.313	-2.765	-0.67	0.374121	0.44971	0.551059	0.739808	0.0287868	8.70268e-05	0.46145	2	4	3	4
High	P59998	Actin-related protein 2/3 complex subunit 4 OS=Homo sapiens OX=9606 GN=ARPC4 PE=1 SV=3	84	12	9	61	19.7	3.74405e+06	3.50074e+06	3.65096e+06	3.49003e+06	2.56195e+06	2.30086e+06	6.64996e+07	7.52788e+07	7.64145e+07	7.81345e+07	7.64054e+07	7.74483e+07	59532.2	338978	85401.9	93280	297248	302261	186347	169751	313195	218710	293064	533917	0.596	0.677		0.091	-3.077	-4.16	-0.406	0.380634	0.754612		0.709385	0.000276227	0.000260808	0.385403	2	1	3	2
High	Q96GQ7	Probable ATP-dependent RNA helicase DDX27 OS=Homo sapiens OX=9606 GN=DDX27 PE=1 SV=3	86	12	12	16	86.6	0	0	0	0	0	0	0	0	0	0	0	0	276944	297492	313515	412503	571397	462900	180575	463788	327913	463947	417708	488858	0.595	-0.068	0.693					0.322304	0.949339	0.0290433					2	2	1	1
High	Q9GZL7	Ribosome biogenesis protein WDR12 OS=Homo sapiens OX=9606 GN=WDR12 PE=1 SV=2	194	16	14	43	47.7	959446	2.01991e+06	1.52812e+06	1.55666e+06	2.29951e+06	3.24356e+06	1.63548e+07	1.71326e+07	1.47265e+07	1.47044e+07	1.56629e+07	1.65773e+07	1.23436e+06	1.32644e+06	959114	1.24568e+06	1.58826e+06	1.42621e+06	1.07216e+06	1.08524e+06	987035	1.53032e+06	1.55429e+06	1.65744e+06	0.593	0.161	0.282	-0.037	-0.519	-0.023	0.657	0.0178383	0.728378	0.288964	0.895455	0.126548	0.94197	0.479329	6	8	6	4
High	Q969Q0	Ribosomal protein eL42-like OS=Homo sapiens OX=9606 GN=RPL36AL PE=1 SV=3	390	12	2	40	12.5	2.24386e+09	2.08186e+09	9.40684e+08	9.70491e+08	2.10616e+09	1.83902e+09	3.95045e+08	3.77046e+08	3.8298e+08	4.27569e+08	4.59026e+08	4.89756e+08	1.72401e+09	1.37007e+09	1.67449e+09	1.56462e+09	1.31958e+09	1.53275e+09	1.61344e+09	1.68849e+09	4.73606e+08	1.71262e+09	1.70864e+09	1.49099e+09	0.586	0.154	-0.107	0.251	0.072	-0.158	-0.075	0.498516	0.728688	0.618779	0.371132	0.843942	0.691281	0.950274	5	3	4	5
High	Q9NZ01	Very-long-chain enoyl-CoA reductase OS=Homo sapiens OX=9606 GN=TECR PE=1 SV=1	84	8	8	21	36	6.07701e+06	5.58548e+06	6.6297e+06	4.8762e+06	4.75434e+06	6.02845e+06	5.1021e+07	4.51665e+07	5.14098e+07	5.21656e+07	4.64358e+07	5.28064e+07	95174.5	107101	69255.5	57781	75417.1	0	59830.5	75621.3	57571.2	119439	154279	46962.2	0.577	0.53		0.037	-5.767	-6.526	-0.229	0.454378	0.814506		0.899704	4.05725e-05	2.68084e-06	0.540254	4	2	4	4
High	Q9UHF1	Epidermal growth factor-like protein 7 OS=Homo sapiens OX=9606 GN=EGFL7 PE=1 SV=3	61	7	5	21	29.6	599082	1.06834e+06	762611	639028	1.28371e+06	556700	1.31476e+06	1.08199e+06	588389	522927	1.01783e+06	868022	1.22487e+06	3.21417e+06	1.47891e+06	2.29828e+06	2.66449e+06	3.0132e+06	1.73852e+06	1.93448e+06	2.14385e+06	2.16422e+06	2.81687e+06	3.88456e+06	0.572	0.12	0.555	-0.286	1.899	1.747	-0.032	0.173803	0.935405	0.361347	0.809579	0.00353424	0.000594384	0.9748	3	2	1	1
High	P63104	14-3-3 protein zeta/delta OS=Homo sapiens OX=9606 GN=YWHAZ PE=1 SV=1	741	27	12	70	27.7	1.19421e+08	1.29541e+08	1.00029e+08	1.32886e+08	1.33922e+08	1.10864e+08	1.86082e+09	1.7924e+09	1.82429e+09	1.85266e+09	1.78763e+09	1.92576e+09	5.52003e+06	6.2781e+06	4.96284e+06	7.67196e+06	8.5645e+06	8.74851e+06	5.51886e+06	5.40667e+06	5.94468e+06	7.51787e+06	9.34495e+06	8.17843e+06	0.565	0	0.58	0.023	-3.915	-3.798	0.117	0.0373882	0.999239	0.0290433	0.917371	2.58691e-06	1.97055e-06	0.754083	14	13	11	13
High	Q14146	Unhealthy ribosome biogenesis protein 2 homolog OS=Homo sapiens OX=9606 GN=URB2 PE=1 SV=2	82	21	21	15	170.4	0	0	0	0	0	0	0	0	0	0	0	0	48169	110809	95400.4	48649.1	51167.5	109921	79580.6	56614.7	60235	103928	74507.5	109509	0.548	0.544	-0.299					0.155726	0.667054	0.696054					5	3	8	4
High	P52907	F-actin-capping protein subunit alpha-1 OS=Homo sapiens OX=9606 GN=CAPZA1 PE=1 SV=3	455	25	11	69	32.9	9.43534e+06	8.7435e+06	8.45642e+06	7.59547e+06	1.04448e+07	1.31392e+07	1.28295e+08	1.51673e+08	1.3801e+08	1.48554e+08	1.40747e+08	1.2612e+08	1.02971e+06	9.4236e+06	1.4575e+06	1.92386e+06	4.04996e+06	4.09604e+06	1.30915e+06	2.84902e+06	3.78679e+06	2.50985e+06	3.30572e+06	5.26664e+06	0.543	0.151	0.391	-0.009	-1.525	-1.483	0.193	0.495384	0.960593	0.801179	0.982503	0.00542675	0.00474962	0.71547	12	9	11	7
High	Q32NC0	UPF0711 protein C18orf21 OS=Homo sapiens OX=9606 GN=C18orf21 PE=1 SV=1	62	8	7	25	24.8	0	0	0	0	0	0	0	0	0	0	0	0	7.0443e+06	4.58144e+06	5.01682e+06	5.31061e+06	6.07861e+06	6.08197e+06	4.11115e+06	4.3119e+06	4.59286e+06	7.41207e+06	5.46025e+06	6.1843e+06	0.54	0.117	0.093					0.0636822	0.858289	0.768747					2	2	2	1
High	P48729	Casein kinase I isoform alpha OS=Homo sapiens OX=9606 GN=CSNK1A1 PE=1 SV=2	152	16	12	45	38.9	1.746e+06	1.58917e+06	1.73161e+06	1.3493e+06	1.51452e+06	1.65594e+06	6.17297e+06	5.88665e+06	5.61972e+06	1.8747e+06	6.06429e+06	5.88015e+06	857821	3.72776e+06	863069	1.12697e+06	1.59946e+06	2.17039e+06	688129	1.27336e+06	1.59018e+06	1.45241e+06	1.43346e+06	2.00748e+06	0.528	0.032	0.168	-0.537	0.102	-0.099	-0.169	0.373366	0.986345	0.88234	0.715716	0.633584	0.720863	0.606023	7	5	5	4
High	P62826	GTP-binding nuclear protein Ran OS=Homo sapiens OX=9606 GN=RAN PE=1 SV=3	275	15	10	45	24.4	2.10314e+07	1.77329e+07	1.25029e+07	1.54839e+07	1.28621e+07	1.01065e+07	3.5008e+08	3.95123e+08	3.22511e+08	4.11883e+08	4.12659e+08	4.11227e+08	315700	0	153221	293318	314503	413417	204251	0	323255	504458	565597	173347	0.515	0.125	0.614	0.216	-5.104	-5.633	-0.404	0.630689	0.965624	0.311041	0.51129	9.78626e-05	3.52698e-06	0.527948	5	7	5	6
High	Q08209	Protein phosphatase 3 catalytic subunit alpha OS=Homo sapiens OX=9606 GN=PPP3CA PE=1 SV=1	156	21	9	35	58.7	1.01539e+06	1.52432e+06	4.35041e+06	1.00056e+06	1.03353e+06	1.55751e+06	2.73824e+07	2.72792e+07	2.84801e+07	2.71517e+07	2.81087e+07	2.68104e+07	525286	924322	382551	522398	722545	1.0266e+06	373835	437718	861795	841083	618059	792003	0.515	0.029	0.354	-0.019	-0.656	-1.373	-0.688	0.377159	0.986345	0.584895	0.927967	0.0361244	0.0644979	0.609016	3	4	5	4
High	Q9Y5L4	Mitochondrial import inner membrane translocase subunit Tim13 OS=Homo sapiens OX=9606 GN=TIMM13 PE=1 SV=1	123	8	5	65	10.5	1.23596e+07	1.38676e+07	1.51968e+07	1.18651e+07	1.22586e+07	1.18908e+07	6.71085e+07	6.76073e+07	6.54744e+07	5.9031e+07	7.72932e+07	7.35136e+07	907537	565011	359003	241253	473174	986596	699969	563951	193879	331041	1.08664e+06	618088	0.513	0.327	-0.236	0.058	-4.308	-4.832	-0.197	0.652776	0.935405	0.817406	0.878161	0.000114268	0.000162938	0.53797	5	5	6	5
High	P37198	Nuclear pore glycoprotein p62 OS=Homo sapiens OX=9606 GN=NUP62 PE=1 SV=3	114	10	6	18	53.2	4.28655e+06	4.42146e+06	4.9601e+06	4.82403e+06	4.92394e+06	3.07658e+06	2.59838e+07	2.41181e+07	2.50215e+07	2.02447e+07	1.70508e+07	1.64135e+07	449923	521499	248971	565300	386339	473940	331162	481206	187028	455232	542041	344834	0.504	-0.094	0.275	-0.49	-3.249	-3.276	-0.121	0.431924	0.951329	0.588336	0.253077	4.85196e-05	6.43414e-06	0.808046	4	3	4	4
High	Q15233	Non-POU domain-containing octamer-binding protein OS=Homo sapiens OX=9606 GN=NONO PE=1 SV=4	487	38	20	43	54.2	2.93957e+06	3.51082e+06	3.75807e+06	5.40054e+06	9.18407e+06	1.11974e+07	4.67727e+07	3.60623e+07	4.17439e+07	6.03659e+07	5.51263e+07	5.33795e+07	3.89623e+06	4.63616e+06	4.92586e+06	7.67678e+06	8.34222e+06	6.97267e+06	1.10144e+06	1.93864e+06	1.3583e+06	1.68721e+06	3.18039e+06	1.54246e+06	0.504	-1.918	0.776	0.445	-2.023	1.175	1.28	0.399217	0.0245178	0.0157745	0.314423	0.00286873	0.000288172	0.12355	7	9	8	8
High	Q04637	Eukaryotic translation initiation factor 4 gamma 1 OS=Homo sapiens OX=9606 GN=EIF4G1 PE=1 SV=4	1707	92	61	36	175.4	8.74998e+07	9.06079e+07	8.54695e+07	1.14592e+08	1.18482e+08	1.12973e+08	9.43874e+07	7.97496e+07	8.96428e+07	8.80182e+07	8.69001e+07	9.16149e+07	3.4392e+07	3.40158e+07	3.84055e+07	5.30549e+07	5.41657e+07	5.46813e+07	3.22854e+07	3.47874e+07	3.63438e+07	4.48602e+07	5.57671e+07	4.60787e+07	0.499	-0.149	0.602	0.018	-1.245	-0.703	0.393	0.0592533	0.740109	0.0117862	0.948435	0.000218344	0.000400544	0.189049	55	51	44	49
High	O75396	Vesicle-trafficking protein SEC22b OS=Homo sapiens OX=9606 GN=SEC22B PE=1 SV=5	128	12	9	53	24.7	1.14753e+06	779961	970763	937730	723463	1.54735e+06	2.11939e+07	2.47416e+07	2.61155e+07	2.29613e+07	2.21936e+07	2.06065e+07	75386.8	123409	98619.7	231283	102356	136101	127454	220289	129498	309316	272114	119567	0.49	0.548	0.604	-0.128	-2.235	-2.692	0.091	0.498516	0.756784	0.282049	0.694279	0.00369286	0.000352641	0.915765	5	2	5	3
High	Q9BYG3	MKI67 FHA domain-interacting nucleolar phosphoprotein OS=Homo sapiens OX=9606 GN=NIFK PE=1 SV=1	360	20	14	42	34.2	1.85296e+07	1.57364e+07	1.89471e+07	2.22919e+07	2.22365e+07	1.9303e+07	3.42819e+06	3.99318e+06	9.57954e+06	5.45498e+06	6.61525e+06	6.42738e+06	1.91006e+07	1.89981e+07	1.7473e+07	2.6105e+07	2.59985e+07	2.60971e+07	1.95127e+07	1.85159e+07	1.88436e+07	2.87198e+07	2.55992e+07	2.53658e+07	0.485	0.025	0.494	0.274	0.321	0.56	0.264	0.0349185	0.967196	0.0151671	0.823903	0.0638009	0.00337484	0.44535	7	8	10	10
High	P46940	Ras GTPase-activating-like protein IQGAP1 OS=Homo sapiens OX=9606 GN=IQGAP1 PE=1 SV=1	1330	119	74	54	189.1	2.09841e+06	5.28981e+06	3.65448e+06	3.57178e+06	3.89946e+06	6.68442e+06	5.251e+07	5.64151e+07	7.04203e+07	5.1714e+07	5.15685e+07	4.98999e+07	827336	1.21776e+07	864496	1.04989e+06	804435	2.26739e+06	505249	1.50645e+06	1.1726e+06	1.24952e+06	1.17825e+06	1.65745e+06	0.484	0.117	-0.728	-0.216	-1.751	-1.468	0.4	0.503324	0.965624	0.708243	0.599313	0.00133065	0.0322299	0.68901	28	44	35	29
High	P50502	Hsc70-interacting protein OS=Homo sapiens OX=9606 GN=ST13 PE=1 SV=2	291	15	8	25	41.3	1.82753e+07	1.60504e+07	1.44611e+07	1.46022e+07	1.36066e+07	1.26869e+07	2.66786e+08	2.91025e+08	2.83279e+08	2.94929e+08	2.8837e+08	2.64865e+08	225777	146848	182113	161159	87277.4	183387	119506	100767	0	159096	170661	132676	0.482	0.161	-0.409	0.012	-6.472	-6.883	-0.25	0.14706	0.928799	0.430299	0.962783	7.83776e-07	3.78319e-06	0.479251	12	10	8	10
High	Q15361	Transcription termination factor 1 OS=Homo sapiens OX=9606 GN=TTF1 PE=1 SV=3	114	21	17	27	103	0	0	0	0	0	0	0	0	0	0	0	0	1.78654e+06	1.41912e+06	820458	2.10644e+06	2.25766e+06	2.20395e+06	1.22745e+06	1.28967e+06	1.1891e+06	1.97692e+06	1.73378e+06	1.48816e+06	0.479	-0.346	0.778					0.0752466	0.375527	0.130066					1	2	1	1
High	Q7Z5J4	Retinoic acid-induced protein 1 OS=Homo sapiens OX=9606 GN=RAI1 PE=1 SV=2	99	24	21	17	203.2	0	0	0	0	0	0	0	0	0	0	0	0	257474	238446	293017	359709	323471	341172	215845	218498	247345	286798	324237	338852	0.478	-0.111	0.381					0.0571601	0.8021	0.0691186					0	0	1	4
High	Q6DKI1	Ribosomal protein uL30-like OS=Homo sapiens OX=9606 GN=RPL7L1 PE=1 SV=2	101	10	9	35	29.7	3.8141e+06	2.79356e+06	3.28237e+06	3.01863e+06	3.71765e+06	2.62111e+06	386603	370317	843172	802174	616458	566399	4.57615e+06	4.56283e+06	4.45983e+06	5.65714e+06	6.15886e+06	6.43995e+06	4.23733e+06	4.68134e+06	4.76062e+06	5.87415e+06	6.74056e+06	6.34523e+06	0.471	0.054	0.423	0.405	1.031	0.894	-0.083	0.0471649	0.935405	0.0283583	0.71331	0.00141546	0.00137142	0.85861	2	3	5	3
High	O95816	BAG family molecular chaperone regulator 2 OS=Homo sapiens OX=9606 GN=BAG2 PE=1 SV=1	405	21	12	55	23.8	1.24083e+08	1.19301e+08	1.19311e+08	1.62776e+08	1.50293e+08	1.12777e+08	9.65433e+07	1.14457e+08	1.01202e+08	1.1562e+08	1.2142e+08	9.86041e+07	3.6083e+07	3.66848e+07	3.60524e+07	4.46893e+07	4.14048e+07	3.93143e+07	2.81625e+07	4.09284e+07	3.10112e+07	4.34425e+07	4.7096e+07	4.62023e+07	0.468	0.126	0.203	0.103	-1.622	-1.534	0.214	0.127538	0.741861	0.165075	0.770686	0.000186667	1.64496e-05	0.608163	12	12	13	13
High	P67809	Y-box-binding protein 1 OS=Homo sapiens OX=9606 GN=YBX1 PE=1 SV=3	2348	43	15	72	35.9	7.72103e+08	7.73785e+08	7.66301e+08	8.54239e+08	8.60059e+08	6.80989e+08	1.89015e+08	1.84778e+08	1.91078e+08	1.85068e+08	1.82512e+08	1.67974e+08	9.90033e+08	1.07338e+09	9.89017e+08	1.51794e+09	1.43821e+09	1.04094e+09	9.3472e+08	8.79025e+08	8.51273e+08	1.22525e+09	1.34539e+09	1.1203e+09	0.467	-0.1	0.371	-0.078	0.628	0.77	0.043	0.0542489	0.924229	0.180989	0.715716	0.0095009	0.00497227	0.907735	18	20	18	23
High	O00515	Ladinin-1 OS=Homo sapiens OX=9606 GN=LAD1 PE=1 SV=2	435	35	30	51	57.1	1.72325e+06	6.39828e+06	6.27634e+06	3.71775e+06	3.80656e+06	2.47404e+06	2.47413e+06	2.2429e+06	2.28325e+06	1.92117e+06	2.51029e+06	2.5758e+06	1.18717e+06	5.29851e+07	9.68394e+06	7.02146e+06	1.28515e+07	1.93237e+07	1.72482e+06	9.95799e+06	2.12795e+07	9.47968e+06	8.10786e+06	1.24811e+07	0.464	-0.287	0.506	-0.01	1.592	1.552	-0.328	0.786778	0.87921	0.832121	0.985068	0.00109365	0.0595437	0.798107	4	9	10	10
High	Q7Z478	ATP-dependent RNA helicase DHX29 OS=Homo sapiens OX=9606 GN=DHX29 PE=1 SV=2	303	44	40	33	155.1	544589	610176	814810	1.14422e+06	1.07876e+06	1.15559e+06	2.76289e+06	2.43139e+06	3.1186e+06	2.94651e+06	2.771e+06	2.97211e+06	714693	642906	689072	939583	878521	1.0324e+06	590117	712079	883533	896771	990168	1.07567e+06	0.454	0.055	0.476	0.071	-0.193	0.551	0.799	0.159674	0.947587	0.0290433	0.83643	0.214054	0.0256437	0.122532	8	10	12	13
High	P62891	Large ribosomal subunit protein eL39 OS=Homo sapiens OX=9606 GN=RPL39 PE=1 SV=2	152	7	3	24	6.4	2.94518e+07	3.24499e+07	2.40453e+07	2.53804e+07	2.99554e+07	1.53319e+07	2.88436e+06	0	0	3.64288e+06	0	6.17593e+06	7.90558e+09	7.7312e+09	9.42131e+09	9.21061e+09	9.45718e+09	9.59968e+09	3.21491e+09	7.61162e+09	7.49792e+09	8.17082e+09	7.3724e+09	7.77753e+09	0.451	-0.279	0.179		8.42	8.372		0.454378	0.337205	0.294139		1.46875e-06	4.11303e-07		0	1	0	0
High	Q8WXW3	Progesterone-induced-blocking factor 1 OS=Homo sapiens OX=9606 GN=PIBF1 PE=1 SV=2	367	52	41	54	89.8	3.66585e+06	3.67442e+06	3.83819e+06	4.11878e+06	4.06536e+06	3.27002e+06	2.90904e+06	2.02888e+06	1.73819e+06	1.77998e+06	3.87525e+06	3.71305e+06	1.61722e+06	1.6695e+06	1.00524e+06	731355	545305	518016	1.33707e+06	1.41935e+06	1.28043e+06	1.90881e+06	1.55543e+06	2.08485e+06	0.45	1.635	-1.239	0.44	-1.048	-2.656	0.028	0.099539	0.00752007	0.0281065	0.704431	0.00149497	1.18237e-05	0.937423	22	22	23	23
High	Q9NWT1	p21-activated protein kinase-interacting protein 1 OS=Homo sapiens OX=9606 GN=PAK1IP1 PE=1 SV=2	344	24	18	53	43.9	2.89077e+06	2.62915e+06	3.87107e+06	4.15829e+06	3.59764e+06	1.99794e+06	5.23724e+06	4.40171e+06	3.48345e+06	1.0319e+06	5.45701e+06	5.46885e+06	1.69619e+07	1.38769e+07	1.36356e+07	2.21949e+07	1.90377e+07	2.01562e+07	1.59413e+07	1.36286e+07	1.38568e+07	2.07963e+07	1.95022e+07	1.87442e+07	0.445	-0.055	0.469		2.664	2.726	0.008	0.0588997	0.935405	0.0564601		0.000193393	1.62629e-05	0.99156	8	11	7	12
High	O60739	Eukaryotic translation initiation factor 1b OS=Homo sapiens OX=9606 GN=EIF1B PE=1 SV=2	168	6	1	63	12.8	9.11455e+07	7.33573e+07	9.25496e+07	6.84129e+07	9.45276e+07	9.00591e+07	2.57545e+08	2.53051e+08	2.37749e+08	2.48124e+08	2.60765e+08	2.33996e+08	262732	365133	475686	683716	810626	910136	516620	393831	662130	851309	675039	585213	0.44	-0.195		-0.011	-6.908	-6.742	-0.029	0.29643	0.788493		0.962783	1.37224e-06	5.79117e-07	0.953542	4	4	5	6
High	P07305	Histone H1.0 OS=Homo sapiens OX=9606 GN=H1-0 PE=1 SV=3	105	11	7	28	20.9	3.38256e+06	4.29288e+06	4.40213e+06	4.99692e+06	5.17228e+06	5.50242e+06	0	890308	1.49733e+06	1.10124e+06	1.53815e+06	1.15872e+06	2.34501e+07	1.48434e+07	1.35777e+07	2.01858e+07	1.77195e+07	2.04562e+07	1.61171e+07	1.33672e+07	1.95762e+07	2.38042e+07	1.91034e+07	2.31793e+07	0.44	0.176	0.21		2.071	2.28	0.385	0.173803	0.708381	0.56201		2.36129e-05	1.57282e-05	0.326463	2	1	2	2
High	Q9NX58	Cell growth-regulating nucleolar protein OS=Homo sapiens OX=9606 GN=LYAR PE=1 SV=3	1021	40	30	53	43.6	1.62276e+08	1.28799e+08	1.53847e+08	1.41225e+08	1.26088e+08	1.01132e+08	3.11351e+07	2.97304e+07	2.9799e+07	3.74091e+07	3.35609e+07	3.22578e+07	4.38519e+07	4.211e+07	3.88799e+07	5.5954e+07	4.69064e+07	4.74098e+07	5.02898e+07	4.05275e+07	5.40563e+07	7.45689e+07	6.06352e+07	6.0639e+07	0.438	0.38	0.264	0.185	-0.905	-1.564	-0.279	0.138132	0.363745	0.158373	0.512995	0.00339233	7.61461e-05	0.531039	23	19	22	20
High	Q15020	Spliceosome associated factor 3, U4/U6 recycling protein OS=Homo sapiens OX=9606 GN=SART3 PE=1 SV=1	754	62	44	51	109.9	7.90984e+06	7.13172e+06	7.85534e+06	8.3133e+06	8.00102e+06	8.55746e+06	1.99705e+07	1.67352e+07	1.93748e+07	1.90557e+07	1.76585e+07	1.76754e+07	5.011e+06	4.82228e+06	5.33352e+06	6.05846e+06	6.56125e+06	7.21349e+06	4.14503e+06	4.32637e+06	4.58904e+06	5.157e+06	6.58233e+06	5.97738e+06	0.434	-0.166	0.385	-0.041	-0.496	-0.209	0.12	0.0851451	0.742226	0.055224	0.891002	0.0164325	0.124391	0.677762	29	22	28	21
High	P63241	Eukaryotic translation initiation factor 5A-1 OS=Homo sapiens OX=9606 GN=EIF5A PE=1 SV=2	660	20	3	53	16.8	9.11483e+08	7.98837e+08	8.2776e+08	4.51012e+08	4.87722e+08	6.27396e+08	3.64838e+09	3.23534e+09	3.40331e+09	3.65271e+09	3.56976e+09	3.66261e+09	1.95322e+06	2.57384e+06	1.88608e+06	2.83908e+06	4.46036e+06	3.76476e+06	2.46597e+06	2.03268e+06	2.20141e+06	2.95892e+06	3.63286e+06	2.5167e+06	0.431	-0.272	0.777	0.083	-7.427	-7.864	-0.709	0.161575	0.740109	0.0624418	0.709385	1.06412e-06	5.79117e-07	0.125291	14	13	13	11
High	Q9UHA3	Probable ribosome biogenesis protein RLP24 OS=Homo sapiens OX=9606 GN=RSL24D1 PE=1 SV=1	81	6	3	21	19.6	3.76164e+07	2.97486e+07	2.60807e+07	2.81091e+07	2.73353e+07	2.42146e+07	7.59541e+06	5.15115e+06	6.30346e+06	5.86299e+06	2.77134e+07	2.58739e+07	2.62393e+07	2.41285e+07	2.43298e+07	3.49386e+07	3.15581e+07	3.36264e+07	2.55373e+07	2.45009e+07	2.65137e+07	3.56783e+07	3.28317e+07	3.405e+07	0.422	0.035	0.422		0.367	0.115	-0.216	0.0455363	0.960593	0.0290433		0.0345583	0.522162	0.614857	4	3	2	2
High	O76021	Ribosomal L1 domain-containing protein 1 OS=Homo sapiens OX=9606 GN=RSL1D1 PE=1 SV=3	502	34	31	47	54.9	3.18929e+07	3.14024e+07	2.88062e+07	3.69644e+07	3.07086e+07	3.72948e+07	1.12708e+08	1.45033e+08	1.89856e+08	1.16043e+08	1.14439e+08	1.05705e+08	8.39783e+07	8.06839e+07	7.3767e+07	1.31126e+08	1.05612e+08	1.09605e+08	8.99628e+07	7.5041e+07	8.05987e+07	1.17647e+08	1.08595e+08	1.01832e+08	0.419	-0.074	0.534	-0.382	1.647	1.906	0.184	0.0774503	0.919445	0.0339345	0.586581	6.78267e-05	1.77117e-05	0.580275	12	11	11	10
High	Q86V48	Leucine zipper protein 1 OS=Homo sapiens OX=9606 GN=LUZP1 PE=1 SV=2	728	72	58	54	120.2	324305	1.82191e+06	1.71993e+06	1.17759e+06	1.08262e+06	720507	1.22356e+07	1.12899e+07	1.19075e+07	1.07795e+07	1.18709e+07	1.08176e+07	1.83161e+06	1.83806e+07	3.87369e+06	4.87433e+06	7.06082e+06	7.92464e+06	1.8914e+06	2.99387e+06	7.19927e+06	4.81107e+06	4.39238e+06	4.60544e+06	0.418	-0.496	0.355	-0.083	2.242	2.689	-0.049	0.616147	0.38656	0.807469	0.720576	0.000101739	0.0118792	0.976755	1	23	27	16
High	Q14669	E3 ubiquitin-protein ligase TRIP12 OS=Homo sapiens OX=9606 GN=TRIP12 PE=1 SV=1	843	78	59	35	220.3	1.75326e+06	1.31665e+06	1.62385e+06	1.81268e+06	1.54656e+06	1.39806e+06	3.33481e+06	3.10124e+06	3.05488e+06	3.40433e+06	3.30867e+06	3.08812e+06	3.32096e+06	2.70999e+06	2.89498e+06	5.45925e+06	4.5952e+06	4.65187e+06	2.79442e+06	2.89453e+06	2.84252e+06	4.0049e+06	4.34106e+06	3.13754e+06	0.415	-0.366	0.721	0.046	1.266	1.653	0.021	0.130141	0.44971	0.0175792	0.843192	0.000769456	8.5889e-05	0.963914	18	18	25	31
High	Q96ME7	Zinc finger protein 512 OS=Homo sapiens OX=9606 GN=ZNF512 PE=1 SV=2	269	22	19	36	64.6	1.96736e+06	1.13935e+06	1.83094e+06	1.92328e+06	1.42781e+06	1.76522e+06	228064	131970	0	277153	0	197226	8.31178e+06	8.65258e+06	7.80328e+06	1.04163e+07	9.34042e+06	1.02485e+07	7.2166e+06	8.26823e+06	7.76987e+06	1.08571e+07	1.00952e+07	9.81301e+06	0.405	0.036	0.276		2.598	2.642	0.08	0.0622787	0.960593	0.0967139		1.3361e-05	6.83223e-05	0.903069	5	4	3	6
High	O75533	Splicing factor 3B subunit 1 OS=Homo sapiens OX=9606 GN=SF3B1 PE=1 SV=3	785	78	53	48	145.7	2.73677e+06	3.21375e+06	2.48871e+06	3.63578e+06	2.79524e+06	2.32414e+06	2.06857e+07	5.7403e+07	1.97453e+07	4.63601e+07	5.30234e+07	2.14866e+07	1.78764e+06	2.02185e+06	1.9993e+06	2.47866e+06	1.98657e+06	1.76044e+06	1.85693e+06	1.70002e+06	1.9185e+06	2.5955e+06	2.33445e+06	2.29813e+06	0.4	0.228	0.088	0.391	-0.254	-0.445	0.037	0.0681704	0.668	0.731329	0.815418	0.268411	0.0499129	0.947253	19	18	18	19
High	Q01082	Spectrin beta chain, non-erythrocytic 1 OS=Homo sapiens OX=9606 GN=SPTBN1 PE=1 SV=2	1644	180	121	63	274.4	2.00291e+06	3.51238e+06	2.85437e+06	2.69939e+06	3.22101e+06	3.9202e+06	1.10362e+07	9.75011e+06	1.0013e+07	8.8167e+06	8.72755e+06	7.11785e+06	875331	1.87103e+07	1.40972e+06	1.68376e+06	3.25356e+06	5.63011e+06	1.02368e+06	2.84451e+06	3.40513e+06	1.86433e+06	2.39259e+06	5.11143e+06	0.4	-0.145	0.139	-0.325	-0.193	0.206	0.254	0.708845	0.965624	0.957984	0.412223	0.672536	0.698058	0.687571	4	31	26	19
High	P07477	Serine protease 1 OS=Homo sapiens OX=9606 GN=PRSS1 PE=1 SV=1	190	9	2	15	26.5	1.72906e+08	2.20827e+08	5.46432e+08	1.94919e+08	2.29497e+08	2.38697e+08	4.72116e+07	2.54649e+07	1.84806e+07	2.66978e+07	3.89357e+07	2.34542e+07	2.01805e+07	1.81404e+07	2.45975e+07	2.95549e+07	3.33379e+07	2.40012e+07	1.97051e+07	2.36454e+07	3.06355e+07	3.39441e+07	2.92088e+07	3.25831e+07	0.393	0.15	0.464	0.045	-2.79	-3.262	-0.322	0.231597	0.8021	0.131788	0.971539	7.1477e-06	0.000593668	0.754083	6	7	7	4
High	Q9H000	E3 ubiquitin-protein ligase makorin-2 OS=Homo sapiens OX=9606 GN=MKRN2 PE=1 SV=2	173	15	12	24	46.9	2.71736e+06	2.04082e+06	2.23574e+06	2.95651e+06	2.53211e+06	3.5976e+06	1.67386e+06	2.38979e+06	1.5415e+06	2.07762e+06	2.19179e+06	2.48701e+06	4.02407e+06	4.06165e+06	4.16548e+06	5.04686e+06	4.94777e+06	4.42444e+06	3.53175e+06	3.46671e+06	3.49799e+06	4.54527e+06	5.16884e+06	4.12351e+06	0.393	-0.063	0.233	0.292	0.616	1.052	0.373	0.0914786	0.935405	0.132589	0.636952	0.0186223	0.000554308	0.43501	5	3	4	5
High	Q13523	Serine/threonine-protein kinase PRP4 homolog OS=Homo sapiens OX=9606 GN=PRP4K PE=1 SV=3	88	15	14	14	116.9	0	0	0	0	0	0	0	0	0	0	0	0	680940	636400	609763	572814	981876	361058	648604	634271	681134	472279	1.09292e+06	1.22173e+06	0.39	0.545	-0.127					0.530972	0.786798	0.835858					2	3	4	2
High	Q9NZM1	Myoferlin OS=Homo sapiens OX=9606 GN=MYOF PE=1 SV=1	545	89	72	44	234.6	1.11104e+06	928728	989371	957382	904492	743832	6.09296e+06	4.98321e+06	5.13652e+06	5.62767e+06	4.69441e+06	4.06711e+06	9931.64	16253.1	9365.26	16215.6	11278	19768.1	8836.19	12219.1	15072.1	17398.8	13571	15523.9	0.39			-0.179	-5.808	-6.036	-0.221	0.31541			0.704531	1.16674e-06	2.24417e-06	0.557483	30	21	27	25
High	P22626	Heterogeneous nuclear ribonucleoproteins A2/B1 OS=Homo sapiens OX=9606 GN=HNRNPA2B1 PE=1 SV=2	990	39	22	70	37.4	2.51752e+08	2.50255e+08	2.24709e+08	2.09043e+08	2.49808e+08	2.75411e+08	2.08958e+08	1.84998e+08	2.24456e+08	2.39512e+08	1.943e+08	1.77257e+08	7.68876e+07	7.24981e+07	7.69744e+07	8.32797e+07	9.19331e+07	1.02601e+08	6.69462e+07	6.34483e+07	8.22086e+07	7.13311e+07	1.43075e+08	7.63733e+07	0.386	-0.004	0.291	-0.024	-1.402	-1.391	0.008	0.443381	0.99693	0.119344	0.9584	0.00474602	7.04108e-05	0.983078	19	22	21	19
High	P23246	Splicing factor, proline- and glutamine-rich OS=Homo sapiens OX=9606 GN=SFPQ PE=1 SV=2	449	44	29	42	76.1	7.7111e+06	4.01679e+06	5.01213e+06	6.38465e+06	1.58978e+07	1.74174e+07	4.93425e+07	2.94856e+07	3.6107e+07	7.74566e+07	6.91164e+07	6.67617e+07	2.52688e+06	3.66571e+06	3.53308e+06	5.05593e+06	6.52075e+06	5.18591e+06	1.4444e+06	1.85017e+06	1.80847e+06	1.6678e+06	3.39179e+06	1.88929e+06	0.382	-1.333	0.795	0.922	-2.457	0.046	1.17	0.444266	0.107651	0.0422904	0.27234	0.00286732	0.879426	0.326463	8	8	7	12
High	Q14157	Ubiquitin-associated protein 2-like OS=Homo sapiens OX=9606 GN=UBAP2L PE=1 SV=2	936	49	24	36	114.5	1.97258e+07	2.04702e+07	2.19077e+07	1.51759e+07	1.90532e+07	1.86765e+07	4.07409e+07	3.8925e+07	3.79604e+07	3.95723e+07	3.89453e+07	3.93523e+07	8.51394e+06	9.78753e+06	9.97295e+06	1.03727e+07	1.28631e+07	1.60262e+07	6.38803e+06	8.14434e+06	1.11504e+07	8.05942e+06	1.40039e+07	1.13453e+07	0.381	-0.247	0.454	0.004	-0.692	-0.683	-0.237	0.43667	0.81145	0.145904	0.986693	0.0328544	0.0111899	0.503912	25	22	21	20
High	Q99623	Prohibitin-2 OS=Homo sapiens OX=9606 GN=PHB2 PE=1 SV=2	166	18	13	51	33.3	2.72832e+06	2.93003e+06	3.30405e+06	2.62014e+06	4.0613e+06	3.14378e+06	2.04235e+06	2.39489e+06	2.72953e+06	2.82059e+06	3.31943e+06	1.19292e+06	731821	1.00568e+06	761188	1.03334e+06	1.45679e+06	951512	592526	849363	955350	861558	1.49375e+06	825898	0.381	-0.143	0.451	-0.086	-1.659	-1.402	0.114	0.454378	0.935405	0.202622	0.948435	0.00193991	0.000587584	0.801336	8	6	9	5
High	P35613	Basigin OS=Homo sapiens OX=9606 GN=BSG PE=1 SV=2	176	12	7	22	42.2	3.51408e+06	3.16581e+06	3.65902e+06	3.98112e+06	3.32573e+06	4.33698e+06	3.85477e+07	3.85092e+07	3.31703e+07	3.64004e+07	3.3272e+07	2.70518e+07	336346	577051	420489	293092	361947	495317	218134	420416	410946	523823	337315	468723	0.379	0.219	-0.212	-0.196	-3.146	-3.199	0.165	0.478354	0.839959	0.63889	0.65277	2.21109e-05	1.85569e-05	0.655222	5	3	6	4
High	P10412	Histone H1.4 OS=Homo sapiens OX=9606 GN=H1-4 PE=1 SV=2	354	15	3	42	21.9	3.98693e+08	4.11821e+08	4.20493e+08	4.80266e+08	4.23706e+08	4.06573e+08	1.57961e+08	1.41532e+08	1.45189e+08	2.3088e+08	1.6358e+08	1.59368e+08	3.78356e+08	3.64714e+08	2.86267e+08	5.33243e+08	3.98721e+08	4.18321e+08	4.40142e+08	3.14997e+08	3.94291e+08	6.03017e+08	4.34476e+08	4.58225e+08	0.378	0.144	0.39	0.297	0.179	0.122	0.087	0.264848	0.858289	0.175132	0.598048	0.373405	0.442448	0.764703	4	6	4	6
High	Q8IUX4	DNA dC->dU-editing enzyme APOBEC-3F OS=Homo sapiens OX=9606 GN=APOBEC3F PE=1 SV=3	194	10	9	36	45	5.07529e+06	4.65583e+06	5.25836e+06	4.71986e+06	5.56524e+06	6.6498e+06	3.25696e+06	3.51969e+06	3.35897e+06	3.04589e+06	3.03157e+06	2.35629e+06	5.13727e+06	4.53074e+06	3.45606e+06	3.96606e+06	4.62568e+06	5.36002e+06	3.57564e+06	3.5549e+06	3.29488e+06	4.83991e+06	4.86419e+06	3.90442e+06	0.378	-0.032	0.097	-0.275	-0.309	-0.113	0.164	0.119182	0.974565	0.769172	0.512995	0.163001	0.485563	0.687264	5	5	4	3
High	P98175	RNA-binding protein 10 OS=Homo sapiens OX=9606 GN=RBM10 PE=1 SV=3	384	32	26	31	103.5	4.50111e+06	4.84071e+06	5.26849e+06	4.20335e+06	4.30112e+06	4.94712e+06	6.76561e+06	6.30521e+06	6.86741e+06	7.6169e+06	7.04401e+06	6.89109e+06	3.4871e+06	3.75266e+06	4.42168e+06	3.04805e+06	2.92254e+06	3.27854e+06	6.69199e+06	6.878e+06	9.03606e+06	8.39594e+06	9.60132e+06	1.11169e+07	0.369	1.646	-0.329	0.112	1.108	-0.658	-0.12	0.231777	0.00209927	0.118982	0.652239	0.000726621	0.00150496	0.712311	11	10	10	8
High	Q9P287	BRCA2 and CDKN1A-interacting protein OS=Homo sapiens OX=9606 GN=BCCIP PE=1 SV=1	336	29	16	59	36	1.78899e+07	2.37631e+07	1.93826e+07	2.90165e+07	2.28452e+07	2.23564e+07	7.35992e+07	7.05209e+07	8.40514e+07	7.0829e+07	6.85599e+07	6.28319e+07	645929	699903	418011	1.09862e+06	1.06508e+06	1.22962e+06	689491	660190	682468	865445	839878	907277	0.362	-0.375	0.976	-0.172	-4.819	-4.161	0.282	0.0618265	0.224503	0.0339345	0.598048	1.46875e-06	1.77746e-06	0.523677	18	16	19	18
High	Q14671	Pumilio homolog 1 OS=Homo sapiens OX=9606 GN=PUM1 PE=1 SV=3	394	39	18	25	126.4	832128	953616	1.07482e+06	867170	910634	1.27951e+06	4.45944e+06	727293	6.7712e+06	4.18469e+06	1.16349e+06	770446	1.32471e+06	1.36504e+06	1.54476e+06	1.61839e+06	1.92358e+06	2.14067e+06	1.18504e+06	1.23234e+06	1.35128e+06	1.44242e+06	2.06487e+06	1.39724e+06	0.359	-0.226	0.418	-0.85	0.681	0.989	0.081	0.262542	0.768555	0.0935071	0.795258	0.0339463	0.00124762	0.868814	14	15	18	15
High	Q5SW79	Centrosomal protein of 170 kDa OS=Homo sapiens OX=9606 GN=CEP170 PE=1 SV=1	563	76	60	48	175.2	2.15732e+06	2.99166e+06	2.65371e+06	1.96394e+06	2.16655e+06	1.6212e+06	6.98674e+06	7.06288e+06	6.61171e+06	4.35536e+06	6.57394e+06	4.83501e+06	1.32157e+06	6.15513e+06	1.64593e+06	2.0272e+06	2.63523e+06	3.15467e+06	1.19999e+06	1.96462e+06	2.28144e+06	1.87109e+06	2.1099e+06	2.84502e+06	0.354	-0.195	0.111	-0.412	0.234	-0.008	-0.437	0.472444	0.842513	0.923808	0.494899	0.337837	0.973011	0.351317	14	21	21	18
High	O95985	DNA topoisomerase 3-beta-1 OS=Homo sapiens OX=9606 GN=TOP3B PE=1 SV=1	208	29	25	31	96.6	421332	576724	572736	810598	545978	397711	172978	620699	206497	314365	160915	230462	1.44099e+06	1.56281e+06	1.72263e+06	1.94808e+06	2.99407e+06	2.48677e+06	1.52705e+06	1.5914e+06	1.52946e+06	1.64279e+06	2.24399e+06	2.0805e+06	0.348	-0.306	0.634	-0.309	1.815	2.235	0.113	0.179923	0.667054	0.0678965	0.856453	0.00120279	0.000108054	0.877849	3	7	8	6
High	Q9BZE4	GTP-binding protein 4 OS=Homo sapiens OX=9606 GN=GTPBP4 PE=1 SV=3	1085	65	43	60	73.9	8.64357e+07	7.37892e+07	7.84032e+07	8.24442e+07	7.2332e+07	6.29862e+07	1.75492e+07	1.66551e+07	1.6052e+07	1.84916e+07	1.6598e+07	1.77642e+07	5.90566e+07	5.6033e+07	5.46505e+07	7.76912e+07	6.89444e+07	6.84942e+07	5.89143e+07	5.6859e+07	5.56885e+07	7.76629e+07	7.14025e+07	6.93461e+07	0.348	0.023	0.34	0.072	0.011	-0.149	-0.138	0.0774839	0.974565	0.0598074	0.762395	0.951211	0.258436	0.707717	32	31	33	31
High	P06899	Histone H2B type 1-J OS=Homo sapiens OX=9606 GN=H2BC11 PE=1 SV=3	323	14	2	53	13.9	4.75206e+08	5.1711e+08	4.46238e+08	5.11264e+08	5.34655e+08	3.85697e+08	3.01853e+08	3.13131e+08	3.37523e+08	4.84667e+08	2.80088e+08	3.58094e+08	2.52709e+08	3.12376e+08	1.98913e+08	2.20988e+08	2.74574e+08	3.14169e+08	2.4717e+08	2.18154e+08	2.26709e+08	2.51998e+08	2.41441e+08	4.132e+08	0.347	0.133	0.093	0.203	-0.689	-0.841	-0.019	0.378245	0.928799	0.801179	0.758116	0.0473243	0.00273729	0.966685	9	6	9	7
High	Q96CN7	Isochorismatase domain-containing protein 1 OS=Homo sapiens OX=9606 GN=ISOC1 PE=1 SV=3	161	9	8	39	32.2	5.28884e+06	4.27436e+06	3.43081e+06	5.50351e+06	4.30107e+06	3.39519e+06	1.88773e+07	1.83809e+07	1.95571e+07	1.87919e+07	1.65411e+07	2.04663e+07	2.14485e+06	2.67481e+06	1.64629e+06	2.78166e+06	2.43538e+06	2.72179e+06	2.03313e+06	2.01093e+06	1.57203e+06	2.37549e+06	2.7022e+06	2.04804e+06	0.344	-0.163	0.322	-0.031	-0.871	-0.691	0.017	0.238984	0.758516	0.298833	0.924491	0.0100308	0.0112544	0.976755	5	4	3	4
High	P56182	Ribosomal RNA processing protein 1 homolog A OS=Homo sapiens OX=9606 GN=RRP1 PE=1 SV=1	132	18	16	36	52.8	1.0531e+06	1.36506e+06	1.69957e+06	1.41971e+06	1.79988e+06	2.64868e+06	800941	1.27774e+06	2.12787e+06	77236.4	577144	0	1.57384e+06	1.4552e+06	1.74159e+06	1.76391e+06	1.80921e+06	2.14378e+06	1.34315e+06	1.35987e+06	1.62177e+06	1.72756e+06	1.87015e+06	1.81265e+06	0.328	-0.075	0.259	-2.618	-0.07	0.495	0.49	0.134952	0.910261	0.199568	0.494899	0.806338	0.0574951	0.498144	6	4	5	4
High	P51398	Small ribosomal subunit protein mS29 OS=Homo sapiens OX=9606 GN=DAP3 PE=1 SV=1	237	16	13	37	45.5	2.05721e+07	1.6612e+07	1.78669e+07	1.36861e+07	1.55923e+07	1.10934e+07	1.36713e+07	1.38463e+07	1.25968e+07	1.28584e+07	1.20137e+07	1.12486e+07	3.68532e+06	3.01032e+06	3.11816e+06	2.51276e+06	3.01513e+06	2.26304e+06	8.39172e+06	7.13961e+06	8.6552e+06	1.2532e+07	9.35189e+06	8.6684e+06	0.323	1.963	-0.338	-0.152	-0.407	-2.825	-0.456	0.296647	0.00405125	0.175132	0.593325	0.11669	8.23119e-06	0.323176	6	8	5	4
High	O15143	Actin-related protein 2/3 complex subunit 1B OS=Homo sapiens OX=9606 GN=ARPC1B PE=1 SV=3	161	18	11	49	40.9	1.8476e+06	2.05972e+06	1.56552e+06	965917	1.1122e+06	1.41918e+06	3.85453e+07	4.09606e+07	3.37882e+07	3.96587e+07	3.97601e+07	4.33039e+07	69473.3	123836	0	66742.1	155030	172660	52555.8	171794	158622	116566	140406	167705	0.313	0.207	0.388	0.119	-3.039	-3.901	-0.655	0.727142	0.928799	0.659206	0.694376	2.5706e-05	0.000125429	0.217963	3	2	2	3
High	Q9P0L0	Vesicle-associated membrane protein-associated protein A OS=Homo sapiens OX=9606 GN=VAPA PE=1 SV=3	417	22	11	45	27.9	1.24406e+08	1.09176e+08	1.2786e+08	1.25877e+08	1.34189e+08	1.05489e+08	1.50405e+08	1.43013e+08	1.66907e+08	1.59033e+08	1.35065e+08	1.446e+08	5.89915e+06	6.78254e+06	6.05637e+06	6.54999e+06	7.23251e+06	7.53237e+06	5.33052e+06	6.21701e+06	5.54884e+06	6.18248e+06	7.97448e+06	7.15007e+06	0.313	-0.006	0.186	-0.07	-4.101	-4.083	0.012	0.199131	0.994748	0.259107	0.815734	2.75716e-06	9.61893e-07	0.9748	15	12	14	15
High	P83111	Serine beta-lactamase-like protein LACTB, mitochondrial OS=Homo sapiens OX=9606 GN=LACTB PE=1 SV=2	202	20	17	35	60.7	1.14466e+06	888423	992227	281548	789674	2.42637e+06	234051	106562	189766	252419	178135	96766	3.43159e+06	3.25658e+06	3.41288e+06	5.00945e+06	4.76027e+06	4.42739e+06	2.63933e+06	3.71889e+06	3.66873e+06	4.10871e+06	4.29758e+06	3.89917e+06	0.312	-0.206	0.49		2.332	2.236		0.281534	0.522311	0.0186131		0.0253148	1.12901e-05		1	0	2	2
High	P20618	Proteasome subunit beta type-1 OS=Homo sapiens OX=9606 GN=PSMB1 PE=1 SV=2	157	13	9	43	26.5	8.54208e+06	5.90231e+06	9.01618e+06	6.69306e+06	1.03821e+07	8.39568e+06	7.56907e+07	7.57568e+07	3.07634e+07	8.28197e+07	7.47548e+07	6.81135e+07	137145	292580	260180	178544	180930	228701	337497	271527	93740.3	171080	349549	272192	0.307	0.38	-0.166	0.419	-5.043	-5.303	0.12	0.762922	0.706145	0.759189	0.72127	1.44146e-05	2.52824e-06	0.832433	9	6	8	10
High	Q9NTK5	Obg-like ATPase 1 OS=Homo sapiens OX=9606 GN=OLA1 PE=1 SV=2	300	28	19	52	44.7	1.02038e+07	1.04314e+07	1.1308e+07	9.07308e+06	1.07759e+07	1.67277e+07	1.16091e+08	1.2553e+08	1.32734e+08	1.22498e+08	1.24327e+08	1.26238e+08	890087	241503	292742	316107	340137	522985	216922	605511	238825	274751	618988	349032	0.307	0.026	-0.054	-0.003	-4.917	-4.795	0.147	0.739924	0.994748	0.964849	0.989558	3.64716e-05	3.83342e-06	0.794964	6	11	10	7
High	Q00325	Solute carrier family 25 member 3 OS=Homo sapiens OX=9606 GN=SLC25A3 PE=1 SV=2	152	14	8	22	40.1	7.44762e+06	8.36838e+06	1.00124e+07	6.21923e+06	8.92753e+06	5.22905e+06	8.22927e+06	8.51507e+06	2.86117e+06	8.74552e+06	1.10787e+07	5.59256e+06	3.09477e+06	3.50822e+06	3.29448e+06	3.26467e+06	4.26482e+06	3.58992e+06	2.52572e+06	3.44407e+06	3.25829e+06	3.28642e+06	4.23448e+06	3.81766e+06	0.302	0.029	0.161	0.478	-0.817	-1.214	-0.368	0.306347	0.975148	0.426933	0.763892	0.016645	0.000564274	0.533734	4	5	8	4
High	Q68D10	Protein SPT2 homolog OS=Homo sapiens OX=9606 GN=SPTY2D1 PE=1 SV=3	91	21	19	33	75.6	2.05912e+06	258224	445616	408977	421825	714355	603484	639189	573956	418027	649568	598635	416079	546139	415194	440595	456148	607276	290270	327833	457461	338076	538031	443418	0.297	-0.199	0.124		-0.204	-0.319	-0.314	0.477326	0.821856	0.682991		0.53476	0.710671	0.868814	4	7	7	5
High	Q9NZM5	Ribosome biogenesis protein NOP53 OS=Homo sapiens OX=9606 GN=NOP53 PE=1 SV=2	201	14	11	20	54.4	4.57514e+06	1.1864e+07	5.19052e+06	5.67299e+06	6.0256e+06	3.47064e+06	418837	361013	365005	522257	1.71227e+06	2.32504e+06	1.33488e+07	1.69577e+07	1.62676e+07	1.8519e+07	1.75746e+07	1.79681e+07	1.32672e+07	1.16624e+07	1.5387e+07	1.72738e+07	1.53922e+07	1.6547e+07	0.295	-0.137	0.222		1.738	1.459	-0.416	0.224198	0.68628	0.241382		0.000578903	0.0101897	0.68901	3	3	6	5
High	Q9NVU7	Protein SDA1 homolog OS=Homo sapiens OX=9606 GN=SDAD1 PE=1 SV=3	501	40	30	39	79.8	1.60486e+07	1.74906e+07	2.2635e+07	1.44296e+07	1.68266e+07	1.3372e+07	4.35956e+06	8.56874e+06	9.62718e+06	1.03714e+07	1.37233e+07	1.15065e+07	1.54665e+07	1.32583e+07	1.41176e+07	1.43667e+07	1.4174e+07	1.34583e+07	1.61678e+07	1.58901e+07	2.00457e+07	2.17465e+07	2.07431e+07	2.10396e+07	0.294	0.597	-0.026	0.729	0.516	-0.404	-0.323	0.195806	0.0250404	0.872543	0.512995	0.012754	0.0454663	0.472622	17	16	17	13
High	P31942	Heterogeneous nuclear ribonucleoprotein H3 OS=Homo sapiens OX=9606 GN=HNRNPH3 PE=1 SV=2	362	20	11	52	36.9	1.67214e+07	1.92845e+07	1.82258e+07	1.39095e+07	1.65539e+07	1.63017e+07	4.31521e+06	4.68092e+06	5.62759e+06	6.41017e+06	6.32102e+06	4.94088e+06	1.05188e+07	9.42131e+06	1.07049e+07	1.20435e+07	1.12467e+07	1.16704e+07	8.65366e+06	8.9363e+06	8.46277e+06	9.09038e+06	1.2363e+07	1.05977e+07	0.288	-0.136	0.192	0.272	-0.552	-0.632	-0.216	0.245311	0.8021	0.200063	0.598048	0.0205437	0.00130475	0.523677	10	11	12	9
High	Q00839	Heterogeneous nuclear ribonucleoprotein U OS=Homo sapiens OX=9606 GN=HNRNPU PE=1 SV=6	1468	59	35	43	90.5	2.765e+08	2.48422e+08	2.83511e+08	2.59869e+08	2.68211e+08	2.67735e+08	1.06658e+08	1.40936e+08	1.02974e+08	1.40769e+08	1.41542e+08	1.01216e+08	1.42468e+08	1.34818e+08	1.35703e+08	1.70996e+08	1.64213e+08	1.93287e+08	1.28185e+08	1.36391e+08	1.44674e+08	1.56206e+08	1.81181e+08	1.60671e+08	0.282	-0.085	0.353	0.127	-0.679	-0.614	-0.021	0.165853	0.886645	0.0608192	0.829407	0.00231168	0.00260658	0.948363	28	29	31	32
High	P17844	Probable ATP-dependent RNA helicase DDX5 OS=Homo sapiens OX=9606 GN=DDX5 PE=1 SV=1	1095	51	26	58	69.1	1.04763e+08	1.13636e+08	1.16681e+08	1.11203e+08	1.25448e+08	1.29114e+08	1.76127e+08	1.73023e+08	1.80442e+08	1.84151e+08	1.75352e+08	1.73035e+08	3.61961e+07	3.723e+07	3.88112e+07	3.79402e+07	4.24543e+07	4.84614e+07	2.91309e+07	3.00109e+07	3.84754e+07	2.98939e+07	5.34206e+07	3.74863e+07	0.277	-0.128	0.193	0.008	-1.637	-1.384	0.125	0.505422	0.928799	0.298519	0.970376	0.000729383	8.99157e-05	0.688526	29	28	35	33
High	Q15393	Splicing factor 3B subunit 3 OS=Homo sapiens OX=9606 GN=SF3B3 PE=1 SV=4	587	52	36	37	135.5	1.82792e+06	1.70072e+06	1.61442e+06	1.67007e+06	1.6579e+06	1.47662e+06	8.65341e+06	8.7419e+06	8.58126e+06	9.7442e+06	4.24554e+07	8.56574e+06	1.85789e+06	1.68254e+06	1.81433e+06	1.7592e+06	1.3101e+06	1.43076e+06	1.77433e+06	1.7553e+06	1.63455e+06	1.47662e+06	1.50693e+06	4.03895e+06	0.273	0.482	-0.261	0.816	0.379	-0.202	-0.099	0.718413	0.765342	0.232496	0.674612	0.420065	0.225657	0.744341	13	10	15	15
High	Q14258	E3 ubiquitin/ISG15 ligase TRIM25 OS=Homo sapiens OX=9606 GN=TRIM25 PE=1 SV=2	307	27	21	37	70.9	6.25804e+06	7.52571e+06	8.05994e+06	7.78505e+06	7.95124e+06	6.519e+06	4.85357e+07	4.87236e+07	4.71513e+07	4.98721e+07	4.78723e+07	5.05353e+07	480353	485661	474918	574089	486278	532633	458454	465340	432929	544366	573576	519256	0.271	0.042	0.141	0.038	-3.76	-3.773	0.029	0.138168	0.960593	0.344754	0.843192	2.02716e-06	2.18854e-06	0.942314	9	7	12	6
High	Q9BZK7	F-box-like/WD repeat-containing protein TBL1XR1 OS=Homo sapiens OX=9606 GN=TBL1XR1 PE=1 SV=1	125	17	9	40	55.6	399216	0	91082.1	198872	211858	46675.1	6.423e+06	5.65575e+06	5.34989e+06	6.86509e+06	6.37374e+06	6.3911e+06	71729.1	0	58984.8	112742	61348.5	43218	92499.2	45131.1	62675.1	49496.9	83213.7	110822	0.268	0.204		0.175	-0.702			0.70745	0.946735		0.58964	0.356456			3	0	0	1
High	Q9H089	Large subunit GTPase 1 homolog OS=Homo sapiens OX=9606 GN=LSG1 PE=1 SV=2	430	43	31	50	75.2	1.9381e+07	1.72357e+07	1.87956e+07	1.97262e+07	1.94151e+07	1.66785e+07	9.8201e+06	8.20404e+06	8.668e+06	1.16369e+07	7.68176e+06	9.39106e+06	2.04443e+06	1.21159e+06	1.92848e+06	2.37651e+06	2.47007e+06	2.05602e+06	2.10982e+06	2.01906e+06	2.06426e+06	2.65097e+06	2.48774e+06	2.32903e+06	0.268	0.116	0.446	0.089	-2.9	-3.008	0.008	0.146798	0.8021	0.227206	0.872778	4.69759e-06	2.52452e-06	0.977522	25	17	22	24
High	Q92522	Histone H1.10 OS=Homo sapiens OX=9606 GN=H1-10 PE=1 SV=1	242	15	11	46	22.5	1.08399e+07	1.26902e+07	1.12142e+07	1.31157e+07	1.12893e+07	1.1485e+07	2.6168e+06	2.80678e+06	3.88626e+06	3.09854e+06	3.02728e+06	4.47979e+06	2.72273e+07	2.71477e+07	2.45967e+07	3.81013e+07	3.45567e+07	3.46936e+07	3.34173e+07	2.63713e+07	3.55989e+07	4.46595e+07	3.49873e+07	3.48204e+07	0.265	0.084	0.443	0.186	1.667	1.629	0.047	0.374121	0.911196	0.0290433	0.789679	0.000100402	2.14517e-05	0.894068	5	3	4	4
High	P63010	AP-2 complex subunit beta OS=Homo sapiens OX=9606 GN=AP2B1 PE=1 SV=1	363	42	15	37	104.5	3.02727e+06	3.13501e+06	1.28452e+07	1.86783e+06	3.50326e+06	1.71075e+07	2.6816e+07	2.62007e+07	2.53848e+07	2.65771e+07	2.72163e+07	2.6564e+07	108862	152096	115064	74689.1	53740.8	72349.3	94470.1	107185	91808.8	100288	119886	133332	0.262	0.822	-0.905	0.036	-5.364	-6.226	-0.041	0.300488	0.110547	0.0312563	0.851108	0.000843457	0.000108342	0.984579	8	10	10	8
High	P16104	Histone H2AX OS=Homo sapiens OX=9606 GN=H2AX PE=1 SV=2	82	5	2	22	15.1	4.10192e+07	4.11384e+07	2.68268e+07	3.86207e+07	3.1519e+07	2.91683e+07	4.35707e+07	5.64363e+07	4.90141e+07	1.58951e+08	4.10981e+07	4.63997e+07	2.50674e+08	3.15876e+08	2.67475e+08	3.24908e+08	3.25315e+08	3.57032e+08	2.83452e+08	2.50677e+08	2.52951e+08	2.95903e+08	2.67641e+08	3.90907e+08	0.261	-0.095	0.278	0.444	3.256	3.234	-0.117	0.373366	0.919445	0.16584	0.792528	1.44962e-05	1.29622e-05	0.819187	1	1	1	1
High	Q9NP64	Zinc finger CCHC domain-containing protein 17 OS=Homo sapiens OX=9606 GN=ZCCHC17 PE=1 SV=1	90	8	7	26	27.6	395100	1.05349e+06	932400	1.00203e+06	559652	915466	296826	0	559454	0	0	0	7.20627e+06	7.66733e+06	9.19586e+06	1.31585e+07	1.23678e+07	9.09884e+06	8.31151e+06	6.2447e+06	9.38785e+06	1.0297e+07	8.56453e+06	9.41528e+06	0.256	-0.278	0.514		3.553	3.966	0.135	0.409261	0.645987	0.111834		2.5706e-05	0.000150035	0.907328	3	3	3	3
High	Q9Y6M1	Insulin-like growth factor 2 mRNA-binding protein 2 OS=Homo sapiens OX=9606 GN=IGF2BP2 PE=1 SV=2	1270	43	25	47	66.1	1.09863e+08	1.06965e+08	1.12223e+08	1.11686e+08	1.12365e+08	1.16004e+08	3.44039e+07	3.41276e+07	3.98476e+07	3.5531e+07	3.50487e+07	3.50581e+07	9.7715e+07	9.69399e+07	9.60543e+07	1.06947e+08	1.09023e+08	1.15362e+08	8.57318e+07	9.49204e+07	8.6306e+07	1.03974e+08	1.10167e+08	1.04465e+08	0.256	-0.056	0.188	-0.033	-0.094	0.009	0.048	0.159309	0.919445	0.156685	0.901641	0.473197	0.926583	0.858481	24	26	27	23
High	Q92945	Far upstream element-binding protein 2 OS=Homo sapiens OX=9606 GN=KHSRP PE=1 SV=4	684	57	29	52	73.1	6.88495e+06	6.42754e+06	6.44185e+06	6.87597e+06	7.17652e+06	5.41131e+06	1.88749e+08	1.81492e+08	1.83424e+08	1.92461e+08	1.80479e+08	1.89014e+08	450469	507859	478880	535338	627122	567582	591194	447950	411961	493340	652223	576183	0.255	-0.013	0.266	0.021	-3.497	-3.516	-0.031	0.41886	0.988352	0.131788	0.918981	7.11526e-06	1.17495e-06	0.935191	11	16	12	9
High	Q9H7E9	UPF0488 protein C8orf33 OS=Homo sapiens OX=9606 GN=C8orf33 PE=1 SV=1	111	9	7	39	25	3.08385e+06	3.56515e+06	2.61259e+06	2.98044e+06	2.95292e+06	3.21793e+06	6.11436e+06	8.10693e+06	8.24698e+06	7.27341e+06	6.2044e+06	7.00333e+06	408401	567153	288272	471503	548203	673612	453212	717091	405697	516610	714880	604505	0.253	0.12	0.461	-0.124	-2.329	-2.455	-0.007	0.552916	0.910261	0.305801	0.786283	2.37625e-05	3.72897e-05	0.984471	4	5	3	4
High	P42696	RNA-binding protein 34 OS=Homo sapiens OX=9606 GN=RBM34 PE=1 SV=2	255	22	21	47	48.5	1.70723e+06	1.56159e+06	1.76147e+06	2.81182e+06	1.32235e+06	1.47293e+06	2.29701e+07	2.07271e+07	2.03996e+07	450436	2.0815e+07	1.99175e+07	9.75521e+06	8.17016e+06	8.52017e+06	1.41784e+07	1.12923e+07	1.18005e+07	9.20264e+06	8.39101e+06	1.12094e+07	1.28595e+07	1.13943e+07	9.96234e+06	0.251	-0.124	0.492	-1.9	2.686	2.884	0.074	0.373366	0.852305	0.054963	0.698967	0.000264584	3.83342e-06	0.929041	5	6	6	6
High	O00411	DNA-directed RNA polymerase, mitochondrial OS=Homo sapiens OX=9606 GN=POLRMT PE=1 SV=2	773	60	43	40	138.5	3.79598e+06	3.81148e+06	4.1053e+06	4.78973e+06	4.99853e+06	5.09702e+06	3.69091e+06	4.21699e+06	4.12189e+06	3.37075e+06	3.90491e+06	5.01202e+06	7.41539e+06	7.20364e+06	6.92145e+06	7.06677e+06	8.18919e+06	8.3943e+06	5.77041e+06	7.43104e+06	6.50112e+06	6.79543e+06	9.14798e+06	7.49705e+06	0.247	-0.02	0.131	0.013	0.644	1.011	0.346	0.377159	0.982599	0.409357	0.982503	0.00778397	0.000214249	0.2512	17	15	17	21
High	Q96EK4	THAP domain-containing protein 11 OS=Homo sapiens OX=9606 GN=THAP11 PE=1 SV=2	49	5	4	11	34.4	925995	943953	1.12153e+06	1.26643e+06	1.367e+06	305182	344119	261220	0	262665	0	244434	3.04873e+06	2.4829e+06	3.01538e+06	2.69767e+06	3.39982e+06	3.20026e+06	2.68207e+06	2.68623e+06	2.09408e+06	2.76575e+06	3.09437e+06	2.94009e+06	0.246	-0.074	0.121		1.858	1.635	-0.297	0.307572	0.919445	0.584895		0.0246091	6.72647e-05	0.828786	2	1	2	0
High	Q96T88	E3 ubiquitin-protein ligase UHRF1 OS=Homo sapiens OX=9606 GN=UHRF1 PE=1 SV=1	161	33	23	38	89.8	395301	564611	923389	492692	946659	550632	1.96417e+06	1.76766e+06	1.9996e+06	2.16519e+06	1.51404e+06	1.76255e+06	34145.5	627486	34500.2	20258.2	50922.8	52020.2	31605	54781.5	81103.8	39049.5	60030.9	99050.1	0.242	0.704		-0.088	-3.37	-3.969	0.106	0.783981	0.68628		0.845907	0.000339847	0.000352641	0.924368	3	9	9	3
High	Q9HCE1	Helicase MOV-10 OS=Homo sapiens OX=9606 GN=MOV10 PE=1 SV=2	1618	80	52	59	113.6	4.30537e+07	4.09179e+07	3.88709e+07	4.11674e+07	3.79868e+07	4.06912e+07	1.10048e+07	1.16349e+07	9.39351e+06	1.54854e+07	1.02901e+07	8.67276e+06	8.26951e+07	7.69562e+07	7.6269e+07	9.18178e+07	8.56743e+07	8.81812e+07	7.23471e+07	7.09101e+07	7.13337e+07	8.65414e+07	8.56968e+07	8.14111e+07	0.241	-0.067	0.172	0.067	1.082	1.114	-0.035	0.151596	0.886645	0.205329	0.928547	0.000193587	6.72647e-05	0.907735	42	37	36	38
High	Q92552	Small ribosomal subunit protein mS27 OS=Homo sapiens OX=9606 GN=MRPS27 PE=1 SV=3	415	25	20	53	47.6	2.42805e+07	2.04491e+07	2.32449e+07	2.05056e+07	1.84119e+07	1.39122e+07	1.81455e+07	1.80531e+07	1.77409e+07	1.67978e+07	1.68435e+07	1.52611e+07	4.34836e+06	4.19207e+06	3.36574e+06	2.98075e+06	3.49963e+06	3.05141e+06	4.61624e+06	7.95466e+06	4.1693e+06	6.59154e+06	5.91576e+06	6.42562e+06	0.237	0.992	-0.316	-0.143	-1.463	-2.834	-0.379	0.596072	0.00752007	0.1734	0.56722	0.000351886	3.57315e-06	0.410258	18	15	15	14
High	Q9H5H4	Zinc finger protein 768 OS=Homo sapiens OX=9606 GN=ZNF768 PE=1 SV=2	117	20	19	39	60.2	1.22498e+06	1.18593e+06	1.12197e+06	1.22838e+06	1.06837e+06	840408	216767	1.7796e+06	2.65715e+06	2.38905e+06	2.52853e+06	2.25138e+06	893310	839055	757765	1.04892e+06	924404	945121	999873	892885	1.08537e+06	1.16189e+06	1.12688e+06	1.20832e+06	0.236	0.263	0.23		0.173	-0.277	-0.188	0.244773	0.375527	0.187472		0.385225	0.0419782	0.655222	7	2	3	5
High	P36873	Serine/threonine-protein phosphatase PP1-gamma catalytic subunit OS=Homo sapiens OX=9606 GN=PPP1CC PE=1 SV=1	492	31	4	58	37	1.34226e+07	1.3407e+07	1.24693e+07	1.52506e+07	1.5228e+07	1.2253e+07	1.35832e+07	1.32305e+07	1.28978e+07	1.30761e+07	1.36018e+07	1.24989e+07	5.9827e+06	6.30577e+06	5.0861e+06	6.51134e+06	6.48894e+06	7.05852e+06	5.13623e+06	5.83101e+06	6.22897e+06	6.08851e+06	7.18424e+06	6.95761e+06	0.235	0.01	0.212	-0.02	-1.075	-0.971	0.114	0.292175	0.988352	0.242412	0.928161	0.000699782	0.000127655	0.736553	12	13	10	13
High	Q9Y4I1	Unconventional myosin-Va OS=Homo sapiens OX=9606 GN=MYO5A PE=1 SV=2	320	55	40	31	215.3	28817.2	43643	45988.7	0	27567.7	0	24615.4	0	51841.5	0	0	0	552984	1.39609e+06	829253	719081	1.0049e+06	936723	990937	1.27074e+06	1.47746e+06	1.13369e+06	1.32561e+06	2.01005e+06	0.233	0.719	0.027		5.713	4.505	-0.488	0.610396	0.355966	0.97677		0.00025404	6.731e-06	0.599537	5	3	4	4
High	P22695	Cytochrome b-c1 complex subunit 2, mitochondrial OS=Homo sapiens OX=9606 GN=UQCRC2 PE=1 SV=3	139	23	14	45	48.4	2.5494e+06	2.63792e+06	2.66033e+06	2.50442e+06	3.8082e+06	1.32676e+06	6.75351e+06	6.59532e+06	5.72142e+06	4.73158e+06	5.18966e+06	3.30433e+06	122705	81990.9	98310.9	89172.8	61756.8	76616.9	115262	128665	80463.7	129648	165074	90062.5	0.231	0.731	-0.41	-0.55	-4.227	-5.124	-0.167	0.652776	0.355966	0.226361	0.40605	0.000142966	1.20369e-06	0.857161	11	8	10	12
High	P16989	Y-box-binding protein 3 OS=Homo sapiens OX=9606 GN=YBX3 PE=1 SV=4	1505	36	14	49	40.1	1.85616e+08	1.73221e+08	1.75391e+08	1.91595e+08	1.89974e+08	1.68935e+08	7.28052e+07	6.33562e+07	7.76615e+07	6.0037e+07	6.82519e+07	7.10527e+07	2.30085e+08	2.1151e+08	1.65543e+08	1.90506e+08	2.01476e+08	2.3786e+08	1.53813e+08	1.52955e+08	2.22599e+08	2.62015e+08	1.84766e+08	1.74103e+08	0.229	-0.038	0.06	-0.1	0.152	0.232	0.042	0.557301	0.974565	0.829128	0.770686	0.492995	0.113756	0.894509	14	11	14	12
High	P02786	Transferrin receptor protein 1 OS=Homo sapiens OX=9606 GN=TFRC PE=1 SV=2	338	39	28	46	84.8	1.40268e+06	1.44094e+06	1.4181e+06	1.57989e+06	1.52255e+06	1.53396e+06	1.41377e+07	1.43934e+07	1.34026e+07	1.47379e+07	1.38118e+07	1.24179e+07	627419	1.3669e+06	791224	878647	775331	937567	595489	924267	790217	841994	864841	960358	0.228	0.044	-0.029	-0.037	-0.8	-0.722	0.121	0.464773	0.960593	0.966486	0.895455	0.000982065	0.000960697	0.650684	7	6	8	9
High	Q14137	Ribosome biogenesis protein BOP1 OS=Homo sapiens OX=9606 GN=BOP1 PE=1 SV=2	313	27	21	37	83.6	1.65929e+06	1.31586e+06	1.55416e+06	1.64421e+06	1.58009e+06	2.155e+06	5.94723e+06	7.89411e+06	6.45988e+06	6.73613e+06	7.51408e+06	7.03583e+06	1.79549e+06	1.67224e+06	1.74877e+06	1.89757e+06	1.96258e+06	1.8542e+06	1.62664e+06	1.75329e+06	1.54218e+06	1.87055e+06	2.14187e+06	1.76395e+06	0.228	0.011	0.132	0.077	0.112	0.342	0.241	0.283896	0.988352	0.298519	0.843192	0.57212	0.036133	0.580275	11	6	6	9
High	P05141	ADP/ATP translocase 2 OS=Homo sapiens OX=9606 GN=SLC25A5 PE=1 SV=7	258	17	5	48	32.8	1.34801e+07	1.77903e+07	2.06267e+07	1.16854e+07	1.61161e+07	1.62102e+07	7.6811e+06	1.18272e+07	9.82472e+06	1.3106e+07	1.40201e+07	7.33432e+06	6.33742e+06	8.09599e+06	7.83094e+06	8.04873e+06	1.0374e+07	7.6223e+06	6.40273e+06	7.82794e+06	7.89128e+06	7.99936e+06	9.18014e+06	8.63731e+06	0.227	-0.002	0.221	0.198	-0.756	-0.986	-0.232	0.31541	0.997167	0.402451	0.833575	0.00701489	0.00451027	0.674631	7	7	10	9
High	P62820	Ras-related protein Rab-1A OS=Homo sapiens OX=9606 GN=RAB1A PE=1 SV=3	211	14	5	68	22.7	1.83395e+07	2.05809e+07	1.92993e+07	1.6415e+07	1.82781e+07	1.52281e+07	1.50423e+08	1.15025e+08	1.31334e+08	1.53356e+08	1.00857e+08	1.45968e+08	1.15082e+06	1.66951e+06	1.35568e+06	1.29867e+06	1.60281e+06	1.68215e+06	807508	1.34805e+06	881257	1.04555e+06	1.12345e+06	1.31063e+06	0.227	-0.395	0.142	-0.003	-3.845	-3.674	-0.224	0.547644	0.375527	0.625846	0.997556	2.58691e-06	2.18854e-06	0.487482	5	6	7	6
High	P78345	Ribonuclease P protein subunit p38 OS=Homo sapiens OX=9606 GN=RPP38 PE=1 SV=2	130	14	12	48	31.8	2.44329e+06	1.68772e+06	1.73053e+06	2.30807e+06	1.74948e+06	1.79753e+06	1.59828e+06	1.43422e+06	1.58358e+06	998061	1.5557e+06	605568	2.10252e+06	1.4386e+06	1.84366e+06	2.23899e+06	1.72049e+06	2.02025e+06	1.87965e+06	1.76888e+06	2.33169e+06	2.69795e+06	2.07121e+06	2.22643e+06	0.227	0.226	0.16	-0.65	0.259	0.042	0.008	0.41546	0.683934	0.581529	0.588936	0.223106	0.847768	0.984579	5	7	5	6
High	Q9H7B2	Ribosome production factor 2 homolog OS=Homo sapiens OX=9606 GN=RPF2 PE=1 SV=2	210	15	12	41	35.6	7.42715e+06	7.09242e+06	3.5218e+06	2.94417e+06	6.17289e+06	5.35516e+06	8.50816e+06	5.97187e+06	6.67858e+06	6.36772e+06	5.52309e+06	6.71099e+06	1.19272e+07	1.36619e+07	1.33936e+07	1.50121e+07	1.30417e+07	1.75562e+07	1.26664e+07	1.1969e+07	1.34797e+07	1.61693e+07	1.3302e+07	1.5166e+07	0.225	-0.025	0.218		1.689	1.404	-0.31	0.284808	0.979942	0.323143		0.00193693	0.00645157	0.751977	3	3	2	3
High	Q6PK04	Coiled-coil domain-containing protein 137 OS=Homo sapiens OX=9606 GN=CCDC137 PE=1 SV=1	282	20	16	51	33.2	9.65427e+06	7.90947e+06	8.32901e+06	8.55905e+06	7.58565e+06	6.05955e+06	5.79117e+06	5.62839e+06	7.86107e+06	1.13625e+07	6.08022e+06	7.12364e+06	2.09942e+07	1.89608e+07	1.81739e+07	2.67399e+07	2.1127e+07	2.46129e+07	2.17467e+07	1.82674e+07	1.94173e+07	2.72717e+07	2.04841e+07	2.17963e+07	0.22	-0.064	0.314	0.314	1.651	1.483	-0.231	0.393598	0.960593	0.140569	0.709385	0.000272323	0.000100752	0.588674	7	8	6	7
High	Q96EL3	Large ribosomal subunit protein mL53 OS=Homo sapiens OX=9606 GN=MRPL53 PE=1 SV=1	104	6	5	56	12.1	2.07326e+07	2.77898e+07	2.97892e+07	2.55309e+07	2.58562e+07	1.36679e+07	1.51211e+07	1.64032e+07	1.54178e+07	1.34774e+07	1.14825e+07	9.65604e+06	356255	301838	381538	481999	509476	229686	302267	402646	375264	337994	1.10893e+06	192038	0.219	0.117	0.153	-0.452	-5.645	-6.072	-0.309	0.858291	0.979582	0.790713	0.366357	0.000288874	1.05411e-05	0.677762	5	3	5	5
High	Q96MX3	Zinc finger protein 48 OS=Homo sapiens OX=9606 GN=ZNF48 PE=1 SV=2	59	11	9	24	67.8	261736	150066	216024	119677	142166	280982	860750	320542	383754	680078	465081	357842	1.28901e+06	1.13935e+06	1.02885e+06	984684	1.15057e+06	1.34005e+06	1.18622e+06	1.17735e+06	1.14183e+06	1.38396e+06	1.39296e+06	1.3039e+06	0.219	0.242	0.002		3.013	2.494	-0.276	0.19133	0.618228	0.994376		0.000195606	0.000111561	0.754083	2	1	1	1
High	Q15776	Zinc finger protein with KRAB and SCAN domains 8 OS=Homo sapiens OX=9606 GN=ZKSCAN8 PE=1 SV=2	120	17	14	37	65.8	637470	684202	692431	729736	604561	501795	2.88671e+06	2.09159e+06	3.14377e+06	2.97065e+06	2.36429e+06	3.23336e+06	1.55539e+06	1.66787e+06	1.87384e+06	1.91529e+06	1.90351e+06	2.063e+06	1.49115e+06	1.38495e+06	1.42799e+06	1.44343e+06	1.73433e+06	1.85252e+06	0.218	-0.233	0.21	0.086	1.463	1.546	-0.149	0.331312	0.600417	0.214456	0.891002	0.000456788	1.4831e-05	0.715077	2	2	4	3
High	Q9Y305	Acyl-coenzyme A thioesterase 9, mitochondrial OS=Homo sapiens OX=9606 GN=ACOT9 PE=1 SV=2	282	26	21	57	49.9	3.29298e+06	3.83015e+06	4.96416e+06	4.12039e+06	4.25862e+06	6.51837e+06	4.82118e+06	4.32806e+06	3.24391e+06	4.33028e+06	5.36087e+06	5.50855e+06	3.94565e+06	5.46903e+06	4.92576e+06	4.00409e+06	5.36147e+06	6.67234e+06	3.42663e+06	5.2019e+06	4.20214e+06	3.19135e+06	6.03523e+06	6.11353e+06	0.218	-0.094	0.143	0.306	0.014	0.398	0.29	0.705444	0.965624	0.708243	0.615818	0.973725	0.172085	0.638663	10	7	11	8
High	P51991	Heterogeneous nuclear ribonucleoprotein A3 OS=Homo sapiens OX=9606 GN=HNRNPA3 PE=1 SV=2	727	28	20	52	39.6	1.4367e+08	1.58167e+08	1.69599e+08	1.37449e+08	1.47896e+08	1.48806e+08	8.20397e+07	7.7095e+07	7.90309e+07	8.73499e+07	6.8715e+07	7.09398e+07	7.22164e+07	6.87067e+07	7.0218e+07	7.8486e+07	7.65743e+07	9.28954e+07	6.10264e+07	6.43566e+07	6.78327e+07	7.02189e+07	8.78532e+07	6.73537e+07	0.214	-0.142	0.227	-0.077	-0.955	-0.929	-0.116	0.373366	0.813821	0.194508	0.820193	0.00115755	0.000581977	0.6979	14	15	14	14
High	Q8NHQ9	ATP-dependent RNA helicase DDX55 OS=Homo sapiens OX=9606 GN=DDX55 PE=1 SV=3	257	29	25	47	68.5	4.63589e+06	4.11905e+06	4.16932e+06	5.44018e+06	5.568e+06	5.51283e+06	5.09353e+06	5.05935e+06	6.2449e+06	4.8978e+06	5.15643e+06	5.19054e+06	3.1633e+06	2.8696e+06	2.7326e+06	3.62485e+06	3.48554e+06	3.07566e+06	2.62426e+06	2.82812e+06	3.19655e+06	3.65194e+06	3.46977e+06	2.92328e+06	0.214	-0.023	0.216	-0.099	-0.724	-0.345	0.356	0.373366	0.979582	0.222501	0.763892	0.00271063	0.0280156	0.2512	8	6	6	8
High	Q14978	Nucleolar and coiled-body phosphoprotein 1 OS=Homo sapiens OX=9606 GN=NOLC1 PE=1 SV=2	477	28	22	25	73.6	2.74379e+07	2.15257e+07	2.70663e+07	3.28717e+07	3.24562e+07	2.55333e+07	7.32072e+07	4.4132e+07	6.17073e+07	6.75272e+07	5.44903e+07	4.86272e+07	9.25913e+06	8.93574e+06	9.16862e+06	1.29685e+07	1.12191e+07	1.03311e+07	9.24953e+06	6.72876e+06	8.90746e+06	9.68779e+06	1.02922e+07	8.66468e+06	0.213	-0.266	0.329	-0.052	-1.66	-1.137	0.256	0.43667	0.522311	0.0996646	0.941658	0.000106323	0.000513861	0.546546	11	10	12	13
High	Q8TB72	Pumilio homolog 2 OS=Homo sapiens OX=9606 GN=PUM2 PE=1 SV=2	296	32	19	28	114.1	3.9832e+06	4.62866e+06	5.12992e+06	4.38332e+06	4.86537e+06	5.18602e+06	4.3513e+06	4.73236e+06	1.86401e+06	3.78702e+06	4.10771e+06	3.48282e+06	3.2678e+06	3.00147e+06	3.32865e+06	3.28134e+06	3.71924e+06	4.2185e+06	2.66258e+06	3.16083e+06	2.9736e+06	2.93146e+06	4.15332e+06	3.19989e+06	0.213	-0.134	0.219	0.166	-0.502	-0.292	0.075	0.449957	0.870257	0.259577	0.891002	0.0361244	0.112992	0.828786	12	13	16	16
High	O43242	26S proteasome non-ATPase regulatory subunit 3 OS=Homo sapiens OX=9606 GN=PSMD3 PE=1 SV=2	451	34	26	53	60.9	1.0081e+07	1.00842e+07	9.04098e+06	1.29565e+07	1.12006e+07	9.51302e+06	6.35428e+07	6.08729e+07	5.97958e+07	6.00362e+07	5.75169e+07	5.08691e+07	35276.6	38609.5	0	0	0	0	0	27406.6	0	0	32136.4	31379.3	0.212			-0.132	-8.454		0.196	0.548032			0.643986	1.6573e-06		0.609016	18	18	20	20
High	O43809	Cleavage and polyadenylation specificity factor subunit 5 OS=Homo sapiens OX=9606 GN=NUDT21 PE=1 SV=1	105	11	7	35	26.2	1.78087e+06	1.15935e+06	1.76283e+06	1.14437e+06	864588	1.05699e+06	3.57101e+07	4.22447e+07	3.5308e+07	4.41159e+07	4.05553e+07	3.85353e+07	194047	140931	205998	86740	0	156091	194578	89404.8	270186	135333	286739	188335	0.212	0.738	-0.613	0.124	-2.387	-3.725	-0.6	0.817435	0.630853	0.260562	0.704431	0.000362384	0.000251209	0.306686	4	4	2	2
High	Q13263	Transcription intermediary factor 1-beta OS=Homo sapiens OX=9606 GN=TRIM28 PE=1 SV=5	1172	55	30	47	88.5	6.10621e+07	5.92588e+07	5.77475e+07	5.92707e+07	5.82642e+07	4.73301e+07	2.27509e+08	2.36992e+08	2.36436e+08	2.23274e+08	2.24712e+08	2.35473e+08	7.57167e+06	6.78478e+06	6.82433e+06	7.82956e+06	7.54802e+06	7.17927e+06	6.68058e+06	6.22833e+06	6.15153e+06	7.3761e+06	7.65862e+06	7.02626e+06	0.211	-0.032	0.092	-0.037	-2.895	-2.981	-0.118	0.227185	0.960593	0.516274	0.851108	6.1369e-06	1.2747e-06	0.727799	28	26	30	27
High	Q6P158	Putative ATP-dependent RNA helicase DHX57 OS=Homo sapiens OX=9606 GN=DHX57 PE=1 SV=2	301	43	34	31	155.5	1.09323e+06	1.00353e+06	1.25757e+06	737376	831502	973366	478221	284939	482445	139258	566522	582511	831863	870961	885846	983937	1.03293e+06	1.01205e+06	753817	864913	852513	843498	1.05818e+06	965205	0.211	-0.085	0.227	-0.172	0.177	-0.141	-0.403	0.35171	0.886645	0.104876	0.930131	0.358731	0.298608	0.336421	14	11	14	12
High	Q1ED39	Lysine-rich nucleolar protein 1 OS=Homo sapiens OX=9606 GN=KNOP1 PE=1 SV=1	245	31	25	52	51.6	363304	217021	362817	512705	863097	671893	540938	0	0	0	0	0	4.24921e+06	3.73326e+06	3.83259e+06	5.75422e+06	5.44214e+06	5.60262e+06	3.8204e+06	3.66823e+06	4.02247e+06	4.80044e+06	3.99838e+06	4.54619e+06	0.21	-0.336	0.51		2.732	4.194	1.126	0.296647	0.310025	0.0181715		4.62379e-05	8.03909e-06	0.16162	10	1	3	4
High	P60660	Myosin light polypeptide 6 OS=Homo sapiens OX=9606 GN=MYL6 PE=1 SV=2	301	17	7	74	16.9	4.52085e+07	5.16834e+07	4.33949e+07	4.35678e+07	4.19678e+07	4.54491e+07	4.9832e+08	5.25345e+08	5.64955e+08	4.81253e+08	4.82517e+08	5.10584e+08	3.6438e+06	4.30402e+07	7.48736e+06	7.08328e+06	1.11307e+07	1.89304e+07	4.55923e+06	1.22474e+07	1.66614e+07	8.37966e+06	9.5061e+06	1.80521e+07	0.209	-0.018	0.115	-0.106	-1.951	-2.029	-0.096	0.847337	0.994748	0.955864	0.66408	0.00106826	0.00204168	0.752155	7	8	6	8
High	P53999	Activated RNA polymerase II transcriptional coactivator p15 OS=Homo sapiens OX=9606 GN=SUB1 PE=1 SV=3	359	15	9	46	14.4	1.97526e+08	1.99499e+08	1.85938e+08	1.93587e+08	1.62999e+08	1.39851e+08	4.85994e+08	5.25303e+08	4.5499e+08	5.13083e+08	5.47618e+08	5.32244e+08	9.7925e+07	1.13769e+08	1.43013e+08	2.12865e+08	1.92893e+08	1.80746e+08	8.75897e+07	8.16189e+07	1.25755e+08	1.17476e+08	1.02463e+08	1.14682e+08	0.206	-0.809	0.74	0.122	-0.559	0.006	-0.244	0.522176	0.0190622	0.0339345	0.6463	0.0188245	0.957355	0.531547	7	7	6	7
High	Q9BVA1	Tubulin beta-2B chain OS=Homo sapiens OX=9606 GN=TUBB2B PE=1 SV=1	2041	54	2	66	49.9	1.5611e+08	1.24827e+08	8.69103e+07	9.4388e+07	1.02381e+08	9.91789e+07	3.04585e+09	3.06532e+09	2.99658e+09	3.05214e+09	2.86519e+09	2.97214e+09	2.27619e+07	2.40629e+07	1.89317e+07	2.72127e+07	2.41308e+07	2.90554e+07	1.97479e+07	2.1732e+07	1.85269e+07	2.02977e+07	2.39732e+07	2.5083e+07	0.206	-0.215	0.293	-0.035	-2.098	-2.157	-0.274	0.365111	0.645987	0.186031	0.854479	1.94804e-05	0.000191224	0.630408	26	26	22	25
High	P08195	Amino acid transporter heavy chain SLC3A2 OS=Homo sapiens OX=9606 GN=SLC3A2 PE=1 SV=3	257	24	20	38	68	2.05524e+06	1.70332e+06	2.21425e+06	2.13175e+06	2.28002e+06	2.16671e+06	1.68419e+07	1.70704e+07	1.59933e+07	1.6759e+07	1.45559e+07	1.30531e+07	289830	715980	395547	485330	297188	304138	228666	484124	363168	392675	288010	543845	0.204	0.163	-0.301	-0.177	-2.473	-2.488	0.147	0.759373	0.928799	0.632574	0.621833	0.00012241	9.53216e-05	0.677762	11	8	10	9
High	O15234	Protein CASC3 OS=Homo sapiens OX=9606 GN=CASC3 PE=1 SV=2	364	33	27	37	76.2	3.72696e+07	3.56171e+07	3.44304e+07	3.60648e+07	1.56814e+06	3.47539e+07	1.11614e+07	9.87298e+06	8.28051e+06	8.50821e+06	1.07548e+07	1.07444e+07	1.55176e+07	1.41869e+07	1.51076e+07	1.84506e+07	1.75504e+07	1.58325e+07	1.4367e+07	1.45336e+07	1.49328e+07	1.75948e+07	1.7694e+07	1.52336e+07	0.202	-0.037	0.208	0.036	0.424	-1.052	-1.513	0.284808	0.960593	0.194508	0.941372	0.767877	0.000131659	0.61786	8	7	7	7
High	Q06787	Fragile X messenger ribonucleoprotein 1 OS=Homo sapiens OX=9606 GN=FMR1 PE=1 SV=1	643	37	22	47	71.1	4.51536e+06	5.739e+06	5.06667e+06	4.66757e+06	5.70278e+06	6.2289e+06	4.17174e+06	3.37351e+06	3.6051e+06	3.13347e+06	3.37991e+06	3.63469e+06	2.04445e+07	2.26291e+07	2.17272e+07	2.57363e+07	2.67661e+07	2.69373e+07	1.85068e+07	2.11961e+07	1.97049e+07	2.07633e+07	2.48865e+07	2.26786e+07	0.2	-0.221	0.295	-0.133	2.048	2.381	0.112	0.33177	0.519333	0.0654171	0.699401	4.41085e-05	6.39213e-06	0.772999	13	11	11	11
High	O14647	Chromodomain-helicase-DNA-binding protein 2 OS=Homo sapiens OX=9606 GN=CHD2 PE=1 SV=2	100	16	9	8	211.2	27354.9	17118.8	31373.5	58652.8	25106.8	16209.3	245198	0	223207	36243.8	0	0	116480	94764.7	142848	201625	106736	128091	121579	106648	130536	153123	138602	119993	0.196	-0.038	0.269		2.246	2.517	0.233	0.41546	0.982599	0.551059		0.00415235	0.00048212	0.850386	0	2	4	3
High	Q9H6F5	Coiled-coil domain-containing protein 86 OS=Homo sapiens OX=9606 GN=CCDC86 PE=1 SV=1	86	12	10	30	40.2	0	0	0	0	0	0	0	0	0	0	0	0	2.10173e+06	1.89738e+06	2.18351e+06	2.86281e+06	3.14553e+06	2.62713e+06	2.60577e+06	1.83474e+06	2.32429e+06	2.92803e+06	2.42813e+06	2.34245e+06	0.195	-0.169	0.481					0.509565	0.738214	0.0360073					0	1	2	3
High	Q08J23	RNA cytosine C(5)-methyltransferase NSUN2 OS=Homo sapiens OX=9606 GN=NSUN2 PE=1 SV=2	718	59	37	68	86.4	4.34047e+07	4.35199e+07	4.54518e+07	4.64132e+07	4.91244e+07	4.2866e+07	2.09848e+07	2.13537e+07	2.01196e+07	2.19415e+07	2.18645e+07	2.13064e+07	9.505e+06	7.23969e+06	8.74527e+06	8.48663e+06	8.48101e+06	8.48458e+06	7.33174e+06	9.39699e+06	1.08665e+07	9.42993e+06	1.14661e+07	1.03242e+07	0.192	0.29	0.007	0.06	-2.151	-2.378	0.062	0.522176	0.375527	0.979339	0.760009	1.76311e-05	2.18854e-06	0.817621	36	27	34	34
High	Q8IY81	pre-rRNA 2'-O-ribose RNA methyltransferase FTSJ3 OS=Homo sapiens OX=9606 GN=FTSJ3 PE=1 SV=2	682	48	32	45	96.5	2.37627e+07	2.05623e+07	2.47403e+07	1.73682e+07	1.6338e+07	1.37706e+07	1.18619e+07	1.06979e+07	1.14244e+07	1.01597e+07	1.27987e+07	1.1e+07	1.4791e+07	1.42754e+07	1.51377e+07	1.62909e+07	1.66299e+07	1.69489e+07	1.42017e+07	1.33627e+07	1.55066e+07	1.63995e+07	1.64355e+07	1.62835e+07	0.192	-0.022	0.174	-0.006	0.056	-0.466	-0.543	0.288023	0.967196	0.176177	0.986693	0.726536	0.00741753	0.184163	23	21	27	19
High	Q9BY12	S phase cyclin A-associated protein in the endoplasmic reticulum OS=Homo sapiens OX=9606 GN=SCAPER PE=1 SV=2	119	20	17	14	158.2	84854.5	45335.2	85896.5	34274.9	185273	55450	142748	183997	142036	271147	183831	266776	390887	374813	473192	330524	402038	414719	262045	366365	391854	312001	452346	397043	0.192	0.008	-0.11		2.438	2.461	0.031	0.610396	0.994748	0.636774		0.0100262	0.000257282	0.983748	1	1	2	2
High	P46087	28S rRNA (cytosine(4447)-C(5))-methyltransferase OS=Homo sapiens OX=9606 GN=NOP2 PE=1 SV=2	679	40	31	45	89.2	1.09116e+07	9.87731e+06	1.13477e+07	1.04192e+07	1.00481e+07	1.07843e+07	5.58597e+06	6.13636e+06	6.00873e+06	5.16275e+06	5.57118e+06	3.24312e+06	2.82852e+07	2.73104e+07	2.81809e+07	3.60436e+07	3.06514e+07	3.41232e+07	2.93535e+07	2.68703e+07	2.74002e+07	3.41723e+07	2.95883e+07	3.17297e+07	0.19	-0.078	0.264	-0.381	1.61	1.649	-0.038	0.306897	0.902636	0.11316	0.599313	3.88299e-05	2.44161e-05	0.902949	13	13	16	13
High	P15924	Desmoplakin OS=Homo sapiens OX=9606 GN=DSP PE=1 SV=3	572	129	103	40	331.6	32492.5	95494.3	16509.2	42474.3	0	19099.3	645689	853808	715415	619348	581881	599813	113447	2.35731e+06	50435.3	76553.8	52930.4	26270	47912.8	148861	58524.6	81171.8	52548.8	145023	0.189	0.846	-2.328	-0.289	1.581	0.352	-0.383	0.859932	0.645987	0.329952	0.494899	0.0440405	0.668399	0.850562	6	19	3	3
High	P55060	Exportin-2 OS=Homo sapiens OX=9606 GN=CSE1L PE=1 SV=3	734	60	38	45	110.3	6.27182e+06	4.71622e+06	3.66268e+06	3.7934e+06	3.56437e+06	2.73379e+06	1.06886e+08	1.08276e+08	1.0575e+08	1.11468e+08	1.0043e+08	1.06093e+08	55352.3	47920.9	24164.6	20806.6	47993.2	34784.8	0	26815.7	45678.4	41422	55514.5	27533.8	0.188	0.289	-0.295	-0.014	-6.385	-7.191	-0.517	0.800752	0.876871	0.687993	0.948435	4.29123e-06	5.92863e-06	0.396449	19	15	18	18
High	Q15050	Ribosome biogenesis regulatory protein homolog OS=Homo sapiens OX=9606 GN=RRS1 PE=1 SV=2	224	16	15	39	41.2	2.6329e+06	2.27788e+06	3.20434e+06	2.48221e+06	1.93887e+06	2.26934e+06	1.88477e+06	1.25221e+06	686144	1.53136e+06	1.69368e+06	1.71578e+06	8.06395e+06	7.74465e+06	7.98391e+06	9.72897e+06	7.78814e+06	9.00741e+06	8.09473e+06	7.647e+06	8.57172e+06	1.01104e+07	7.8947e+06	9.83715e+06	0.188	0.067	0.151		2.056	1.717	-0.272	0.41412	0.947587	0.382286		5.0618e-05	0.000116125	0.54207	6	4	8	8
High	Q92841	Probable ATP-dependent RNA helicase DDX17 OS=Homo sapiens OX=9606 GN=DDX17 PE=1 SV=2	721	43	23	48	80.2	6.60844e+06	8.08808e+06	8.63103e+06	7.21499e+06	8.84599e+06	1.10924e+07	1.87243e+07	1.75073e+07	1.79074e+07	1.9834e+07	2.00737e+07	1.87951e+07	1.55347e+06	1.63449e+06	1.77532e+06	1.57263e+06	1.75677e+06	2.10034e+06	1.30994e+06	1.50527e+06	1.88337e+06	1.23234e+06	2.58433e+06	1.70866e+06	0.184	-0.031	0.121	0.117	-2.341	-2.104	0.206	0.740942	0.986345	0.576708	0.599313	0.000516881	4.30666e-05	0.685159	18	23	23	23
High	P62805	Histone H4 OS=Homo sapiens OX=9606 GN=H4C1 PE=1 SV=2	394	15	11	59	11.4	9.28113e+07	9.30346e+07	8.952e+07	9.89879e+07	9.61984e+07	6.16074e+07	1.11155e+08	1.18973e+08	1.05091e+08	2.37956e+08	1.1763e+08	1.19704e+08	4.4636e+08	5.37196e+08	3.3296e+08	3.56101e+08	3.63179e+08	4.16862e+08	3.91337e+08	4.03468e+08	3.24176e+08	3.06625e+08	3.4806e+08	7.00825e+08	0.182	0.157	-0.189	0.423	2.331	2.041	-0.133	0.770225	0.937411	0.542633	0.652654	0.0011814	6.731e-06	0.785249	6	6	5	6
High	Q4G0J3	La-related protein 7 OS=Homo sapiens OX=9606 GN=LARP7 PE=1 SV=1	184	25	19	36	66.9	808424	731396	647068	967100	619037	877413	1.49625e+06	2.02032e+06	2.31772e+06	2.44895e+06	2.12926e+06	2.17344e+06	2.13421e+06	1.86054e+06	1.68049e+06	2.12117e+06	1.52328e+06	2.26497e+06	2.00941e+06	1.64239e+06	1.64316e+06	2.21276e+06	1.83808e+06	1.94625e+06	0.182	0.038	0.044	0.231	1.305	1.419	0.152	0.43667	0.974565	0.89335	0.674612	0.00113397	0.000509651	0.754083	5	6	4	6
High	P63167	Dynein light chain 1, cytoplasmic OS=Homo sapiens OX=9606 GN=DYNLL1 PE=1 SV=1	153	8	2	45	10.4	8.86639e+07	9.10242e+07	8.1868e+07	9.35324e+07	8.67601e+07	8.10653e+07	2.65584e+08	2.79732e+08	2.53111e+08	2.78278e+08	2.57669e+08	2.76433e+08	4.19899e+06	4.20551e+06	4.2726e+06	5.29525e+06	5.72735e+06	5.38802e+06	3.85536e+06	4.10455e+06	6.1665e+06	4.85225e+06	5.07594e+06	5.75806e+06	0.18	-0.068	0.372	0.025	-4.06	-3.994	-0.002	0.618422	0.911196	0.0290433	0.918171	1.6573e-06	6.09299e-07	0.993521	6	5	6	4
High	O00425	Insulin-like growth factor 2 mRNA-binding protein 3 OS=Homo sapiens OX=9606 GN=IGF2BP3 PE=1 SV=2	1435	51	27	54	63.7	1.31659e+08	1.39491e+08	1.26179e+08	1.30042e+08	1.30057e+08	1.34713e+08	2.80374e+07	2.90418e+07	3.2639e+07	3.04909e+07	3.04578e+07	3.49748e+07	1.94866e+08	1.98362e+08	1.94434e+08	2.02514e+08	2.05852e+08	2.18962e+08	1.76913e+08	1.95737e+08	1.78991e+08	1.92266e+08	2.15651e+08	2.155e+08	0.176	-0.01	0.093	0.096	0.657	0.659	-0.008	0.345904	0.988352	0.447856	0.757289	0.00238022	0.000825567	0.976755	25	27	24	19
High	O75179	Ankyrin repeat domain-containing protein 17 OS=Homo sapiens OX=9606 GN=ANKRD17 PE=1 SV=3	893	80	45	28	274.1	5.23411e+06	5.47576e+06	5.76409e+06	8.09476e+06	7.69483e+06	6.02072e+06	6.34435e+06	1.50085e+07	6.45255e+06	5.39406e+06	2.8612e+06	5.78151e+06	3.41363e+06	3.33743e+06	3.49622e+06	3.95849e+06	3.78451e+06	3.95695e+06	3.02628e+06	3.35963e+06	3.23769e+06	3.3511e+06	4.28554e+06	3.30436e+06	0.176	-0.107	0.191	-0.928	-0.994	-0.493	0.394	0.457978	0.857712	0.145904	0.558617	0.0024418	0.00278974	0.328683	39	33	35	38
High	Q8WVM0	Dimethyladenosine transferase 1, mitochondrial OS=Homo sapiens OX=9606 GN=TFB1M PE=1 SV=1	170	21	18	55	39.5	4.04944e+06	2.94912e+06	3.59304e+06	3.7972e+06	4.14387e+06	3.65776e+06	2.12659e+06	3.40812e+06	3.14772e+06	3.03598e+06	2.4201e+06	2.44774e+06	1.93239e+06	1.83407e+06	1.80341e+06	1.90659e+06	1.86052e+06	1.90578e+06	1.76241e+06	2.02883e+06	1.85242e+06	1.86321e+06	2.31469e+06	2.20497e+06	0.174	0.164	0.027	-0.114	-0.866	-0.889	0.141	0.427445	0.689393	0.834956	0.860813	0.00140654	0.00120598	0.713149	12	9	10	10
High	Q99700	Ataxin-2 OS=Homo sapiens OX=9606 GN=ATXN2 PE=1 SV=2	554	49	32	29	140.2	3.12083e+06	3.43075e+06	3.39687e+06	3.54464e+06	3.84687e+06	3.03404e+06	4.41097e+06	3.34467e+06	4.07679e+06	3.88386e+06	3.6505e+06	4.12775e+06	3.45139e+06	3.04534e+06	3.33745e+06	3.62603e+06	3.90452e+06	3.96614e+06	2.89441e+06	2.78112e+06	2.68949e+06	2.69802e+06	3.8367e+06	2.99445e+06	0.173	-0.286	0.226	-0.013	-0.139	0.209	0.062	0.513822	0.586874	0.151722	0.975136	0.511275	0.0892478	0.857034	17	16	19	21
High	P42694	Probable helicase with zinc finger domain OS=Homo sapiens OX=9606 GN=HELZ PE=1 SV=2	434	62	54	34	218.8	1.50832e+06	1.6699e+06	1.61401e+06	1.98915e+06	1.99502e+06	1.75236e+06	287066	146001	235292	65259.2	187191	97699.1	1.09234e+06	1.07067e+06	1.28008e+06	953259	1.06381e+06	1.08551e+06	978179	1.12994e+06	891035	1.00487e+06	1.32122e+06	1.05497e+06	0.169	0.116	-0.148	-1.016	-0.771	-0.628	0.258	0.524301	0.855459	0.403691	0.512995	0.0038667	0.00153062	0.399889	16	16	16	26
High	O43707	Alpha-actinin-4 OS=Homo sapiens OX=9606 GN=ACTN4 PE=1 SV=2	1700	107	42	71	104.8	1.05211e+07	2.00877e+07	1.26358e+07	1.3486e+07	1.61687e+07	1.79918e+07	1.61738e+08	1.74438e+08	1.79324e+08	1.61058e+08	1.56942e+08	1.39281e+08	1.86577e+06	7.97003e+07	1.12097e+06	2.12281e+06	4.76969e+06	1.29766e+07	1.29127e+06	8.57251e+06	4.96581e+06	2.59759e+06	3.46232e+06	8.65516e+06	0.167	-0.252	-0.114	-0.174	-1.885	-1.448	0.185	0.916427	0.960593	0.979339	0.579582	0.00812173	0.0876636	0.767832	26	49	29	27
High	P08574	Cytochrome c1, heme protein, mitochondrial OS=Homo sapiens OX=9606 GN=CYC1 PE=1 SV=3	54	7	7	33	35.4	703765	209041	541425	193377	362503	834621	2.20843e+06	1.7485e+06	1.88928e+06	3.32444e+06	1.79758e+06	940721	540138	558518	515733	358536	585767	428260	424696	444737	264060	373270	662778	284334	0.165	-0.118		-0.125	0.089	0.058	-0.148	0.814927	0.960593		0.931056	0.901107	0.914898	0.935191	3	2	3	2
High	O60684	Importin subunit alpha-7 OS=Homo sapiens OX=9606 GN=KPNA6 PE=1 SV=1	198	22	4	31	60	1.8475e+06	1.74309e+06	2.09993e+06	1.9701e+06	2.10418e+06	2.21702e+06	1.67969e+07	1.80718e+07	1.54708e+07	1.4877e+07	1.57567e+07	1.51852e+07	199410	168724	138152	112660	138223	165573	118122	211347	148760	179919	175248	165597	0.164	0.339	-0.283	-0.133	-3.594	-3.786	0.148	0.690605	0.508682	0.377581	0.621833	1.6573e-06	4.07324e-06	0.650684	11	5	7	9
High	Q9NUL7	Probable ATP-dependent RNA helicase DDX28 OS=Homo sapiens OX=9606 GN=DDX28 PE=1 SV=2	279	25	22	48	59.5	2.55694e+06	2.21683e+06	2.08734e+06	2.66717e+06	1.96173e+06	1.88385e+06	880241	666210	793886	859151	951733	1.03748e+06	6.65754e+06	6.61212e+06	5.94832e+06	6.75902e+06	6.93054e+06	6.71751e+06	5.68061e+06	6.06817e+06	5.24082e+06	5.86497e+06	6.86135e+06	6.30371e+06	0.163	-0.104	0.088	0.289	1.562	1.578	-0.088	0.410628	0.8021	0.513835	0.532242	0.000249655	2.79878e-05	0.83915	8	7	9	9
High	O43818	U3 small nucleolar RNA-interacting protein 2 OS=Homo sapiens OX=9606 GN=RRP9 PE=1 SV=1	57	9	9	21	51.8	747875	530938	1.0499e+06	827466	758414	540799	552744	534447	1.33398e+06	359074	200886	198288	180830	214114	377315	428110	262696	358452	269078	170448	374947	225440	291826	365354	0.161	-0.249	0.488	-1.595	-1.273	-1.123	-0.099	0.800054	0.8021	0.358112	0.334473	0.00325322	0.0133446	0.901726	4	2	1	2
High	Q8WYP5	Protein ELYS OS=Homo sapiens OX=9606 GN=AHCTF1 PE=1 SV=3	80	21	21	13	252.3	80235.9	52839.6	66590.9	117057	83323.7	32232	36351.4	0	0	19373.8	0	0	99805.3	104142	82547.8	110975	98980.7	105477	77783.2	95674.4	89815.3	145314	79362	80974.7	0.161	-0.104	0.144		0.524	0.679	0.052	0.742784	0.960518	0.447767		0.385225	0.0103914	0.968575	3	2	3	10
High	Q9NW13	RNA-binding protein 28 OS=Homo sapiens OX=9606 GN=RBM28 PE=1 SV=3	747	40	34	41	85.7	1.90261e+07	1.35674e+07	1.49416e+07	1.75767e+07	1.62463e+07	1.65466e+07	1.41915e+07	1.39516e+07	1.49367e+07	9.79326e+06	1.28125e+07	1.46714e+07	1.69057e+08	1.48077e+08	5.90455e+07	3.82396e+07	3.22754e+07	3.37285e+07	3.04844e+07	2.75729e+07	3.25506e+07	3.79117e+07	3.18453e+07	3.16873e+07	0.161	-0.041	-1.717	-0.228	1.006	1.144	0.098	0.456855	0.960593	0.0439427	0.652654	0.00051717	0.000669118	0.796477	16	13	18	13
High	O75683	Surfeit locus protein 6 OS=Homo sapiens OX=9606 GN=SURF6 PE=1 SV=3	100	8	8	21	41.4	2.36956e+06	2.56221e+06	2.63115e+06	2.52131e+06	2.75174e+06	2.5005e+06	2.97748e+06	2.33422e+06	3.00236e+06	2.32013e+06	2.90939e+06	3.07889e+06	1.63871e+07	1.52717e+07	1.61642e+07	1.72593e+07	1.42272e+07	1.66491e+07	1.20928e+07	1.45097e+07	1.36171e+07	1.43428e+07	1.67301e+07	1.38523e+07	0.159	-0.1	0.005		2.527	2.667	0.04	0.472117	0.873666	0.981727		8.51201e-06	3.83342e-06	0.901357	2	4	3	1
High	P49711	Transcriptional repressor CTCF OS=Homo sapiens OX=9606 GN=CTCF PE=1 SV=1	132	24	17	27	82.7	1.02002e+06	890969	791539	1.17388e+06	976176	879974	314541	199991	252622	390753	161876	101161	2.0358e+06	1.8204e+06	1.96202e+06	2.52894e+06	2.28968e+06	2.23931e+06	1.94029e+06	1.86265e+06	2.28588e+06	2.83103e+06	2.29646e+06	1.75338e+06	0.155	-0.062	0.278		1.166	1.391	0.162	0.676028	0.960593	0.103459		0.00275178	0.000101713	0.689098	9	9	8	7
High	Q8TDN6	Ribosome biogenesis protein BRX1 homolog OS=Homo sapiens OX=9606 GN=BRIX1 PE=1 SV=2	656	33	22	64	41.4	8.77297e+07	6.49187e+07	7.12456e+07	5.35015e+07	4.39812e+07	5.59314e+07	6.62113e+07	5.32899e+07	6.19656e+07	5.95356e+07	5.74171e+07	5.90585e+07	5.44502e+07	5.15437e+07	4.93418e+07	6.1617e+07	5.13835e+07	5.57188e+07	5.36197e+07	5.17081e+07	4.75448e+07	6.34673e+07	5.34353e+07	5.35605e+07	0.154	0.014	0.116	-0.038	0.155	-0.401	-0.541	0.450645	0.986345	0.473414	0.903629	0.389516	0.0451401	0.245522	18	14	14	16
High	P42677	Small ribosomal subunit protein eS27 OS=Homo sapiens OX=9606 GN=RPS27 PE=1 SV=3	710	10	3	42	9.5	4.10979e+09	4.16079e+09	3.92982e+09	4.37791e+09	3.79751e+09	3.32512e+09	7.19531e+08	6.76963e+08	6.97957e+08	6.83051e+08	7.02611e+08	7.63954e+08	2.91281e+09	2.76573e+09	2.81737e+09	2.06115e+09	2.57843e+09	2.9049e+09	1.98692e+09	2.79706e+09	2.53848e+09	2.7457e+09	2.69402e+09	2.62238e+09	0.153	0.11	-0.185	0.036	-0.504	-0.707	-0.094	0.548032	0.878054	0.416111	0.879895	0.0178213	0.00463078	0.776942	6	6	6	6
High	Q13823	Nucleolar GTP-binding protein 2 OS=Homo sapiens OX=9606 GN=GNL2 PE=1 SV=1	513	47	36	48	83.6	5.85036e+06	4.9735e+06	5.62455e+06	5.14846e+06	5.91387e+06	5.82937e+06	3.95893e+06	3.63086e+06	4.87541e+06	3.28197e+06	2.4935e+06	3.48983e+06	9.5666e+06	9.3002e+06	9.6133e+06	8.07364e+06	1.01964e+07	9.73334e+06	9.03427e+06	8.8079e+06	8.04729e+06	8.49086e+06	1.03309e+07	1.00409e+07	0.153	0.045	-0.031	-0.432	0.77	0.764	0.039	0.461758	0.960593	0.874528	0.495379	0.0024283	0.00201709	0.913264	16	18	19	14
High	P45880	Non-selective voltage-gated ion channel VDAC2 OS=Homo sapiens OX=9606 GN=VDAC2 PE=1 SV=2	317	26	16	70	31.5	2.68914e+07	2.98494e+07	3.03017e+07	3.61061e+07	3.43595e+07	2.42144e+07	1.22484e+08	1.41105e+08	1.48572e+08	1.86241e+08	1.53966e+08	1.22357e+08	553319	585465	453920	613199	540159	609711	504250	606197	525474	574546	694555	550861	0.151	0.041	0.153	0.15	-5.687	-5.626	0.102	0.52388	0.961768	0.455035	0.784024	1.96939e-06	5.57298e-07	0.813609	14	12	12	14
High	Q9BU76	Multiple myeloma tumor-associated protein 2 OS=Homo sapiens OX=9606 GN=MMTAG2 PE=1 SV=1	177	12	10	42	29.4	5.83737e+06	5.24458e+06	5.92705e+06	6.3538e+06	5.38539e+06	4.94536e+06	2.46741e+06	610246	375013	708569	4.77247e+06	2.97897e+06	1.26155e+07	1.42566e+07	1.35874e+07	1.95847e+07	1.54532e+07	1.53168e+07	1.32039e+07	1.17896e+07	1.29617e+07	1.5064e+07	1.29507e+07	1.41688e+07	0.151	-0.249	0.308		1.343	1.558	-0.034	0.425281	0.608086	0.165075		0.000222789	7.49035e-05	0.933035	3	3	3	3
High	Q9BRT6	Protein LLP homolog OS=Homo sapiens OX=9606 GN=LLPH PE=1 SV=1	204	9	5	35	15.2	1.44822e+08	1.16943e+08	1.30259e+08	1.42464e+08	1.24773e+08	7.40585e+07	6.47111e+07	6.84954e+07	7.45789e+07	8.07904e+07	8.43209e+07	9.52371e+07	3.02428e+08	2.93979e+08	2.77786e+08	3.08279e+08	2.45534e+08	3.24709e+08	3.41606e+08	2.83647e+08	2.72862e+08	3.61371e+08	3.41021e+08	2.92965e+08	0.15	0.185	-0.002	0.324	1.592	1.159	-0.248	0.530972	0.751803	0.994376	0.366357	0.00162718	0.00051031	0.703042	1	2	3	2
High	Q9UIF9	Bromodomain adjacent to zinc finger domain protein 2A OS=Homo sapiens OX=9606 GN=BAZ2A PE=1 SV=4	46	16	15	11	211.1	0	0	0	0	0	0	0	0	0	0	0	0	254570	200337	190400	209296	145896	115752	169232	202036	145385	254644	157291	169531	0.15	0.314	-0.486					0.727122	0.777479	0.230727					3	2	0	4
High	Q2NL82	Pre-rRNA-processing protein TSR1 homolog OS=Homo sapiens OX=9606 GN=TSR1 PE=1 SV=1	556	45	28	44	91.8	1.18981e+07	1.13825e+07	1.26205e+07	1.24682e+07	1.12719e+07	1.05283e+07	2.15965e+07	2.38696e+07	2.12927e+07	2.17051e+07	2.09153e+07	2.24133e+07	3.21856e+06	2.85192e+06	2.68852e+06	3.02916e+06	2.67877e+06	2.84827e+06	5.78222e+06	5.84597e+06	6.27945e+06	6.37216e+06	6.71364e+06	6.74445e+06	0.148	1.214	-0.032	-0.036	-0.786	-2.07	-0.069	0.375099	0.00209927	0.865985	0.88553	0.00130644	5.68098e-06	0.811867	22	23	24	20
High	O94915	Protein furry homolog-like OS=Homo sapiens OX=9606 GN=FRYL PE=1 SV=2	425	69	61	23	339.4	450242	61241.8	642457	322128	499452	61049.7	218759	320735	208177	214323	206932	229223	518164	522464	741537	716836	589045	626778	1.43882e+06	1.69704e+06	2.38387e+06	2.09624e+06	1.61138e+06	2.32896e+06	0.145	1.631	0.133	-0.174	3.215	1.3	-0.284	0.743041	0.00634456	0.64292	0.760009	0.00815835	0.213135	0.929041	11	6	10	6
High	P46776	Large ribosomal subunit protein uL15 OS=Homo sapiens OX=9606 GN=RPL27A PE=1 SV=2	424	13	8	43	16.6	3.86425e+09	3.41056e+09	3.55856e+09	3.77261e+09	3.6205e+09	3.4143e+09	5.12227e+08	5.19056e+08	5.10587e+08	6.07536e+08	6.28721e+08	6.51629e+08	3.00688e+09	2.8152e+09	2.95145e+09	2.98624e+09	3.19207e+09	3.19011e+09	2.44976e+09	2.55257e+09	2.56531e+09	2.89648e+09	2.74986e+09	2.71563e+09	0.144	-0.164	0.095	0.292	-0.369	-0.208	-0.003	0.374121	0.616911	0.456985	0.27234	0.0263603	0.0926798	0.991898	6	6	6	8
High	P17480	Nucleolar transcription factor 1 OS=Homo sapiens OX=9606 GN=UBTF PE=1 SV=1	957	50	33	41	89.4	1.8566e+07	1.57623e+07	1.86461e+07	2.13328e+07	2.41766e+07	2.46902e+07	9.68169e+06	9.24551e+06	7.928e+06	8.71256e+06	9.71063e+06	9.16121e+06	3.20629e+07	3.5161e+07	3.98812e+07	5.52121e+07	4.95878e+07	4.36686e+07	3.29279e+07	2.9457e+07	3.80332e+07	3.81137e+07	3.54867e+07	3.67475e+07	0.143	-0.422	0.47	0.042	0.655	1.485	0.408	0.509565	0.241858	0.0685514	0.89525	0.00292984	8.89958e-05	0.264216	22	18	21	23
High	Q5SSJ5	Heterochromatin protein 1-binding protein 3 OS=Homo sapiens OX=9606 GN=HP1BP3 PE=1 SV=1	409	26	21	37	61.2	1.24106e+07	9.62137e+06	1.37639e+07	1.41723e+07	1.13668e+07	1.03028e+07	1.70304e+07	1.6544e+07	1.61939e+07	1.58686e+07	1.5104e+07	1.83899e+07	1.59419e+07	1.55117e+07	1.25369e+07	2.26152e+07	1.54296e+07	1.65784e+07	1.75388e+07	1.53685e+07	1.87472e+07	2.46174e+07	1.71143e+07	1.61388e+07	0.143	0.078	0.3	-0.017	0.678	0.605	0.005	0.690605	0.960593	0.313448	0.957296	0.0278937	0.0333386	0.99156	10	7	8	11
High	P16144	Integrin beta-4 OS=Homo sapiens OX=9606 GN=ITGB4 PE=1 SV=5	381	63	51	35	202	435187	594793	471554	325759	379334	292194	8.0588e+06	8.37344e+06	7.64733e+06	8.01796e+06	7.04467e+06	7.06798e+06	68079.7	82687.1	76539.3	55992.8	46341.1	46876.5	45563.7	81348.4	46932.9	46942	70911.6	70268.1	0.142	0.314	-0.608	-0.123	-2.423	-3.324	-0.586	0.79823	0.645987	0.0290233	0.652239	7.38074e-05	5.20653e-06	0.223464	9	3	7	7
High	Q00577	Transcriptional activator protein Pur-alpha OS=Homo sapiens OX=9606 GN=PURA PE=1 SV=2	264	15	9	38	34.9	3.38491e+07	2.53201e+07	2.65102e+07	2.76252e+07	3.10928e+07	4.41031e+07	1.01601e+07	8.52307e+06	8.86028e+06	7.43925e+06	8.00365e+06	7.53154e+06	2.52248e+07	2.52268e+07	2.45114e+07	3.22771e+07	3.13086e+07	2.9069e+07	2.27178e+07	2.16783e+07	2.4199e+07	2.7702e+07	2.43571e+07	2.37204e+07	0.142	-0.292	0.304	-0.258	-0.414	0.124	0.246	0.457978	0.375527	0.0595152	0.426239	0.109146	0.447551	0.655222	8	5	5	4
High	Q969S3	Cytoplasmic 60S subunit biogenesis factor ZNF622 OS=Homo sapiens OX=9606 GN=ZNF622 PE=1 SV=1	606	37	25	47	54.2	5.10577e+07	3.79998e+07	4.6552e+07	4.12206e+07	3.69782e+07	3.44026e+07	5.83958e+06	5.09664e+06	5.55133e+06	3.74839e+06	4.62318e+06	5.38659e+06	1.48318e+07	1.37139e+07	1.45238e+07	1.58271e+07	1.45147e+07	1.61014e+07	1.61417e+07	1.3072e+07	1.3969e+07	1.66084e+07	1.52157e+07	1.56187e+07	0.14	0.031	0.108	-0.275	-1.244	-1.537	-0.261	0.491697	0.961617	0.431458	0.593325	0.000166703	9.02264e-05	0.514536	19	19	23	21
High	P27824	Calnexin OS=Homo sapiens OX=9606 GN=CANX PE=1 SV=2	1030	45	36	51	67.5	4.21959e+07	3.91679e+07	3.68434e+07	4.38516e+07	4.43961e+07	4.15758e+07	4.5433e+08	4.37801e+08	4.50523e+08	4.28025e+08	4.01516e+08	4.4057e+08	7.31692e+06	7.00336e+06	6.04447e+06	5.35672e+06	5.53553e+06	5.47052e+06	6.13942e+06	7.2599e+06	6.49575e+06	7.56716e+06	7.45858e+06	6.84148e+06	0.138	0.417	-0.311	-0.081	-2.571	-2.851	0.137	0.472117	0.121203	0.0949603	0.704531	4.69759e-06	1.77746e-06	0.643567	21	20	17	20
High	Q96JN8	Neuralized-like protein 4 OS=Homo sapiens OX=9606 GN=NEURL4 PE=1 SV=2	289	42	34	28	166.8	892770	1.16033e+06	945815	833073	1.02028e+06	812108	2.18891e+06	1.91263e+06	2.74673e+06	1.31147e+06	1.6411e+06	2.23228e+06	1.36662e+06	905241	1.1868e+06	1.30502e+06	1.02746e+06	1.67651e+06	1.25001e+06	770233	1.0069e+06	1.2005e+06	1.30166e+06	827419	0.138	-0.266	0.205		0.302	0.399	-0.168	0.770391	0.788493	0.594819		0.240192	0.123455	0.679093	16	9	15	17
High	Q99729	Heterogeneous nuclear ribonucleoprotein A/B OS=Homo sapiens OX=9606 GN=HNRNPAB PE=1 SV=2	494	18	13	32	36.2	1.33061e+08	1.16999e+08	1.37554e+08	1.15325e+08	1.22195e+08	1.16586e+08	6.99582e+07	6.05032e+07	5.28934e+07	7.32323e+07	6.93082e+07	5.29946e+07	4.93766e+07	5.14273e+07	4.52004e+07	5.58946e+07	4.89354e+07	6.03568e+07	4.57191e+07	4.74228e+07	4.41308e+07	4.74437e+07	5.91938e+07	4.53796e+07	0.138	-0.124	0.175	0.088	-1.229	-1.232	-0.127	0.544839	0.852305	0.340554	0.87077	0.000329033	0.000158736	0.677762	8	9	9	9
High	Q5T3I0	G patch domain-containing protein 4 OS=Homo sapiens OX=9606 GN=GPATCH4 PE=1 SV=2	802	48	34	64	50.4	7.51878e+06	9.31339e+06	7.70885e+06	9.32171e+06	9.27834e+06	8.85636e+06	6.9542e+06	4.91584e+06	4.92073e+06	9.68563e+06	5.09813e+06	4.45647e+06	2.8283e+07	2.69649e+07	2.88035e+07	3.19166e+07	3.26964e+07	3.21619e+07	2.74594e+07	2.63048e+07	2.77564e+07	2.93566e+07	3.08828e+07	2.94191e+07	0.137	-0.111	0.204	0.129	1.707	1.986	0.168	0.389234	0.741861	0.127822	0.903629	2.16632e-05	1.24436e-05	0.610787	13	18	15	23
High	Q96D46	60S ribosomal export protein NMD3 OS=Homo sapiens OX=9606 GN=NMD3 PE=1 SV=1	468	35	27	53	57.6	2.91825e+07	2.55254e+07	2.72585e+07	2.66464e+07	2.67718e+07	1.85179e+07	2.03477e+07	2.16972e+07	1.9016e+07	2.09381e+07	1.99437e+07	2.02341e+07	4.84195e+06	4.70673e+06	5.45444e+06	5.44705e+06	5.3588e+06	5.24791e+06	5.0699e+06	4.58116e+06	4.72644e+06	6.09963e+06	5.28036e+06	4.5357e+06	0.137	-0.023	0.1	0.003	-2.166	-2.35	-0.207	0.563538	0.979582	0.488381	0.989558	0.000106843	3.32219e-06	0.652228	16	18	18	16
High	Q99832	T-complex protein 1 subunit eta OS=Homo sapiens OX=9606 GN=CCT7 PE=1 SV=2	802	45	26	60	59.3	3.77364e+07	3.20494e+07	3.38657e+07	3.92636e+07	3.33765e+07	3.31012e+07	4.44448e+08	4.33161e+08	4.38983e+08	4.44592e+08	4.38002e+08	4.26107e+08	786846	882979	550144	600300	681082	731066	416680	812475	716633	672829	703292	680624	0.136	0.036	-0.118	-0.009	-5.68	-5.688	0.028	0.783981	0.960593	0.728906	0.962783	7.83776e-07	5.79117e-07	0.93624	26	24	21	22
High	Q8IY37	Probable ATP-dependent RNA helicase DHX37 OS=Homo sapiens OX=9606 GN=DHX37 PE=1 SV=1	202	30	26	26	129.5	344047	444455	735767	549698	864047	717381	1.20759e+06	992507	816501	1.27266e+06	1.26816e+06	987974	503423	711158	664932	530462	755298	803230	551315	615056	704732	614915	863006	594858	0.134	-0.009	0.145	0.235	-0.037	0.505	0.533	0.702906	0.994748	0.687993	0.674612	0.897945	0.185918	0.510323	8	9	10	9
High	Q9H9Y2	Ribosome production factor 1 OS=Homo sapiens OX=9606 GN=RPF1 PE=1 SV=2	187	22	15	52	40.1	1.31747e+06	686471	1.50895e+06	665744	1.04089e+06	1.83439e+06	222971	186738	179196	259677	401917	0	5.84808e+06	5.83413e+06	5.75295e+06	6.2138e+06	5.19325e+06	6.45991e+06	5.61949e+06	5.78569e+06	4.82453e+06	5.97816e+06	6.30209e+06	5.46536e+06	0.131	-0.006	0.029		2.447	2.418	-0.034	0.524301	0.994748	0.880658		0.000907349	0.000481835	0.976755	4	1	3	2
High	Q8NBJ5	Procollagen galactosyltransferase 1 OS=Homo sapiens OX=9606 GN=COLGALT1 PE=1 SV=1	148	23	19	31	71.6	578183	39322.1	495135	360117	323668	437202	8.52397e+06	7.06726e+06	5.94266e+06	9.45108e+06	6.99843e+06	6.90498e+06	63117	85233	60002.2	48156.9	37547.2	36345.9	46766.5	66514	30635.6	36322.9	65084.9	52635.8	0.128		-0.765	0.117	-2.893	-2.473	0.726	0.849938		0.0449138	0.843192	6.88394e-05	0.067419	0.764703	4	5	5	5
High	Q99848	Probable rRNA-processing protein EBP2 OS=Homo sapiens OX=9606 GN=EBNA1BP2 PE=1 SV=2	631	30	19	49	34.8	1.39299e+08	1.21478e+08	1.29308e+08	9.74329e+07	8.12369e+07	5.73943e+07	1.38246e+07	1.56027e+07	1.43701e+07	1.2954e+07	1.12642e+07	1.37885e+07	8.8554e+07	8.52925e+07	8.17698e+07	1.07724e+08	8.3933e+07	8.73035e+07	8.93603e+07	8.08351e+07	8.05726e+07	1.03919e+08	8.10046e+07	8.92366e+07	0.123	-0.024	0.118	-0.208	0.242	-0.49	-0.756	0.585517	0.982572	0.545019	0.567733	0.365591	0.0141383	0.201406	12	10	10	10
High	P13073	Cytochrome c oxidase subunit 4 isoform 1, mitochondrial OS=Homo sapiens OX=9606 GN=COX4I1 PE=1 SV=1	173	11	8	47	19.6	4.83327e+07	5.19952e+07	5.51864e+07	4.48974e+07	5.41489e+07	2.80296e+07	6.62953e+07	6.76344e+07	6.30337e+07	9.04821e+07	7.07799e+07	6.05727e+07	2.32112e+06	2.56413e+06	2.88597e+06	2.91287e+06	3.29109e+06	2.20158e+06	2.65662e+06	2.2974e+06	2.75256e+06	2.35262e+06	3.55644e+06	2.57766e+06	0.12	0.01	0.099	0.152	-3.875	-4.227	-0.342	0.728155	0.994748	0.747763	0.760009	3.71842e-05	3.09551e-06	0.588674	8	8	6	8
High	Q15397	Pumilio homolog 3 OS=Homo sapiens OX=9606 GN=PUM3 PE=1 SV=3	145	27	22	33	73.5	1.15185e+06	90006.9	1.12396e+06	761328	63693.2	2.0973e+06	222821	0	78737.2	114385	0	0	2.17751e+06	1.95016e+06	1.60561e+06	2.0819e+06	1.77975e+06	2.05418e+06	2.00003e+06	2.10861e+06	2.19695e+06	2.4625e+06	1.98109e+06	2.43881e+06	0.12	0.215	0.053		2.29	2.01	-0.065	0.583535	0.645987	0.831045		0.130994	0.109739	0.984579	5	4	7	3
High	Q09666	Neuroblast differentiation-associated protein AHNAK OS=Homo sapiens OX=9606 GN=AHNAK PE=1 SV=2	2620	292	206	62	628.7	2.23592e+06	1.76034e+06	1.6287e+06	5.26067e+06	5.25523e+06	4.05366e+06	4.23542e+07	3.92094e+07	3.45961e+07	4.31427e+07	3.97167e+07	4.15441e+07	337578	626700	486071	587540	430415	617648	378018	542725	492907	552567	511907	457449	0.119	-0.091	0.201	0.103	-3.253	-1.786	1.376	0.70745	0.928799	0.646636	0.733481	6.64044e-06	0.000217451	0.0336046	66	47	38	42
High	Q15029	116 kDa U5 small nuclear ribonucleoprotein component OS=Homo sapiens OX=9606 GN=EFTUD2 PE=1 SV=1	735	48	35	48	109.4	1.03815e+08	1.07017e+08	1.08318e+08	1.18113e+08	1.19449e+08	1.16639e+08	4.10656e+07	3.55879e+07	4.01182e+07	4.33382e+07	4.45204e+07	4.42922e+07	1.51929e+08	1.45942e+08	1.36248e+08	1.4761e+08	1.46644e+08	1.50444e+08	1.36516e+08	1.2256e+08	1.39231e+08	1.41787e+08	1.48264e+08	1.41988e+08	0.119	-0.042	0.036	0.181	0.286	0.479	0.15	0.492548	0.942664	0.800411	0.512995	0.0543036	0.00232285	0.573475	22	19	23	19
High	Q9NRW3	DNA dC->dU-editing enzyme APOBEC-3C OS=Homo sapiens OX=9606 GN=APOBEC3C PE=1 SV=2	129	11	6	48	22.8	434787	300945	522591	96681.1	193454	368058	295474	398443	309168	712940	455608	570001	4.83667e+06	4.31241e+06	4.05697e+06	4.09944e+06	4.40192e+06	3.84216e+06	3.25156e+06	4.29547e+06	4.33942e+06	3.91738e+06	4.27794e+06	4.62976e+06	0.119	0.054	-0.096		4.487	3.329	-1.104	0.676028	0.941733	0.58023		0.000165202	1.89247e-05	0.391471	3	2	4	2
High	O00541	Pescadillo homolog OS=Homo sapiens OX=9606 GN=PES1 PE=1 SV=1	299	26	21	37	68	4.38681e+06	3.5882e+06	3.7193e+06	3.28205e+06	3.56201e+06	3.35553e+06	6.91946e+06	1.76601e+07	2.92381e+07	7.04853e+06	6.82071e+06	6.47352e+06	3.94836e+06	3.49761e+06	3.49921e+06	3.87271e+06	4.2567e+06	4.43555e+06	3.21779e+06	3.72556e+06	3.75286e+06	3.51822e+06	4.37322e+06	3.73476e+06	0.118	-0.116	0.199	-1.174	0.184	0.107	-0.193	0.60944	0.821856	0.225243	0.512995	0.261299	0.445877	0.556474	9	9	11	12
High	P14625	Endoplasmin OS=Homo sapiens OX=9606 GN=HSP90B1 PE=1 SV=1	1233	62	35	53	92.4	2.0953e+07	2.40044e+07	2.00628e+07	1.45318e+07	2.02715e+07	1.44542e+07	6.71668e+08	6.623e+08	6.06045e+08	5.96157e+08	5.928e+08	6.67285e+08	2.74149e+06	2.69118e+06	2.32044e+06	1.47801e+06	1.39688e+06	1.45708e+06	2.39336e+06	3.1027e+06	2.80872e+06	2.87972e+06	2.71946e+06	3.39477e+06	0.117	1.048	-0.836	-0.064	-2.441	-3.904	-0.415	0.667945	0.00752007	0.0070944	0.800013	4.00891e-05	9.61893e-07	0.37205	32	26	23	25
High	P48047	ATP synthase peripheral stalk subunit OSCP, mitochondrial OS=Homo sapiens OX=9606 GN=ATP5PO PE=1 SV=1	125	7	6	41	23.3	3.95107e+07	4.88981e+07	5.58584e+07	3.63655e+07	4.62272e+07	4.55724e+07	2.173e+07	2.55219e+07	2.50658e+07	2.84364e+07	1.95342e+07	1.27766e+07	211382	625111	567945	341283	609329	468238	450769	387092	497743	357679	733800	422097	0.117	0.062	0.125	-0.323	-6.466	-6.693	-0.165	0.83641	0.977357	0.881511	0.723571	4.29123e-06	2.24417e-06	0.713149	6	5	5	6
High	P57088	Transmembrane protein 33 OS=Homo sapiens OX=9606 GN=TMEM33 PE=1 SV=2	72	7	5	19	28	4.09803e+06	3.65387e+06	3.86852e+06	4.74809e+06	3.35508e+06	4.2105e+06	1.83217e+07	1.59988e+07	1.34117e+07	1.33855e+07	1.53492e+07	1.30942e+07	1.58563e+06	1.95124e+06	1.66897e+06	1.19293e+06	1.59471e+06	1.91174e+06	1.68347e+06	2.11435e+06	1.62986e+06	1.75543e+06	2.17813e+06	1.93131e+06	0.116	0.341	-0.169	-0.182	-1.061	-1.331	0.071	0.676028	0.631845	0.59691	0.674612	0.00159566	0.000740024	0.861181	3	3	1	1
High	Q14244	Ensconsin OS=Homo sapiens OX=9606 GN=MAP7 PE=1 SV=1	164	19	18	24	84	1.1034e+06	1.46501e+06	1.39094e+06	1.52242e+06	1.50766e+06	884950	298025	374656	472518	362229	271563	1.09355e+06	522065	2.45369e+06	509964	471539	508149	627705	555872	861456	1.25935e+06	824645	899551	1.03566e+06	0.116	0.784	-0.706	0.343	-0.468	-1.301	-0.049	0.846479	0.0723626	0.491781	0.843192	0.130994	0.000485333	0.941944	6	6	5	5
High	Q86WX3	Active regulator of SIRT1 OS=Homo sapiens OX=9606 GN=RPS19BP1 PE=1 SV=1	107	6	6	35	15.4	1.44765e+07	1.17587e+07	1.30492e+07	1.22765e+07	1.35302e+07	1.04789e+07	3.40334e+06	4.03024e+06	6.41428e+06	4.65095e+06	4.80908e+06	4.79282e+06	6.69805e+06	6.71867e+06	6.59884e+06	7.6653e+06	7.58201e+06	6.8774e+06	5.91598e+06	5.5579e+06	7.29089e+06	7.88091e+06	5.8833e+06	6.57806e+06	0.116	-0.13	0.143	0.095	-0.838	-0.825	-0.117	0.70745	0.819874	0.289548	0.900888	0.00414526	0.000779757	0.752155	4	3	4	4
High	Q8WTT2	Nucleolar complex protein 3 homolog OS=Homo sapiens OX=9606 GN=NOC3L PE=1 SV=1	64	14	13	22	92.5	125128	150204	142352	99833.3	59263.7	101996	0	0	0	0	0	0	325955	381634	363362	208330	69444.3	160084	136253	239596	209411	174609	227450	219197	0.116	0.637	-1.429		1.284	-0.069	-0.716	0.800357	0.667054	0.0707527		0.00346709	0.883802	0.273548	3	4	3	3
High	O14979	Heterogeneous nuclear ribonucleoprotein D-like OS=Homo sapiens OX=9606 GN=HNRNPDL PE=1 SV=3	456	22	13	38	46.4	1.85324e+08	1.52281e+08	1.67496e+08	1.65435e+08	1.55259e+08	1.63806e+08	7.48025e+07	7.76374e+07	1.04451e+08	8.15292e+07	1.07975e+08	7.72948e+07	2.67467e+07	2.53033e+07	2.43314e+07	2.57724e+07	2.7389e+07	3.44851e+07	2.27914e+07	2.5046e+07	2.61083e+07	2.21689e+07	3.21186e+07	2.65245e+07	0.114	-0.122	0.188	0.055	-2.6	-2.534	-0.056	0.70745	0.908608	0.380827	0.928547	1.93725e-05	1.29984e-05	0.858481	9	9	11	10
High	P30876	DNA-directed RNA polymerase II subunit RPB2 OS=Homo sapiens OX=9606 GN=POLR2B PE=1 SV=1	271	42	36	35	133.8	454027	183392	262186	405815	458806	408188	3.50778e+06	2.97812e+06	3.90637e+06	3.12359e+06	3.35454e+06	3.61343e+06	138446	140348	128761	128898	90824.8	92380.6	106094	125505	125171	119578	141816	124658	0.114	0.322	-0.403	-0.036	-1.723	-1.445	0.6	0.603113	0.575069	0.146309	0.928547	4.20988e-05	0.00903876	0.46622	11	7	8	10
High	P49458	Signal recognition particle 9 kDa protein OS=Homo sapiens OX=9606 GN=SRP9 PE=1 SV=2	149	9	7	64	10.1	8.89676e+08	4.60473e+08	5.1172e+08	4.77799e+08	8.81933e+08	4.09265e+08	2.40782e+08	2.46493e+08	2.13928e+08	2.38723e+08	2.52581e+08	2.65193e+08	1.31357e+07	1.13789e+07	1.23159e+07	1.80233e+07	1.53427e+07	1.64901e+07	1.41787e+07	1.35269e+07	1.74673e+07	1.78109e+07	1.61015e+07	1.47226e+07	0.111	-0.037	0.436	0.111	-5.106	-5.163	-0.094	0.676028	0.963766	0.0429096	0.675647	1.27243e-05	6.731e-06	0.929041	4	6	6	6
High	Q9UHC7	E3 ubiquitin-protein ligase makorin-1 OS=Homo sapiens OX=9606 GN=MKRN1 PE=1 SV=3	91	15	9	31	53.3	613316	743123	591155	404652	544813	730620	147259	0	0	0	0	0	730138	657499	561823	474669	692282	351071	402329	595857	766655	589495	671085	581478	0.108	0.332	-0.408		0.171	-0.408	-0.247	0.820039	0.728212	0.343792		0.523974	0.19406	0.678228	3	4	2	4
High	Q9Y2Q9	Small ribosomal subunit protein bS1m OS=Homo sapiens OX=9606 GN=MRPS28 PE=1 SV=1	128	11	8	47	20.8	4.56773e+07	4.40576e+07	4.50192e+07	4.17506e+07	3.85128e+07	2.36174e+07	2.15489e+07	1.98537e+07	4.17069e+07	2.66628e+07	1.93602e+07	2.92301e+07	6.11689e+07	4.04669e+07	4.5352e+07	4.53886e+07	6.13363e+07	4.56936e+07	3.55331e+07	5.12196e+07	5.93686e+07	5.11078e+07	5.90041e+07	4.47165e+07	0.107	0.028	0.06	-0.081	0.609	0.163	-0.418	0.800752	0.981497	0.868199	0.936604	0.0657045	0.333949	0.47779	5	4	7	5
High	Q9NUD5	Zinc finger CCHC domain-containing protein 3 OS=Homo sapiens OX=9606 GN=ZCCHC3 PE=1 SV=2	434	28	21	54	43.5	7.5401e+06	6.06354e+06	7.36999e+06	7.64849e+06	7.02619e+06	7.3427e+06	3.15019e+06	2.36445e+06	2.4485e+06	3.52867e+06	3.56158e+06	3.25591e+06	1.87876e+07	1.78272e+07	1.76468e+07	1.96085e+07	1.77285e+07	1.98447e+07	1.58666e+07	1.65587e+07	1.60867e+07	1.78162e+07	1.80814e+07	1.6308e+07	0.105	-0.131	0.074	0.389	1.245	1.452	0.076	0.525989	0.738214	0.59691	0.395848	0.000114093	7.20734e-05	0.810201	15	14	16	10
High	P16615	Sarcoplasmic/endoplasmic reticulum calcium ATPase 2 OS=Homo sapiens OX=9606 GN=ATP2A2 PE=1 SV=1	502	52	38	45	114.7	4.32744e+06	5.29321e+06	5.68814e+06	5.31805e+06	4.48978e+06	5.48849e+06	4.65891e+07	5.11701e+07	4.75352e+07	4.99176e+07	4.79702e+07	4.86781e+07	93525.3	184465	166668	43563	74569.6	100609	80175.4	58724.9	123600	81261.7	103690	85682.3	0.104	0.381	-1.046	0.014	-5.823	-6.202	0.003	0.85196	0.751803	0.135737	0.952143	1.06412e-06	7.00253e-06	0.993521	20	18	17	17
High	Q9NQX4	Unconventional myosin-Vc OS=Homo sapiens OX=9606 GN=MYO5C PE=1 SV=2	153	40	31	24	202.7	0	0	0	0	0	0	0	0	0	0	0	0	19591	481174	83619.6	74683.4	86512.2	137854	69280.1	163468	172491	88450.8	132760	205532	0.102	0.479	0.059					0.914731	0.728378	0.981596					0	1	2	2
High	P15311	Ezrin OS=Homo sapiens OX=9606 GN=EZR PE=1 SV=4	1262	61	24	49	69.4	1.01772e+08	6.80744e+07	6.6167e+07	6.43136e+07	6.96548e+07	6.57064e+07	2.33761e+09	2.17749e+09	2.26853e+09	2.27397e+09	2.26828e+09	2.33626e+09	1.06088e+08	9.17405e+07	9.20324e+07	9.82498e+07	1.07259e+08	1.00302e+08	8.58406e+07	1.06322e+08	9.77578e+07	1.09822e+08	1.08875e+08	9.19165e+07	0.1	0.019	0.08	0.021	0.634	0.402	-0.213	0.687259	0.980692	0.620739	0.924041	0.00448633	0.0910337	0.664527	23	24	17	17
High	P51149	Ras-related protein Rab-7a OS=Homo sapiens OX=9606 GN=RAB7A PE=1 SV=1	326	23	14	76	23.5	2.59311e+07	2.63031e+07	2.48782e+07	2.37909e+07	2.38017e+07	2.02392e+07	1.42362e+08	1.4807e+08	1.45497e+08	1.38464e+08	1.26139e+08	1.26456e+08	1.25051e+06	2.90285e+06	1.4819e+06	1.40822e+06	1.58221e+06	1.63005e+06	1.21675e+06	1.62693e+06	1.50421e+06	1.16021e+06	1.67557e+06	1.88201e+06	0.099	0.004	-0.189	-0.158	-3.871	-4.063	-0.189	0.814927	0.99693	0.734367	0.512995	9.73063e-06	6.8463e-07	0.544206	12	11	9	8
High	Q9Y3B9	RRP15-like protein OS=Homo sapiens OX=9606 GN=RRP15 PE=1 SV=2	156	14	11	31	31.5	4.5152e+06	4.35989e+06	4.30597e+06	4.70461e+06	3.61413e+06	3.75192e+06	2.14158e+06	2.51875e+06	2.75047e+06	2.21813e+06	2.66909e+06	2.59408e+06	7.93172e+06	7.18423e+06	8.8385e+06	1.02618e+07	8.31437e+06	9.84031e+06	8.31161e+06	7.24737e+06	8.35926e+06	9.21484e+06	8.45205e+06	7.89867e+06	0.096	-0.15	0.246	0.017	1.09	1.103	-0.137	0.64846	0.759239	0.241382	0.968513	0.000747333	0.000173781	0.696875	4	4	4	2
High	Q99575	Ribonucleases P/MRP protein subunit POP1 OS=Homo sapiens OX=9606 GN=POP1 PE=1 SV=2	782	58	43	50	114.6	1.24078e+07	7.52437e+06	1.13399e+07	1.34895e+07	1.09665e+07	9.82023e+06	1.13552e+07	1.06052e+07	1.12543e+07	1.18131e+07	1.07603e+07	1.14817e+07	1.79103e+07	1.64841e+07	1.61204e+07	1.80123e+07	1.65314e+07	1.72997e+07	1.60865e+07	1.58841e+07	1.51727e+07	1.8019e+07	1.63354e+07	1.60358e+07	0.095	-0.042	0.038	0.036	0.567	0.761	0.152	0.585517	0.956352	0.801179	0.878161	0.0166929	0.013273	0.780671	27	22	19	20
High	Q9BYD1	Large ribosomal subunit protein uL13m OS=Homo sapiens OX=9606 GN=MRPL13 PE=1 SV=1	141	14	11	71	20.7	1.25857e+07	9.38601e+06	9.79999e+06	7.59904e+06	3.07918e+07	1.14208e+07	5.65042e+06	1.01357e+07	9.46593e+06	9.06062e+06	4.727e+06	4.72689e+06	1.20216e+06	935941	1.21338e+06	1.21168e+06	1.45161e+06	548991	1.28561e+06	1.07482e+06	923750	1.36732e+06	1.41053e+06	803133	0.093	0.227	-0.167	-0.474	-3.584	-3.409	0.402	0.854333	0.928799	0.801431	0.674612	0.000986801	0.000243916	0.747222	8	8	8	7
High	P11940	Polyadenylate-binding protein 1 OS=Homo sapiens OX=9606 GN=PABPC1 PE=1 SV=2	4595	101	27	67	70.6	1.09212e+09	9.85572e+08	1.0636e+09	1.27166e+09	1.18806e+09	1.08445e+09	3.66333e+08	3.47323e+08	3.54524e+08	3.34399e+08	3.52364e+08	3.66484e+08	1.35969e+09	1.26671e+09	1.27492e+09	1.41438e+09	1.44328e+09	1.32967e+09	1.22638e+09	1.25532e+09	1.16869e+09	1.34886e+09	1.36529e+09	1.18127e+09	0.091	-0.106	0.102	-0.021	0.136	0.415	0.172	0.630689	0.8021	0.436771	0.927604	0.383525	0.00733282	0.575901	55	57	56	55
High	P25789	Proteasome subunit alpha type-4 OS=Homo sapiens OX=9606 GN=PSMA4 PE=1 SV=1	177	16	9	42	29.5	2.0289e+07	2.51287e+07	2.20914e+07	2.91798e+07	2.64489e+07	2.28468e+07	4.06547e+08	2.13539e+08	4.00554e+08	1.94386e+08	2.00038e+08	1.95472e+08	330295	224389	377754	164538	128113	148696	194318	179942	170264	184414	226994	171706	0.091	0.399	-1.053	-0.731	-7.075	-7.259	0.216	0.73002	0.383169	0.0296036	0.445105	7.83776e-07	5.57298e-07	0.571453	9	7	8	4
High	Q02809	Procollagen-lysine,2-oxoglutarate 5-dioxygenase 1 OS=Homo sapiens OX=9606 GN=PLOD1 PE=1 SV=2	608	41	29	50	83.5	4.3507e+06	3.52611e+06	4.1245e+06	3.83109e+06	4.44143e+06	3.79592e+06	1.41442e+07	1.36208e+07	1.18206e+07	1.43505e+07	1.49523e+07	1.21236e+07	6.93765e+06	7.92662e+06	7.94393e+06	7.43154e+06	6.82138e+06	7.67566e+06	5.82761e+06	6.82834e+06	6.84004e+06	6.30105e+06	7.98787e+06	6.53346e+06	0.091	-0.081	-0.056	0.064	0.783	0.873	0.01	0.727142	0.911196	0.744378	0.862007	0.00320017	0.000653142	0.976755	19	14	16	23
High	Q9Y221	60S ribosome subunit biogenesis protein NIP7 homolog OS=Homo sapiens OX=9606 GN=NIP7 PE=1 SV=1	192	14	8	46	20.4	7.4027e+06	6.66135e+06	8.584e+06	6.55345e+06	7.67991e+06	1.21775e+07	2.0224e+06	2.4407e+06	2.28161e+06	2.66248e+06	1.69199e+06	2.87978e+06	1.42281e+07	1.24972e+07	1.14503e+07	1.34867e+07	1.10327e+07	1.31094e+07	1.35324e+07	1.37264e+07	1.35126e+07	1.6122e+07	1.49205e+07	1.25443e+07	0.089	0.21	-0.021	0.068	0.767	0.735	0.178	0.706561	0.67656	0.938767	0.927604	0.032568	0.00330455	0.767625	4	4	3	4
High	Q6PKG0	La-related protein 1 OS=Homo sapiens OX=9606 GN=LARP1 PE=1 SV=2	1900	96	50	51	123.4	5.38159e+07	5.12968e+07	5.22885e+07	4.58501e+07	4.68333e+07	4.94732e+07	9.7949e+06	8.82423e+06	1.13868e+07	8.94099e+06	1.02324e+07	1.08374e+07	6.06165e+07	6.21498e+07	5.8548e+07	6.50789e+07	6.23529e+07	6.3113e+07	5.69658e+07	5.29225e+07	5.21864e+07	6.013e+07	5.88718e+07	5.32144e+07	0.087	-0.148	0.072	0.004	0.275	0.276	-0.147	0.643339	0.667054	0.556792	0.993899	0.0794814	0.0253533	0.587258	49	49	47	47
High	P62854	Small ribosomal subunit protein eS26 OS=Homo sapiens OX=9606 GN=RPS26 PE=1 SV=3	338	7	6	50	13	2.11472e+09	2.15093e+09	1.9911e+09	2.1592e+09	1.5763e+09	2.10218e+09	2.4152e+08	3.82911e+08	2.6607e+08	3.97015e+08	3.6891e+08	2.97903e+08	3.07585e+09	1.62309e+09	2.82177e+09	3.30003e+09	2.96456e+09	3.23104e+09	2.94371e+09	2.89927e+09	2.93589e+09	3.05406e+09	3.25619e+09	3.01214e+09	0.086	-0.026	0.389	0.275	0.689	0.601	-0.113	0.594463	0.965624	0.348449	0.674612	0.00809081	0.0013968	0.764703	3	4	2	3
High	P82663	Small ribosomal subunit protein mS25 OS=Homo sapiens OX=9606 GN=MRPS25 PE=1 SV=1	138	12	9	57	20.1	1.14282e+07	1.12209e+07	1.072e+07	1.04702e+07	9.65886e+06	9.65593e+06	5.77227e+06	1.399e+07	1.72702e+07	1.06693e+07	4.76953e+06	9.47391e+06	3.40143e+06	2.98879e+06	2.76142e+06	3.29676e+06	3.41548e+06	2.53311e+06	2.53477e+06	2.90937e+06	2.18133e+06	2.60977e+06	3.18448e+06	2.31546e+06	0.086	-0.189	0.008	-0.511	-1.888	-1.864	-0.164	0.79576	0.788493	0.981596	0.756039	5.95336e-05	4.09725e-05	0.557483	4	4	6	5
High	Q9BRJ6	Protein cholesin OS=Homo sapiens OX=9606 GN=CHLSN PE=1 SV=1	244	11	8	53	22.1	3.83242e+07	3.58401e+07	4.11348e+07	3.26805e+07	3.60971e+07	3.1462e+07	3.78008e+06	1.04446e+07	1.73758e+07	9.05197e+06	2.78483e+06	3.35127e+06	2.69181e+07	2.44754e+07	2.32117e+07	3.25386e+07	2.86629e+07	2.90318e+07	2.98607e+07	2.4686e+07	3.01868e+07	3.49292e+07	2.81285e+07	2.70916e+07	0.086	-0.008	0.275	-1.007	-0.16	-0.354	-0.202	0.76252	0.994748	0.125453	0.660941	0.367349	0.0221735	0.523677	6	7	6	4
High	Q92667	A-kinase anchor protein 1, mitochondrial OS=Homo sapiens OX=9606 GN=AKAP1 PE=1 SV=1	248	28	24	33	97.3	2.27415e+06	2.43559e+06	2.38858e+06	2.91389e+06	2.56282e+06	2.28809e+06	5.99242e+06	5.84542e+06	5.24178e+06	5.19681e+06	5.69193e+06	4.89848e+06	1.9268e+06	3.51826e+06	1.42483e+06	1.75056e+06	1.65919e+06	1.59877e+06	1.50139e+06	1.60822e+06	1.29811e+06	1.5488e+06	1.67181e+06	1.44529e+06	0.085	-0.104	-0.352	-0.114	-0.73	-0.503	0.123	0.717262	0.8021	0.505683	0.696871	0.00361021	0.00264038	0.712311	13	9	11	11
High	Q15149	Plectin OS=Homo sapiens OX=9606 GN=PLEC PE=1 SV=3	9960	475	337	68	531.5	2.93045e+07	4.44906e+07	3.52073e+07	2.71761e+07	2.656e+07	2.62228e+07	4.36099e+07	4.65378e+07	4.20278e+07	3.53715e+07	3.83401e+07	3.90264e+07	3.53173e+07	1.8935e+08	6.01907e+07	6.90851e+07	6.49392e+07	6.94979e+07	4.12011e+07	7.6974e+07	9.7393e+07	7.6079e+07	6.31784e+07	7.64392e+07	0.083	0.079	-0.123	-0.23	1.426	0.921	-0.426	0.902351	0.902645	0.912002	0.395848	9.81139e-05	0.00253092	0.345543	191	212	195	188
High	Q9ULV0	Unconventional myosin-Vb OS=Homo sapiens OX=9606 GN=MYO5B PE=1 SV=3	91	27	18	17	213.5	0	0	0	0	0	0	0	22029.7	0	0	0	0	475870	2.29648e+06	724353	614303	772934	858468	419070	931347	1.13626e+06	868455	726198	833127	0.082	0.122						0.915941	0.870936						1	0	2	1
High	P23396	Small ribosomal subunit protein uS3 OS=Homo sapiens OX=9606 GN=RPS3 PE=1 SV=2	3753	40	27	83	26.7	3.71978e+09	3.46584e+09	3.43333e+09	3.41251e+09	3.48801e+09	3.54881e+09	6.3771e+08	6.28075e+08	7.23713e+08	7.26383e+08	7.21553e+08	7.66706e+08	4.98068e+09	4.94615e+09	4.70478e+09	4.95988e+09	4.98723e+09	5.00997e+09	4.29068e+09	4.76903e+09	4.7215e+09	4.76103e+09	5.10147e+09	4.69998e+09	0.08	-0.04	0.032	0.157	0.478	0.495	-0.022	0.665364	0.951329	0.801431	0.588936	0.00852653	0.0023799	0.93624	27	23	25	28
High	Q13151	Heterogeneous nuclear ribonucleoprotein A0 OS=Homo sapiens OX=9606 GN=HNRNPA0 PE=1 SV=1	302	11	7	36	30.8	7.26919e+07	6.57683e+07	7.81643e+07	5.35044e+07	7.02777e+07	8.72309e+07	3.76117e+07	3.39352e+07	3.69296e+07	3.71511e+07	3.04572e+07	3.43043e+07	1.78244e+08	1.86569e+08	1.85725e+08	1.8435e+08	1.8155e+08	2.01939e+08	1.94939e+08	1.64917e+08	1.80676e+08	1.83083e+08	1.9698e+08	1.89755e+08	0.079	0.006	0.043	-0.093	1.461	1.392	-0.063	0.696216	0.994748	0.765169	0.763892	0.000612603	4.95807e-05	0.907735	5	5	6	5
High	O43169	Cytochrome b5 type B OS=Homo sapiens OX=9606 GN=CYB5B PE=1 SV=3	196	10	6	41	16.7	2.13445e+07	2.03423e+07	2.0506e+07	1.88931e+07	1.73405e+07	1.71659e+07	2.68615e+08	2.61704e+08	2.43583e+08	2.58309e+08	2.44232e+08	2.32908e+08	497573	553892	424986	696310	682279	821499	689264	462572	709311	568263	768945	607778	0.077	-0.185	0.579	-0.074	-4.79	-4.826	-0.221	0.854333	0.756784	0.042532	0.760009	1.63361e-06	5.79117e-07	0.437909	3	2	5	5
High	P38919	Eukaryotic initiation factor 4A-III OS=Homo sapiens OX=9606 GN=EIF4A3 PE=1 SV=4	815	40	20	59	46.8	6.45893e+07	6.17767e+07	6.21155e+07	7.08087e+07	2.2774e+08	6.24119e+07	3.44696e+08	3.16317e+08	2.85628e+08	3.13836e+08	3.14381e+08	3.19206e+08	3.8032e+07	3.4121e+07	3.16328e+07	3.92466e+07	3.64578e+07	3.72469e+07	3.56096e+07	3.7128e+07	3.30599e+07	3.72101e+07	3.97346e+07	3.46698e+07	0.077	-0.019	0.126	0.005	-1.432	-0.739	0.674	0.705444	0.977357	0.43154	0.986693	0.0357133	0.000358558	0.582426	19	19	15	18
High	P08708	Small ribosomal subunit protein eS17 OS=Homo sapiens OX=9606 GN=RPS17 PE=1 SV=2	1648	27	13	70	15.5	2.53168e+09	1.84086e+09	2.45801e+09	1.61664e+09	2.79196e+09	2.9405e+09	4.26992e+08	3.73884e+08	4.94893e+08	5.20466e+08	4.4821e+08	4.84077e+08	3.15803e+09	3.60728e+09	3.20211e+09	3.32076e+09	3.27514e+09	3.37496e+09	3.13633e+09	2.81139e+09	2.78946e+09	2.94554e+09	2.99702e+09	3.23669e+09	0.072	-0.12	0.003	0.172	0.369	0.56	0.071	0.709798	0.728378	0.987417	0.674612	0.223062	0.0124827	0.929041	16	16	19	17
High	Q96GA3	Protein LTV1 homolog OS=Homo sapiens OX=9606 GN=LTV1 PE=1 SV=1	232	22	17	43	54.8	1.48613e+07	1.24552e+07	1.2574e+07	1.34417e+07	1.24043e+07	1.14113e+07	9.98373e+06	9.80802e+06	1.16432e+07	8.23104e+06	9.35522e+06	8.79944e+06	661061	604569	409071	586848	734969	593647	525080	486810	483824	499724	528031	544505	0.072	-0.278	0.216	-0.25	-4.564	-4.383	-0.097	0.693839	0.479863	0.524232	0.492884	1.07915e-06	1.40133e-06	0.764703	11	13	13	12
High	P09651	Heterogeneous nuclear ribonucleoprotein A1 OS=Homo sapiens OX=9606 GN=HNRNPA1 PE=1 SV=5	1070	30	18	52	38.7	3.36538e+08	3.19269e+08	3.82406e+08	2.54546e+08	3.05158e+08	3.9064e+08	4.02881e+08	3.68439e+08	3.67649e+08	4.18746e+08	3.69159e+08	3.56514e+08	7.4936e+07	7.95896e+07	7.7476e+07	7.11522e+07	8.85769e+07	1.08961e+08	7.25568e+07	6.91925e+07	9.07335e+07	6.08373e+07	1.16029e+08	7.4668e+07	0.07	-0.127	0.191	0.005	-1.949	-1.968	-0.146	0.896694	0.947587	0.474833	0.986693	0.000884675	9.60105e-05	0.752155	16	17	17	16
High	P82673	Small ribosomal subunit protein mS35 OS=Homo sapiens OX=9606 GN=MRPS35 PE=1 SV=1	204	20	13	48	36.8	1.0145e+07	7.14547e+06	8.87184e+06	7.01748e+06	7.57662e+06	8.27296e+06	8.73518e+06	7.84344e+06	9.59784e+06	7.7682e+06	7.70049e+06	7.53038e+06	1.22063e+06	870132	1.08314e+06	919815	982548	547260	1.1555e+06	1.12931e+06	774257	1.1139e+06	1.7465e+06	599597	0.069	0.413	-0.406	-0.182	-2.853	-3.448	-0.183	0.932423	0.815009	0.344754	0.580125	0.000552555	4.27343e-05	0.667513	6	12	12	11
High	O60506	Heterogeneous nuclear ribonucleoprotein Q OS=Homo sapiens OX=9606 GN=SYNCRIP PE=1 SV=2	2092	61	25	54	69.6	2.73679e+08	2.59391e+08	2.85837e+08	2.50869e+08	2.96e+08	2.88688e+08	1.51446e+08	1.19109e+08	1.16753e+08	1.32676e+08	1.47874e+08	1.19067e+08	6.29423e+07	6.65876e+07	5.82551e+07	7.43847e+07	7.36414e+07	7.361e+07	6.68867e+07	6.8715e+07	6.76785e+07	7.59546e+07	7.66184e+07	6.15646e+07	0.068	-0.057	0.241	0.05	-1.968	-1.884	0.026	0.770391	0.942664	0.115618	0.916098	3.95335e-05	5.41047e-06	0.935191	40	33	35	36
High	Q9HC36	rRNA methyltransferase 3, mitochondrial OS=Homo sapiens OX=9606 GN=MRM3 PE=1 SV=2	111	11	10	22	47	3.47253e+06	3.27967e+06	3.77957e+06	2.78728e+06	3.1632e+06	3.54017e+06	2.62753e+06	2.74774e+06	2.45455e+06	2.2796e+06	2.40415e+06	2.85559e+06	291969	268721	331811	345405	466729	462788	282462	292566	281823	323711	335744	246544	0.067	-0.492	0.506	-0.06	-3.395	-3.057	-0.155	0.810829	0.375527	0.0874209	0.860739	7.97418e-06	6.39213e-06	0.661367	6	5	5	5
High	P61353	Large ribosomal subunit protein eL27 OS=Homo sapiens OX=9606 GN=RPL27 PE=1 SV=2	1242	18	12	57	15.8	2.52226e+09	2.34644e+09	2.40898e+09	2.54558e+09	2.48493e+09	2.67906e+09	4.43248e+08	4.91676e+08	4.49956e+08	4.82846e+08	5.01124e+08	5.20768e+08	7.49032e+09	8.78796e+09	7.79625e+09	6.93871e+09	6.99033e+09	7.27081e+09	7.30286e+09	7.02247e+09	5.43717e+09	6.78609e+09	7.06564e+09	6.64941e+09	0.064	-0.049	-0.18	0.121	1.411	1.543	0.083	0.814861	0.928799	0.240664	0.621833	5.29836e-05	1.18193e-05	0.754083	11	10	9	9
High	Q8NHW5	Putative ribosomal protein uL10-like OS=Homo sapiens OX=9606 GN=RPLP0P6 PE=5 SV=1	1272	24	2	46	34.3	0	0	0	0	0	0	0	0	0	0	0	0	2.13478e+07	3.26337e+07	3.38308e+07	1.97446e+07	2.09895e+07	3.0353e+07	2.25147e+07	3.33465e+07	1.46703e+07	2.46046e+07	1.91507e+07	2.67157e+07	0.064	0	-0.302					0.916985	0.999239	0.454501					12	15	14	14
High	Q9BZE1	Large ribosomal subunit protein mL37 OS=Homo sapiens OX=9606 GN=MRPL37 PE=1 SV=2	157	19	16	48	48.1	5.80968e+06	3.87405e+06	3.9755e+06	3.81776e+06	3.56169e+06	3.29088e+06	2.96203e+06	2.42233e+06	1.91232e+06	2.36233e+06	2.72357e+06	1.86262e+06	276160	213981	153046	186786	166684	218575	1.52571e+08	1.40829e+08	2.04238e+08	1.57199e+08	1.69694e+08	1.8794e+08	0.064	9.819	-0.137	-0.065	5.591	-4.561	-0.333	0.849938	9.03406e-07	0.739173	0.927967	7.83776e-07	3.8783e-06	0.491778	9	10	10	10
High	P62753	Small ribosomal subunit protein eS6 OS=Homo sapiens OX=9606 GN=RPS6 PE=1 SV=1	1263	26	18	46	28.7	3.18605e+09	2.93766e+09	2.91186e+09	2.78035e+09	2.86268e+09	2.71522e+09	5.29564e+08	5.5531e+08	6.8764e+08	5.80601e+08	6.00811e+08	6.33839e+08	3.78967e+09	3.907e+09	4.03764e+09	3.66223e+09	4.14166e+09	3.66005e+09	3.74057e+09	3.66333e+09	3.6942e+09	3.90984e+09	3.88364e+09	3.79713e+09	0.063	0.018	-0.036	0.043	0.472	0.342	-0.112	0.70745	0.977357	0.817406	0.913141	0.00811609	0.0212603	0.68901	13	11	11	11
High	P53396	ATP-citrate synthase OS=Homo sapiens OX=9606 GN=ACLY PE=1 SV=3	645	70	47	51	120.8	2.61465e+06	2.00223e+06	1.87119e+06	1.48881e+06	1.87366e+06	1.59616e+06	8.94421e+07	8.88368e+07	8.3762e+07	8.81685e+07	8.80405e+07	9.4459e+07	22450.1	27703.8	21133.6	0	20340.1	24615.7	0	25040.5	29840.9	32519.5	25337.4	28229.6	0.062	0.351	-0.077	0.047	-5.849	-6.579	-0.379	0.849938	0.526536	0.801179	0.824876	1.06412e-06	3.96519e-06	0.396449	10	7	7	11
High	Q7RTV0	PHD finger-like domain-containing protein 5A OS=Homo sapiens OX=9606 GN=PHF5A PE=1 SV=1	44	5	5	41	12.4	0	0	0	0	0	0	6.82121e+06	1.26792e+07	1.23461e+07	1.42708e+07	1.0925e+07	2.34354e+07	2.40658e+07	2.22703e+07	1.6711e+07	2.51551e+07	1.54251e+07	2.36659e+07	2.58763e+07	2.20097e+07	2.65645e+07	3.03072e+07	2.15225e+07	2.63551e+07	0.061	0.302	0.012	0.592				0.848646	0.728378	0.981596	0.63102				1	1	0	0
High	Q14103	Heterogeneous nuclear ribonucleoprotein D0 OS=Homo sapiens OX=9606 GN=HNRNPD PE=1 SV=1	535	19	12	32	38.4	1.77721e+08	1.58046e+08	1.79206e+08	1.35348e+08	1.70143e+08	1.55492e+08	2.17037e+08	2.51111e+08	2.07764e+08	2.41933e+08	2.5525e+08	2.59538e+08	1.67084e+07	1.68613e+07	1.64508e+07	1.613e+07	2.1793e+07	2.35862e+07	1.63641e+07	1.80591e+07	1.9757e+07	1.45594e+07	2.81387e+07	1.61395e+07	0.06	-0.109	0.28	0.167	-3.027	-3.082	-0.164	0.913704	0.960593	0.276467	0.598048	8.47574e-05	9.16725e-06	0.640345	12	12	12	9
High	Q96QD9	UAP56-interacting factor OS=Homo sapiens OX=9606 GN=FYTTD1 PE=1 SV=3	50	11	8	33	35.8	0	0	0	0	0	0	0	0	0	0	0	0	732030	782008	913380	924076	819477	912046	660666	778981	879161	768920	729962	913203	0.06	-0.143	0.134					0.843937	0.771282	0.471748					0	0	0	0
High	Q9Y5S9	RNA-binding protein 8A OS=Homo sapiens OX=9606 GN=RBM8A PE=1 SV=1	308	17	9	76	19.9	6.15586e+07	6.43539e+07	6.43184e+07	6.01342e+07	5.34296e+07	4.57994e+07	1.71934e+08	1.70357e+08	1.61698e+08	1.53651e+08	1.52882e+08	1.4974e+08	2.78418e+07	2.84722e+07	2.82696e+07	3.63418e+07	3.30043e+07	3.16105e+07	3.0674e+07	2.70712e+07	3.18124e+07	3.40826e+07	3.04123e+07	2.88366e+07	0.059	-0.114	0.253	-0.143	-0.767	-0.916	-0.264	0.79823	0.8021	0.110151	0.512995	0.00381657	0.000206855	0.456001	7	9	5	5
High	Q9NXH9	tRNA (guanine(26)-N(2))-dimethyltransferase OS=Homo sapiens OX=9606 GN=TRMT1 PE=1 SV=1	135	17	14	26	72.2	404161	199280	343815	433048	397322	340812	6.04117e+06	5.14988e+06	5.54406e+06	5.36348e+06	5.54426e+06	6.02774e+06	30508.3	72097.4	55306.8	59721.2	36302.4	84340.5	56648.2	35583	76478.2	62168.8	52147.1	53671.6	0.058	-0.024	0.196	0.018	-2.799	-2.414	0.361	0.916427	0.994748	0.796833	0.950208	9.14417e-06	0.00151911	0.608163	2	2	4	3
High	Q9Y2R4	Probable ATP-dependent RNA helicase DDX52 OS=Homo sapiens OX=9606 GN=DDX52 PE=1 SV=4	222	25	18	34	67.4	8.06364e+08	1.93385e+06	1.41622e+06	9.06978e+08	1.47889e+06	1.82345e+06	2.51118e+06	1.01521e+06	3.06711e+06	1.34327e+06	1.08484e+06	1.32057e+06	4.10475e+06	3.2047e+06	3.62731e+06	3.6737e+06	3.49717e+06	4.10324e+06	3.01204e+06	3.49689e+06	3.15255e+06	3.48651e+06	3.10123e+06	3.46787e+06	0.058	-0.164	0.048	-0.674	-2.009	-1.796	0.049	0.783981	0.67656	0.825545	0.635703	0.481007	0.523662	0.99468	9	8	7	10
High	P82664	Small ribosomal subunit protein uS10m OS=Homo sapiens OX=9606 GN=MRPS10 PE=1 SV=2	52	8	8	49	23	1.59476e+07	1.64704e+07	1.51851e+07	1.40953e+07	1.45199e+07	6.62563e+06	1.20558e+07	2.40643e+06	1.18256e+07	2.60069e+06	2.08902e+06	2.26717e+06	559065	557374	381047	505460	818448	207298	403350	623805	388717	726526	543872	278662	0.057	0.12	-0.156	-1.6	-4.529	-5.168	-0.519	0.946157	0.974565	0.865985	0.498651	0.000146171	0.000108513	0.519978	5	3	2	4
High	Q9UQ80	Proliferation-associated protein 2G4 OS=Homo sapiens OX=9606 GN=PA2G4 PE=1 SV=3	2295	56	27	73	43.8	1.35139e+09	1.35498e+09	1.42956e+09	1.07478e+09	1.06263e+09	1.06453e+09	5.38237e+08	4.78448e+08	5.18203e+08	4.49815e+08	5.22461e+08	5.36731e+08	2.1072e+08	1.92897e+08	1.72592e+08	2.49069e+08	2.06253e+08	2.42023e+08	2.52892e+08	1.80759e+08	2.38941e+08	2.72274e+08	2.3413e+08	1.92357e+08	0.056	-0.007	0.275	-0.027	-2.211	-2.573	-0.369	0.887111	0.994748	0.185233	0.930131	3.19327e-05	3.83342e-06	0.217963	41	39	41	34
High	P19525	Interferon-induced, double-stranded RNA-activated protein kinase OS=Homo sapiens OX=9606 GN=EIF2AK2 PE=1 SV=2	335	18	16	36	62.1	2.50287e+07	2.6406e+07	2.89671e+07	2.57381e+07	2.56824e+07	2.64597e+07	3.47223e+07	3.60848e+07	3.68485e+07	3.69747e+07	3.48903e+07	3.53467e+07	3.00588e+06	2.80321e+06	2.67651e+06	2.76447e+06	2.90574e+06	3.82414e+06	2.81069e+06	2.70522e+06	3.33872e+06	2.48734e+06	3.84219e+06	2.98115e+06	0.055	-0.036	0.149	-0.006	-3.087	-3.095	-0.043	0.885648	0.979582	0.529776	0.980178	1.3353e-05	6.43414e-06	0.887287	15	12	13	14
High	P61247	Small ribosomal subunit protein eS1 OS=Homo sapiens OX=9606 GN=RPS3A PE=1 SV=2	3667	49	25	66	29.9	3.67118e+09	3.67879e+09	3.69269e+09	3.65118e+09	3.37943e+09	3.48638e+09	5.11329e+08	5.93159e+08	6.01088e+08	7.36516e+08	7.30162e+08	7.52861e+08	4.31013e+09	4.24591e+09	4.38424e+09	4.38931e+09	4.60899e+09	4.69327e+09	4.2715e+09	3.67776e+09	4.20261e+09	4.1332e+09	4.26998e+09	4.19365e+09	0.055	-0.12	0.081	0.384	0.261	0.31	-0.071	0.783981	0.717821	0.503881	0.27234	0.0767541	0.0164367	0.779071	31	31	29	30
High	P27348	14-3-3 protein theta OS=Homo sapiens OX=9606 GN=YWHAQ PE=1 SV=1	685	28	8	57	27.7	1.56578e+07	1.5139e+07	1.10692e+07	1.20493e+07	1.57052e+07	2.04593e+07	3.05291e+08	2.97327e+08	3.241e+08	3.28375e+08	3.51733e+08	2.80018e+08	312720	182507	245805	302863	215332	270501	254628	215132	178819	242007	292571	154653	0.054	-0.229	0.11	0.046	-6.144	-5.727	0.187	0.918211	0.842513	0.789106	0.891002	6.41845e-06	1.84012e-06	0.752155	15	14	15	14
High	P56134	ATP synthase F(0) complex subunit f, mitochondrial OS=Homo sapiens OX=9606 GN=ATP5MF PE=1 SV=3	81	3	2	26	10.9	3.17432e+07	2.64945e+07	3.71304e+07	1.51925e+07	2.44957e+07	5.12626e+07	2.86635e+07	2.75864e+07	2.32596e+07	4.16188e+07	3.33447e+07	1.81601e+07	1.3041e+06	3.179e+06	1.66772e+06	1.50803e+06	2.84463e+06	1.658e+06	1.539e+06	2.35963e+06	2.50179e+06	2.12774e+06	2.839e+06	1.67443e+06	0.052	0.169	0.014	0.151	-3.627	-4.033	-0.237	0.921468	0.928799	0.987417	0.886096	0.000433005	2.43611e-05	0.817269	2	3	3	2
High	Q15366	Poly(rC)-binding protein 2 OS=Homo sapiens OX=9606 GN=PCBP2 PE=1 SV=1	587	28	6	47	38.6	5.52744e+07	5.0929e+07	4.95262e+07	4.9415e+07	4.67258e+07	5.17848e+07	2.1791e+08	2.22447e+08	2.17394e+08	2.09054e+08	2.01668e+08	2.1277e+08	6.50374e+06	6.44485e+06	6.3331e+06	6.07942e+06	6.80659e+06	7.67753e+06	5.79718e+06	6.89823e+06	6.40982e+06	5.31699e+06	8.26019e+06	6.48711e+06	0.051	-0.052	0.086	-0.077	-2.904	-2.926	-0.074	0.892243	0.965624	0.629272	0.676788	1.9454e-05	3.52698e-06	0.789557	21	15	17	17
High	P33993	DNA replication licensing factor MCM7 OS=Homo sapiens OX=9606 GN=MCM7 PE=1 SV=4	367	40	28	49	81.3	532601	517266	689222	636662	797123	1.50596e+06	2.95121e+07	3.04877e+07	2.94781e+07	2.70973e+07	2.80222e+07	2.67815e+07	513992	489991	506276	421477	474397	591793	367589	510641	245985	183415	508630	549524	0.05	-0.402	-0.036	-0.128	-1.299	-0.227	0.67	0.962046	0.821856	0.886935	0.554666	0.0593685	0.284994	0.43563	5	1	5	6
High	Q16342	Programmed cell death protein 2 OS=Homo sapiens OX=9606 GN=PDCD2 PE=1 SV=2	123	11	10	38	38.6	7.85407e+06	6.9564e+06	7.39897e+06	3.59801e+06	4.40105e+06	3.45255e+06	2.43632e+06	2.21873e+06	1.58477e+06	1.50245e+06	2.37644e+06	2.56934e+06	941988	888766	761936	573584	892306	743756	661729	812937	748858	789074	778982	727443	0.05	0.077	-0.248	0.033	-2.311	-3.351	-0.962	0.826102	0.95086	0.409094	0.970376	1.62725e-05	8.40172e-06	0.0452363	8	5	8	4
High	Q14197	Large ribosomal subunit protein mL62 OS=Homo sapiens OX=9606 GN=MRPL58 PE=1 SV=1	102	8	7	38	23.6	2.81791e+07	2.35882e+07	2.16844e+07	2.14651e+07	2.01185e+07	1.27373e+07	8.96987e+06	2.68181e+07	2.50855e+07	2.27871e+07	1.11978e+07	7.95567e+06	639090	606249	546508	970360	706752	328852	756212	609845	361558	899508	558480	367158	0.049	-0.097	0.03	-0.524	-4.955	-5.321	-0.463	0.955085	0.974565	0.97677	0.770686	3.71842e-05	3.94364e-05	0.438477	5	5	8	7
High	Q9NUQ6	SPATS2-like protein OS=Homo sapiens OX=9606 GN=SPATS2L PE=1 SV=2	937	66	41	65	61.7	2.20298e+07	2.30753e+07	2.33704e+07	2.39884e+07	2.44195e+07	2.08658e+07	3.35716e+06	4.53496e+06	2.53942e+06	3.53657e+06	7.96475e+06	4.95643e+06	5.57562e+07	5.49705e+07	5.45557e+07	6.20594e+07	6.306e+07	6.42026e+07	5.12771e+07	5.57708e+07	5.95341e+07	5.87741e+07	5.83733e+07	5.49528e+07	0.049	-0.138	0.196	0.617	1.316	1.468	0.014	0.807837	0.667054	0.127822	0.605293	0.00011497	1.30962e-05	0.966915	23	27	22	27
High	Q9NVP1	ATP-dependent RNA helicase DDX18 OS=Homo sapiens OX=9606 GN=DDX18 PE=1 SV=2	616	53	30	52	75.4	7.57946e+06	5.49835e+06	5.71617e+06	5.85728e+06	5.0455e+06	5.14666e+06	2.09458e+06	3.2181e+06	1.20362e+06	1.85146e+06	3.82109e+06	4.07402e+06	1.56506e+07	1.31276e+07	1.29945e+07	1.62301e+07	1.30574e+07	1.50864e+07	1.43235e+07	1.52491e+07	1.51175e+07	1.64975e+07	1.52278e+07	1.45586e+07	0.049	0.065	0.087	0.61	1.529	1.249	-0.216	0.800054	0.928799	0.687993	0.674612	6.5023e-05	0.000544524	0.606014	19	13	13	10
High	P31350	Ribonucleoside-diphosphate reductase subunit M2 OS=Homo sapiens OX=9606 GN=RRM2 PE=1 SV=1	188	26	17	57	44.8	1.1952e+06	1.64345e+06	1.09358e+06	1.26708e+06	1.57927e+06	1.08199e+06	3.00959e+07	3.11475e+07	3.34885e+07	2.77703e+07	2.61854e+07	2.57328e+07	366623	56505.9	283787	103931	1.19468e+06	88222.6	84214.1	87520.8	74183.9	111957	94174.2	57208.6	0.047	-1.394	0.299	-0.249	-3.937	-2.538	0.004	0.926736	0.707428	0.89335	0.366357	3.27963e-05	0.0573463	0.993521	4	2	2	2
High	O75152	Zinc finger CCCH domain-containing protein 11A OS=Homo sapiens OX=9606 GN=ZC3H11A PE=1 SV=3	87	19	17	27	89.1	104686	150863	59291.5	146968	57516.4	98021.9	0	0	0	0	0	0	404805	333805	340541	428771	295027	285023	360670	310681	353171	419652	370391	278553	0.043	0.088	-0.117		1.902	1.756	-0.059	0.908921	0.960593	0.714872		0.00298952	0.00474082	0.963896	8	3	7	3
High	P38935	DNA-binding protein SMUBP-2 OS=Homo sapiens OX=9606 GN=IGHMBP2 PE=1 SV=3	327	39	35	39	109.1	668047	638058	772518	1.04224e+06	917857	914982	1.19693e+06	1.04239e+06	1.08248e+06	1.38114e+06	1.0828e+06	1.20702e+06	1.40452e+08	1.1107e+08	1.51935e+08	1.57916e+08	1.42963e+08	1.30811e+08	1.35314e+08	1.34947e+08	1.24341e+08	1.40231e+08	1.36619e+08	1.2957e+08	0.043	-0.084	0.106	0.139	7.145	7.699	0.47	0.820039	0.876871	0.672839	0.701571	7.83776e-07	4.11303e-07	0.206113	9	15	11	12
High	P62241	Small ribosomal subunit protein eS8 OS=Homo sapiens OX=9606 GN=RPS8 PE=1 SV=2	1728	24	7	56	24.2	3.49041e+09	3.12389e+09	3.46349e+09	3.27317e+09	3.25068e+09	3.19441e+09	5.78057e+08	5.73095e+08	5.97656e+08	6.43878e+08	6.63248e+08	6.79996e+08	3.70948e+09	3.67638e+09	3.57327e+09	3.8924e+09	3.86466e+09	3.76522e+09	3.5133e+09	3.56044e+09	3.41152e+09	3.69231e+09	3.67702e+09	3.43756e+09	0.043	-0.093	0.072	0.184	0.152	0.195	-0.051	0.810829	0.8021	0.540557	0.395848	0.261889	0.101275	0.857434	15	16	17	15
High	Q9P015	Large ribosomal subunit protein uL15m OS=Homo sapiens OX=9606 GN=MRPL15 PE=1 SV=1	164	15	11	42	33.4	1.85361e+07	1.56411e+07	1.60313e+07	1.53652e+07	1.4178e+07	8.88371e+06	4.52531e+06	4.39342e+06	4.60191e+06	4.21386e+06	4.34832e+06	4.47177e+06	551193	524491	434108	472876	488681	183317	544380	618784	217181	562464	390049	364479	0.043	0.306	-0.522	-0.053	-4.854	-5.581	-0.421	0.962361	0.886645	0.422794	0.789609	1.11499e-05	2.93078e-05	0.472643	10	11	9	9
High	P19338	Nucleolin OS=Homo sapiens OX=9606 GN=NCL PE=1 SV=3	2940	68	45	42	76.6	2.11854e+09	2.34219e+09	2.43821e+09	2.39706e+09	2.66918e+09	2.30954e+09	8.7676e+08	8.22757e+08	8.37342e+08	9.06902e+08	9.26546e+08	9.89426e+08	9.18621e+08	8.49888e+08	8.56166e+08	9.76312e+08	8.7626e+08	9.93351e+08	8.24649e+08	8.38831e+08	9.2194e+08	9.28065e+08	8.98001e+08	8.34954e+08	0.042	-0.096	0.115	0.154	-1.469	-1.277	0.096	0.839042	0.821856	0.426933	0.524742	6.88394e-05	6.79426e-05	0.754083	29	28	33	37
High	Q96A33	PAT complex subunit CCDC47 OS=Homo sapiens OX=9606 GN=CCDC47 PE=1 SV=1	594	35	21	43	55.8	2.93935e+07	3.09446e+07	3.2382e+07	2.99108e+07	3.17444e+07	2.75346e+07	2.36542e+08	2.78984e+07	2.44515e+08	2.70763e+07	2.42838e+08	3.10561e+07	1.45877e+07	1.44756e+07	1.35199e+07	7.46088e+06	6.8236e+06	7.76004e+06	1.31086e+07	1.53326e+07	1.5037e+07	1.32625e+07	1.4615e+07	1.70163e+07	0.042	1.021	-0.951	-0.994	-0.996	-2.073	-0.057	0.875853	0.0129078	0.00362021	0.797173	0.000894641	5.71102e-06	0.844631	18	20	19	19
High	P07900	Heat shock protein HSP 90-alpha OS=Homo sapiens OX=9606 GN=HSP90AA1 PE=1 SV=5	3399	66	21	53	84.6	9.24518e+07	8.58378e+07	6.69388e+07	8.04991e+07	8.26791e+07	1.3263e+08	3.17125e+09	3.23694e+09	3.02551e+09	3.13881e+09	3.1604e+09	3.21621e+09	8.16887e+06	1.23587e+07	1.14735e+07	8.71652e+06	9.0526e+06	8.2957e+06	9.98716e+06	9.32633e+06	1.36049e+07	7.10001e+06	1.33874e+07	1.45228e+07	0.041	0.359	-0.274	0.013	-3.107	-3.221	0.244	0.950712	0.737781	0.328478	0.949341	0.000219124	4.35033e-06	0.68901	35	31	32	30
High	P61978	Heterogeneous nuclear ribonucleoprotein K OS=Homo sapiens OX=9606 GN=HNRNPK PE=1 SV=1	1411	42	24	59	50.9	2.34315e+08	2.40017e+08	2.56138e+08	2.13948e+08	2.07134e+08	1.92138e+08	6.55725e+08	5.87739e+08	6.12254e+08	6.25377e+08	6.06957e+08	6.08409e+08	7.42437e+07	7.25959e+07	6.9185e+07	7.17283e+07	6.92573e+07	8.40171e+07	6.50375e+07	7.1317e+07	6.67525e+07	6.27833e+07	8.38411e+07	6.39747e+07	0.04	-0.103	0.054	-0.01	-1.553	-1.703	-0.253	0.892036	0.908608	0.765169	0.962783	0.00015428	2.22689e-05	0.396449	25	24	22	21
High	Q9NWU5	Large ribosomal subunit protein uL22m OS=Homo sapiens OX=9606 GN=MRPL22 PE=1 SV=1	104	10	6	35	23.6	4.68329e+06	4.47917e+06	5.69091e+06	4.59242e+06	4.74496e+06	3.41624e+06	438082	1.77646e+06	1.49912e+06	744534	682305	872269	530038	362818	690667	919229	690473	530090	687098	651177	576641	779934	574471	625337	0.04	-0.088	0.447	-0.466	-2.685	-2.824	-0.227	0.901302	0.960593	0.364268	0.789029	3.19327e-05	5.03884e-05	0.61786	8	4	8	5
High	P35232	Prohibitin 1 OS=Homo sapiens OX=9606 GN=PHB1 PE=1 SV=1	189	17	15	63	29.8	5.4277e+06	6.03929e+06	7.29549e+06	6.60577e+06	8.35229e+06	6.18812e+06	1.07174e+07	1.20562e+07	1.23673e+07	5.69029e+06	6.79649e+06	6.80748e+06	338004	574697	417150	374076	745427	497307	382111	401676	338074	321490	583576	299921	0.039	-0.434	0.258	-0.867	-4.189	-3.584	0.171	0.946363	0.750158	0.619522	0.121904	2.5706e-05	4.07581e-05	0.697128	9	8	7	11
High	Q14839	Chromodomain-helicase-DNA-binding protein 4 OS=Homo sapiens OX=9606 GN=CHD4 PE=1 SV=2	410	69	41	33	217.9	456547	419201	408573	546817	384660	387522	8.04217e+06	8.49298e+06	8.29524e+06	8.12364e+06	6.68986e+06	7.49364e+06	116553	99213.9	84980.2	76673.1	96273.8	119574	95835.4	102057	100690	102498	108995	95322.2	0.038	0.09	-0.052	-0.159	-2.086	-2.156	0.02	0.849938	0.935405	0.887217	0.601533	6.91817e-05	6.144e-05	0.966685	4	6	8	8
High	P62269	Small ribosomal subunit protein uS13 OS=Homo sapiens OX=9606 GN=RPS18 PE=1 SV=3	1578	31	22	68	17.7	4.14761e+09	4.39964e+09	4.26587e+09	4.39443e+09	4.51339e+09	4.51724e+09	1.34289e+09	1.0504e+09	1.26216e+09	1.40734e+09	1.4502e+09	1.47562e+09	6.2258e+09	6.01466e+09	6.31335e+09	5.55111e+09	5.71889e+09	5.68291e+09	5.42022e+09	5.81036e+09	5.51125e+09	5.70015e+09	5.85009e+09	5.62249e+09	0.037	0.019	-0.13	0.253	0.355	0.404	0.068	0.83952	0.974565	0.28138	0.512313	0.0251392	0.00533833	0.790169	16	14	16	16
High	P82932	Small ribosomal subunit protein bS6m OS=Homo sapiens OX=9606 GN=MRPS6 PE=1 SV=3	98	7	6	44	14.2	3.4058e+07	3.07487e+07	3.12494e+07	3.07814e+07	2.67831e+07	1.65577e+07	2.22024e+07	1.66581e+07	2.01399e+07	2.03114e+07	1.69887e+07	2.22247e+07	1.62724e+06	1.94823e+06	1.59013e+06	1.56633e+06	1.77587e+06	1.1229e+06	1.468e+06	1.46786e+06	1.35292e+06	1.35356e+06	1.8601e+06	1.2496e+06	0.037	0.003	-0.23	0.014	-4.028	-4.452	-0.42	0.916427	0.99693	0.462831	0.980178	2.77269e-05	3.52983e-06	0.498144	5	4	5	4
High	Q15717	ELAV-like protein 1 OS=Homo sapiens OX=9606 GN=ELAVL1 PE=1 SV=2	847	33	16	54	36.1	2.04123e+08	2.12945e+08	2.16335e+08	2.19557e+08	2.0214e+08	1.82753e+08	5.86151e+07	6.2882e+07	6.31852e+07	7.6665e+07	6.64289e+07	5.57462e+07	1.87409e+08	1.85304e+08	1.78734e+08	2.03245e+08	1.88375e+08	2.11179e+08	1.71748e+08	1.89558e+08	1.87075e+08	1.80938e+08	2.03785e+08	1.78298e+08	0.037	-0.099	0.127	0.095	-0.101	-0.073	-0.071	0.860636	0.821856	0.348449	0.809579	0.518879	0.507156	0.803775	18	14	19	18
High	P62081	Small ribosomal subunit protein eS7 OS=Homo sapiens OX=9606 GN=RPS7 PE=1 SV=1	652	26	15	65	22.1	1.15079e+09	1.27492e+09	1.16991e+09	1.18522e+09	1.23802e+09	1.29357e+09	2.36981e+08	1.7434e+09	1.01016e+08	1.71892e+08	2.03281e+09	2.59447e+08	2.06467e+09	2.09465e+09	2.03012e+09	2.29025e+09	2.17686e+09	2.20394e+09	2.09347e+09	2.05926e+09	1.96443e+09	2.14305e+09	2.07619e+09	2.05313e+09	0.036	-0.089	0.108	0.373	0.756	0.893	0.048	0.841006	0.8021	0.366694	0.9336	0.00103678	0.000182449	0.867294	7	9	7	6
High	Q9NQ55	Suppressor of SWI4 1 homolog OS=Homo sapiens OX=9606 GN=PPAN PE=1 SV=1	172	20	16	37	53.2	184936	190182	149065	143707	150027	201964	0	0	0	0	0	0	5.89722e+06	1.14881e+07	7.04555e+06	7.47417e+06	7.68424e+06	7.6335e+06	5.3567e+06	7.03874e+06	8.20676e+06	6.72788e+06	7.22188e+06	6.86267e+06	0.036	-0.132	-0.041		5.408	5.451	-0.089	0.916427	0.67656	0.937428		1.46875e-06	5.79117e-07	0.844318	2	4	3	2
High	Q9NZB2	Constitutive coactivator of PPAR-gamma-like protein 1 OS=Homo sapiens OX=9606 GN=FAM120A PE=1 SV=2	2128	80	51	57	121.8	7.09064e+07	7.16138e+07	6.82149e+07	7.49688e+07	7.19545e+07	7.46396e+07	3.11207e+07	3.49588e+07	4.20079e+07	2.90116e+07	2.81733e+07	2.94512e+07	7.19079e+07	7.19306e+07	6.77698e+07	7.2617e+07	6.81119e+07	7.35972e+07	6.46549e+07	6.71412e+07	6.4883e+07	6.53045e+07	7.16343e+07	6.48154e+07	0.035	-0.088	0.018	-0.308	-0.136	0.024	0.072	0.851406	0.830182	0.898086	0.494899	0.325312	0.818242	0.775133	51	47	44	46
High	P62841	Small ribosomal subunit protein uS19 OS=Homo sapiens OX=9606 GN=RPS15 PE=1 SV=2	1127	27	12	68	17	9.67879e+08	9.31458e+08	9.64196e+08	9.84395e+08	9.40349e+08	6.87942e+08	3.63199e+08	2.20892e+08	4.34459e+08	4.92178e+08	4.82406e+08	2.1244e+08	2.00345e+09	1.89338e+09	2.07878e+09	1.71253e+09	1.86802e+09	2.15467e+09	1.78848e+09	1.83761e+09	1.78751e+09	1.81931e+09	1.85357e+09	1.87102e+09	0.034	-0.043	-0.065	0.178	1.103	0.996	-0.15	0.845928	0.960593	0.739173	0.89525	0.00113397	0.00030663	0.718135	10	11	9	8
High	Q14974	Importin subunit beta-1 OS=Homo sapiens OX=9606 GN=KPNB1 PE=1 SV=2	988	64	31	45	97.1	1.75307e+07	1.60471e+07	3.3689e+07	3.39389e+07	1.67009e+07	2.70753e+07	1.56943e+08	1.69029e+08	1.64221e+08	1.54533e+08	1.50398e+08	1.51696e+08	533726	673641	513986	468667	430910	519560	492759	558293	593767	539047	657603	494776	0.034	0.247	-0.272	-0.102	-5.472	-5.488	0.232	0.911594	0.643765	0.240497	0.625641	7.89971e-06	8.91105e-06	0.796477	32	27	25	27
High	P62857	Small ribosomal subunit protein eS28 OS=Homo sapiens OX=9606 GN=RPS28 PE=1 SV=1	682	6	3	46	7.8	5.77085e+09	5.08662e+09	6.36108e+09	6.51821e+09	6.57723e+09	6.22619e+09	1.05412e+09	1.00401e+09	1.04184e+09	1.10278e+09	1.04268e+09	1.07129e+09	4.56969e+09	4.37403e+09	3.82357e+09	4.96982e+09	4.67397e+09	4.43642e+09	4.18169e+09	4.14228e+09	4.40681e+09	4.40159e+09	4.4649e+09	4.1478e+09	0.032	-0.113	0.144	0.053	-0.57	-0.286	0.172	0.861605	0.768555	0.390805	0.789029	0.00381657	0.0669205	0.597219	5	5	5	5
High	P42704	Leucine-rich PPR motif-containing protein, mitochondrial OS=Homo sapiens OX=9606 GN=LRPPRC PE=1 SV=3	1246	113	69	57	157.8	8.98198e+06	7.5953e+06	8.49779e+06	7.71799e+06	8.78698e+06	8.12801e+06	1.1902e+08	1.14896e+08	1.1847e+08	1.10595e+08	1.05142e+08	1.01266e+08	86729.5	95400.3	107249	115418	122370	69456.7	88570.2	141249	100789	105857	126893	100199	0.031	0.152	0.048	-0.153	-6.215	-6.391	-0.024	0.943074	0.911196	0.912778	0.512995	7.83776e-07	2.24868e-06	0.942314	36	38	32	34
High	Q9Y3F4	Serine-threonine kinase receptor-associated protein OS=Homo sapiens OX=9606 GN=STRAP PE=1 SV=1	632	24	18	64	38.4	6.21798e+07	5.27875e+07	5.80339e+07	5.00651e+07	4.92818e+07	4.28211e+07	1.96031e+08	1.94419e+08	1.87268e+08	2.16971e+08	1.8901e+08	1.94862e+08	8.70867e+06	1.09625e+07	8.34271e+06	8.15847e+06	9.74043e+06	8.31957e+06	9.32016e+06	8.73188e+06	1.02416e+07	9.58295e+06	9.14164e+06	1.01402e+07	0.031	0.142	-0.09	0.054	-2.298	-2.724	-0.283	0.892036	0.741861	0.709059	0.822675	1.06876e-05	4.00448e-06	0.396449	18	18	17	20
High	P24539	ATP synthase peripheral stalk subunit b, mitochondrial OS=Homo sapiens OX=9606 GN=ATP5PB PE=1 SV=2	157	11	8	36	28.9	4.28849e+07	4.81227e+07	5.21008e+07	3.09017e+07	4.0242e+07	3.99906e+07	3.84223e+07	2.88612e+07	3.48394e+07	3.96326e+07	3.5912e+07	1.97033e+07	932751	1.29282e+06	954491	879630	1.07765e+06	1.02443e+06	909833	1.08178e+06	1.20133e+06	896500	1.53194e+06	916216	0.03	0.125	-0.082	-0.154	-5.09	-5.586	-0.371	0.954763	0.928799	0.772295	0.87077	6.49686e-06	5.79117e-07	0.372314	7	7	9	6
High	Q9UJA5	tRNA (adenine(58)-N(1))-methyltransferase non-catalytic subunit TRM6 OS=Homo sapiens OX=9606 GN=TRMT6 PE=1 SV=1	228	22	19	43	55.8	621252	849508	942013	699920	994480	1.33961e+06	605960	881525	864495	717096	728216	848222	2.1489e+06	2.0309e+06	2.67478e+06	1.93551e+06	2.15233e+06	2.71062e+06	1.57593e+06	1.98569e+06	2.17242e+06	1.65646e+06	2.18387e+06	1.9982e+06	0.03	-0.215	-0.016	-0.02	0.985	1.502	0.302	0.932423	0.750158	0.968276	0.971402	0.0131497	0.000671458	0.671614	4	6	4	4
High	Q96RR1	Twinkle mtDNA helicase OS=Homo sapiens OX=9606 GN=TWNK PE=1 SV=1	388	30	21	36	77.1	835905	628134	873484	920280	930719	944740	2.47956e+06	2.84981e+06	2.82088e+06	2.57129e+06	1.32758e+06	2.70169e+06	5.7356e+06	5.68269e+06	5.27567e+06	5.67227e+06	4.64329e+06	4.57265e+06	4.92269e+06	5.89096e+06	4.94332e+06	7.39001e+06	4.84375e+06	4.23581e+06	0.027	0.111	-0.171		2.517	2.679	0.273	0.955085	0.941733	0.356764		7.98162e-05	1.73427e-05	0.500693	7	7	7	9
High	P18124	Large ribosomal subunit protein uL30 OS=Homo sapiens OX=9606 GN=RPL7 PE=1 SV=1	2169	43	23	59	29.2	4.21804e+09	3.37749e+09	3.60889e+09	3.83045e+09	3.83797e+09	3.83096e+09	6.84595e+08	6.8804e+08	6.64576e+08	7.64506e+08	7.9625e+08	8.01594e+08	5.19929e+09	4.86093e+09	4.8061e+09	5.43161e+09	4.72236e+09	5.21253e+09	4.42218e+09	4.65952e+09	5.11584e+09	4.35343e+09	5.05152e+09	5.06166e+09	0.026	-0.088	0.046	0.213	0.328	0.46	0.044	0.914392	0.873592	0.77149	0.356066	0.0496736	0.0141835	0.901726	25	23	26	23
High	Q96PZ2	Serine protease FAM111A OS=Homo sapiens OX=9606 GN=FAM111A PE=1 SV=2	343	31	22	37	70.2	1.60561e+06	2.10386e+06	1.74731e+06	1.83637e+06	1.82311e+06	2.16439e+06	2.97245e+06	1.027e+06	61473.5	340149	146876	0	8.38757e+06	8.52521e+06	8.61454e+06	9.10607e+06	8.33326e+06	9.34341e+06	7.94351e+06	7.75303e+06	8.42255e+06	8.34354e+06	7.86604e+06	8.31909e+06	0.025	-0.126	0.068		2.079	2.303	0.099	0.901985	0.73031	0.621888		1.65606e-05	1.18019e-05	0.785419	7	8	4	2
High	P05388	Large ribosomal subunit protein uL10 OS=Homo sapiens OX=9606 GN=RPLP0 PE=1 SV=1	1750	30	6	57	34.3	4.38931e+09	3.93999e+09	3.91794e+09	4.14317e+09	4.22309e+09	3.50078e+09	5.39499e+08	5.20664e+08	5.48829e+08	5.97702e+08	6.49285e+08	6.83056e+08	2.59668e+09	2.68086e+09	2.6442e+09	2.36846e+09	2.30843e+09	2.48167e+09	2.58279e+09	2.33465e+09	2.43796e+09	2.55491e+09	2.42869e+09	2.48896e+09	0.024	0.062	-0.147	0.261	-0.663	-0.773	-0.049	0.907002	0.902636	0.241382	0.358845	0.00353182	0.000446232	0.890511	16	19	19	18
High	Q9C0C2	182 kDa tankyrase-1-binding protein OS=Homo sapiens OX=9606 GN=TNKS1BP1 PE=1 SV=4	692	83	69	52	181.7	908268	1.07184e+06	997244	1.14847e+06	967536	855695	3.31432e+06	2.27871e+06	3.16404e+06	3.32742e+06	3.05502e+06	3.26075e+06	1.04813e+07	1.17092e+07	1.05016e+07	1.03609e+07	1.00979e+07	1.0985e+07	1.10164e+07	7.49796e+06	9.47593e+06	9.13606e+06	1.07186e+07	8.40398e+06	0.024	-0.161	-0.055	0.157	3.252	3.403	-0.01	0.950149	0.728378	0.715888	0.755863	7.97418e-06	1.31669e-06	0.977522	27	21	22	26
High	P62851	Small ribosomal subunit protein eS25 OS=Homo sapiens OX=9606 GN=RPS25 PE=1 SV=1	849	16	9	49	13.7	8.42519e+09	8.2061e+09	8.00149e+09	9.18626e+09	8.4177e+09	7.16194e+09	1.00846e+09	9.96734e+08	7.9953e+08	8.42284e+08	1.12089e+09	1.25696e+09	6.96788e+09	7.15677e+09	6.57104e+09	6.90463e+09	7.12169e+09	7.21715e+09	6.60754e+09	6.14219e+09	6.11552e+09	6.332e+09	6.29711e+09	6.53597e+09	0.023	-0.148	0.038	0.187	-0.363	-0.213	0.001	0.90619	0.643765	0.779807	0.740006	0.0520912	0.0611308	0.997132	7	6	8	8
High	Q9NYL2	Mitogen-activated protein kinase kinase kinase 20 OS=Homo sapiens OX=9606 GN=MAP3K20 PE=1 SV=3	233	30	26	44	91.1	433883	379991	373095	389303	272623	345466	126032	77307.5	236911	106505	246636	168537	3.22327e+06	2.92287e+06	2.88072e+06	2.41399e+06	2.42935e+06	2.33203e+06	2.51482e+06	2.88618e+06	2.65829e+06	4.20984e+06	2.44238e+06	1.96695e+06	0.023	0.188	-0.33		3.036	2.599	-0.249	0.96886	0.90479	0.0527275		0.000153242	2.80352e-06	0.557483	4	6	5	3
High	Q9UM00	Calcium load-activated calcium channel OS=Homo sapiens OX=9606 GN=TMCO1 PE=1 SV=2	95	8	6	20	27.1	774666	1.50453e+06	1.28055e+06	1.13163e+06	803650	366275	0	688031	665199	584163	748165	523616	1.24219e+07	1.20229e+07	1.02398e+07	4.78425e+06	5.82247e+06	6.70752e+06	1.28878e+07	1.41168e+07	1.02254e+07	1.27251e+07	1.10847e+07	1.38184e+07	0.022	1.128	-1.011		4.172	2.323		0.948756	0.0209094	0.0143885		0.00012802	0.000339472		0	1	1	1
High	P46013	Proliferation marker protein Ki-67 OS=Homo sapiens OX=9606 GN=MKI67 PE=1 SV=2	2618	210	161	55	358.5	8.74762e+06	8.13839e+06	8.85006e+06	1.01004e+07	8.78154e+06	7.08454e+06	7.50901e+06	6.99306e+06	7.3588e+06	7.48395e+06	6.85377e+06	6.90242e+06	2.01065e+07	2.89692e+07	1.97568e+07	2.33305e+07	2.12286e+07	1.9166e+07	1.77247e+07	1.76999e+07	1.80373e+07	2.02534e+07	1.71907e+07	1.69818e+07	0.021	-0.228	-0.093	-0.042	1.078	1.304	-0.001	0.921468	0.611546	0.768099	0.851108	0.00142231	7.17804e-05	0.995948	70	63	68	81
High	Q1KMD3	Heterogeneous nuclear ribonucleoprotein U-like protein 2 OS=Homo sapiens OX=9606 GN=HNRNPUL2 PE=1 SV=1	577	53	35	50	85.1	1.35052e+07	1.34192e+07	1.46505e+07	1.31044e+07	1.23763e+07	1.14837e+07	6.37533e+06	5.12202e+06	7.86064e+06	7.60489e+06	5.4159e+06	5.03128e+06	8.59243e+06	8.07475e+06	7.71746e+06	7.73023e+06	8.13246e+06	8.34365e+06	7.80972e+06	7.72979e+06	7.43504e+06	8.098e+06	8.59747e+06	6.73615e+06	0.021	-0.054	-0.01	-0.103	-0.663	-0.78	-0.171	0.932423	0.951329	0.957357	0.89036	0.00581324	0.000357071	0.56767	31	30	33	32
High	Q9BRD0	BUD13 homolog OS=Homo sapiens OX=9606 GN=BUD13 PE=1 SV=1	108	18	15	27	70.5	506089	526109	480331	484533	2.49961e+06	2.17797e+06	441933	0	724835	581467	985710	0	443634	307188	380100	410322	424971	288471	382375	395442	294813	413559	402429	279928	0.021	-0.037	-0.014		-1.941	-0.449	1.455	0.96202	0.980692	0.979339		0.0300741	0.0501462	0.367032	2	6	6	2
High	P06576	ATP synthase F(1) complex subunit beta, mitochondrial OS=Homo sapiens OX=9606 GN=ATP5F1B PE=1 SV=3	1460	50	25	65	56.5	3.77124e+08	3.72046e+08	4.39367e+08	2.69345e+08	3.49214e+08	3.63566e+08	2.52284e+08	2.70059e+08	2.75775e+08	3.14053e+08	2.34764e+08	1.58766e+08	4.76586e+06	6.60767e+06	4.73906e+06	4.15107e+06	5.68278e+06	4.91941e+06	4.36185e+06	5.63824e+06	4.9782e+06	4.12573e+06	6.27337e+06	4.89483e+06	0.016	0.042	-0.121	-0.228	-6.014	-6.34	-0.283	0.967366	0.974565	0.704645	0.770686	1.96939e-06	5.87975e-07	0.494244	34	35	32	32
High	P09132	Signal recognition particle 19 kDa protein OS=Homo sapiens OX=9606 GN=SRP19 PE=1 SV=3	92	7	4	37	16.1	8.58032e+06	1.256e+07	1.11834e+07	7.22938e+06	8.73116e+06	1.0237e+07	1.7427e+07	1.58063e+07	1.55672e+07	1.69288e+07	1.57212e+07	1.91792e+07	1.22698e+06	1.07375e+06	1.0759e+06	1.07204e+06	1.22179e+06	1.62548e+06	904543	1.06098e+06	1.48065e+06	928605	1.35764e+06	1.16478e+06	0.016	-0.179	0.196	0.084	-2.927	-3.048	-0.3	0.974047	0.852305	0.480203	0.790363	2.7806e-05	2.86379e-05	0.557483	5	6	7	5
High	P35221	Catenin alpha-1 OS=Homo sapiens OX=9606 GN=CTNNA1 PE=1 SV=1	266	41	20	40	100	6.23287e+06	3.89964e+06	4.99271e+06	4.69661e+06	4.90304e+06	4.58392e+06	6.02607e+06	6.2024e+06	5.10312e+06	5.15399e+06	4.76767e+06	4.61138e+06	2.43184e+06	2.43743e+06	2.05411e+06	2.21994e+06	2.19102e+06	2.0125e+06	1.90099e+06	2.24839e+06	2.37791e+06	2.62705e+06	1.82313e+06	2.19562e+06	0.016	0.034	-0.105	-0.25	-1.109	-1.211	-0.067	0.964848	0.974565	0.537064	0.496606	0.000975703	0.00109597	0.8946	7	6	12	8
High	Q9BRU9	rRNA-processing protein UTP23 homolog OS=Homo sapiens OX=9606 GN=UTP23 PE=1 SV=2	119	9	8	35	28.4	8.71524e+06	7.05327e+06	8.76243e+06	7.82167e+06	8.59252e+06	5.59989e+06	1.14646e+07	7.40369e+06	1.16131e+07	9.94528e+06	1.02565e+07	1.3754e+06	1.21239e+07	1.06466e+07	8.9812e+06	1.24175e+07	1.046e+07	1.08342e+07	1.13054e+07	1.05537e+07	1.19374e+07	1.05171e+07	1.10259e+07	1.26749e+07	0.015	0.021	0.093		0.655	0.462	-0.172	0.952198	0.98001	0.699269		0.0218182	0.0188288	0.730972	3	5	5	5
High	Q9H8H2	ATP-dependent DNA helicase DDX31 OS=Homo sapiens OX=9606 GN=DDX31 PE=1 SV=2	506	44	37	45	94	2.84423e+06	2.34208e+06	2.84457e+06	2.57061e+06	2.28575e+06	3.04822e+06	9.29297e+06	9.04993e+06	1.12783e+07	8.25165e+06	9.50329e+06	9.55525e+06	1.24454e+07	1.22814e+07	1.21519e+07	1.21648e+07	1.20631e+07	1.18671e+07	1.08491e+07	1.23563e+07	1.15809e+07	1.28342e+07	1.13464e+07	1.10017e+07	0.015	-0.04	-0.031	-0.113	2.161	2.174	-0.027	0.950149	0.960593	0.802092	0.760009	3.17467e-05	7.91131e-06	0.951643	15	14	13	16
High	P40227	T-complex protein 1 subunit zeta OS=Homo sapiens OX=9606 GN=CCT6A PE=1 SV=3	567	40	25	53	58	4.04638e+07	4.4045e+07	3.99643e+07	4.84482e+07	4.07807e+07	3.76489e+07	4.5556e+08	4.53539e+08	4.57837e+08	4.48122e+08	4.33629e+08	4.25483e+08	667476	611496	696510	1.05879e+06	441105	661204	642254	630716	667968	844433	697705	472381	0.014	-0.05	0.04	-0.065	-6.009	-5.938	0.021	0.977727	0.982599	0.953951	0.730463	2.90124e-06	8.09815e-06	0.956216	16	19	19	16
High	Q99459	Cell division cycle 5-like protein OS=Homo sapiens OX=9606 GN=CDC5L PE=1 SV=2	989	69	41	61	92.2	5.94522e+07	5.7329e+07	4.41582e+07	5.74109e+07	5.36354e+07	8.29564e+07	3.35695e+07	3.12608e+07	4.1069e+07	3.03146e+07	2.95731e+07	2.98034e+07	9.52539e+07	8.50026e+07	7.56224e+07	7.76366e+07	8.11194e+07	8.59117e+07	8.10669e+07	8.27279e+07	7.60086e+07	7.89906e+07	8.66141e+07	7.66238e+07	0.013	-0.015	-0.059	-0.23	0.346	0.615	0.254	0.950712	0.982599	0.763849	0.579582	0.154853	0.00758734	0.643583	28	19	27	22
High	P09012	U1 small nuclear ribonucleoprotein A OS=Homo sapiens OX=9606 GN=SNRPA PE=1 SV=3	217	18	10	43	31.3	1.78551e+07	1.68945e+07	1.15017e+07	1.76458e+07	1.51787e+07	1.39647e+07	2.19698e+07	1.80207e+07	2.05159e+07	2.34515e+07	1.72267e+07	1.96882e+07	7.20381e+06	6.49516e+06	7.85189e+06	9.32514e+06	6.515e+06	7.1359e+06	7.22134e+06	7.6961e+06	5.93697e+06	7.48226e+06	6.92093e+06	6.5269e+06	0.012	-0.12	0.08	-0.01	-1.156	-1	0.036	0.967366	0.878054	0.778508	0.985068	0.000383542	0.00639506	0.94906	5	6	7	10
High	Q6PCB5	Lysine-specific demethylase RSBN1L OS=Homo sapiens OX=9606 GN=RSBN1L PE=1 SV=2	274	26	22	30	94.8	2.86416e+06	2.71469e+06	3.2645e+06	3.2063e+06	2.53458e+06	2.92648e+06	1.16732e+06	990008	995037	537203	714162	917116	3.29357e+06	2.64959e+06	3.01569e+06	3.1116e+06	3.18723e+06	2.96675e+06	2.57015e+06	2.60994e+06	3.25835e+06	2.90879e+06	2.96781e+06	2.5947e+06	0.012	-0.131	0.054		-0.029	0.071	-0.031	0.967366	0.73031	0.772295		0.868151	0.570812	0.935191	9	9	12	12
High	P62266	Small ribosomal subunit protein uS12 OS=Homo sapiens OX=9606 GN=RPS23 PE=1 SV=3	475	10	9	41	15.8	1.72259e+09	1.20416e+09	1.36287e+09	1.71716e+09	1.47862e+09	1.41987e+09	3.20206e+08	2.44399e+08	2.96522e+08	3.40651e+08	3.33392e+08	3.9622e+08	3.23596e+09	3.37686e+09	3.23576e+09	3.17023e+09	3.3136e+09	3.44498e+09	3.30491e+09	3.14702e+09	3.06619e+09	3.25843e+09	3.25716e+09	3.07743e+09	0.011	-0.049	0.011	0.318	1.06	1.226	0.117	0.954763	0.928799	0.946361	0.498651	0.000374086	0.000415273	0.775622	5	5	5	5
High	P11387	DNA topoisomerase 1 OS=Homo sapiens OX=9606 GN=TOP1 PE=1 SV=2	1917	77	44	56	90.7	3.18317e+08	3.27156e+08	3.29875e+08	3.57494e+08	3.37269e+08	2.88003e+08	6.85079e+07	7.5238e+07	6.35577e+07	6.55684e+07	8.24339e+07	7.74348e+07	1.4404e+08	1.35717e+08	1.13626e+08	1.71164e+08	1.34949e+08	1.73123e+08	1.66662e+08	1.4485e+08	1.77326e+08	1.8215e+08	1.45919e+08	1.64274e+08	0.01	0.042	0.283	0.118	-0.997	-1.034	0.005	0.9733	0.965624	0.246099	0.750313	0.00106802	0.000407818	0.984579	48	45	50	50
High	Q01831	DNA repair protein complementing XP-C cells OS=Homo sapiens OX=9606 GN=XPC PE=1 SV=4	323	38	31	34	105.9	2.76539e+06	2.509e+06	2.56487e+06	3.0956e+06	2.91504e+06	2.1287e+06	820028	4.91187e+06	848758	937725	851221	971947	3.6825e+06	3.60503e+06	3.59851e+06	4.07564e+06	3.3721e+06	3.55185e+06	3.10321e+06	3.20365e+06	3.39309e+06	3.53876e+06	3.17278e+06	3.05996e+06	0.009	-0.169	0.01		0.28	0.485	0.037	0.968077	0.691129	0.963074		0.204396	0.00752018	0.935191	14	10	13	11
High	Q9H0A0	RNA cytidine acetyltransferase OS=Homo sapiens OX=9606 GN=NAT10 PE=1 SV=2	1253	75	48	45	115.7	2.26214e+07	2.07522e+07	2.33201e+07	2.23532e+07	2.14694e+07	1.86262e+07	7.2934e+06	6.50365e+06	7.52221e+06	6.14313e+06	5.68957e+06	7.11178e+06	4.68574e+07	4.3798e+07	4.86913e+07	4.8521e+07	4.71054e+07	5.07204e+07	4.38612e+07	4.59532e+07	4.73274e+07	4.49521e+07	4.69319e+07	4.6031e+07	0.009	-0.085	0.071	-0.174	1.147	1.135	-0.097	0.965312	0.820942	0.605251	0.643986	0.000235296	7.04108e-05	0.754083	38	36	42	34
High	P62424	Large ribosomal subunit protein eL8 OS=Homo sapiens OX=9606 GN=RPL7A PE=1 SV=2	2138	31	17	49	30	4.96309e+09	4.81375e+09	4.99227e+09	5.09776e+09	5.22833e+09	4.98435e+09	5.9996e+08	6.18477e+08	7.5713e+08	6.94818e+08	8.56715e+08	7.71607e+08	5.37077e+09	5.72972e+09	5.84905e+09	5.57135e+09	4.8222e+09	5.76954e+09	5.64759e+09	5.32441e+09	5.62884e+09	5.90482e+09	5.4714e+09	5.32741e+09	0.008	0.05	-0.072	0.236	0.125	0.126	0.052	0.968077	0.949664	0.673359	0.598048	0.364507	0.313046	0.842807	18	19	18	18
High	P62701	Small ribosomal subunit protein eS4, X isoform OS=Homo sapiens OX=9606 GN=RPS4X PE=1 SV=2	2814	35	23	62	29.6	3.49109e+09	3.43299e+09	3.69839e+09	3.52053e+09	3.4432e+09	3.33618e+09	7.26748e+08	6.07138e+08	6.71947e+08	6.19585e+08	6.86275e+08	7.14018e+08	4.85154e+09	4.48288e+09	4.70337e+09	4.83481e+09	4.79125e+09	4.77459e+09	4.55918e+09	4.5731e+09	4.41404e+09	4.59312e+09	4.65494e+09	4.36622e+09	0.007	-0.082	0.038	0.011	0.402	0.44	-0.044	0.970258	0.821856	0.777555	0.971758	0.0168038	0.00389105	0.874867	23	24	22	25
High	O75947	ATP synthase peripheral stalk subunit d, mitochondrial OS=Homo sapiens OX=9606 GN=ATP5PD PE=1 SV=3	181	10	8	55	18.5	1.19621e+08	1.32194e+08	1.578e+08	9.33754e+07	1.12517e+08	1.06827e+08	7.33291e+07	7.36093e+07	5.92694e+07	9.00286e+07	7.76869e+07	3.52509e+07	3.67188e+07	3.40068e+07	3.85274e+07	4.56779e+07	4.12943e+07	4.07677e+07	3.36993e+07	3.52063e+07	3.95254e+07	3.23818e+07	4.00503e+07	3.65384e+07	0.005	-0.233	0.226	-0.125	-1.522	-1.673	-0.384	0.986315	0.554504	0.165883	0.918171	0.000114093	5.32259e-05	0.339029	9	7	7	7
High	P62829	Large ribosomal subunit protein uL14 OS=Homo sapiens OX=9606 GN=RPL23 PE=1 SV=1	1885	25	14	81	14.9	3.82098e+09	3.58557e+09	3.67598e+09	3.98243e+09	3.56174e+09	3.18569e+09	5.36391e+08	5.25854e+08	5.33754e+08	5.80512e+08	6.0376e+08	6.83091e+08	2.85543e+09	2.65553e+09	2.7731e+09	2.71263e+09	2.88006e+09	2.6025e+09	2.76043e+09	2.58496e+09	2.6077e+09	2.66768e+09	2.61129e+09	2.69763e+09	0.005	-0.038	-0.016	0.223	-0.422	-0.436	-0.052	0.980656	0.960593	0.91704	0.460977	0.0260806	0.00525375	0.8759	12	12	12	11
High	P62917	Large ribosomal subunit protein uL2 OS=Homo sapiens OX=9606 GN=RPL8 PE=1 SV=2	1238	30	14	58	28	2.40143e+09	2.44243e+09	2.19768e+09	2.22653e+09	2.29643e+09	2.30165e+09	4.29185e+08	4.10588e+08	4.23993e+08	4.53478e+08	4.52801e+08	5.08875e+08	4.01315e+09	3.87996e+09	4.07478e+09	3.86982e+09	3.9238e+09	3.95547e+09	3.71716e+09	3.71743e+09	3.57311e+09	3.68015e+09	3.72809e+09	3.63378e+09	0.005	-0.09	-0.026	0.161	0.694	0.74	-0.044	0.980656	0.8021	0.834919	0.549023	0.00130644	0.000425595	0.877932	13	11	11	11
High	P63220	Small ribosomal subunit protein eS21 OS=Homo sapiens OX=9606 GN=RPS21 PE=1 SV=1	2240	26	8	72	9.1	2.37559e+09	2.41188e+09	2.25311e+09	2.73818e+09	2.69142e+09	2.18663e+09	3.33796e+08	3.27891e+08	4.0339e+08	3.45596e+08	3.66509e+08	4.5479e+08	2.64258e+09	2.48785e+09	2.49381e+09	2.49958e+09	2.44031e+09	2.52771e+09	2.4422e+09	2.39962e+09	2.31589e+09	2.45696e+09	2.4341e+09	2.29032e+09	0.004	-0.057	-0.03	0.128	-0.078	0.085	0.107	0.98328	0.911196	0.82157	0.770686	0.633971	0.403458	0.751121	14	9	14	13
High	Q13310	Polyadenylate-binding protein 4 OS=Homo sapiens OX=9606 GN=PABPC4 PE=1 SV=1	2984	82	25	55	70.7	3.73858e+08	3.91597e+08	3.9292e+08	4.32433e+08	3.72784e+08	3.48663e+08	6.75121e+07	6.66986e+07	4.15226e+07	3.84032e+07	7.80202e+07	7.71681e+07	5.27596e+08	4.76532e+08	4.88401e+08	4.89563e+08	4.97423e+08	5.03953e+08	4.8686e+08	4.84581e+08	4.29452e+08	4.65695e+08	4.80027e+08	4.57185e+08	0.004	-0.088	0	0.102	0.288	0.364	-0.011	0.986278	0.8021	0.99837	0.928547	0.0925739	0.0082196	0.9748	37	41	42	41
High	Q15633	RISC-loading complex subunit TARBP2 OS=Homo sapiens OX=9606 GN=TARBP2 PE=1 SV=3	163	9	8	28	39	7.216e+06	6.95934e+06	6.20276e+06	8.07742e+06	6.83359e+06	7.21066e+06	502609	722110	1.1779e+06	1.55586e+06	577898	1.01672e+06	8.34645e+06	7.51096e+06	7.8956e+06	7.84787e+06	6.95468e+06	7.64226e+06	8.3257e+06	7.36218e+06	7.69883e+06	7.66358e+06	7.9337e+06	7.82116e+06	0.004	0.063	-0.082		0.086	0.14	0.118	0.986608	0.910261	0.581529		0.552512	0.27419	0.713746	8	6	7	6
High	P27635	Large ribosomal subunit protein uL16 OS=Homo sapiens OX=9606 GN=RPL10 PE=1 SV=5	1396	24	8	48	24.6	2.20157e+09	2.05124e+09	2.04772e+09	2.20782e+09	2.00953e+09	1.78282e+09	3.38239e+08	4.07736e+08	4.10444e+08	3.93709e+08	4.01311e+08	4.4976e+08	2.84163e+09	2.9162e+09	2.89959e+09	2.8289e+09	2.722e+09	2.77228e+09	2.95763e+09	2.84329e+09	2.507e+09	2.83027e+09	2.73623e+09	2.73717e+09	0.003	-0.003	-0.057	0.109	0.474	0.402	-0.075	0.993313	0.994748	0.636774	0.750084	0.0158632	0.00617542	0.803675	13	13	13	14
High	Q12797	Aspartyl/asparaginyl beta-hydroxylase OS=Homo sapiens OX=9606 GN=ASPH PE=1 SV=3	696	37	30	42	85.8	1.47546e+07	1.54059e+07	1.75749e+07	1.27744e+07	1.5238e+07	1.65034e+07	2.53095e+07	2.75816e+07	2.56316e+07	2.84625e+07	3.21014e+07	2.78353e+07	5.6613e+06	6.30108e+06	6.44733e+06	4.01793e+06	5.43937e+06	6.87975e+06	4.74526e+06	6.1106e+06	6.61612e+06	4.27758e+06	7.37404e+06	6.12289e+06	0.003	0.12	-0.204	0.169	-1.352	-1.577	-0.105	0.999558	0.951329	0.540557	0.580125	0.00187162	0.000594355	0.767625	14	13	18	18
High	Q96BK5	PIN2/TERF1-interacting telomerase inhibitor 1 OS=Homo sapiens OX=9606 GN=PINX1 PE=1 SV=2	103	13	10	37	37	740910	873244	989235	723905	979227	857447	659263	0	0	597253	0	1.10888e+06	959480	801240	1.00919e+06	1.44245e+06	1.41203e+06	1.30765e+06	1.22891e+06	762440	1.02118e+06	1.05122e+06	865113	1.05628e+06	0.002	-0.49	0.593		0.22	0.686	-0.025	0.999587	0.154476	0.0267367		0.273218	0.00354137	0.957838	6	7	7	8
High	P17987	T-complex protein 1 subunit alpha OS=Homo sapiens OX=9606 GN=TCP1 PE=1 SV=1	940	53	29	64	60.3	4.79757e+07	4.1497e+07	4.47087e+07	5.16094e+07	4.74438e+07	4.0339e+07	4.74399e+08	4.63856e+08	4.53228e+08	4.81854e+08	4.58315e+08	4.49034e+08	714637	2.20976e+06	832088	1.61011e+06	1.41741e+06	2.34284e+06	948593	769572	1.17804e+06	1.12112e+06	834997	921222	0.001	-0.877	0.675	-0.003	-5.602	-4.674	0.05	0.999587	0.16601	0.373077	0.988496	1.46875e-06	3.85374e-06	0.895302	33	26	30	28
High	P51114	RNA-binding protein FXR1 OS=Homo sapiens OX=9606 GN=FXR1 PE=1 SV=3	2026	71	38	58	69.7	1.08138e+08	1.15962e+08	1.16935e+08	9.80966e+07	1.1046e+08	1.29131e+08	4.11502e+07	4.11533e+07	3.50497e+07	4.91436e+07	4.81745e+07	3.92453e+07	2.80957e+08	2.74855e+08	2.85244e+08	2.56038e+08	2.83396e+08	3.32765e+08	2.32796e+08	2.8256e+08	2.81854e+08	2.2673e+08	2.98554e+08	2.74718e+08	0.001	-0.126	0.044	0.215	1.244	1.347	-0.023	0.999587	0.858289	0.827862	0.599313	0.000656194	0.00010954	0.954583	29	26	30	23
High	P62899	Large ribosomal subunit protein eL31 OS=Homo sapiens OX=9606 GN=RPL31 PE=1 SV=1	668	18	12	54	14.5	5.17664e+09	5.13584e+09	5.45363e+09	5.35543e+09	5.12281e+09	3.81417e+09	1.04042e+09	9.74075e+08	1.44574e+09	1.11751e+09	1.2028e+09	1.34287e+09	4.11575e+09	3.89038e+09	4.10515e+09	4.0533e+09	3.96719e+09	3.93506e+09	2.78305e+09	3.86493e+09	3.86937e+09	3.07701e+09	3.64111e+09	3.72613e+09	0.001	-0.2	-0.018	0.1	-0.442	-0.399	-0.157	0.999587	0.611546	0.893183	0.852345	0.062465	0.0057972	0.696189	9	9	8	9
High	Q5T280	28S rRNA (uridine-N(3))-methyltransferase OS=Homo sapiens OX=9606 GN=SPOUT1 PE=1 SV=3	169	16	14	39	42	4.07141e+06	3.93096e+06	4.34675e+06	3.86246e+06	4.13853e+06	3.53247e+06	1.25936e+07	1.40101e+07	1.42858e+07	1.2349e+07	1.19961e+07	1.16367e+07	4.73243e+06	4.57782e+06	3.81717e+06	4.56134e+06	3.88016e+06	5.12435e+06	3.92283e+06	4.05082e+06	3.42963e+06	3.37712e+06	4.25894e+06	3.79638e+06	0.001	-0.244	0.044		-0.016	0.128	-0.1	0.999587	0.645987	0.864987		0.929624	0.403909	0.741737	6	5	5	4
High	Q9NUL3	Double-stranded RNA-binding protein Staufen homolog 2 OS=Homo sapiens OX=9606 GN=STAU2 PE=1 SV=2	852	57	29	57	62.6	6.86103e+06	5.9408e+06	6.41808e+06	7.20796e+06	6.10432e+06	6.63928e+06	5.8778e+06	5.92484e+06	3.9123e+06	4.83766e+06	3.50474e+06	2.67304e+06	2.92308e+07	2.97805e+07	2.84809e+07	3.09544e+07	2.95889e+07	3.09906e+07	2.82049e+07	2.72492e+07	2.62969e+07	2.84648e+07	2.60744e+07	2.73075e+07	0.001	-0.162	0.065	-0.529	2.039	2.254	0.053	0.999558	0.62632	0.594819	0.587017	1.63495e-05	3.90491e-06	0.868954	15	18	17	15
High	P50914	Large ribosomal subunit protein eL14 OS=Homo sapiens OX=9606 GN=RPL14 PE=1 SV=4	1023	14	8	34	23.4	4.1244e+09	3.47775e+09	3.61042e+09	3.88754e+09	3.76545e+09	3.29433e+09	5.92062e+08	6.45485e+08	5.55893e+08	7.63333e+08	7.85243e+08	7.98689e+08	3.43382e+09	3.46769e+09	3.56051e+09	3.02963e+09	3.50617e+09	3.21337e+09	3.29035e+09	3.28689e+09	2.99042e+09	3.21205e+09	3.11592e+09	3.23011e+09	0	-0.026	-0.104	0.391	-0.192	-0.2	-0.034	0.999587	0.965922	0.461318	0.253077	0.206369	0.154197	0.929041	10	10	10	11
High	P62263	Small ribosomal subunit protein uS11 OS=Homo sapiens OX=9606 GN=RPS14 PE=1 SV=3	1102	19	9	42	16.3	2.6347e+09	2.71511e+09	2.48326e+09	2.61693e+09	2.76876e+09	2.7127e+09	4.878e+08	5.37462e+08	5.30892e+08	5.41452e+08	5.31948e+08	5.56098e+08	4.757e+09	4.48487e+09	4.48261e+09	4.55976e+09	4.61832e+09	4.71388e+09	4.55155e+09	4.4844e+09	4.108e+09	4.41248e+09	4.43442e+09	4.2834e+09	0	-0.081	0.018	0.068	0.697	0.827	0.049	0.999587	0.821856	0.893389	0.760009	0.00135214	0.000218496	0.859477	9	8	8	7
High	Q9BUJ2	Heterogeneous nuclear ribonucleoprotein U-like protein 1 OS=Homo sapiens OX=9606 GN=HNRNPUL1 PE=1 SV=2	883	52	35	42	95.7	2.7288e+07	2.56372e+07	2.63976e+07	2.22654e+07	2.48817e+07	2.0874e+07	1.42027e+07	1.55317e+07	1.37873e+07	1.69116e+07	1.56818e+07	1.65096e+07	4.9096e+07	4.50928e+07	4.61396e+07	4.74489e+07	5.00327e+07	4.75076e+07	4.71958e+07	4.44011e+07	4.25931e+07	4.44355e+07	4.83019e+07	4.15735e+07	0	-0.113	0.048	0.175	0.983	0.87	-0.225	0.999587	0.781778	0.728906	0.512995	0.000631393	0.000161773	0.46622	22	25	24	22
High	Q96DH6	RNA-binding protein Musashi homolog 2 OS=Homo sapiens OX=9606 GN=MSI2 PE=1 SV=1	327	21	8	41	35.2	5.84606e+07	5.55036e+07	7.81951e+07	5.84732e+07	6.48176e+07	5.88959e+07	9.86452e+07	8.92468e+07	9.39108e+07	1.00345e+08	9.51825e+07	9.5296e+07	1.49877e+07	1.57904e+07	1.32073e+07	1.17851e+07	1.59632e+07	1.73214e+07	1.44417e+07	1.46727e+07	1.44406e+07	1.17535e+07	1.80621e+07	1.43862e+07	-0.001	-0.031	0.02	0.046	-2.064	-2.094	-0.062	0.999587	0.982599	0.957357	0.835168	8.28463e-05	0.000133645	0.889134	13	14	13	13
High	Q96GD4	Aurora kinase B OS=Homo sapiens OX=9606 GN=AURKB PE=1 SV=3	64	10	9	31	39.3	166454	0	198850	227940	0	190394	286226	678472	496662	503187	415487	358767	579540	1.48467e+06	547907	510808	515215	601750	468111	724245	910344	561997	661253	829616	-0.001	0.32	-0.525	-0.121	1.697	1.572		0.999587	0.580283	0.416817	0.914536	0.00104385	0.000300395		1	1	0	0
High	P33992	DNA replication licensing factor MCM5 OS=Homo sapiens OX=9606 GN=MCM5 PE=1 SV=5	335	46	31	48	82.2	1.53756e+06	4.44732e+06	540760	2.04816e+06	597472	601018	2.8389e+07	3.13328e+07	3.07957e+07	2.93222e+07	2.99938e+07	2.87049e+07	62566.9	53343.2	59535.3	38866.3	109480	87176.7	28714.9	65636.4	76571.1	36235.4	54504	72810.6	-0.002	-0.456	0.3	-0.039	-4.107	-4.428	-0.777	0.999587	0.8021	0.640845	0.857543	0.000524408	0.00266241	0.713149	4	6	1	3
High	P63208	S-phase kinase-associated protein 1 OS=Homo sapiens OX=9606 GN=SKP1 PE=1 SV=2	292	17	10	74	18.6	2.9509e+07	2.8708e+07	2.96543e+07	2.76098e+07	3.01562e+07	2.58837e+07	2.13949e+08	1.99283e+08	1.73188e+08	1.92136e+08	1.98424e+08	1.96648e+08	5.2132e+06	3.78369e+06	2.92065e+06	3.48864e+06	3.31147e+06	3.72526e+06	3.08285e+06	3.78693e+06	3.23543e+06	3.06109e+06	3.84373e+06	3.19989e+06	-0.002	-0.064	-0.14	0.007	-3.054	-3.063	-0.074	0.999587	0.935405	0.708243	0.984489	5.63824e-06	1.2747e-06	0.791118	9	8	9	9
High	O43390	Heterogeneous nuclear ribonucleoprotein R OS=Homo sapiens OX=9606 GN=HNRNPR PE=1 SV=1	1894	60	31	59	70.9	4.99108e+08	4.40291e+08	4.6782e+08	4.49584e+08	4.55118e+08	4.25305e+08	1.42291e+08	1.79112e+08	1.41385e+08	1.59915e+08	1.55344e+08	1.47259e+08	1.56375e+08	1.33312e+08	1.28693e+08	1.63522e+08	1.37992e+08	1.49521e+08	1.40368e+08	1.43533e+08	1.44495e+08	1.5301e+08	1.54628e+08	1.21903e+08	-0.004	-0.075	0.11	0.007	-1.638	-1.643	-0.08	0.987064	0.928799	0.562466	0.986693	7.55637e-05	2.30698e-05	0.76923	38	40	36	37
High	O75569	Interferon-inducible double-stranded RNA-dependent protein kinase activator A OS=Homo sapiens OX=9606 GN=PRKRA PE=1 SV=1	488	21	13	47	34.4	5.86316e+07	5.18902e+07	4.81036e+07	4.94951e+07	4.38242e+07	5.10165e+07	5.90058e+06	1.8722e+07	8.30078e+06	2.11711e+07	2.0085e+07	2.42714e+07	9.43944e+07	9.37407e+07	9.28917e+07	1.04173e+08	8.89456e+07	8.49778e+07	9.00492e+07	9.54431e+07	8.49835e+07	8.84438e+07	9.19479e+07	8.90307e+07	-0.004	-0.04	-0.021	1.164	0.903	0.809	-0.134	0.985608	0.960593	0.912778	0.457296	0.000612603	0.00143388	0.68901	14	11	11	10
High	Q659C4	La-related protein 1B OS=Homo sapiens OX=9606 GN=LARP1B PE=1 SV=2	395	36	24	38	105.3	1.65236e+06	826112	1.20376e+06	514611	1.04961e+06	2.49878e+06	501964	460915	173476	555856	409479	324140	3.53181e+06	2.8381e+06	2.77256e+06	2.44132e+06	2.72216e+06	2.98019e+06	2.7548e+06	2.64828e+06	2.24068e+06	2.73218e+06	2.79132e+06	2.12239e+06	-0.005	-0.097	-0.163	0.293	1.195	1.197	-0.095	0.989439	0.910261	0.45563	0.843192	0.0914736	0.00569367	0.953542	19	20	15	13
High	P62906	Large ribosomal subunit protein uL1 OS=Homo sapiens OX=9606 GN=RPL10A PE=1 SV=2	2333	30	17	64	24.8	4.35249e+09	3.51703e+09	3.59545e+09	4.10058e+09	3.97462e+09	3.76805e+09	6.7348e+08	6.73729e+08	6.62223e+08	7.74685e+08	7.93986e+08	8.44563e+08	5.84892e+09	5.33816e+09	5.68373e+09	5.34851e+09	5.27977e+09	5.23389e+09	5.35684e+09	5.23721e+09	5.12842e+09	5.17532e+09	5.40943e+09	5.06527e+09	-0.007	-0.02	-0.088	0.263	0.402	0.475	0.053	0.970112	0.974565	0.483587	0.297628	0.0180911	0.00935365	0.877849	16	17	17	17
High	P63173	Large ribosomal subunit protein eL38 OS=Homo sapiens OX=9606 GN=RPL38 PE=1 SV=2	821	9	7	53	8.2	6.39869e+09	7.0032e+09	7.13602e+09	7.63394e+09	7.29592e+09	6.7541e+09	6.48855e+08	6.88265e+08	7.41227e+08	8.3056e+08	8.81053e+08	7.82761e+08	4.48626e+09	4.25814e+09	3.62922e+09	4.01096e+09	3.67713e+09	4.05802e+09	4.58826e+09	4.15823e+09	4.37339e+09	4.88604e+09	3.93519e+09	4.24765e+09	-0.01	0.149	-0.071	0.264	-0.735	-0.806	0.078	0.967366	0.741861	0.708243	0.376069	0.00285835	0.000406459	0.780227	4	4	4	4
High	Q9Y399	Small ribosomal subunit protein uS2m OS=Homo sapiens OX=9606 GN=MRPS2 PE=1 SV=1	136	13	10	34	33.2	5.98187e+06	5.94371e+06	5.99098e+06	5.69057e+06	4.80218e+06	3.61973e+06	3.71569e+06	3.83359e+06	3.81728e+06	3.89345e+06	3.13638e+06	3.42848e+06	1.24274e+06	1.13335e+06	1.26354e+06	1.05209e+06	1.21489e+06	1.05475e+06	997707	1.30157e+06	1.27317e+06	1.14449e+06	1.62973e+06	867619	-0.01	0.088	-0.134	-0.126	-1.978	-2.435	-0.369	0.986278	0.960593	0.407125	0.674612	0.000790272	3.45537e-06	0.436861	9	8	9	9
High	P15880	Small ribosomal subunit protein uS5 OS=Homo sapiens OX=9606 GN=RPS2 PE=1 SV=2	2100	27	19	65	31.3	2.56147e+09	2.38521e+09	2.31901e+09	2.55695e+09	2.44668e+09	2.17657e+09	3.87045e+08	4.59393e+08	4.36253e+08	5.03458e+08	5.36706e+08	5.7652e+08	3.25794e+09	3.09531e+09	3.2471e+09	3.26142e+09	3.08397e+09	3.20572e+09	3.08845e+09	3.22797e+09	3.1017e+09	3.14535e+09	3.16386e+09	3.0371e+09	-0.011	-0.031	-0.007	0.335	0.383	0.395	-0.019	0.954763	0.960593	0.966486	0.358845	0.0285135	0.00786855	0.955686	16	15	15	14
High	P60468	Protein transport protein Sec61 subunit beta OS=Homo sapiens OX=9606 GN=SEC61B PE=1 SV=2	147	5	3	38	10	1.98686e+08	1.71272e+08	1.91882e+08	3.29044e+07	2.73704e+07	1.59133e+08	8.30748e+07	7.51757e+07	6.97922e+07	8.35897e+07	7.1474e+07	6.38347e+07	3.01153e+08	2.64926e+08	2.74183e+08	2.32926e+08	2.2486e+08	2.0895e+08	2.74195e+08	2.83133e+08	2.77884e+08	2.82939e+08	2.70576e+08	2.75268e+08	-0.011	0.315	-0.333	-0.064	2.4	0.248	-1.837	0.953701	0.264828	0.0676372	0.876815	0.0149535	0.0706383	0.301035	4	3	4	4
High	Q96I25	Splicing factor 45 OS=Homo sapiens OX=9606 GN=RBM17 PE=1 SV=1	57	10	9	25	44.9	731560	641475	902289	506528	529034	678434	1.51984e+06	2.50214e+06	1.39938e+06	1.67952e+06	2.57842e+06	1.5624e+06	586809	586865	560042	587321	483589	514269	433474	632756	383110	591117	422688	408892	-0.014	-0.172	-0.134	0.115	-0.277	-0.512	-0.407	0.979083	0.810252	0.409357	0.906013	0.259633	0.0246178	0.396449	2	3	2	2
High	P62280	Small ribosomal subunit protein uS17 OS=Homo sapiens OX=9606 GN=RPS11 PE=1 SV=3	523	25	17	65	18.4	2.41305e+09	2.59477e+09	2.47624e+09	2.55939e+09	2.49611e+09	2.094e+09	4.13088e+08	3.97599e+08	3.58228e+08	4.04445e+08	4.43229e+08	4.47014e+08	3.13476e+09	3.07036e+09	3.14357e+09	3.41661e+09	3.23509e+09	3.10962e+09	3.04819e+09	2.94594e+09	2.94375e+09	2.95522e+09	2.94774e+09	2.94423e+09	-0.015	-0.141	0.061	0.149	0.313	0.383	-0.071	0.936236	0.667054	0.636777	0.608107	0.0700643	0.00919451	0.815621	15	15	14	13
High	O43791	Speckle-type POZ protein OS=Homo sapiens OX=9606 GN=SPOP PE=1 SV=1	109	11	7	29	42.1	216438	237668	185302	136754	138271	214417	140470	126520	105470	0	0	0	2.62356e+06	2.35696e+06	2.34375e+06	2.40494e+06	1.94591e+06	2.03764e+06	2.05338e+06	2.28125e+06	1.97349e+06	2.10893e+06	2.12005e+06	2.00202e+06	-0.016	-0.03	-0.201		3.703	3.322	-0.411	0.945394	0.965922	0.28138		1.02249e-05	3.78319e-06	0.456001	2	1	2	0
High	Q13415	Origin recognition complex subunit 1 OS=Homo sapiens OX=9606 GN=ORC1 PE=1 SV=2	68	16	16	21	97.3	0	0	0	0	0	0	0	0	0	0	0	0	289662	167311	268039	211481	111310	178311	291704	295450	241980	297897	268973	252017	-0.016	0.755	-0.543					0.955085	0.320204	0.298009					2	3	2	5
High	Q8N5C6	S1 RNA-binding domain-containing protein 1 OS=Homo sapiens OX=9606 GN=SRBD1 PE=1 SV=2	360	42	37	38	111.7	3.08295e+06	2.5156e+06	2.82216e+06	3.30689e+06	2.73128e+06	2.94117e+06	3.0628e+06	3.04996e+06	2.83123e+06	3.21854e+06	3.29697e+06	3.13269e+06	2.46046e+06	1.81226e+06	2.42663e+06	2.14437e+06	2.05467e+06	2.46264e+06	1.65698e+06	2.03151e+06	2.08164e+06	1.63195e+06	2.19574e+06	1.89144e+06	-0.016	-0.226	0.001	0.11	-0.657	-0.337	0.093	0.962046	0.667054	0.997244	0.621833	0.00959585	0.0473011	0.778121	16	15	16	13
High	Q9H5U6	rRNA N(6)-adenosine-methyltransferase ZCCHC4 OS=Homo sapiens OX=9606 GN=ZCCHC4 PE=1 SV=3	47	7	7	14	59	1.62085e+06	1.29072e+06	1.54653e+06	1.61188e+06	1.51612e+06	1.20734e+06	2.99033e+06	192310	1.65553e+06	3.20876e+06	2.72622e+06	3.82518e+06	609233	393716	552068	759561	590398	700571	558642	536533	622886	652308	656953	421558	-0.016	-0.266	0.415		-1.343	-1.121	-0.044	0.96886	0.740109	0.205913		0.00169964	0.000525027	0.929032	4	1	2	4
High	Q9HCM4	Band 4.1-like protein 5 OS=Homo sapiens OX=9606 GN=EPB41L5 PE=1 SV=3	61	7	6	12	81.8	32742.7	0	0	0	0	52827.6	0	0	0	0	0	0	339513	533132	503836	384264	311546	343629	384139	418288	244207	376484	261632	384088	-0.018	-0.04	-0.383		2.668	3.398		0.974047	0.974565	0.242382		0.00162169	0.000163111		2	1	1	3
High	Q02790	Peptidyl-prolyl cis-trans isomerase FKBP4 OS=Homo sapiens OX=9606 GN=FKBP4 PE=1 SV=3	533	48	29	71	51.8	5.79843e+06	4.85029e+06	3.29991e+06	4.97925e+06	4.82629e+06	6.09633e+06	1.62204e+08	1.79156e+08	1.70584e+08	1.81237e+08	1.8373e+08	1.82738e+08	83953.5	96089	130673	57218.8	34665.4	44258.3	59435.4	80242.5	57086.2	37480.7	92032	75678.3	-0.02			0.099	-6.366	-6.671	0.22	0.979083			0.652239	9.50514e-06	3.35198e-06	0.706682	14	9	6	11
High	O95470	Sphingosine-1-phosphate lyase 1 OS=Homo sapiens OX=9606 GN=SGPL1 PE=1 SV=3	341	30	22	41	63.5	5.44123e+06	7.44071e+06	6.87279e+06	5.83747e+06	6.68282e+06	6.6246e+06	8.8664e+06	6.88174e+06	8.98543e+06	4.98149e+06	8.71598e+06	8.43605e+06	5.83333e+06	5.17456e+06	5.57902e+06	4.35058e+06	5.96212e+06	7.58025e+06	5.11333e+06	5.20563e+06	5.0304e+06	3.70706e+06	6.30627e+06	5.46965e+06	-0.022	-0.207	0.075	-0.194	-0.338	-0.167	-0.036	0.961825	0.879833	0.835858	0.800013	0.206422	0.538846	0.935191	11	13	12	13
High	P08865	Small ribosomal subunit protein uS2 OS=Homo sapiens OX=9606 GN=RPSA PE=1 SV=4	3152	46	20	63	32.8	2.17766e+09	2.72312e+09	2.63117e+09	2.08928e+09	2.75409e+09	2.81226e+09	5.95451e+08	5.78971e+08	5.25234e+08	6.1382e+08	6.32588e+08	5.70535e+08	4.01164e+09	3.83866e+09	3.52814e+09	3.48513e+09	3.49015e+09	3.58636e+09	3.42282e+09	3.56559e+09	3.33802e+09	3.24388e+09	3.49791e+09	3.42889e+09	-0.022	-0.055	-0.106	0.097	0.422	0.494	0.018	0.911036	0.919445	0.440288	0.709385	0.0482714	0.00841249	0.971379	25	26	24	22
High	P39019	Small ribosomal subunit protein eS19 OS=Homo sapiens OX=9606 GN=RPS19 PE=1 SV=2	1585	33	17	71	16.1	5.03565e+09	4.79555e+09	4.58971e+09	4.87859e+09	3.51311e+09	4.13567e+09	9.35428e+08	6.84659e+08	7.1591e+08	7.53014e+08	8.45558e+08	9.98517e+08	5.74727e+09	6.07548e+09	5.779e+09	5.9995e+09	6.18789e+09	6.12523e+09	5.7683e+09	5.97752e+09	5.71166e+09	5.74003e+09	5.45412e+09	6.01274e+09	-0.022	-0.091	0.057	0.157	0.47	0.346	-0.215	0.912942	0.806831	0.640845	0.763892	0.0335676	0.0121579	0.580275	12	14	13	12
High	Q96A72	Protein mago nashi homolog 2 OS=Homo sapiens OX=9606 GN=MAGOHB PE=1 SV=1	192	18	1	83	17.3	3.01244e+07	2.7349e+07	3.03763e+07	2.7755e+07	2.79292e+07	2.73625e+07	6.48564e+07	7.03714e+07	6.69159e+07	7.12036e+07	7.16849e+07	6.23195e+07	1.56048e+07	1.31446e+07	1.24638e+07	1.25762e+07	1.56439e+07	1.45782e+07	1.45031e+07	1.75619e+07	1.38197e+07	1.60208e+07	1.61653e+07	1.29845e+07	-0.022	0.077	0.055	0.02	-0.886	-1.042	-0.08	0.946157	0.928799	0.809106	0.942412	0.00115621	0.000288957	0.765459	7	4	5	5
High	Q7L2E3	ATP-dependent RNA helicase DHX30 OS=Homo sapiens OX=9606 GN=DHX30 PE=1 SV=1	2369	106	72	62	133.9	8.61257e+07	8.61148e+07	8.72369e+07	8.57304e+07	8.44099e+07	8.27754e+07	3.05463e+07	2.04801e+07	2.84752e+07	2.07153e+07	2.77999e+07	2.93848e+07	1.12816e+08	1.04758e+08	1.01216e+08	1.03011e+08	1.04293e+08	1.01109e+08	1.00475e+08	1.08779e+08	1.03518e+08	1.03988e+08	1.06873e+08	9.70189e+07	-0.023	-0.004	-0.046	-0.025	0.283	0.249	-0.037	0.910873	0.994748	0.74119	0.970871	0.0632227	0.0333016	0.895302	58	50	50	50
High	O75477	Erlin-1 OS=Homo sapiens OX=9606 GN=ERLIN1 PE=1 SV=2	331	20	12	40	39.1	4.88814e+07	4.19142e+07	4.68872e+07	3.98026e+07	4.19817e+07	3.55992e+07	2.9361e+07	3.2301e+07	3.38082e+07	2.99831e+07	3.25351e+07	2.88577e+07	4.28219e+06	4.0705e+06	3.49315e+06	4.55746e+06	4.05282e+06	3.50715e+06	3.74287e+06	4.27444e+06	4.26659e+06	4.39068e+06	4.53998e+06	3.24854e+06	-0.025	0	0.03	-0.063	-3.281	-3.511	-0.23	0.941263	0.999239	0.902978	0.814983	8.78062e-06	2.52824e-06	0.48575	12	11	11	11
High	P31943	Heterogeneous nuclear ribonucleoprotein H OS=Homo sapiens OX=9606 GN=HNRNPH1 PE=1 SV=4	1077	42	11	57	49.2	1.31176e+08	1.212e+08	1.33027e+08	1.11654e+08	1.18183e+08	1.21692e+08	2.41058e+08	2.02405e+08	2.23685e+08	2.28642e+08	2.09323e+08	1.98372e+08	3.37563e+07	2.56288e+07	3.13216e+07	3.1552e+07	3.21635e+07	3.77279e+07	2.66292e+07	3.49293e+07	3.53335e+07	2.79203e+07	3.71188e+07	3.01169e+07	-0.025	-0.098	0.166	-0.067	-1.895	-1.929	-0.132	0.946363	0.907486	0.458073	0.823903	4.77108e-05	1.2423e-05	0.644901	28	28	28	23
High	P62861	Ubiquitin-like FUBI-ribosomal protein eS30 fusion protein OS=Homo sapiens OX=9606 GN=FAU PE=1 SV=2	218	7	4	23	14.4	2.12264e+09	1.93919e+09	1.80348e+09	1.95354e+09	2.0799e+09	1.85039e+09	2.2398e+08	2.62612e+08	3.00284e+08	3.05297e+08	2.60654e+08	3.01052e+08	2.34784e+09	2.52087e+09	2.38939e+09	2.26366e+09	2.40727e+09	2.47498e+09	2.31232e+09	2.2473e+09	2.11219e+09	2.07339e+09	2.42572e+09	2.07233e+09	-0.025	-0.124	-0.023	0.147	0.157	0.287	0.006	0.914731	0.77632	0.874528	0.723571	0.31441	0.0437718	0.983748	3	3	3	2
High	P18621	Large ribosomal subunit protein uL22 OS=Homo sapiens OX=9606 GN=RPL17 PE=1 SV=3	2402	33	17	62	21.4	3.88757e+09	3.5144e+09	3.75754e+09	3.519e+09	3.81537e+09	3.7606e+09	7.22473e+08	7.56942e+08	7.91995e+08	8.35923e+08	8.44793e+08	9.29962e+08	4.65666e+09	4.76327e+09	4.74024e+09	4.32361e+09	4.40014e+09	4.42184e+09	4.6456e+09	4.41265e+09	4.44509e+09	4.66063e+09	4.25421e+09	4.34996e+09	-0.026	0.012	-0.107	0.2	0.257	0.237	-0.008	0.892036	0.982599	0.357722	0.481043	0.0894768	0.0506348	0.976755	15	15	13	15
High	Q86XZ4	Spermatogenesis-associated serine-rich protein 2 OS=Homo sapiens OX=9606 GN=SPATS2 PE=1 SV=1	889	54	28	63	59.5	1.54802e+07	1.9288e+07	2.13394e+07	1.6583e+07	1.65215e+07	1.70033e+07	7.27167e+06	6.37405e+06	6.14163e+06	6.30465e+06	6.26994e+06	6.24666e+06	2.1009e+07	2.04856e+07	2.00204e+07	2.21986e+07	2.19499e+07	2.43257e+07	2.02467e+07	2.10781e+07	2.23948e+07	2.01065e+07	2.14374e+07	2.08977e+07	-0.028	-0.132	0.153	-0.068	0.317	0.299	-0.151	0.885534	0.706145	0.258375	0.797173	0.0396092	0.101977	0.68901	24	22	27	26
High	O95707	Ribonuclease P protein subunit p29 OS=Homo sapiens OX=9606 GN=POP4 PE=1 SV=2	105	8	7	31	25.4	2.14571e+06	1.61016e+06	2.12866e+06	2.24474e+06	1.81905e+06	1.89815e+06	1.18922e+06	2.18299e+06	1.98531e+06	2.57712e+06	1.67017e+06	1.75406e+06	9.59249e+06	7.34249e+06	9.03607e+06	8.93076e+06	7.17584e+06	7.5627e+06	8.3937e+06	8.42204e+06	8.40305e+06	9.85553e+06	7.26582e+06	7.81373e+06	-0.029	0.069	-0.131	0.184	2.058	2.014	0.025	0.916427	0.951329	0.580569	0.843192	5.83188e-05	5.0825e-05	0.956093	2	1	3	2
High	P78371	T-complex protein 1 subunit beta OS=Homo sapiens OX=9606 GN=CCT2 PE=1 SV=4	1120	48	29	66	57.5	5.61128e+07	5.37097e+07	5.33621e+07	5.79802e+07	6.21787e+07	5.87391e+07	6.0826e+08	5.95314e+08	5.81374e+08	6.01155e+08	5.80657e+08	5.82046e+08	827377	973763	1.09862e+06	947426	839707	716214	1.08002e+06	1.04545e+06	925598	995810	1.02764e+06	962156	-0.029	0.263	-0.212	-0.017	-5.905	-6.036	0.132	0.896302	0.522311	0.402234	0.929387	7.83776e-07	5.79117e-07	0.631165	28	28	28	26
High	P39023	Large ribosomal subunit protein uL3 OS=Homo sapiens OX=9606 GN=RPL3 PE=1 SV=2	3988	68	33	62	46.1	2.33129e+09	2.2861e+09	2.21316e+09	2.27687e+09	2.18633e+09	2.33591e+09	3.37529e+08	3.52182e+08	3.34799e+08	4.28431e+08	3.46825e+08	3.72984e+08	3.05694e+09	3.38662e+09	3.33528e+09	3.39561e+09	3.08333e+09	3.29666e+09	3.11804e+09	3.08191e+09	3.00378e+09	3.01057e+09	3.05961e+09	2.9435e+09	-0.03	-0.116	0	0.159	0.407	0.516	-0.007	0.861605	0.741861	0.99837	0.621833	0.0156156	0.00230653	0.977522	41	40	40	37
High	Q92616	Stalled ribosome sensor GCN1 OS=Homo sapiens OX=9606 GN=GCN1 PE=1 SV=7	1064	129	99	41	292.5	3.23392e+06	3.37318e+06	2.59401e+06	3.21671e+06	3.18245e+06	3.00161e+06	2.12435e+07	2.11169e+07	2.31452e+07	2.0752e+07	2.12024e+07	2.21799e+07	182115	181651	66610.7	68024.4	39480.6	70206.6	124253	53577.7	62483.1	71287.5	61276.1	89466.8	-0.03	0.351	-1.182	-0.03	-5.421	-5.732	0.04	0.967366	0.728378	0.149158	0.895455	1.47245e-06	4.06535e-06	0.924368	44	39	44	37
High	P18077	Large ribosomal subunit protein eL33 OS=Homo sapiens OX=9606 GN=RPL35A PE=1 SV=2	801	20	11	55	12.5	1.63745e+09	2.24332e+09	2.20299e+09	2.6094e+09	1.99183e+09	1.62604e+09	3.18562e+08	2.26839e+08	3.92473e+08	3.5855e+08	3.32719e+08	4.52524e+08	4.43507e+09	4.09704e+09	4.61839e+09	4.79063e+09	4.41672e+09	4.55861e+09	4.48628e+09	4.38396e+09	4.47782e+09	4.43288e+09	4.36497e+09	4.26179e+09	-0.032	-0.075	0.067	0.31	1.096	1.192	0.021	0.856159	0.855459	0.641841	0.674612	0.00211574	0.000434747	0.9748	10	11	10	11
High	P46778	Large ribosomal subunit protein eL21 OS=Homo sapiens OX=9606 GN=RPL21 PE=1 SV=2	821	15	8	43	18.6	1.08673e+09	1.03895e+09	1.13602e+09	1.14313e+09	1.16648e+09	1.17035e+09	2.0217e+08	1.98735e+08	2.09742e+08	2.32813e+08	2.18496e+08	2.43795e+08	3.98967e+09	3.85278e+09	3.91589e+09	3.56088e+09	3.53367e+09	3.85278e+09	3.7705e+09	3.64794e+09	3.28597e+09	3.22202e+09	3.58555e+09	3.65782e+09	-0.032	-0.066	-0.104	0.186	1.586	1.747	0.094	0.885826	0.911095	0.413022	0.478385	3.71842e-05	9.13472e-06	0.729718	7	7	7	8
High	P26373	Large ribosomal subunit protein eL13 OS=Homo sapiens OX=9606 GN=RPL13 PE=1 SV=4	1501	29	18	53	24.2	3.27582e+09	3.23787e+09	2.23728e+09	3.23773e+09	3.23958e+09	2.97164e+09	5.08299e+08	4.40397e+08	5.40102e+08	5.63337e+08	4.77504e+08	6.04442e+08	6.15865e+09	5.94458e+09	6.22898e+09	5.45509e+09	5.38926e+09	6.00018e+09	6.11671e+09	5.55765e+09	5.75274e+09	5.74374e+09	5.63762e+09	5.6397e+09	-0.033	0.017	-0.123	0.142	0.85	0.965	0.131	0.858291	0.979582	0.361254	0.715716	0.000590494	0.00248682	0.764627	14	14	11	13
High	P46777	Large ribosomal subunit protein uL18 OS=Homo sapiens OX=9606 GN=RPL5 PE=1 SV=3	2593	41	19	46	34.3	2.39451e+09	2.41755e+09	2.36741e+09	2.39718e+09	2.33287e+09	2.05583e+09	2.68997e+08	2.5268e+08	4.40435e+08	4.78017e+08	5.14759e+08	5.08828e+08	3.26691e+09	2.99496e+09	3.06611e+09	3.12237e+09	2.95457e+09	2.76107e+09	2.96801e+09	2.9989e+09	2.98625e+09	2.84514e+09	3.00595e+09	2.90035e+09	-0.033	-0.013	-0.079	0.688	0.37	0.298	-0.084	0.849938	0.982599	0.584895	0.387256	0.0327588	0.0255977	0.764703	26	27	26	28
High	Q9Y5B9	FACT complex subunit SPT16 OS=Homo sapiens OX=9606 GN=SUPT16H PE=1 SV=1	721	61	42	41	119.8	6.75683e+06	9.25884e+06	1.00687e+07	6.57154e+06	8.20068e+06	6.27421e+06	6.16341e+07	6.09519e+07	5.88954e+07	5.89578e+07	6.09627e+07	5.95291e+07	699601	781696	900993	1.03478e+06	985623	1.04395e+06	793387	681033	1.03768e+06	738095	898500	788846	-0.033	-0.342	0.371	-0.016	-3.112	-3.07	-0.299	0.926736	0.314746	0.0874209	0.9336	7.66114e-06	9.34603e-06	0.550455	18	18	19	21
High	P62847	Small ribosomal subunit protein eS24 OS=Homo sapiens OX=9606 GN=RPS24 PE=1 SV=1	1221	18	6	35	15.4	2.00152e+09	1.89164e+09	1.95025e+09	2.10955e+09	2.06549e+09	1.81361e+09	2.76093e+08	3.06585e+08	2.98317e+08	3.32043e+08	3.56675e+08	3.40201e+08	3.15294e+09	3.11373e+09	3.0698e+09	3.2179e+09	3.24071e+09	3.14571e+09	2.94939e+09	3.04896e+09	2.8145e+09	2.97819e+09	2.88286e+09	2.74803e+09	-0.034	-0.158	0.041	0.225	0.526	0.717	0.033	0.857789	0.62632	0.744378	0.388484	0.00846516	0.000358652	0.925926	9	10	8	8
High	Q15629	Translocating chain-associated membrane protein 1 OS=Homo sapiens OX=9606 GN=TRAM1 PE=1 SV=3	112	7	6	16	43	6.81755e+06	7.82698e+06	9.02394e+06	7.21154e+06	7.31981e+06	7.1613e+06	9.97654e+06	1.02034e+07	9.8457e+06	9.72518e+06	9.69956e+06	9.7496e+06	542318	450855	431587	216949	434796	485412	469840	689018	562135	518545	594671	550222	-0.034		-0.402	-0.041	-3.707	-4.453	-0.116	0.916427		0.440436	0.815734	1.55085e-06	3.37732e-05	0.737589	4	4	6	5
High	Q5C9Z4	Nucleolar MIF4G domain-containing protein 1 OS=Homo sapiens OX=9606 GN=NOM1 PE=1 SV=1	114	13	13	19	96.2	228831	253936	302833	232618	206535	349748	474776	0	515517	123498	115427	0	362202	302317	323573	247672	419867	391740	317538	366693	425382	314788	429409	341113	-0.034	0.06	0.067		0.485	0.404	-0.022	0.918211	0.967196	0.865985		0.110892	0.157259	0.974232	2	4	6	4
High	Q12906	Interleukin enhancer-binding factor 3 OS=Homo sapiens OX=9606 GN=ILF3 PE=1 SV=3	2498	79	37	47	95.3	4.56432e+08	4.19305e+08	4.33045e+08	4.49952e+08	4.20086e+08	3.556e+08	8.38817e+07	7.55393e+07	7.66852e+07	8.01429e+07	8.72525e+07	8.76014e+07	1.91252e+08	1.88419e+08	1.67198e+08	1.94738e+08	1.69449e+08	1.80017e+08	1.67524e+08	1.85194e+08	1.88583e+08	1.88968e+08	1.78617e+08	1.61063e+08	-0.035	-0.043	-0.007	0.111	-1.209	-1.267	-0.101	0.874576	0.960593	0.979339	0.656753	0.000353483	5.0825e-05	0.754083	52	52	50	49
High	Q6P5R6	Ribosomal protein eL22-like OS=Homo sapiens OX=9606 GN=RPL22L1 PE=1 SV=2	361	6	5	57	14.6	2.02722e+09	2.16863e+09	1.98316e+09	2.0689e+09	2.12875e+09	2.0962e+09	3.67442e+08	3.45956e+08	4.07741e+08	3.85478e+08	4.34805e+08	4.42576e+08	2.32332e+09	2.43674e+09	2.66165e+09	2.61572e+09	2.60108e+09	2.72196e+09	3.05662e+09	2.49645e+09	2.83594e+09	2.78943e+09	2.66485e+09	2.70488e+09	-0.035	0.04	0.099	0.172	0.374	0.362	0.028	0.875386	0.949664	0.478862	0.599313	0.0206697	0.0104964	0.929041	3	3	3	3
High	Q96K58	Zinc finger protein 668 OS=Homo sapiens OX=9606 GN=ZNF668 PE=1 SV=4	89	11	11	19	67.9	308326	213756	353684	255174	321236	258022	0	0	0	201019	118409	0	1.4344e+06	1.5855e+06	1.54373e+06	1.37444e+06	1.173e+06	1.43218e+06	1.58535e+06	1.61393e+06	1.49955e+06	1.47671e+06	1.28541e+06	1.878e+06	-0.035	0.209	-0.202		2.466	2.21	-0.047	0.914731	0.751803	0.257281		4.14686e-05	0.000114063	0.935191	0	0	3	1
High	Q96QE5	Transcription elongation factor, mitochondrial OS=Homo sapiens OX=9606 GN=TEFM PE=1 SV=1	57	8	7	23	41.7	809694	876284	1.18323e+06	1.06495e+06	1.19438e+06	944454	222248	638802	438412	633327	684069	212663	600513	742991	461313	688404	829127	597853	634305	709898	679777	675157	687162	612650	-0.036	-0.088	0.243		-0.693	-0.433	0.172	0.860636	0.919445	0.478862		0.00409286	0.0837606	0.711107	2	2	3	3
High	Q96NY9	Structure-specific endonuclease subunit MUS81 OS=Homo sapiens OX=9606 GN=MUS81 PE=1 SV=3	72	11	9	23	61.1	212124	112172	117060	120323	126348	0	0	0	0	0	0	0	409906	416308	455550	283117	444453	435106	241527	423932	632175	357984	370736	451501	-0.037	0.043	-0.169		1.666	1.432	-0.19	0.96202	0.974565	0.59691		0.000366061	0.00560651	0.801336	3	2	2	3
High	Q13428	Treacle protein OS=Homo sapiens OX=9606 GN=TCOF1 PE=1 SV=3	1452	77	58	37	152	3.97208e+07	3.48652e+07	3.58668e+07	4.17572e+07	3.44492e+07	3.32376e+07	2.58922e+07	2.26314e+07	2.57086e+07	2.51926e+07	2.32746e+07	2.34667e+07	3.63227e+07	3.32882e+07	2.97169e+07	3.87329e+07	3.01408e+07	3.02331e+07	3.32589e+07	3.11427e+07	3.02094e+07	3.65722e+07	2.95013e+07	2.66784e+07	-0.04	-0.098	-0.009	-0.044	-0.244	-0.164	-0.018	0.892036	0.92239	0.979339	0.872778	0.246133	0.307293	0.963364	36	32	32	35
High	Q9BQG0	Myb-binding protein 1A OS=Homo sapiens OX=9606 GN=MYBBP1A PE=1 SV=2	876	72	47	38	148.8	4.72096e+06	4.14388e+06	4.8809e+06	5.0239e+06	3.86267e+06	3.78941e+06	6.8315e+06	6.38242e+06	6.84566e+06	7.31446e+06	6.78485e+06	7.09791e+06	1.26922e+07	1.26491e+07	1.22534e+07	1.18039e+07	1.06868e+07	1.15304e+07	1.0775e+07	1.32285e+07	1.23857e+07	1.18128e+07	1.19614e+07	1.14772e+07	-0.041	0.052	-0.145	0.08	1.488	1.31	-0.126	0.854333	0.928799	0.270756	0.709385	0.000159085	6.22677e-05	0.749933	27	27	26	24
High	P22087	rRNA 2'-O-methyltransferase fibrillarin OS=Homo sapiens OX=9606 GN=FBL PE=1 SV=2	424	25	18	51	33.8	1.36722e+07	1.20492e+07	1.24888e+07	1.02713e+07	1.08862e+07	9.97428e+06	1.8923e+07	2.13529e+07	6.4063e+06	2.01948e+07	1.76889e+07	1.87609e+07	3.83187e+07	3.7305e+07	3.75486e+07	7.04496e+07	5.76365e+07	6.24771e+07	3.63912e+07	3.78634e+07	3.62229e+07	5.86135e+07	2.80074e+07	2.78371e+07	-0.042	-0.824	0.747	0.457	1.786	2.315	-0.294	0.948756	0.375527	0.0099724	0.760009	0.00190482	6.731e-06	0.339029	10	7	6	7
High	Q96QR8	Transcriptional regulator protein Pur-beta OS=Homo sapiens OX=9606 GN=PURB PE=1 SV=3	79	5	5	15	33.2	5.77909e+07	5.45684e+07	5.83068e+07	5.56901e+07	4.70321e+07	4.0732e+07	4.87439e+06	4.64249e+06	3.95925e+06	4.1571e+06	4.62764e+06	4.23706e+06	4.5238e+07	4.16427e+07	3.89124e+07	5.09602e+07	3.20936e+07	3.7681e+07	4.05536e+07	4.10833e+07	4.29928e+07	4.9145e+07	3.71539e+07	3.59355e+07	-0.042	0.03	-0.083	-0.045	-0.234	-0.526	-0.262	0.889438	0.982599	0.79843	0.891002	0.303563	0.036213	0.491778	3	3	3	2
High	P61313	Large ribosomal subunit protein eL15 OS=Homo sapiens OX=9606 GN=RPL15 PE=1 SV=2	1430	28	16	54	24.1	2.94522e+09	2.89679e+09	2.6649e+09	2.74036e+09	2.743e+09	2.54087e+09	4.92796e+08	4.50617e+08	4.66258e+08	5.25641e+08	4.92405e+08	5.06254e+08	4.26648e+09	3.93432e+09	3.87375e+09	3.25604e+09	3.76264e+09	3.85319e+09	3.72202e+09	3.65216e+09	3.6095e+09	3.68965e+09	3.66627e+09	3.3182e+09	-0.043	-0.024	-0.154	0.113	0.411	0.351	-0.084	0.820039	0.974565	0.352143	0.621833	0.0195307	0.0254774	0.759978	14	16	14	18
High	P63244	Small ribosomal subunit protein RACK1 OS=Homo sapiens OX=9606 GN=RACK1 PE=1 SV=3	4132	61	24	91	35.1	1.72631e+09	1.69561e+09	1.68351e+09	1.82932e+09	1.6769e+09	1.57212e+09	3.4046e+08	3.44013e+08	3.00101e+08	3.63087e+08	4.1485e+08	4.09172e+08	2.24358e+09	1.94893e+09	2.47155e+09	2.2266e+09	2.33489e+09	2.19412e+09	2.21908e+09	2.31775e+09	2.2416e+09	2.16331e+09	2.29859e+09	2.12183e+09	-0.043	-0.038	0.026	0.27	0.376	0.404	-0.01	0.814706	0.960593	0.895399	0.415666	0.0307114	0.00544882	0.9748	34	33	32	32
High	Q02878	Large ribosomal subunit protein eL6 OS=Homo sapiens OX=9606 GN=RPL6 PE=1 SV=3	1589	34	26	59	32.7	4.52115e+09	4.41098e+09	4.53466e+09	4.27497e+09	4.50941e+09	4.0185e+09	6.77616e+08	6.95091e+08	7.18318e+08	7.66569e+08	7.85961e+08	8.666e+08	5.37242e+09	5.06906e+09	5.3954e+09	5.1477e+09	5.11206e+09	5.26099e+09	5.64367e+09	4.99733e+09	5.15878e+09	5.23673e+09	5.00022e+09	5.07687e+09	-0.043	-0.02	-0.029	0.209	0.26	0.205	-0.074	0.820246	0.974565	0.827733	0.445105	0.0863248	0.064581	0.778	16	12	12	16
High	Q6NW34	Nucleolus and neural progenitor protein OS=Homo sapiens OX=9606 GN=NEPRO PE=1 SV=3	228	19	13	25	64.5	1.10288e+06	958426	966232	1.18506e+06	840567	1.02211e+06	468725	363306	550655	494984	73004.5	307065	3.15931e+06	2.80385e+06	3.34624e+06	3.44079e+06	2.82169e+06	2.71024e+06	3.00441e+06	2.37852e+06	2.90455e+06	2.98278e+06	2.55379e+06	2.49325e+06	-0.043	-0.157	-0.057		1.407	1.562	-0.002	0.877031	0.776285	0.801179		0.000363952	6.92501e-05	0.995948	5	5	6	8
High	Q8TEQ6	Gem-associated protein 5 OS=Homo sapiens OX=9606 GN=GEMIN5 PE=1 SV=3	1297	80	58	49	168.5	1.83648e+07	1.78352e+07	1.95012e+07	1.68729e+07	1.50961e+07	1.55534e+07	1.58007e+07	1.65818e+07	1.52005e+07	1.61876e+07	1.60115e+07	1.76688e+07	5.30923e+06	5.06205e+06	5.29014e+06	5.31769e+06	5.05828e+06	5.29768e+06	4.79624e+06	4.57497e+06	5.10253e+06	4.42754e+06	5.04045e+06	4.58474e+06	-0.043	-0.159	0.001	0.067	-1.758	-1.829	-0.23	0.836456	0.645987	0.994376	0.770686	2.94267e-05	6.43414e-06	0.436861	51	41	46	44
High	Q16891	MICOS complex subunit MIC60 OS=Homo sapiens OX=9606 GN=IMMT PE=1 SV=1	149	23	20	32	83.6	1.05904e+06	1.29675e+06	1.48466e+06	1.31783e+06	1.39938e+06	294138	447719	657890	242378	678459	1.0047e+06	120066	1.12399e+06	311814	50362.3	239433	242845	113716	0	87514.7	123400	104044	184121	53495.2	-0.044	-0.897	-0.472	0.066	-3.016	-2.756	-0.637	0.96886	0.631845	0.809106	0.984489	0.00902307	0.000345365	0.678106	10	10	16	10
High	Q8WUM0	Nuclear pore complex protein Nup133 OS=Homo sapiens OX=9606 GN=NUP133 PE=1 SV=2	148	28	20	24	128.9	346967	234982	227344	271178	267321	390286	1.9102e+06	2.11542e+06	2.2092e+06	1.7602e+06	1.65928e+06	1.59783e+06	52705.1	91724	55391.7	42320.3	18680.2	47188.7	54457.4	89129.5	57495.5	60675.7	70640.4	59404.1	-0.044	0.924	-0.948	-0.312	-2.265	-2.986	0.203	0.916427	0.382058	0.183821	0.334473	6.46492e-05	0.000528098	0.730972	9	6	7	6
High	O75964	ATP synthase F(0) complex subunit g, mitochondrial OS=Homo sapiens OX=9606 GN=ATP5MG PE=1 SV=3	93	6	4	45	11.4	9.84385e+07	1.19618e+08	1.27801e+08	7.69388e+07	9.27611e+07	1.0323e+08	5.46142e+07	5.88581e+07	6.1815e+07	6.98267e+07	5.60035e+07	3.6376e+07	1.02105e+06	1.49329e+06	876775	791785	1.79561e+06	960676	778841	971399	740272	496321	1.43634e+06	715388	-0.045	-0.474	0.01	-0.161	-6.821	-6.69	-0.343	0.956827	0.8021	0.988958	0.835168	1.15156e-05	5.37287e-06	0.43501	6	5	5	5
High	O95793	Double-stranded RNA-binding protein Staufen homolog 1 OS=Homo sapiens OX=9606 GN=STAU1 PE=1 SV=2	1400	75	46	67	63.1	1.47906e+08	1.43158e+08	1.43177e+08	1.51456e+08	1.44807e+08	1.29699e+08	2.51378e+07	2.82093e+07	3.06937e+07	3.28315e+07	3.03601e+07	3.07449e+07	1.45462e+08	1.41116e+08	1.38024e+08	1.48707e+08	1.38397e+08	1.38013e+08	1.44784e+08	1.43406e+08	1.39504e+08	1.46929e+08	1.33604e+08	1.34088e+08	-0.046	-0.037	0.001	0.165	-0.037	-0.031	-0.031	0.800752	0.960593	0.994376	0.60666	0.805292	0.760331	0.929041	29	30	28	26
High	Q6DD87	Zinc finger protein 787 OS=Homo sapiens OX=9606 GN=ZNF787 PE=1 SV=4	73	6	6	20	40.4	3.19762e+06	2.94609e+06	2.8729e+06	3.186e+06	2.98544e+06	2.35864e+06	2.27914e+06	1.78265e+06	2.38384e+06	1.65208e+06	1.57735e+06	1.62946e+06	1.58668e+06	1.02353e+06	1.29925e+06	2.38684e+06	1.77183e+06	1.61384e+06	1.58854e+06	1.35126e+06	1.65682e+06	1.59262e+06	1.66267e+06	1.21967e+06	-0.046	-0.36	0.565	-0.397	-0.932	-0.662	-0.09	0.889166	0.608086	0.145904	0.373337	0.00405961	0.0106489	0.801336	3	2	3	3
High	Q9UNQ2	Dimethyladenosine transferase OS=Homo sapiens OX=9606 GN=DIMT1 PE=1 SV=1	483	22	16	61	35.2	4.35859e+07	3.91676e+07	3.99337e+07	4.03986e+07	3.80906e+07	4.33677e+07	2.81716e+07	3.39168e+07	2.9687e+07	3.0856e+07	1.79526e+07	2.06931e+07	4.28634e+07	4.49737e+07	4.54795e+07	4.32627e+07	4.77462e+07	3.76808e+07	3.89167e+07	4.25435e+07	4.74984e+07	4.40948e+07	4.10228e+07	3.94883e+07	-0.046	-0.041	-0.057	-0.436	0.033	0.064	-0.01	0.842155	0.960593	0.768099	0.576485	0.824577	0.652524	0.9748	13	11	12	13
High	P62244	Small ribosomal subunit protein uS8 OS=Homo sapiens OX=9606 GN=RPS15A PE=1 SV=2	1804	25	11	72	14.8	2.09523e+09	2.0125e+09	1.92632e+09	2.22445e+09	1.9845e+09	2.40576e+09	6.69224e+08	4.83057e+08	4.54479e+08	4.50328e+08	5.2353e+08	4.65193e+08	3.98394e+09	3.87252e+09	3.82297e+09	3.86873e+09	3.61511e+09	3.83136e+09	3.69458e+09	3.67639e+09	3.51966e+09	3.44025e+09	3.71115e+09	3.39026e+09	-0.048	-0.103	-0.046	-0.141	0.676	0.907	0.129	0.79576	0.788493	0.726256	0.789609	0.0033179	0.000156762	0.686823	14	15	15	13
High	P83731	Large ribosomal subunit protein eL24 OS=Homo sapiens OX=9606 GN=RPL24 PE=1 SV=1	800	24	14	54	17.8	2.85978e+09	2.88278e+09	2.68767e+09	2.84221e+09	2.69293e+09	2.23618e+09	3.30079e+08	4.00847e+08	4.15142e+08	4.76911e+08	3.55995e+08	3.92486e+08	4.20322e+09	3.81423e+09	4.07314e+09	3.87416e+09	3.97501e+09	3.82793e+09	3.81739e+09	3.87869e+09	3.54624e+09	3.50568e+09	3.70272e+09	3.66147e+09	-0.048	-0.104	-0.049	0.093	0.491	0.471	-0.124	0.79576	0.767002	0.719309	0.843192	0.0173998	0.00295822	0.713149	11	13	12	13
High	P62750	Large ribosomal subunit protein uL23 OS=Homo sapiens OX=9606 GN=RPL23A PE=1 SV=1	2320	26	17	55	17.7	5.07613e+09	4.80615e+09	4.76037e+09	4.87405e+09	4.78646e+09	4.72126e+09	6.89516e+08	7.84796e+08	7.37754e+08	8.00237e+08	7.42378e+08	9.28402e+08	6.87628e+09	6.55005e+09	6.70437e+09	6.31881e+09	6.31429e+09	6.09776e+09	6.34136e+09	6.20929e+09	6.18518e+09	6.05182e+09	5.99131e+09	6.0712e+09	-0.049	-0.048	-0.104	0.155	0.333	0.356	-0.025	0.770741	0.928799	0.385196	0.655583	0.0312554	0.00988742	0.933035	12	13	12	13
High	O95758	Polypyrimidine tract-binding protein 3 OS=Homo sapiens OX=9606 GN=PTBP3 PE=1 SV=2	81	8	5	15	59.7	1.28026e+06	1.72263e+06	1.43554e+06	1.09788e+06	1.09216e+06	1.48606e+06	2.37225e+06	1.6975e+06	2.40767e+06	2.3312e+06	1.95299e+06	2.64514e+06	954148	751693	695972	592280	765738	703051	705999	840724	735808	707818	801294	694050	-0.05	0.101	-0.216	0.104	-0.726	-1.104	-0.276	0.832547	0.876871	0.409599	0.857543	0.00765366	0.000850778	0.556474	4	1	2	1
High	P52815	Large ribosomal subunit protein bL12m OS=Homo sapiens OX=9606 GN=MRPL12 PE=1 SV=2	111	6	5	23	21.3	1.17415e+08	1.10343e+08	1.13747e+08	1.17605e+08	1.09657e+08	8.1246e+07	1.04762e+08	1.09281e+08	1.02218e+08	1.05138e+08	9.61814e+07	9.41941e+07	8.15053e+06	8.91e+06	7.0192e+06	8.70503e+06	9.16405e+06	6.2985e+06	7.79718e+06	8.62793e+06	7.25691e+06	6.98234e+06	1.07861e+07	5.82863e+06	-0.051	-0.065	-0.007	-0.099	-3.74	-3.839	-0.164	0.916427	0.968916	0.985781	0.674612	3.24214e-05	3.76758e-06	0.692351	3	4	3	3
High	O60264	SWI/SNF-related matrix-associated actin-dependent regulator of chromatin subfamily A member 5 OS=Homo sapiens OX=9606 GN=SMARCA5 PE=1 SV=1	605	57	37	44	121.8	1.80169e+06	1.6994e+06	1.75552e+06	2.07488e+06	2.11343e+06	1.62583e+06	3.93616e+06	4.19926e+06	3.92389e+06	3.79213e+06	4.41103e+06	4.47231e+06	3.24914e+06	3.04522e+06	3.1497e+06	3.39492e+06	2.3266e+06	2.22819e+06	2.57668e+06	3.02143e+06	2.58701e+06	2.88769e+06	2.66628e+06	2.34935e+06	-0.052	0.013	-0.275	0.069	0.448	0.57	0.136	0.83952	0.994748	0.343792	0.804926	0.0433389	0.0258051	0.703686	17	17	19	23
High	P60866	Small ribosomal subunit protein uS10 OS=Homo sapiens OX=9606 GN=RPS20 PE=1 SV=1	466	6	6	37	13.4	9.11785e+09	8.88684e+09	8.48497e+09	9.44401e+09	9.27236e+09	7.87192e+09	1.49705e+09	1.42648e+09	1.53999e+09	1.53927e+09	1.66563e+09	1.75538e+09	5.61579e+09	3.17549e+09	5.90278e+09	6.00837e+09	5.76203e+09	5.26145e+09	5.33419e+09	5.49634e+09	5.59673e+09	5.32349e+09	5.58251e+09	4.95441e+09	-0.052	-0.102	0.264	0.151	-0.742	-0.639	0.001	0.783981	0.810868	0.518258	0.588936	0.00239877	0.00118212	0.995948	3	3	2	3
High	P30050	Large ribosomal subunit protein uL11 OS=Homo sapiens OX=9606 GN=RPL12 PE=1 SV=1	1997	21	10	71	17.8	3.79925e+09	3.28701e+09	3.37818e+09	3.35956e+09	3.52162e+09	3.90309e+09	4.7673e+08	5.92122e+08	6.15679e+08	6.75397e+08	7.02501e+08	6.00596e+08	2.91378e+09	2.91554e+09	2.89123e+09	2.7865e+09	2.69102e+09	2.14303e+09	2.56562e+09	2.86992e+09	2.64061e+09	2.53045e+09	2.86814e+09	2.39966e+09	-0.053	0.039	-0.204	0.238	-0.469	-0.464	0.043	0.811215	0.965624	0.305798	0.593196	0.0186721	0.0211	0.901357	12	11	12	13
High	P60059	Protein transport protein Sec61 subunit gamma OS=Homo sapiens OX=9606 GN=SEC61G PE=1 SV=1	129	7	3	37	7.7	1.29878e+07	1.17814e+07	1.67043e+07	1.61684e+07	1.34409e+07	7.31716e+06	1.05862e+06	2.23943e+06	0	1.10115e+06	2.50801e+06	999359	7.8717e+07	7.9153e+07	6.62985e+07	3.37586e+07	4.95466e+07	5.96719e+07	6.53832e+07	7.80793e+07	6.41507e+07	7.48999e+07	6.37011e+07	6.13899e+07	-0.054	0.518	-0.683		2.508	1.762	-0.228	0.841103	0.453521	0.101424		0.000365015	0.0007479	0.764703	5	2	4	5
High	Q8N5F7	NF-kappa-B-activating protein OS=Homo sapiens OX=9606 GN=NKAP PE=1 SV=1	37	6	6	20	47.1	0	0	0	0	0	0	0	0	0	0	0	0	620129	435616	540126	817490	514265	400595	512388	342742	547020	579025	376447	392806	-0.055	-0.325	0.069					0.915076	0.788536	0.893389					1	0	1	0
High	Q8WY91	Peroxynitrite isomerase THAP4 OS=Homo sapiens OX=9606 GN=THAP4 PE=1 SV=2	97	18	16	43	62.9	1.00696e+06	927315	902427	1.08101e+06	1.24027e+06	1.02225e+06	3.85358e+06	1.6141e+06	4.36131e+06	4.46179e+06	4.00472e+06	3.98971e+06	2.07271e+06	1.71178e+06	2.07337e+06	1.28746e+06	1.34591e+06	1.62346e+06	1.69977e+06	1.82424e+06	1.59214e+06	1.51698e+06	1.79516e+06	1.61474e+06	-0.056	0.215	-0.462		0.561	0.58	0.234	0.800357	0.645987	0.0753047		0.0103475	0.00543935	0.478957	4	4	7	4
High	Q9UBB6	Neurochondrin OS=Homo sapiens OX=9606 GN=NCDN PE=1 SV=1	73	11	10	16	78.8	0	0	0	0	0	0	408810	1.23838e+06	1.16001e+06	430770	435133	409480	70802.1	32800.9	78653.1	65357.6	49319.7	103741	40877.5	102382	96753.6	53277.8	93642	72173.7	-0.056	0.036	0.291	-0.979				0.948756	0.986345	0.688112	0.524742				1	0	2	2
High	P82930	Small ribosomal subunit protein mS34 OS=Homo sapiens OX=9606 GN=MRPS34 PE=1 SV=2	255	18	12	59	25.6	1.28795e+07	1.06299e+07	1.11683e+07	9.86857e+06	1.02053e+07	6.82186e+06	2.11125e+07	2.3164e+07	1.94224e+07	2.1685e+07	7.69037e+06	2.16223e+07	9.74577e+06	8.36012e+06	8.89073e+06	7.97034e+06	8.95599e+06	7.19615e+06	7.51183e+06	1.02332e+07	8.25538e+06	7.46723e+06	1.00411e+07	7.51321e+06	-0.057	0.044	-0.165	-0.466	-0.095	-0.525	-0.385	0.873354	0.965624	0.382455	0.729569	0.708312	0.0103162	0.437407	8	9	10	11
High	P36578	Large ribosomal subunit protein uL4 OS=Homo sapiens OX=9606 GN=RPL4 PE=1 SV=5	2809	60	32	57	47.7	3.35249e+09	3.16683e+09	3.0909e+09	3.56491e+09	3.22288e+09	2.67443e+09	4.81843e+08	4.80168e+08	4.7746e+08	5.56619e+08	5.32294e+08	6.04809e+08	4.98408e+09	4.88665e+09	4.18666e+09	4.56044e+09	4.43381e+09	4.62385e+09	4.26561e+09	4.65031e+09	4.43694e+09	4.05976e+09	4.6714e+09	4.11001e+09	-0.058	-0.087	-0.042	0.233	0.448	0.504	-0.032	0.772256	0.842513	0.805766	0.373337	0.0372143	0.0022937	0.935191	32	33	32	33
High	P62249	Small ribosomal subunit protein uS9 OS=Homo sapiens OX=9606 GN=RPS16 PE=1 SV=2	1526	25	17	76	16.4	3.01625e+09	2.58402e+09	2.94518e+09	2.94128e+09	2.83068e+09	2.29665e+09	5.49292e+08	5.35018e+08	5.56091e+08	5.45466e+08	6.03666e+08	6.60178e+08	6.25946e+09	5.91078e+09	5.94494e+09	6.22616e+09	6.17695e+09	6.09511e+09	5.93584e+09	5.83333e+09	5.57862e+09	5.07754e+09	5.9232e+09	5.67759e+09	-0.059	-0.152	0.031	0.137	1.053	1.117	-0.088	0.767708	0.668	0.811502	0.643986	0.000797048	9.43163e-05	0.801336	16	14	17	14
High	P07237	Protein disulfide-isomerase OS=Homo sapiens OX=9606 GN=P4HB PE=1 SV=3	888	52	35	62	57.1	4.24896e+07	2.99348e+07	4.00161e+07	3.09407e+07	2.49227e+07	2.28859e+07	8.68177e+08	8.44996e+08	8.4152e+08	8.51906e+08	7.58877e+08	8.75506e+08	1.8979e+06	1.74491e+06	1.61521e+06	1.13868e+06	1.00411e+06	1.17632e+06	1.59121e+06	1.57972e+06	1.71199e+06	1.74154e+06	1.69546e+06	1.28641e+06	-0.06	0.499	-0.664	-0.042	-4.061	-5.069	-0.509	0.83777	0.277172	0.0156314	0.87077	4.93896e-06	1.49311e-06	0.326463	20	22	20	17
High	P82650	Small ribosomal subunit protein mS22 OS=Homo sapiens OX=9606 GN=MRPS22 PE=1 SV=1	405	26	20	58	41.3	3.57415e+07	3.0604e+07	3.09221e+07	2.99077e+07	2.70074e+07	2.01588e+07	2.02362e+07	1.96885e+07	2.19975e+07	1.81942e+07	1.96035e+07	2.03087e+07	1.02842e+07	8.91111e+06	9.69287e+06	1.01359e+07	1.21588e+07	7.48111e+06	9.65254e+06	1.09854e+07	9.67179e+06	9.9888e+06	1.11629e+07	8.11956e+06	-0.06	-0.009	0.018	-0.092	-1.39	-1.732	-0.352	0.83952	0.994748	0.968276	0.713285	0.000937643	0.000269973	0.445759	15	12	13	13
High	P46783	Small ribosomal subunit protein eS10 OS=Homo sapiens OX=9606 GN=RPS10 PE=1 SV=1	2374	17	14	72	18.9	4.88123e+09	4.45504e+09	4.70677e+09	4.8189e+09	4.93473e+09	5.2361e+09	7.61673e+08	7.00597e+08	8.12567e+08	8.03849e+08	8.47658e+08	8.0983e+08	3.29865e+09	3.26906e+09	3.20924e+09	3.39698e+09	3.40882e+09	3.42327e+09	3.12161e+09	3.21944e+09	3.17255e+09	2.74672e+09	3.23873e+09	3.155e+09	-0.061	-0.166	0.065	0.116	-0.716	-0.456	0.094	0.762922	0.650929	0.577895	0.652654	0.0022275	0.00354137	0.735968	8	10	8	8
High	P51116	RNA-binding protein FXR2 OS=Homo sapiens OX=9606 GN=FXR2 PE=1 SV=2	1063	62	36	62	74.2	1.45069e+07	1.51014e+07	1.32487e+07	1.10644e+07	1.30064e+07	1.54935e+07	7.34563e+06	5.61359e+06	4.67648e+06	8.07972e+06	1.02612e+07	9.0204e+06	6.03528e+07	5.88605e+07	6.33103e+07	6.30056e+07	5.72205e+07	6.99803e+07	5.37602e+07	6.3528e+07	6.3105e+07	5.31829e+07	6.24278e+07	5.71292e+07	-0.061	-0.137	0.055	0.652	2.137	2.147	-0.127	0.795491	0.777097	0.759371	0.358845	4.35426e-05	9.47093e-06	0.748792	25	22	23	24
High	Q9BVP2	Guanine nucleotide-binding protein-like 3 OS=Homo sapiens OX=9606 GN=GNL3 PE=1 SV=2	806	45	30	48	62	4.31661e+07	3.83203e+07	3.76855e+07	3.68571e+07	3.49275e+07	3.07887e+07	1.07808e+07	1.17357e+07	1.08372e+07	1.23986e+07	1.27543e+07	1.32646e+07	6.35104e+07	6.40762e+07	6.04858e+07	5.7737e+07	5.7873e+07	5.80579e+07	5.63343e+07	5.7254e+07	5.32237e+07	4.87939e+07	5.48756e+07	5.64685e+07	-0.061	-0.12	-0.114	0.204	0.644	0.546	-0.218	0.76252	0.758516	0.343792	0.409145	0.00488062	0.00235407	0.514535	28	14	17	22
High	P46779	Large ribosomal subunit protein eL28 OS=Homo sapiens OX=9606 GN=RPL28 PE=1 SV=3	1175	24	14	65	15.7	1.86556e+09	1.81994e+09	1.5668e+09	6.88923e+08	1.88965e+09	8.79004e+08	2.37826e+08	2.23416e+08	2.76992e+08	3.0418e+08	2.65852e+08	2.89352e+08	3.14534e+09	3.13432e+09	3.15728e+09	3.0036e+09	3.13928e+09	3.18317e+09	3.12928e+09	2.95833e+09	2.90418e+09	2.82445e+09	2.96483e+09	2.82473e+09	-0.062	-0.115	-0.017	0.223	1.457	0.832	-0.739	0.727122	0.738214	0.893389	0.558617	0.0109578	0.000502064	0.437069	10	10	10	9
High	P62913	Large ribosomal subunit protein uL5 OS=Homo sapiens OX=9606 GN=RPL11 PE=1 SV=2	1326	22	12	62	20.2	3.63303e+09	2.25254e+09	3.52349e+09	3.73965e+09	3.73598e+09	3.32071e+09	3.92548e+08	3.88425e+08	4.25949e+08	4.38408e+08	4.40723e+08	4.79297e+08	2.94991e+09	2.84625e+09	3.07906e+09	2.98274e+09	2.7045e+09	2.74006e+09	2.78148e+09	2.8779e+09	2.77977e+09	2.49671e+09	2.787e+09	2.8087e+09	-0.062	-0.059	-0.075	0.171	-0.416	-0.128	0.229	0.739924	0.924229	0.584895	0.512995	0.0228686	0.587987	0.671614	10	10	9	10
High	P08238	Heat shock protein HSP 90-beta OS=Homo sapiens OX=9606 GN=HSP90AB1 PE=1 SV=4	3746	77	15	58	83.2	3.50087e+08	3.03118e+08	2.27016e+08	2.6386e+08	2.67334e+08	2.61519e+08	8.38185e+09	8.79254e+09	8.65969e+09	8.74531e+09	8.72185e+09	8.97901e+09	2.90715e+07	3.45955e+07	3.27673e+07	3.07059e+07	2.89797e+07	2.97843e+07	2.55073e+07	3.43045e+07	3.34496e+07	2.75881e+07	3.13735e+07	2.96512e+07	-0.063	-0.015	-0.105	0.034	-3.163	-3.276	-0.128	0.829645	0.982572	0.497569	0.858296	2.31769e-06	8.24219e-06	0.765786	34	36	36	33
High	P62273	Small ribosomal subunit protein uS14 OS=Homo sapiens OX=9606 GN=RPS29 PE=1 SV=2	207	12	5	61	6.7	1.28022e+08	1.75178e+08	1.15156e+08	1.11548e+08	1.03981e+08	2.44499e+08	7.20954e+07	7.19806e+07	5.8069e+07	5.69325e+07	4.94621e+07	6.07741e+07	1.1967e+09	1.06307e+09	7.42994e+08	6.69629e+08	8.75564e+08	1.10103e+09	1.02966e+09	6.71174e+08	6.65511e+08	8.41884e+08	9.07048e+08	5.28455e+08	-0.063	-0.226	-0.183	-0.272	2.384	2.655	0.045	0.913153	0.855459	0.666914	0.549108	0.00144776	9.44308e-05	0.964427	6	5	4	4
High	Q15434	RNA-binding motif, single-stranded-interacting protein 2 OS=Homo sapiens OX=9606 GN=RBMS2 PE=1 SV=1	141	9	7	25	43.9	1.87364e+06	1.43061e+06	1.25369e+06	1.57584e+06	1.5731e+06	1.53909e+06	204794	246791	216724	232040	391555	359848	5.51809e+06	4.84812e+06	4.94338e+06	4.66191e+06	4.67498e+06	5.16777e+06	5.28369e+06	4.54706e+06	4.13846e+06	4.38451e+06	4.95225e+06	4.01779e+06	-0.063	-0.123	-0.077		1.505	1.689	0.061	0.81882	0.8021	0.624353		7.2312e-05	0.000142956	0.894509	2	3	3	4
High	P37108	Signal recognition particle 14 kDa protein OS=Homo sapiens OX=9606 GN=SRP14 PE=1 SV=2	333	9	8	42	14.6	3.44183e+08	3.60909e+08	3.935e+08	3.5699e+08	3.70125e+08	3.31602e+08	1.97389e+08	1.96806e+08	2.13245e+08	2.02726e+08	2.14763e+08	2.15129e+08	7.08372e+07	7.08674e+07	6.86995e+07	8.70541e+07	7.24429e+07	9.74847e+07	7.8759e+07	6.48149e+07	8.77688e+07	7.50937e+07	7.71811e+07	6.76133e+07	-0.064	-0.217	0.278	0.059	-2.268	-2.104	-0.053	0.81882	0.667054	0.194508	0.789029	1.02249e-05	2.19573e-05	0.860282	6	6	7	4
High	P40429	Large ribosomal subunit protein uL13 OS=Homo sapiens OX=9606 GN=RPL13A PE=1 SV=2	1523	23	14	47	23.6	1.92354e+09	1.73914e+09	1.74843e+09	1.88119e+09	1.71883e+09	1.46438e+09	3.04994e+08	3.2864e+08	3.0274e+08	3.32448e+08	3.63302e+08	3.36217e+08	4.32937e+09	4.2982e+09	4.40177e+09	4.12039e+09	4.13223e+09	4.12295e+09	4.26646e+09	4.11912e+09	4.04824e+09	3.85738e+09	4.0121e+09	4.02353e+09	-0.064	-0.058	-0.074	0.14	1.239	1.195	-0.102	0.70745	0.908608	0.516274	0.588936	0.000249402	4.44201e-05	0.762986	13	11	12	13
High	P49207	Large ribosomal subunit protein eL34 OS=Homo sapiens OX=9606 GN=RPL34 PE=1 SV=3	354	11	7	38	13.3	3.11034e+09	3.07797e+09	2.96143e+09	3.12185e+09	2.8928e+09	2.78255e+09	4.40522e+08	4.5218e+08	4.78973e+08	3.83936e+08	3.63486e+08	5.93563e+08	3.06098e+09	3.53282e+09	3.06206e+09	2.8558e+09	3.58291e+09	2.7862e+09	3.34107e+09	3.57904e+09	3.20471e+09	3.14468e+09	3.38297e+09	3.15376e+09	-0.064	0.078	-0.072	-0.068	0.139	0.003	-0.058	0.733849	0.919445	0.758339	0.918171	0.327425	0.984917	0.828786	7	6	7	8
High	Q08170	Serine/arginine-rich splicing factor 4 OS=Homo sapiens OX=9606 GN=SRSF4 PE=1 SV=2	332	22	10	28	56.6	8.42386e+07	8.57915e+07	8.77046e+07	6.25176e+07	5.74142e+07	3.33346e+07	2.09685e+07	1.8172e+07	1.85837e+07	1.44568e+07	1.58111e+07	1.7805e+07	3.36485e+08	3.39611e+08	3.6603e+08	3.15184e+08	3.4874e+08	3.22219e+08	3.45363e+08	3.33257e+08	3.71436e+08	3.38144e+08	3.4155e+08	3.24193e+08	-0.064	0.027	-0.08	-0.266	2.763	1.935	-0.802	0.727142	0.965624	0.568748	0.494899	9.4226e-05	5.3826e-06	0.245522	12	13	12	9
High	O94905	Erlin-2 OS=Homo sapiens OX=9606 GN=ERLIN2 PE=1 SV=1	234	20	10	40	37.8	9.2923e+06	8.65557e+06	8.70409e+06	9.49436e+06	6.97134e+06	5.10017e+06	8.16167e+06	6.12161e+06	6.25572e+06	7.73955e+06	7.76164e+06	8.11638e+06	1.20521e+06	1.03592e+06	1.2616e+06	1.17184e+06	1.29042e+06	1.15974e+06	1.4092e+06	1.10794e+06	1.15246e+06	1.14738e+06	1.26071e+06	1.08647e+06	-0.065	-0.053	0.052	0.214	-2.582	-2.88	-0.351	0.800357	0.938004	0.78685	0.619469	0.000100402	1.76958e-06	0.550455	13	12	10	13
High	P42766	Large ribosomal subunit protein uL29 OS=Homo sapiens OX=9606 GN=RPL35 PE=1 SV=2	401	15	8	39	14.5	2.03026e+09	1.95029e+09	1.77052e+09	2.02327e+09	8.13761e+08	8.21767e+08	5.2623e+08	5.22586e+08	5.35102e+08	6.02403e+08	5.74616e+08	5.73406e+08	5.43711e+09	5.09385e+09	8.11171e+09	7.79536e+09	8.03993e+09	7.90577e+09	8.19174e+09	7.579e+09	8.05511e+09	7.6836e+09	7.67324e+09	7.39957e+09	-0.066	-0.061	0.38	0.144	2.778	2.048	-0.791	0.70745	0.900416	0.227029	0.507056	0.000533566	5.35045e-06	0.396449	3	4	4	4
High	Q9BRZ2	E3 ubiquitin-protein ligase TRIM56 OS=Homo sapiens OX=9606 GN=TRIM56 PE=1 SV=3	340	29	24	38	81.4	1.72192e+06	1.93283e+06	2.05621e+06	1.8678e+06	1.28879e+06	1.62506e+06	1.16971e+06	414286	1.44675e+06	1.14811e+06	403066	428798	2.37167e+08	2.07942e+08	2.08036e+08	1.96268e+08	2.09023e+08	2.07297e+08	2.15216e+08	2.11385e+08	1.90888e+08	1.91418e+08	1.97821e+08	1.99553e+08	-0.067	-0.057	-0.09	-0.607	6.96	6.748	-0.269	0.720488	0.911196	0.541906	0.760009	7.83776e-07	4.11303e-07	0.541963	11	10	11	7
High	Q9HBE1	POZ-, AT hook-, and zinc finger-containing protein 1 OS=Homo sapiens OX=9606 GN=PATZ1 PE=1 SV=1	96	19	14	25	74	420471	498164	406203	612801	455266	287031	0	0	0	0	0	105052	280815	204090	312663	179811	281766	278658	241616	331871	184517	174394	265621	277784	-0.067	-0.045	-0.115		-0.879	-0.864	-0.029	0.910023	0.979582	0.790713		0.0470842	0.00878982	0.971379	7	6	3	5
High	P27708	Multifunctional protein CAD OS=Homo sapiens OX=9606 GN=CAD PE=1 SV=3	1004	113	71	48	242.8	3.19081e+06	3.19186e+06	2.86457e+06	2.55e+06	2.10099e+06	3.18303e+06	2.95016e+07	3.07122e+07	2.9575e+07	3.07595e+07	2.99689e+07	2.96752e+07	1.45621e+06	1.30869e+06	1.1905e+06	1.06072e+06	1.07423e+06	1.13839e+06	1.07554e+06	1.29174e+06	1.12257e+06	1.0605e+06	1.14712e+06	1.10783e+06	-0.07	0.018	-0.269	0.01	-1.22	-1.497	-0.258	0.740627	0.974565	0.139766	0.959422	0.000891956	1.97382e-05	0.56767	35	27	28	23
High	P49755	Transmembrane emp24 domain-containing protein 10 OS=Homo sapiens OX=9606 GN=TMED10 PE=1 SV=2	184	13	6	31	25	1.52114e+07	1.30551e+07	1.53678e+07	1.20366e+07	1.50299e+07	1.11478e+07	1.01883e+08	1.04852e+08	9.54255e+07	8.37512e+07	7.9949e+07	7.89535e+07	564153	687557	483420	171302	146103	327995	453543	386788	494836	382051	483297	405052	-0.072	1.063	-1.505	-0.316	-4.906	-6.168	-0.199	0.800357	0.261657	0.0339345	0.27234	1.96939e-06	6.66165e-06	0.61786	5	5	5	4
High	Q8TF68	Zinc finger protein 384 OS=Homo sapiens OX=9606 GN=ZNF384 PE=1 SV=2	100	17	9	22	63.2	811280	856249	831182	1.08221e+06	890525	535757	1.11063e+06	752760	117326	593442	639567	863389	1.83341e+06	1.7861e+06	1.74755e+06	2.17425e+06	1.70755e+06	1.70116e+06	2.0717e+06	1.69911e+06	1.94021e+06	2.13734e+06	1.66337e+06	1.65268e+06	-0.072	-0.035	0.047		1.169	1.15	-0.054	0.800357	0.974565	0.822081		0.00913167	0.000251986	0.936714	5	4	6	4
High	Q9NR30	Nucleolar RNA helicase 2 OS=Homo sapiens OX=9606 GN=DDX21 PE=1 SV=5	2513	78	53	58	87.3	2.07225e+08	1.8542e+08	2.07409e+08	1.80742e+08	1.55518e+08	1.41841e+08	3.16674e+08	3.0869e+08	3.39003e+08	3.35742e+08	3.01061e+08	3.2611e+08	3.08308e+08	2.69403e+08	2.67615e+08	3.18212e+08	2.45003e+08	2.24581e+08	2.74743e+08	2.72998e+08	2.72276e+08	3.21856e+08	2.47193e+08	2.21042e+08	-0.072	0.002	-0.115	-0.003	0.714	0.379	-0.333	0.814861	0.997167	0.655911	0.992487	0.0128441	0.06338	0.357947	36	37	38	34
High	P46781	Small ribosomal subunit protein uS4 OS=Homo sapiens OX=9606 GN=RPS9 PE=1 SV=3	1190	24	17	58	22.6	3.58441e+09	3.54073e+09	3.70851e+09	3.8236e+09	3.7425e+09	3.57173e+09	6.06005e+08	6.07669e+08	6.51565e+08	6.79547e+08	7.02867e+08	7.30122e+08	6.07613e+09	5.90669e+09	5.5671e+09	5.65334e+09	5.65408e+09	5.84989e+09	5.71385e+09	5.82988e+09	5.45131e+09	5.17671e+09	5.67336e+09	5.30925e+09	-0.073	-0.087	-0.032	0.18	0.536	0.663	0.04	0.680922	0.819874	0.814072	0.473937	0.00550904	0.000513861	0.890549	12	12	14	13
High	Q7Z2W9	Large ribosomal subunit protein bL21m OS=Homo sapiens OX=9606 GN=MRPL21 PE=1 SV=2	136	13	10	58	22.8	9.58848e+06	6.85485e+06	7.33927e+06	7.45082e+06	6.48252e+06	5.13072e+06	3.91893e+06	3.54318e+06	4.18862e+06	3.63364e+06	3.45214e+06	3.26907e+06	4.49222e+06	3.05248e+06	2.63327e+06	2.08596e+06	1.92341e+06	1.47291e+06	2.35643e+06	2.43482e+06	2.18518e+06	1.82205e+06	4.11845e+06	1.43278e+06	-0.074	0.288	-0.87	-0.168	-1.509	-2.117	-0.32	0.921594	0.897053	0.066768	0.593196	0.0140108	9.53591e-05	0.533734	8	8	7	6
High	Q02543	Large ribosomal subunit protein eL20 OS=Homo sapiens OX=9606 GN=RPL18A PE=1 SV=2	1006	27	14	56	20.7	1.25937e+09	1.39154e+09	1.31426e+09	1.38889e+09	1.38301e+09	1.3751e+09	2.32271e+08	2.38144e+08	2.56152e+08	2.74251e+08	2.94459e+08	2.91149e+08	2.40288e+09	2.38848e+09	2.30435e+09	2.26313e+09	2.13899e+09	2.25276e+09	2.2897e+09	2.24779e+09	2.20374e+09	2.16162e+09	2.1294e+09	2.1073e+09	-0.075	-0.056	-0.093	0.244	0.626	0.748	0.066	0.638255	0.911196	0.445025	0.366357	0.00208049	0.000413024	0.801249	16	14	16	15
High	Q13206	Probable ATP-dependent RNA helicase DDX10 OS=Homo sapiens OX=9606 GN=DDX10 PE=1 SV=2	66	17	17	19	100.8	0	0	0	120216	0	0	0	0	0	0	0	0	4.21189e+06	4.35469e+06	4.69751e+06	4.57152e+06	4.58632e+06	3.88992e+06	3.8888e+06	4.54932e+06	4.43165e+06	4.05978e+06	4.27308e+06	3.85309e+06	-0.077	-0.096	-0.026		5.077			0.708845	0.848736	0.887309		4.03129e-05			3	3	1	6
High	Q86U38	Nucleolar protein 9 OS=Homo sapiens OX=9606 GN=NOP9 PE=1 SV=1	107	17	14	28	69.4	917695	1.17226e+06	1.20179e+06	1.05415e+06	892216	914633	223224	372918	287330	255643	221511	455348	836537	789639	801181	544554	802964	901666	692843	815691	811319	628859	841396	738473	-0.077	-0.004	-0.142	0.036	-0.38	-0.571	-0.196	0.783981	0.99693	0.670172	0.973392	0.0684872	0.0541649	0.61786	5	3	7	6
High	O14646	Chromodomain-helicase-DNA-binding protein 1 OS=Homo sapiens OX=9606 GN=CHD1 PE=1 SV=2	187	36	24	22	196.6	133145	93082.1	81026.2	92433	58284	94111.1	163832	262047	199886	208527	329611	161268	393292	464565	473921	594737	471052	667070	510390	487321	512408	512083	400454	528672	-0.078	-0.262	0.37	0.123	2.58	2.513	-0.329	0.766095	0.683934	0.176177	0.901227	9.09392e-05	9.53216e-05	0.630408	6	3	5	7
High	Q96C57	Protein CUSTOS OS=Homo sapiens OX=9606 GN=CUSTOS PE=1 SV=2	192	14	10	54	28.2	3.41743e+06	3.76904e+06	4.63183e+06	5.00021e+06	5.04949e+06	3.18307e+06	3.09721e+06	2.89402e+06	6.69104e+06	2.41672e+06	1.59525e+06	1.8599e+06	7.10761e+06	5.40194e+06	6.29783e+06	7.21467e+06	7.24168e+06	8.20688e+06	5.68044e+06	5.22206e+06	7.10641e+06	5.56677e+06	5.54275e+06	5.81088e+06	-0.078	-0.419	0.275	-1.021	0.386	0.948	0.143	0.770391	0.145684	0.204903	0.435824	0.137644	0.00108169	0.793296	5	6	6	3
High	Q6P1L8	Large ribosomal subunit protein uL14m OS=Homo sapiens OX=9606 GN=MRPL14 PE=1 SV=1	108	7	5	41	15.9	2.47587e+07	2.27404e+07	2.17863e+07	2.12942e+07	1.90158e+07	1.0505e+07	6.94787e+06	1.76083e+06	3.43441e+06	8.23525e+06	6.80312e+06	7.7203e+06	1.42749e+06	1.19548e+06	1.08636e+06	1.02072e+06	1.39012e+06	670602	1.22768e+06	1.09159e+06	1.09131e+06	1.44297e+06	1.52335e+06	561737	-0.081	0.125	-0.321	1.121	-3.917	-4.551	-0.509	0.916427	0.965624	0.478667	0.512995	0.000326152	1.26242e-05	0.468237	4	7	5	5
High	Q96AY2	Structure-specific endonuclease subunit EME1 OS=Homo sapiens OX=9606 GN=EME1 PE=1 SV=2	37	7	7	16	63.2	632377	154954	161703	157272	168517	191807	699634	767305	932122	730337	640654	741529	1.09679e+06	971952	1.08971e+06	989950	897322	769500	945130	969850	951242	835751	971587	906833	-0.081	0.036	-0.255		2.393	1.81	-0.547	0.665364	0.965624	0.214164		1.19279e-05	0.0239362	0.68901	1	3	1	2
High	Q9BYJ9	YTH domain-containing family protein 1 OS=Homo sapiens OX=9606 GN=YTHDF1 PE=1 SV=1	372	27	14	38	60.8	5.13245e+06	3.79115e+06	4.59995e+06	3.16498e+06	4.33714e+06	1.31585e+07	8.35699e+06	5.9551e+06	1.06948e+07	8.22514e+06	7.51322e+06	6.9078e+06	3.59148e+06	2.61461e+06	2.48218e+06	2.01484e+06	2.97705e+06	3.25837e+06	2.53952e+06	2.58571e+06	3.30074e+06	2.58655e+06	3.32755e+06	2.12594e+06	-0.081	-0.032	-0.085	-0.106	-1.101	-0.732	0.338	0.83952	0.982599	0.834956	0.886686	0.105527	0.021583	0.782608	18	16	14	14
High	Q9NX05	Constitutive coactivator of PPAR-gamma-like protein 2 OS=Homo sapiens OX=9606 GN=FAM120C PE=1 SV=4	75	12	9	12	120.5	0	0	0	0	0	0	0	0	0	0	0	0	275378	274430	308243	303161	277144	360177	263267	271133	292021	244647	246453	291963	-0.081	-0.261	0.126					0.708845	0.600788	0.534925					1	3	3	3
High	Q9UH17	DNA dC->dU-editing enzyme APOBEC-3B OS=Homo sapiens OX=9606 GN=APOBEC3B PE=1 SV=1	71	9	7	25	45.9	868387	404879	758673	298156	472133	969956	159309	239795	117416	200939	0	0	1.79855e+06	1.62256e+06	1.57668e+06	1.32372e+06	1.25702e+06	1.60531e+06	1.42366e+06	1.70173e+06	1.60877e+06	1.51451e+06	1.91929e+06	1.12917e+06	-0.083	0.099	-0.262		1.529	1.108	-0.322	0.843116	0.947587	0.207561		0.0198738	0.0148946	0.780671	6	2	3	2
High	P26599	Polypyrimidine tract-binding protein 1 OS=Homo sapiens OX=9606 GN=PTBP1 PE=1 SV=2	737	32	13	41	59.6	6.80857e+07	7.40551e+07	7.38883e+07	4.27052e+07	5.06418e+07	8.0909e+07	1.41573e+08	1.30254e+08	1.41736e+08	1.47524e+08	8.7429e+07	1.30042e+08	6.03446e+06	5.8115e+06	6.35112e+06	4.9115e+06	5.52565e+06	8.02089e+06	4.97668e+06	5.36366e+06	8.78249e+06	4.25383e+06	8.90176e+06	5.19957e+06	-0.084	-0.048	-0.011	-0.213	-3.265	-3.58	-0.363	0.909219	0.982599	0.979339	0.738369	0.000212366	9.57298e-06	0.557483	23	24	24	19
High	P62314	Small nuclear ribonucleoprotein Sm D1 OS=Homo sapiens OX=9606 GN=SNRPD1 PE=1 SV=1	258	10	4	38	13.3	4.09156e+07	3.88752e+07	1.46091e+07	3.4538e+07	9.06574e+06	2.16921e+07	1.35876e+08	1.42859e+08	1.48744e+08	1.40778e+08	1.31772e+08	1.18537e+08	4.27276e+07	4.36464e+07	4.00714e+07	4.32616e+07	3.88211e+07	3.11812e+07	5.02827e+07	4.40333e+07	3.86191e+07	4.34387e+07	4.2873e+07	3.85498e+07	-0.084	0.152	-0.171	-0.131	1.134	0.391	-0.592	0.739449	0.8021	0.445025	0.652239	0.0664584	0.423961	0.689098	5	5	4	7
High	Q7Z2W4	Zinc finger CCCH-type antiviral protein 1 OS=Homo sapiens OX=9606 GN=ZC3HAV1 PE=1 SV=3	1042	66	50	61	101.4	1.7096e+07	1.97391e+07	1.9113e+07	1.81275e+07	1.97549e+07	2.75481e+07	5.16736e+06	5.74901e+06	5.20936e+06	4.4509e+06	6.35857e+06	5.18811e+06	2.07641e+07	1.93736e+07	1.91696e+07	2.05943e+07	1.84935e+07	1.92705e+07	1.90005e+07	1.84658e+07	1.78443e+07	1.67515e+07	1.8844e+07	1.66527e+07	-0.084	-0.161	-0.024	-0.025	-0.303	0.062	0.204	0.651261	0.667054	0.875093	0.957702	0.192211	0.606686	0.669298	31	24	35	30
High	Q7L0Y3	tRNA methyltransferase 10 homolog C OS=Homo sapiens OX=9606 GN=TRMT10C PE=1 SV=2	393	35	23	59	47.3	1.10017e+07	1.14146e+07	1.36365e+07	1.19343e+07	1.25825e+07	1.48113e+07	1.56701e+07	1.88493e+07	1.85748e+07	1.83585e+07	1.74359e+07	1.65926e+07	912282	649025	913466	918473	1.13912e+06	1.51011e+06	894671	675733	1.32846e+06	627782	1.31529e+06	815589	-0.085	-0.41	0.516	-0.016	-3.896	-3.361	0.126	0.910655	0.728688	0.190726	0.961122	3.26045e-05	1.51025e-05	0.735189	21	20	18	19
High	Q13724	Mannosyl-oligosaccharide glucosidase OS=Homo sapiens OX=9606 GN=MOGS PE=1 SV=5	312	29	25	42	91.9	1.18482e+06	1.22109e+06	1.6046e+06	1.11729e+06	1.67376e+06	3.33614e+06	2.94772e+06	2.78672e+06	3.14116e+06	3.2496e+06	3.03884e+06	3.13982e+06	1.55101e+06	1.74101e+06	1.48952e+06	808550	1.47539e+06	1.49961e+06	1.17187e+06	1.22463e+06	1.39417e+06	959350	1.38703e+06	1.25509e+06	-0.087	-0.033	-0.39	0.088	-0.634	-0.125	0.475	0.787832	0.986345	0.358665	0.709385	0.201168	0.695683	0.638663	7	7	8	5
High	O43402	ER membrane protein complex subunit 8 OS=Homo sapiens OX=9606 GN=EMC8 PE=1 SV=1	72	9	8	51	23.8	1.38118e+06	1.90957e+06	2.69413e+06	1.32861e+06	2.04031e+06	2.94508e+06	1.07796e+07	9.05683e+06	9.52981e+06	9.11702e+06	9.29505e+06	8.61431e+06	191952	152418	0	170608	136194	0	0	257330	257715	270717	209491	250207	-0.089	0.667	-0.166	-0.117	-3.045	-3.657	0.056	0.762922	0.255695	0.636777	0.674612	0.000133499	0.000200396	0.955686	2	4	6	2
High	P62910	Large ribosomal subunit protein eL32 OS=Homo sapiens OX=9606 GN=RPL32 PE=1 SV=2	1037	31	14	56	15.9	6.40222e+08	6.25407e+08	5.93912e+08	6.27635e+08	5.52328e+08	5.35817e+08	1.03506e+08	1.27778e+08	1.55676e+08	1.45305e+08	1.32932e+08	1.36296e+08	2.27614e+09	1.9286e+09	2.35085e+09	2.4252e+09	2.38064e+09	2.37163e+09	2.40924e+09	2.19006e+09	2.20096e+09	2.08324e+09	2.09014e+09	2.21308e+09	-0.09	-0.169	0.136	0.118	1.899	1.949	-0.119	0.600311	0.575069	0.409623	0.809579	2.15094e-05	4.32524e-06	0.689098	12	13	12	11
High	Q05639	Elongation factor 1-alpha 2 OS=Homo sapiens OX=9606 GN=EEF1A2 PE=1 SV=1	1875	41	9	50	50.4	6.60529e+08	6.84404e+08	6.93117e+08	6.97817e+08	6.98153e+08	6.74937e+08	4.34414e+09	4.32928e+09	4.7722e+09	4.24449e+09	4.29273e+09	4.10737e+09	2.9231e+08	2.95858e+08	3.23667e+08	3.185e+08	2.85129e+08	3.04735e+08	2.73494e+08	2.94169e+08	2.53876e+08	2.04221e+08	2.64238e+08	3.14148e+08	-0.09	-0.236	-0.005	-0.087	-1.426	-1.167	0.023	0.79576	0.708381	0.979339	0.694376	0.000449447	5.30391e-05	0.935191	24	24	25	23
High	Q9BX40	Protein LSM14 homolog B OS=Homo sapiens OX=9606 GN=LSM14B PE=1 SV=1	162	19	11	39	42	3.28792e+06	2.8858e+06	4.03764e+06	3.05569e+06	3.73209e+06	3.04003e+06	4.21671e+06	4.38883e+06	3.96755e+06	3.53829e+06	3.47175e+06	4.05321e+06	1.19745e+06	1.20475e+06	835635	895331	1.03058e+06	1.13829e+06	1.16935e+06	985211	1.1614e+06	1.01382e+06	1.07376e+06	1.01961e+06	-0.09	0.027	-0.066	-0.187	-1.655	-1.73	-0.048	0.662727	0.974565	0.833823	0.558617	5.76396e-05	0.000117058	0.924368	9	5	7	6
High	O60783	Small ribosomal subunit protein uS14m OS=Homo sapiens OX=9606 GN=MRPS14 PE=1 SV=1	104	4	3	29	15.1	1.60659e+07	1.40184e+07	1.5112e+07	1.49764e+07	1.39206e+07	1.25234e+07	1.00719e+07	9.29271e+06	8.46931e+06	7.90118e+06	8.77965e+06	6.58635e+06	1.8021e+06	1.26803e+06	1.6397e+06	2.18583e+06	2.25189e+06	1.01205e+06	1.80334e+06	1.79728e+06	1.4993e+06	1.74769e+06	2.21746e+06	1.03527e+06	-0.092	-0.104	0.137	-0.265	-3.115	-3.139	-0.127	0.872954	0.967196	0.820144	0.576991	9.93253e-05	0.000171027	0.689098	4	4	4	4
High	P35268	Large ribosomal subunit protein eL22 OS=Homo sapiens OX=9606 GN=RPL22 PE=1 SV=2	346	13	6	62	14.8	2.30109e+09	2.23908e+09	2.10705e+09	2.31297e+09	1.38429e+09	2.2961e+09	2.64936e+08	2.72784e+08	2.8087e+08	2.9038e+08	3.11361e+08	3.06245e+08	1.90348e+09	1.83362e+09	1.70366e+09	2.02541e+09	1.92639e+09	1.57998e+09	2.18746e+09	1.76227e+09	1.95289e+09	1.84753e+09	1.74263e+09	1.93146e+09	-0.092	0.004	0.017	0.149	-0.081	-0.272	-0.187	0.678766	0.995074	0.946361	0.512995	0.766136	0.0904091	0.736287	5	6	5	5
High	Q96SI9	Spermatid perinuclear RNA-binding protein OS=Homo sapiens OX=9606 GN=STRBP PE=1 SV=1	829	44	29	47	73.6	3.0905e+07	2.49483e+07	2.94631e+07	2.6832e+07	2.43861e+07	2.16996e+07	5.98127e+06	4.11611e+06	4.6597e+06	4.76508e+06	5.07067e+06	8.50173e+06	6.9166e+06	5.28739e+06	4.79597e+06	6.64755e+06	5.07502e+06	4.75386e+06	5.51434e+06	6.16808e+06	5.4244e+06	6.12538e+06	5.36539e+06	4.63055e+06	-0.093	-0.025	-0.043	0.28	-2.181	-2.382	-0.226	0.72265	0.982599	0.900414	0.738369	3.43832e-05	2.7748e-05	0.544022	27	24	23	25
High	Q9UPQ9	Trinucleotide repeat-containing gene 6B protein OS=Homo sapiens OX=9606 GN=TNRC6B PE=1 SV=4	194	38	30	23	193.9	30472.3	23361.6	0	0	0	0	157592	38814.8	1.76883e+06	0	0	0	420018	405773	335652	359847	396927	414481	329405	346724	382181	287799	394291	315500	-0.095	-0.242	0.016			3.869		0.736549	0.645987	0.948218			1.26242e-05		6	3	5	3
High	P38159	RNA-binding motif protein, X chromosome OS=Homo sapiens OX=9606 GN=RBMX PE=1 SV=3	711	26	7	46	42.3	1.09359e+08	1.08411e+08	1.03667e+08	9.55694e+07	8.11299e+07	6.33063e+07	1.6182e+07	1.63946e+07	1.6461e+07	1.54956e+07	1.56343e+07	1.45198e+07	1.22307e+08	1.16399e+08	1.0401e+08	1.27929e+08	1.03227e+08	1.00116e+08	1.15162e+08	1.09248e+08	9.77934e+07	1.12712e+08	1.03855e+08	8.58755e+07	-0.097	-0.132	-0.054	-0.104	0.345	0.035	-0.441	0.712395	0.852305	0.809106	0.621833	0.162232	0.809122	0.336421	15	14	15	14
High	Q9H9A7	RecQ-mediated genome instability protein 1 OS=Homo sapiens OX=9606 GN=RMI1 PE=1 SV=3	111	20	14	30	70.1	249118	180149	339651	420408	584609	614984	291989	199218	140980	226699	210093	221257	941722	927023	738824	1.01692e+06	391885	785419	871963	933287	509055	864696	552873	707759	-0.097	0.037	-0.348	0.121	0.388	1.453	1.103	0.86108	0.988352	0.555115	0.89036	0.173491	0.0166292	0.153548	4	2	4	5
High	P36542	ATP synthase F(1) complex subunit gamma, mitochondrial OS=Homo sapiens OX=9606 GN=ATP5F1C PE=1 SV=1	202	14	11	38	33	3.97824e+07	3.92957e+07	4.29267e+07	2.17323e+07	4.0087e+07	4.23047e+07	2.49497e+07	3.05577e+07	3.19577e+07	3.33811e+07	2.97221e+07	1.44243e+07	898608	3.57093e+06	1.85314e+06	2.29209e+06	2.67004e+06	5.03749e+06	1.84589e+06	2.78294e+06	1.75519e+06	2.61603e+06	1.57678e+06	1.78112e+06	-0.098	-0.69	0.791	-0.256	-4.097	-3.696	-0.288	0.849938	0.530598	0.38616	0.807435	4.64905e-05	5.58839e-05	0.674631	10	11	10	8
High	P51571	Translocon-associated protein subunit delta OS=Homo sapiens OX=9606 GN=SSR4 PE=1 SV=1	473	10	5	36	19	3.72316e+08	2.99635e+08	3.47944e+08	3.14291e+08	3.31928e+08	3.91044e+08	1.22496e+08	1.26256e+08	1.16584e+08	1.34858e+08	1.26296e+08	1.32018e+08	2.3244e+08	2.28686e+08	1.96013e+08	1.6225e+08	1.62675e+08	1.52031e+08	1.9681e+08	2.07328e+08	1.99726e+08	2.08632e+08	1.73406e+08	1.83548e+08	-0.098	0.242	-0.459	0.106	-0.873	-1.091	0.024	0.611726	0.49202	0.0339345	0.637903	0.00172523	0.000196658	0.953835	8	8	7	7
High	P78346	Ribonuclease P protein subunit p30 OS=Homo sapiens OX=9606 GN=RPP30 PE=1 SV=1	191	15	13	57	29.3	8.17001e+06	6.72869e+06	7.17121e+06	8.12633e+06	7.05715e+06	6.19138e+06	5.23474e+06	5.90334e+06	6.74795e+06	6.10612e+06	5.9844e+06	5.89171e+06	5.66978e+06	5.05402e+06	4.64296e+06	2.66857e+07	2.6203e+07	2.53133e+07	4.0745e+06	5.46714e+06	5.48139e+06	5.27203e+06	4.28382e+06	4.40757e+06	-0.098	-2.491	2.352	0.015	-0.612	1.83	-0.05	0.753547	0.000186791	0.000179394	0.964214	0.0128381	1.34037e-05	0.902949	8	6	7	6
High	Q9NWH9	SAFB-like transcription modulator OS=Homo sapiens OX=9606 GN=SLTM PE=1 SV=2	225	30	26	29	117.1	154747	397445	397380	374486	87721.8	0	0	0	0	0	0	0	2.06226e+06	2.24561e+06	1.92103e+06	2.12521e+06	1.69822e+06	1.97426e+06	1.78171e+06	1.92919e+06	1.86202e+06	1.81334e+06	1.79623e+06	1.60381e+06	-0.098	-0.149	-0.107		3.259	2.729	-0.679	0.585517	0.756784	0.584895		0.00463618	0.000797407	0.721177	7	7	9	8
High	Q08945	FACT complex subunit SSRP1 OS=Homo sapiens OX=9606 GN=SSRP1 PE=1 SV=1	317	22	18	29	81	8.95059e+06	8.70118e+06	8.66326e+06	8.61392e+06	7.65625e+06	8.00319e+06	6.0145e+07	5.72286e+07	6.37787e+07	5.92203e+07	5.95143e+07	5.72506e+07	1.48442e+06	1.55473e+06	1.64208e+06	1.65787e+06	1.57811e+06	1.76338e+06	1.33489e+06	1.42462e+06	1.68298e+06	1.2204e+06	1.34945e+06	1.5817e+06	-0.099	-0.275	0.095	-0.041	-2.554	-2.397	-0.118	0.726208	0.508682	0.502872	0.852345	1.14044e-05	2.62752e-06	0.677762	6	9	10	10
High	Q14677	Clathrin interactor 1 OS=Homo sapiens OX=9606 GN=CLINT1 PE=1 SV=1	194	24	17	31	68.2	5.29336e+06	5.63908e+06	4.97728e+06	2.1578e+06	3.12349e+06	2.9774e+06	2.24367e+07	2.15155e+07	1.96646e+07	1.91219e+07	2.02474e+07	2.04117e+07	169088	257229	286319	220924	85848.4	224463	100937	188843	225158	94120.6	192493	192453	-0.1	-0.096	-0.516	-0.088	-4.164	-5.03	-0.963	0.909219	0.974565	0.459229	0.715716	4.52797e-05	4.4273e-05	0.0824694	10	10	10	6
High	P61254	Large ribosomal subunit protein uL24 OS=Homo sapiens OX=9606 GN=RPL26 PE=1 SV=1	898	21	3	49	17.2	4.60446e+09	4.31628e+09	4.44206e+09	5.09838e+09	4.57001e+09	4.24364e+09	7.82887e+08	8.05803e+08	8.26082e+08	8.12208e+08	9.36366e+08	9.20109e+08	5.49795e+09	5.0382e+09	5.20879e+09	5.29966e+09	4.75812e+09	5.26728e+09	5.07874e+09	4.96387e+09	4.84884e+09	4.53854e+09	4.9398e+09	4.41543e+09	-0.101	-0.141	-0.04	0.142	0.001	0.196	0.054	0.54329	0.706145	0.796908	0.599313	0.998284	0.103102	0.85861	10	10	9	9
High	Q9UNL2	Translocon-associated protein subunit gamma OS=Homo sapiens OX=9606 GN=SSR3 PE=1 SV=1	196	7	5	12	21.1	7.25428e+07	1.34446e+08	1.49364e+08	1.47766e+08	1.53637e+08	1.15307e+08	7.75369e+07	6.03713e+07	8.2719e+07	7.71867e+07	7.42873e+07	8.05801e+07	2.55575e+08	2.71176e+08	2.68061e+08	2.94322e+08	2.94913e+08	2.8069e+08	2.68538e+08	2.81439e+08	1.18399e+08	3.01711e+08	1.02914e+08	2.33836e+08	-0.101	-0.582	0.13	0.085	0.491	1.355	0.282	0.919469	0.669738	0.298519	0.843192	0.309465	0.00454728	0.703042	2	3	4	3
High	P62191	26S proteasome regulatory subunit 4 OS=Homo sapiens OX=9606 GN=PSMC1 PE=1 SV=1	437	34	20	53	49.2	4.10192e+07	4.08052e+07	2.01314e+07	4.38587e+07	4.12654e+07	3.46793e+07	1.25722e+08	1.24058e+08	1.23207e+08	1.16876e+08	1.21026e+08	1.20765e+08	384052	398452	419849	400701	404862	387024	490058	411190	358448	433952	438797	306762	-0.102	-0.035	-0.011	-0.057	-6.678	-6.345	0.299	0.784887	0.974565	0.946643	0.760009	1.23248e-06	4.73833e-06	0.689098	16	11	12	14
High	Q13601	KRR1 small subunit processome component homolog OS=Homo sapiens OX=9606 GN=KRR1 PE=1 SV=4	287	19	17	41	43.6	2.03434e+07	1.69914e+07	1.87834e+07	1.59144e+07	1.68154e+07	1.56902e+07	7.41436e+07	7.17652e+07	7.79429e+07	5.25026e+07	6.32749e+07	5.27772e+07	2.45632e+07	2.47064e+07	2.42016e+07	2.27144e+07	2.29124e+07	2.51585e+07	1.95117e+07	1.89695e+07	1.85125e+07	1.67229e+07	1.82356e+07	1.81885e+07	-0.102	-0.413	-0.055	-0.414	0.134	0.337	-0.21	0.530972	0.146605	0.687993	0.275833	0.334547	0.0299114	0.506129	7	9	10	7
High	Q9P275	Ubiquitin carboxyl-terminal hydrolase 36 OS=Homo sapiens OX=9606 GN=USP36 PE=1 SV=4	108	26	24	25	122.8	19754.1	42386.8	36567.9	17412.1	17899.4	35088.7	0	26672.2	0	0	0	0	648249	497246	661217	469072	475343	527743	559660	557741	537529	479913	605690	467031	-0.102	0.069	-0.286		4.533	3.969	-0.495	0.676707	0.935405	0.217421		2.26252e-05	3.57316e-05	0.61786	3	1	1	1
High	Q9UHI6	Probable ATP-dependent RNA helicase DDX20 OS=Homo sapiens OX=9606 GN=DDX20 PE=1 SV=2	794	51	33	50	92.2	4.39151e+07	4.01357e+07	4.11379e+07	3.53392e+07	3.29447e+07	3.13396e+07	1.65745e+07	1.40357e+07	1.64939e+07	1.49792e+07	1.41768e+07	1.49851e+07	1.4381e+07	1.33145e+07	1.33911e+07	1.36193e+07	1.29083e+07	1.19443e+07	1.44086e+07	1.54334e+07	1.66596e+07	1.31613e+07	1.52229e+07	1.49411e+07	-0.103	0.171	-0.096	-0.09	-1.202	-1.703	-0.33	0.610396	0.667054	0.503407	0.755863	0.000193393	1.2678e-05	0.294925	32	24	29	25
High	O14950	Myosin regulatory light chain 12B OS=Homo sapiens OX=9606 GN=MYL12B PE=1 SV=2	385	18	3	62	19.8	2.80982e+07	2.58576e+07	2.5221e+07	1.67647e+07	1.51479e+07	1.88033e+07	2.39388e+08	2.29544e+08	2.01659e+08	2.26254e+08	2.2552e+08	2.34066e+08	5.22754e+06	2.6779e+07	9.84907e+06	6.76093e+06	1.1518e+07	1.79227e+07	6.77242e+06	1.45211e+07	1.88376e+07	7.58261e+06	1.03816e+07	1.89421e+07	-0.104	0.032	0.006	0.036	-0.56	-1.238	-0.647	0.916427	0.994748	0.997244	0.895455	0.177102	0.0161329	0.109519	9	8	10	9
High	Q9BTD8	RNA-binding protein 42 OS=Homo sapiens OX=9606 GN=RBM42 PE=1 SV=1	102	9	7	21	50.4	8.87151e+06	7.69753e+06	8.65199e+06	8.17441e+06	8.41282e+06	5.84031e+06	1.25738e+06	1.92187e+06	2.34386e+06	1.99826e+06	1.44867e+06	873047	644550	602047	713389	610149	632321	570083	629787	652742	963185	611116	756868	689451	-0.104	0.179	-0.111	-0.388	-3.433	-3.797	-0.186	0.783981	0.667054	0.488381	0.739808	1.02074e-05	9.61893e-07	0.678228	7	5	6	4
High	P52597	Heterogeneous nuclear ribonucleoprotein F OS=Homo sapiens OX=9606 GN=HNRNPF PE=1 SV=3	726	25	12	42	45.6	4.21603e+07	4.23468e+07	4.47175e+07	3.5335e+07	3.79366e+07	3.76563e+07	8.94407e+07	9.0923e+07	9.18674e+07	7.9818e+07	8.89603e+07	1.00335e+08	1.33348e+07	1.28354e+07	1.3202e+07	1.32678e+07	1.37938e+07	1.34787e+07	1.25063e+07	1.25256e+07	1.28338e+07	8.94132e+06	1.44332e+07	1.25134e+07	-0.105	-0.204	0.042	-0.023	-1.655	-1.672	-0.22	0.770391	0.788493	0.739173	0.942466	0.000343396	7.93368e-06	0.436743	15	15	15	13
High	Q14257	Reticulocalbin-2 OS=Homo sapiens OX=9606 GN=RCN2 PE=1 SV=1	300	24	14	48	36.9	4.62239e+06	3.21956e+06	3.45784e+06	4.19679e+06	3.51302e+06	1.57228e+06	3.31457e+07	2.20918e+07	3.35755e+07	2.01423e+07	2.21631e+07	2.13714e+07	2.43561e+06	3.29748e+06	1.74621e+06	2.25649e+06	1.82571e+06	1.90104e+06	2.6854e+06	2.85976e+06	2.84681e+06	3.00058e+06	2.01013e+06	2.89531e+06	-0.108	0.386	-0.28	-0.455	-0.136	-0.905	-0.384	0.744561	0.522311	0.478093	0.494899	0.771435	0.00318811	0.68901	10	8	9	12
High	Q96GC5	Large ribosomal subunit protein mL48 OS=Homo sapiens OX=9606 GN=MRPL48 PE=1 SV=2	113	7	5	25	23.9	1.82557e+07	1.42243e+07	1.68081e+07	1.51278e+07	1.41898e+07	1.02469e+07	5.72974e+06	5.83668e+06	6.23322e+06	5.8215e+06	5.72659e+06	5.7901e+06	1.22545e+06	816697	625243	972766	1.1849e+06	844845	869598	1.24706e+06	891762	925976	1.35508e+06	613899	-0.109	-0.113	0.213	-0.037	-3.827	-4.043	-0.33	0.859932	0.960593	0.637799	0.856453	6.08098e-05	3.45537e-06	0.506129	6	7	7	7
High	Q9BYD3	Large ribosomal subunit protein uL4m OS=Homo sapiens OX=9606 GN=MRPL4 PE=1 SV=1	190	19	12	62	34.9	9.2351e+06	6.2065e+06	7.48149e+06	6.14395e+06	6.46265e+06	6.33014e+06	6.24787e+06	5.91277e+06	5.93787e+06	6.36111e+06	5.9341e+06	5.35381e+06	2.85545e+06	3.12756e+06	2.52275e+06	2.00828e+06	2.26556e+06	1.49558e+06	2.28928e+06	2.71219e+06	2.25986e+06	2.14076e+06	2.72954e+06	1.91585e+06	-0.109	0.239	-0.576	-0.039	-1.496	-1.993	-0.257	0.728155	0.771282	0.0896237	0.89036	0.000219959	0.000217424	0.549394	8	7	6	7
High	O75530	Polycomb protein EED OS=Homo sapiens OX=9606 GN=EED PE=1 SV=2	100	13	12	32	50.2	383094	250172	383541	431466	474013	341854	1.44525e+06	1.39229e+06	1.27275e+06	1.26254e+06	1.73922e+06	1.25994e+06	529915	422091	407880	625016	567084	518865	519331	454424	436037	465969	523385	335495	-0.11	-0.389	0.337	0.037	0.076	0.774	0.309	0.76252	0.522311	0.160459	0.935274	0.77149	0.0113241	0.582751	3	2	5	3
High	Q13148	TAR DNA-binding protein 43 OS=Homo sapiens OX=9606 GN=TARDBP PE=1 SV=1	209	17	11	33	44.7	1.359e+07	7.19985e+06	7.73925e+06	7.3243e+06	6.28061e+06	7.83793e+06	2.66964e+07	2.53535e+07	2.32399e+07	3.33809e+07	2.7569e+07	2.66372e+07	2.62534e+06	2.37082e+06	2.16577e+06	948753	1.75912e+06	2.17994e+06	2.22464e+06	2.52658e+06	2.05331e+06	2.00944e+06	2.38578e+06	1.91026e+06	-0.111	0.444	-0.63	0.213	-1.766	-2.567	-0.357	0.662409	0.691129	0.229688	0.593196	7.46905e-05	0.00105873	0.588674	9	9	9	7
High	Q8IZ69	tRNA (uracil-5-)-methyltransferase homolog A OS=Homo sapiens OX=9606 GN=TRMT2A PE=1 SV=2	179	22	19	42	68.7	3.36348e+06	3.72483e+06	3.54092e+06	3.77014e+06	3.96214e+06	4.07494e+06	1.03782e+06	1.75448e+06	1.79384e+06	1.00654e+06	1.30168e+06	981806	197802	205217	208947	81675.9	146084	184208	155072	180849	216714	120688	229452	174082	-0.111	0.378	-0.649	-0.448	-4.541	-4.767	0.152	0.829645	0.8021	0.200063	0.598048	9.08693e-06	1.70329e-05	0.588674	11	13	14	13
High	Q96K17	Transcription factor BTF3 homolog 4 OS=Homo sapiens OX=9606 GN=BTF3L4 PE=1 SV=1	285	20	9	54	17.3	1.47845e+08	1.36665e+08	1.53418e+08	1.93678e+08	1.92646e+08	1.67413e+08	7.29381e+07	4.73373e+07	4.43206e+07	4.32696e+07	3.97283e+07	4.22554e+07	8.26689e+06	4.624e+06	7.58147e+06	9.63349e+06	1.01621e+07	1.37305e+07	7.41695e+06	9.29657e+06	1.49524e+07	9.39833e+06	1.07458e+07	8.11028e+06	-0.111	-0.238	0.738	-0.358	-4.299	-3.724	0.337	0.83952	0.728378	0.120542	0.598048	2.01009e-06	3.83342e-06	0.319479	9	10	8	11
High	Q9Y2R9	Small ribosomal subunit protein uS7m OS=Homo sapiens OX=9606 GN=MRPS7 PE=1 SV=2	230	14	10	47	28.1	3.05845e+07	2.76148e+07	2.86788e+07	3.3871e+07	2.37606e+07	1.69743e+07	2.30862e+07	3.52681e+07	3.10329e+07	3.17027e+07	2.88476e+07	2.91298e+07	4.57962e+06	5.3535e+06	4.60214e+06	4.54458e+06	5.48805e+06	3.49485e+06	5.03081e+06	4.35049e+06	4.36273e+06	4.18607e+06	4.99772e+06	3.62007e+06	-0.111	-0.068	-0.124	0.025	-2.498	-2.706	-0.275	0.696166	0.960593	0.689175	0.962271	0.000233107	2.16624e-05	0.671614	11	11	11	12
High	Q9NNW5	tRNA (34-2'-O)-methyltransferase regulator WDR6 OS=Homo sapiens OX=9606 GN=WDR6 PE=1 SV=1	103	19	15	18	121.6	104673	129507	113187	225927	98056.6	110642	215725	350504	0	0	140301	62919.4	2.37844e+07	1.80201e+07	1.75589e+07	1.72032e+07	2.18453e+07	1.41501e+07	1.60307e+07	1.90933e+07	2.49621e+07	1.92277e+07	1.70701e+07	1.84236e+07	-0.112	0.062	-0.167	-1.549	7.078	7.242	0.225	0.740627	0.960593	0.621888	0.481043	4.68179e-06	7.5641e-07	0.770947	3	3	3	3
High	Q02952	A-kinase anchor protein 12 OS=Homo sapiens OX=9606 GN=AKAP12 PE=1 SV=4	1732	124	78	59	191.4	8.53458e+06	7.79794e+06	6.41384e+06	7.37e+06	6.71928e+06	7.36977e+06	1.73945e+08	1.60038e+08	1.6596e+08	1.43895e+08	1.47554e+08	1.38453e+08	953752	1.03632e+06	912627	1.28946e+06	891216	1.1031e+06	754875	942558	901055	942016	762279	706011	-0.113	-0.441	0.164	-0.217	-3.164	-2.798	-0.075	0.702906	0.423664	0.508249	0.373337	5.90508e-06	1.96258e-05	0.830174	42	38	31	31
High	Q9UKV8	Protein argonaute-2 OS=Homo sapiens OX=9606 GN=AGO2 PE=1 SV=3	698	55	32	52	97.1	3.00836e+07	2.9845e+07	2.47783e+07	3.01541e+07	3.15251e+07	2.57457e+07	5.50464e+06	2.45581e+08	5.97106e+06	6.33073e+06	5.40498e+06	5.61253e+06	1.47803e+07	1.46906e+07	1.32883e+07	1.25763e+07	1.18162e+07	1.26636e+07	1.23986e+07	1.31833e+07	1.21202e+07	1.08409e+07	1.24545e+07	1.16014e+07	-0.113	-0.088	-0.206	-1.798	-1.322	-1.188	0.046	0.524301	0.839809	0.168723	0.709385	0.000177873	0.000127655	0.907578	22	22	23	22
High	P35606	Coatomer subunit beta' OS=Homo sapiens OX=9606 GN=COPB2 PE=1 SV=2	438	54	37	51	102.4	1.5302e+06	1.29129e+06	1.42684e+06	1.15023e+06	1.35113e+06	1.22882e+06	2.16986e+07	2.22073e+07	2.04474e+07	2.17056e+07	2.10261e+07	2.14097e+07	2.33711e+07	2.42848e+07	2.43022e+07	2.01628e+07	2.31678e+07	2.35442e+07	2.47393e+07	2.1147e+07	1.87774e+07	1.80736e+07	2.21782e+07	1.93365e+07	-0.114	-0.168	-0.109	-0.004	3.996	3.977	-0.187	0.676028	0.713901	0.469648	0.986693	1.96939e-06	1.18266e-06	0.569649	12	8	10	10
High	Q00610	Clathrin heavy chain 1 OS=Homo sapiens OX=9606 GN=CLTC PE=1 SV=5	2253	127	58	55	191.5	2.81612e+07	2.2379e+07	2.41848e+07	1.65939e+07	1.57226e+07	1.63346e+07	1.75301e+08	1.80566e+08	1.74337e+08	1.92587e+08	1.8786e+08	1.82936e+08	4.7148e+06	4.77608e+06	3.96509e+06	3.15446e+06	3.37987e+06	3.85397e+06	3.73545e+06	4.17421e+06	3.27288e+06	3.18005e+06	4.25797e+06	2.97583e+06	-0.114	-0.009	-0.373	0.087	-2.242	-2.845	-0.613	0.733849	0.994748	0.10208	0.656408	3.81237e-05	5.35093e-06	0.119149	66	55	54	49
High	Q9UPY3	Endoribonuclease Dicer OS=Homo sapiens OX=9606 GN=DICER1 PE=1 SV=3	700	80	58	35	218.5	2.30157e+06	2.1434e+06	2.66983e+06	2.79145e+06	2.62968e+06	2.73874e+06	3.13718e+06	3.8252e+06	4.75874e+06	4.0584e+06	3.71305e+06	3.56411e+06	2.76743e+06	5.02189e+06	2.72616e+06	2.43795e+06	2.24081e+06	2.48796e+06	2.97901e+06	2.64121e+06	2.26188e+06	2.10393e+06	3.07552e+06	2.1696e+06	-0.114	0.016	-0.493		-0.173	0.015	0.203	0.75672	0.988352	0.241382		0.410874	0.91404	0.53797	29	28	28	29
High	O43395	U4/U6 small nuclear ribonucleoprotein Prp3 OS=Homo sapiens OX=9606 GN=PRPF3 PE=1 SV=2	217	29	26	41	77.5	1.90923e+06	1.78824e+06	1.74127e+06	2.25208e+06	1.63642e+06	647305	2.47642e+06	2.29509e+06	2.13501e+06	2.32521e+06	2.85336e+06	2.61629e+06	1.32025e+06	933574	1.33606e+06	1.30928e+06	1.15048e+06	1.09513e+06	1.05885e+06	1.0275e+06	1.11016e+06	924281	1.04836e+06	980568	-0.115	-0.265	0.001	0.172	-0.443	-0.617	-0.439	0.508029	0.450152	0.99837	0.621833	0.399381	0.00229219	0.689098	9	11	9	6
High	P62316	Small nuclear ribonucleoprotein Sm D2 OS=Homo sapiens OX=9606 GN=SNRPD2 PE=1 SV=1	333	15	7	56	13.5	8.44928e+07	8.71525e+07	1.00059e+08	9.38279e+07	8.08998e+07	9.50594e+07	2.21001e+08	2.10172e+08	2.27607e+08	2.28976e+08	2.04943e+08	1.93905e+08	2.81304e+07	2.55691e+07	2.32527e+07	2.77347e+07	2.41598e+07	2.51982e+07	2.62057e+07	2.67597e+07	2.61519e+07	2.4944e+07	2.21845e+07	2.6072e+07	-0.115	-0.076	0.005	-0.072	-1.881	-1.816	-0.01	0.522176	0.90724	0.984025	0.792227	3.235e-05	1.70962e-05	0.976755	10	12	9	8
High	Q12769	Nuclear pore complex protein Nup160 OS=Homo sapiens OX=9606 GN=NUP160 PE=1 SV=3	110	19	16	15	162	25382.1	0	23620.7	35451.4	123326	49866.3	97929	64914.8	100729	76997.4	89772.2	56398.8	54445.9	49774.3	42089	44901.1	28020.4	29309.5	46464.6	83498	42156.3	63614.9	46616.5	43345.3	-0.116	0.6	-0.543	-0.239	-0.254		1.298	0.846479	0.395083	0.149158	0.760009	0.64059		0.382623	6	7	4	9
High	Q96AG4	Leucine-rich repeat-containing protein 59 OS=Homo sapiens OX=9606 GN=LRRC59 PE=1 SV=1	787	23	14	50	34.9	5.81831e+08	5.90608e+08	5.95973e+08	4.09753e+08	5.88756e+08	5.15766e+08	3.98819e+08	3.75142e+08	3.81276e+08	4.04086e+08	3.90074e+08	3.99959e+08	9.00336e+07	9.53037e+07	9.82685e+07	6.77084e+07	8.84983e+07	8.59431e+07	8.29268e+07	1.00386e+08	1.00684e+08	7.04546e+07	1.05167e+08	8.88882e+07	-0.116	0.118	-0.237	0.048	-2.521	-2.878	-0.24	0.731881	0.911196	0.258375	0.800013	6.42754e-05	4.4401e-06	0.555636	17	15	17	16
High	Q12874	Splicing factor 3A subunit 3 OS=Homo sapiens OX=9606 GN=SF3A3 PE=1 SV=1	225	21	15	33	58.8	4.11084e+06	3.2534e+06	3.65576e+06	3.49525e+06	3.10486e+06	2.78849e+06	4.08181e+07	3.90409e+07	4.0687e+07	3.94378e+07	3.40715e+07	3.37087e+07	320946	329241	264255	325758	213463	292313	275223	397577	273555	340568	327722	210305	-0.117	0.069	-0.153	-0.172	-3.444	-3.744	-0.231	0.808354	0.965624	0.624353	0.576485	1.97556e-05	6.731e-06	0.544206	9	8	8	8
High	Q13242	Serine/arginine-rich splicing factor 9 OS=Homo sapiens OX=9606 GN=SRSF9 PE=1 SV=1	429	21	17	64	25.5	5.68795e+07	4.94597e+07	4.97873e+07	4.43555e+07	4.06244e+07	3.42498e+07	7.14364e+06	1.15797e+07	1.15718e+07	6.27728e+06	8.10407e+06	6.10457e+06	5.40035e+07	5.13156e+07	4.95507e+07	5.44087e+07	4.78381e+07	4.77685e+07	5.12169e+07	4.82659e+07	4.69995e+07	5.00031e+07	4.59887e+07	3.9635e+07	-0.117	-0.149	-0.048	-0.541	0.188	-0.057	-0.394	0.585517	0.765342	0.768099	0.512995	0.3269	0.655645	0.319479	10	13	15	12
High	Q9UL18	Protein argonaute-1 OS=Homo sapiens OX=9606 GN=AGO1 PE=1 SV=3	361	37	20	45	97.2	35949.7	0	21811.3	31615.4	0	20263.1	0	0	0	0	0	0	1.60672e+06	1.73528e+06	1.60478e+06	1.72452e+06	1.64654e+06	1.7245e+06	1.38828e+06	1.72327e+06	1.57026e+06	1.3063e+06	1.55896e+06	1.44512e+06	-0.117	-0.245	0.043		5.823	5.922	-0.146	0.608177	0.452553	0.756229		1.06876e-05	1.00952e-05	0.883905	12	11	11	12
High	P12268	Inosine-5'-monophosphate dehydrogenase 2 OS=Homo sapiens OX=9606 GN=IMPDH2 PE=1 SV=2	764	40	21	50	55.8	2.83648e+07	2.30546e+07	2.45054e+07	3.77356e+07	3.42202e+07	3.38412e+07	3.61e+08	3.37446e+08	3.82782e+08	3.62995e+08	3.33976e+08	3.62413e+08	643882	631751	554275	790743	608888	658016	385965	556569	613539	404836	523287	486404	-0.118	-0.54	0.164	-0.029	-6.231	-5.209	0.482	0.766095	0.241858	0.435733	0.914957	7.83776e-07	9.61893e-07	0.190484	22	19	22	22
High	O43172	U4/U6 small nuclear ribonucleoprotein Prp4 OS=Homo sapiens OX=9606 GN=PRPF4 PE=1 SV=2	272	32	24	60	58.4	3.83361e+06	3.3425e+06	3.86788e+06	3.7851e+06	3.99985e+06	3.0609e+06	2.72964e+07	2.7444e+07	1.11496e+07	2.2623e+07	2.20353e+07	2.59228e+07	2.5085e+06	2.10547e+06	2.08538e+06	2.38613e+06	2.15649e+06	1.76028e+06	2.18391e+06	2.12084e+06	1.90907e+06	1.88217e+06	2.0059e+06	1.82704e+06	-0.119	-0.131	-0.094	0.21	-0.916	-0.817	-0.032	0.509608	0.820942	0.708243	0.858656	0.00140341	0.00233348	0.935191	10	9	9	7
High	Q9UG63	ATP-binding cassette sub-family F member 2 OS=Homo sapiens OX=9606 GN=ABCF2 PE=1 SV=2	684	46	30	48	71.2	3.82911e+07	4.0676e+07	5.38588e+07	3.37342e+07	4.18021e+07	4.59389e+07	4.49625e+07	4.12911e+07	4.2317e+07	4.65298e+07	5.02226e+07	4.56322e+07	921672	718601	934487	642803	887693	1.07034e+06	890843	553565	1.24057e+06	581678	1.02037e+06	805377	-0.119	-0.118	-0.006	0.147	-5.683	-5.689	-0.124	0.860636	0.951329	0.988958	0.580125	3.48909e-06	3.26515e-06	0.782608	25	30	29	31
High	P55072	Transitional endoplasmic reticulum ATPase OS=Homo sapiens OX=9606 GN=VCP PE=1 SV=4	813	62	38	52	89.3	2.5326e+07	2.27919e+07	2.40924e+07	2.08158e+07	1.94103e+07	1.60806e+07	1.27836e+08	1.308e+08	1.32867e+08	1.24388e+08	1.20202e+08	1.18767e+08	4.66683e+06	4.65033e+06	4.8534e+06	5.75482e+06	4.41675e+06	4.19778e+06	4.65329e+06	4.49691e+06	5.24625e+06	4.4934e+06	4.03444e+06	4.71997e+06	-0.12	-0.106	0.006	-0.108	-2.082	-2.342	-0.366	0.548032	0.902564	0.982634	0.599313	3.2211e-05	1.69476e-05	0.328683	31	29	30	27
High	P61619	Protein transport protein Sec61 subunit alpha isoform 1 OS=Homo sapiens OX=9606 GN=SEC61A1 PE=1 SV=2	422	18	6	21	52.2	1.17211e+08	1.24058e+08	1.19855e+08	1.4568e+08	1.29228e+08	8.95767e+07	2.59411e+07	3.16137e+07	2.73693e+07	2.948e+07	2.86462e+07	2.81213e+07	1.02651e+08	9.19032e+07	8.65653e+07	5.88912e+07	6.05406e+07	5.92832e+07	8.26749e+07	9.8458e+07	8.47561e+07	8.31361e+07	8.0749e+07	8.01079e+07	-0.12	0.449	-0.65	0.027	-0.55	-1.015	-0.016	0.523798	0.0715229	0.0117862	0.928547	0.0453798	7.04108e-05	0.975377	13	13	13	13
High	P09234	U1 small nuclear ribonucleoprotein C OS=Homo sapiens OX=9606 GN=SNRPC PE=1 SV=1	70	4	3	25	17.4	6.46814e+06	3.92789e+06	3.23981e+06	4.10281e+06	2.61784e+06	3.63782e+06	1.2596e+07	1.40492e+07	1.29316e+07	1.35176e+07	1.29064e+07	1.30094e+07	4.74412e+06	3.14454e+06	4.46463e+06	4.57938e+06	4.52493e+06	5.15887e+06	4.00965e+06	4.88571e+06	3.39579e+06	4.06969e+06	3.08046e+06	4.12755e+06	-0.121	-0.349	0.228	-0.004	0.135	0.126	-0.358	0.734432	0.449109	0.42676	0.986693	0.598413	0.677067	0.64037	4	2	2	4
High	Q9BYN8	Small ribosomal subunit protein mS26 OS=Homo sapiens OX=9606 GN=MRPS26 PE=1 SV=1	205	13	11	41	24.2	2.04923e+07	1.90524e+07	1.98582e+07	1.85602e+07	1.35739e+07	8.31685e+06	2.16806e+07	2.03484e+07	1.93505e+07	2.37228e+07	2.47627e+07	2.59184e+07	6.62844e+06	6.82352e+06	6.01144e+06	6.89375e+06	6.57634e+06	5.04673e+06	5.84396e+06	6.54185e+06	5.96645e+06	5.36813e+06	6.12961e+06	5.38683e+06	-0.121	-0.123	-0.083	0.278	-1.188	-1.694	-0.629	0.521791	0.857712	0.739173	0.334473	0.0102418	7.04108e-05	0.396449	9	7	6	7
High	Q9Y676	Small ribosomal subunit protein mS40 OS=Homo sapiens OX=9606 GN=MRPS18B PE=1 SV=1	172	14	10	52	29.4	8.54908e+06	8.37955e+06	7.53389e+06	7.40951e+06	6.385e+06	4.51425e+06	5.29876e+06	5.57101e+06	5.36347e+06	4.7017e+06	3.54741e+06	3.99311e+06	1.71203e+06	1.56618e+06	1.65427e+06	2.03299e+06	1.70363e+06	1.33304e+06	1.81442e+06	1.46672e+06	1.79116e+06	1.899e+06	1.73012e+06	1.12806e+06	-0.121	-0.106	0.019	-0.416	-1.95	-2.29	-0.446	0.777575	0.956352	0.957357	0.345525	0.000731295	4.09725e-05	0.396449	6	7	6	5
High	Q8IX01	SURP and G-patch domain-containing protein 2 OS=Homo sapiens OX=9606 GN=SUGP2 PE=1 SV=2	255	32	28	29	120.1	5.15744e+06	5.31427e+06	4.87508e+06	5.45043e+06	4.29371e+06	3.36389e+06	1.07493e+07	9.82051e+06	1.00493e+07	1.07006e+07	9.46928e+06	1.08927e+07	3.30403e+06	3.11685e+06	2.85334e+06	3.2106e+06	2.46713e+06	2.48567e+06	2.84421e+06	2.87193e+06	2.59944e+06	2.73915e+06	2.60678e+06	2.30905e+06	-0.122	-0.085	-0.193		-0.752	-0.921	-0.254	0.526434	0.919445	0.382286		0.0143735	0.000934369	0.602316	13	8	10	9
High	Q9NVN8	Guanine nucleotide-binding protein-like 3-like protein OS=Homo sapiens OX=9606 GN=GNL3L PE=1 SV=1	212	26	18	40	65.5	3.57088e+06	3.30216e+06	3.83265e+06	3.74878e+06	3.7435e+06	3.12267e+06	6.18086e+06	5.51722e+06	6.61565e+06	5.76538e+06	5.882e+06	6.33185e+06	1.04798e+06	827058	715859	497015	662493	605610	765713	771577	831547	567015	852672	786389	-0.123	0.31	-0.546	-0.024	-2.283	-2.608	-0.015	0.70745	0.657275	0.104714	0.9336	6.76529e-05	8.86024e-06	0.968237	14	11	14	14
High	P54727	UV excision repair protein RAD23 homolog B OS=Homo sapiens OX=9606 GN=RAD23B PE=1 SV=1	288	20	10	32	43.1	1.83455e+07	1.78396e+07	1.65741e+07	1.84095e+07	1.54285e+07	1.37093e+07	1.52281e+08	1.35704e+08	1.44574e+08	1.39121e+08	1.43672e+08	1.45574e+08	5.16074e+06	5.06867e+06	4.72574e+06	5.86528e+06	5.06966e+06	4.61647e+06	4.95331e+06	5.04245e+06	4.58948e+06	4.59682e+06	4.69339e+06	4.0995e+06	-0.125	-0.211	0.05	-0.013	-1.82	-1.768	-0.159	0.495861	0.645987	0.801179	0.957296	6.8657e-05	2.71436e-05	0.671665	8	7	12	8
High	O14744	Protein arginine N-methyltransferase 5 OS=Homo sapiens OX=9606 GN=PRMT5 PE=1 SV=4	284	27	20	40	72.6	1.66593e+07	840127	1.80342e+06	3.74916e+06	1.23706e+07	2.42236e+06	2.90772e+07	2.96219e+07	2.40105e+07	2.86018e+07	2.80244e+07	2.75029e+07	76323	42795.7	82100	55725.7	0	57743.1	113873	47418.1	101441	100841	62427.7	66767.5	-0.127	0.401		0.031	-6.009	-5.692	0.718	0.861605	0.645987		0.927967	0.000140879	0.0105991	0.798368	12	9	9	11
High	P32969	Large ribosomal subunit protein uL6 OS=Homo sapiens OX=9606 GN=RPL9 PE=1 SV=1	2049	31	17	79	21.9	1.85734e+09	1.47777e+09	1.54949e+09	1.56193e+09	1.65699e+09	1.69932e+09	2.71218e+08	2.53142e+08	2.96418e+08	3.01497e+08	2.83817e+08	3.10487e+08	1.98723e+09	2.17241e+09	2.14442e+09	1.695e+09	1.48805e+09	1.94466e+09	2.19746e+09	2.07044e+09	1.75117e+09	1.74491e+09	1.82783e+09	1.91849e+09	-0.127	0.106	-0.305	0.128	0.159	0.069	0.016	0.547082	0.855459	0.151653	0.652239	0.26164	0.689096	0.965485	18	15	14	15
High	Q9Y3U8	Large ribosomal subunit protein eL36 OS=Homo sapiens OX=9606 GN=RPL36 PE=1 SV=3	839	14	6	37	12.2	2.41765e+09	2.46131e+09	2.60776e+09	2.65016e+09	2.56651e+09	2.07169e+09	4.9212e+08	2.24026e+08	5.06641e+08	5.2155e+08	5.66102e+08	2.79012e+08	6.20463e+09	5.54842e+09	6.25092e+09	6.06297e+09	5.90408e+09	6.06192e+09	5.70021e+09	5.77818e+09	5.44697e+09	5.17306e+09	5.25407e+09	5.05496e+09	-0.128	-0.22	0.004	0.187	1.095	1.269	-0.046	0.41546	0.393358	0.982469	0.891002	0.000486304	2.7748e-05	0.902949	6	7	8	8
High	Q8N3C0	Activating signal cointegrator 1 complex subunit 3 OS=Homo sapiens OX=9606 GN=ASCC3 PE=1 SV=3	522	78	64	33	251.3	855226	522405	638620	506274	613983	462383	2.39348e+06	3.34745e+06	4.06167e+06	2.8773e+06	2.56343e+06	2.44071e+06	1.21303e+06	1.13863e+06	1.109e+06	746821	938519	1.05737e+06	914240	1.06451e+06	1.0743e+06	691462	1.12555e+06	1.02821e+06	-0.129	0.037	-0.349	-0.285	0.826	0.459	-0.33	0.740942	0.981903	0.166501	0.668115	0.0152035	0.103133	0.54999	14	15	25	17
High	Q8TDD1	ATP-dependent RNA helicase DDX54 OS=Homo sapiens OX=9606 GN=DDX54 PE=1 SV=2	445	47	37	43	98.5	4.70617e+06	5.64148e+06	5.08385e+06	3.61051e+06	3.39077e+06	3.31285e+06	571679	7.46864e+06	1.53854e+06	1.15331e+06	2.47126e+06	1.51681e+06	8.82892e+06	1.57066e+07	9.91802e+06	9.14476e+06	8.95546e+06	9.25479e+06	8.08691e+06	9.76555e+06	1.14407e+07	8.94357e+06	8.58299e+06	8.99331e+06	-0.129	-0.045	-0.287	-0.201	1.363	0.83	-0.578	0.623221	0.935405	0.426933	0.948435	6.40024e-05	0.000446232	0.119149	16	13	13	10
High	P26196	Probable ATP-dependent RNA helicase DDX6 OS=Homo sapiens OX=9606 GN=DDX6 PE=1 SV=2	894	57	30	67	54.4	6.11236e+07	6.15754e+07	6.08167e+07	5.68007e+07	5.40215e+07	6.39942e+07	6.52356e+07	6.14473e+07	5.92745e+07	6.30134e+07	6.34264e+07	5.98971e+07	1.7011e+07	1.49953e+07	1.52815e+07	1.33194e+07	1.43319e+07	1.67925e+07	1.3202e+07	1.60583e+07	1.53309e+07	1.03014e+07	1.75912e+07	1.35784e+07	-0.134	-0.127	-0.094	0.004	-2.106	-2.053	-0.074	0.740627	0.919445	0.632377	0.986693	0.000165202	1.09684e-05	0.796477	29	24	27	27
High	Q9UM54	Unconventional myosin-VI OS=Homo sapiens OX=9606 GN=MYO6 PE=1 SV=4	290	57	44	40	149.6	278399	359759	385302	256844	257944	351290	3.10414e+06	2.75289e+06	2.90717e+06	2.9134e+06	3.81202e+06	3.50804e+06	62849.4	1.97591e+06	241756	147798	270455	467252	102439	558890	541326	203379	214680	536844	-0.134	0.109	-0.228	0.216	0.003	-0.349	-0.243	0.92983	0.974565	0.926544	0.598048	0.995811	0.47192	0.619828	2	7	3	2
High	Q08211	ATP-dependent RNA helicase A OS=Homo sapiens OX=9606 GN=DHX9 PE=1 SV=4	2672	108	59	49	140.9	1.32388e+08	1.22263e+08	1.34524e+08	1.15466e+08	1.16248e+08	1.32689e+08	4.11302e+07	4.92665e+07	4.76569e+07	4.48681e+07	4.47054e+07	4.534e+07	1.16626e+08	1.15399e+08	1.12954e+08	1.02162e+08	1.00099e+08	1.06133e+08	1.01307e+08	1.19662e+08	1.13383e+08	9.18817e+07	1.10478e+08	1.02333e+08	-0.135	-0.021	-0.162	-0.029	-0.259	-0.335	-0.097	0.522176	0.974634	0.198957	0.923941	0.129578	0.0156585	0.748792	62	59	55	59
High	O75607	Nucleoplasmin-3 OS=Homo sapiens OX=9606 GN=NPM3 PE=1 SV=3	344	10	6	60	19.3	1.4297e+08	1.4979e+08	1.71842e+08	1.51174e+08	1.70332e+08	2.23237e+08	5.94037e+07	6.74918e+07	7.28182e+07	6.97213e+07	7.11475e+07	7.86309e+07	3.23664e+07	2.9884e+07	2.54839e+07	3.08063e+07	3.0161e+07	3.71441e+07	2.31966e+07	2.71951e+07	3.07235e+07	2.60608e+07	2.44386e+07	2.29336e+07	-0.136	-0.414	0.162	0.139	-2.873	-2.245	0.214	0.563538	0.263279	0.45835	0.674612	1.63495e-05	1.26242e-05	0.640345	10	9	10	10
High	Q53HL2	Borealin OS=Homo sapiens OX=9606 GN=CDCA8 PE=1 SV=2	46	8	7	34	31.3	1.17263e+06	594337	1.24244e+06	463056	831295	797860	1.67868e+06	261886	701639	1.39506e+06	642363	1.31088e+06	867185	1.55558e+06	912672	875628	882270	1.22436e+06	828959	1.23109e+06	947835	808886	860559	1.04674e+06	-0.136	-0.125	-0.127		0.415	0.042	-0.498	0.698969	0.901145	0.790494		0.192211	0.910143	0.582859	1	2	3	3
High	Q9H9G7	Protein argonaute-3 OS=Homo sapiens OX=9606 GN=AGO3 PE=1 SV=2	336	36	19	47	97.3	99401.6	16701.3	56250.7	42101.1	76507.9	101053	0	0	0	0	0	0	1.36676e+06	1.48608e+06	1.12457e+06	1.18689e+06	1.00468e+06	1.32236e+06	1.06973e+06	1.23776e+06	981831	1.079e+06	1.01734e+06	890104	-0.137	-0.23	-0.178		3.851	4.681	0.6	0.555949	0.645987	0.476833		6.48971e-05	0.000625379	0.726832	7	10	9	9
High	P61106	Ras-related protein Rab-14 OS=Homo sapiens OX=9606 GN=RAB14 PE=1 SV=4	169	16	12	73	23.9	1.09108e+07	1.67601e+07	1.68687e+07	1.70186e+07	1.37664e+07	6.69744e+07	7.8048e+07	7.39314e+07	6.56204e+07	7.56217e+07	7.93097e+07	7.30189e+07	898260	1.06494e+06	983029	1.29128e+06	890908	1.00985e+06	762325	1.29697e+06	999391	743874	1.06657e+06	935319	-0.138	-0.216	0.102	0.07	-4.789	-3.792	0.782	0.76252	0.786798	0.709059	0.799425	0.000399291	1.45434e-05	0.608163	6	6	5	5
High	Q8IUF8	Ribosomal oxygenase 2 OS=Homo sapiens OX=9606 GN=RIOX2 PE=1 SV=1	139	16	12	32	52.8	6.50586e+06	6.30513e+06	7.90424e+06	4.10837e+06	4.90733e+06	5.65909e+06	1.16297e+07	1.21699e+07	1.10138e+07	1.1035e+07	1.19412e+07	1.15064e+07	88533.8	49634.8	73489.2	80111.9	73066.5	0	69254.7	68182.3	71310.4	40849	72925.3	84897.9	-0.138	-0.275	0.157	-0.013	-6.261	-6.489	-0.502	0.79823	0.858674	0.74119	0.956495	5.77369e-06	2.15503e-06	0.280927	8	7	10	5
High	Q5VWQ0	Lysine-specific demethylase 9 OS=Homo sapiens OX=9606 GN=RSBN1 PE=1 SV=2	204	34	28	41	90	2.069e+06	1.20291e+06	2.54099e+06	1.03519e+06	1.15893e+06	930718	574942	605947	917219	638500	741366	693965	2.22473e+06	2.26874e+06	2.08066e+06	2.26657e+06	2.08586e+06	2.11361e+06	2.14296e+06	2.35582e+06	2.17995e+06	1.98049e+06	1.99443e+06	2.08552e+06	-0.139	-0.093	-0.024	0.013	0.961	0.22	-0.834	0.403192	0.8021	0.872543	0.986658	0.000671721	0.494945	0.286874	11	8	8	9
High	Q15365	Poly(rC)-binding protein 1 OS=Homo sapiens OX=9606 GN=PCBP1 PE=1 SV=2	544	42	10	60	37.5	6.5916e+07	6.99373e+07	6.00476e+07	5.19593e+07	5.70242e+07	4.99875e+07	4.21389e+08	4.26618e+08	4.92602e+08	4.17116e+08	3.99249e+08	4.20202e+08	7.86814e+06	7.59571e+06	7.80998e+06	6.73906e+06	7.04523e+06	7.72628e+06	7.05851e+06	8.06084e+06	8.03465e+06	6.03982e+06	8.33025e+06	6.78351e+06	-0.141	-0.035	-0.116	-0.113	-2.92	-3.187	-0.301	0.593579	0.971727	0.407679	0.674612	1.02249e-05	1.91727e-06	0.353639	12	11	14	14
High	Q13895	Bystin OS=Homo sapiens OX=9606 GN=BYSL PE=1 SV=3	280	20	17	46	49.6	2.76875e+07	2.30376e+07	2.74056e+07	2.58545e+07	2.1623e+07	1.65658e+07	1.06437e+07	1.29988e+07	1.26368e+07	1.01331e+07	8.58769e+06	8.61602e+06	1.20472e+06	983372	1.22017e+06	1.19624e+06	949158	808608	1.04227e+06	875355	962817	879722	931035	798607	-0.142	-0.163	-0.218	-0.407	-4.596	-4.739	-0.306	0.487467	0.810252	0.440436	0.354727	3.29134e-06	2.24417e-06	0.53797	14	15	14	11
High	P46060	Ran GTPase-activating protein 1 OS=Homo sapiens OX=9606 GN=RANGAP1 PE=1 SV=1	343	30	20	38	63.5	5.70327e+07	6.02658e+07	5.85462e+07	7.48064e+07	7.70294e+07	6.88579e+07	3.71441e+07	3.69515e+07	2.97068e+07	2.28443e+07	2.33576e+07	2.45185e+07	970990	1.00777e+06	707248	846377	619849	926772	809340	822198	844286	776330	729572	737422	-0.143	-0.073	-0.17	-0.547	-6.619	-6.22	0.326	0.37421	0.951329	0.629218	0.253077	7.83776e-07	9.14671e-07	0.288641	12	14	14	15
High	Q9Y2X9	Zinc finger protein 281 OS=Homo sapiens OX=9606 GN=ZNF281 PE=1 SV=1	70	16	16	26	96.9	268297	305237	73608.7	311786	75371	62212.7	158905	148812	167039	163647	149176	193260	1.15886e+06	1.02551e+06	1.11161e+06	962578	1.0129e+06	1.01214e+06	805000	955413	972343	768067	886952	812282	-0.145	-0.278	-0.14	0.085	2.855	2.452	-0.681	0.495384	0.37312	0.312917	0.809579	0.00480768	0.00619334	0.730972	2	3	5	4
High	Q3MHD2	Protein LSM12 OS=Homo sapiens OX=9606 GN=LSM12 PE=1 SV=2	195	10	5	41	21.7	3.26788e+07	3.19931e+07	3.11573e+07	2.55857e+07	2.92504e+07	3.34119e+07	2.86872e+07	2.90805e+07	3.00987e+07	2.64178e+07	2.86207e+07	2.83154e+07	2.80391e+07	2.68203e+07	3.36243e+07	2.79739e+07	3.04059e+07	2.9608e+07	2.78459e+07	3.19079e+07	2.85168e+07	2.34499e+07	3.07297e+07	2.59554e+07	-0.146	-0.143	-0.002	-0.077	-0.14	-0.124	-0.127	0.530972	0.781778	0.994376	0.712494	0.477281	0.247968	0.712049	7	4	3	2
High	Q9BQ39	ATP-dependent RNA helicase DDX50 OS=Homo sapiens OX=9606 GN=DDX50 PE=1 SV=1	783	46	32	49	82.5	5.6684e+06	4.94451e+06	5.02655e+06	4.54674e+06	4.54465e+06	4.5406e+06	1.14312e+06	1.23473e+06	1.18502e+06	975479	3.83062e+06	1.34345e+06	1.63698e+07	1.6398e+07	1.50598e+07	1.41791e+07	1.20848e+07	1.33473e+07	1.3694e+07	1.62723e+07	1.4603e+07	1.29235e+07	1.3375e+07	1.38931e+07	-0.146	0.023	-0.274	0.529	1.559	1.34	-0.195	0.43667	0.974565	0.115817	0.739808	3.14648e-05	6.63758e-05	0.509571	21	13	16	14
High	P05387	Large ribosomal subunit protein P2 OS=Homo sapiens OX=9606 GN=RPLP2 PE=1 SV=1	2034	23	11	68	11.7	9.54458e+09	8.77224e+09	9.38354e+09	8.10354e+09	8.01917e+09	8.28666e+09	1.45421e+09	1.4606e+09	1.55402e+09	1.54389e+09	1.6265e+09	1.7138e+09	7.45514e+09	7.53694e+09	8.10387e+09	6.39851e+09	6.84456e+09	6.42844e+09	8.32678e+09	7.79397e+09	6.96201e+09	6.89957e+09	6.83227e+09	7.05321e+09	-0.147	0.08	-0.231	0.128	-0.232	-0.494	-0.182	0.428122	0.833511	0.116858	0.599313	0.100949	0.00291869	0.514535	13	14	13	12
High	P61513	Large ribosomal subunit protein eL43 OS=Homo sapiens OX=9606 GN=RPL37A PE=1 SV=2	996	8	5	51	10.3	5.60801e+08	5.42197e+08	5.14989e+08	6.05006e+08	6.07219e+08	5.12948e+08	8.19967e+07	8.33168e+07	9.49716e+07	9.1921e+07	8.94544e+07	8.76951e+07	7.65266e+08	6.14721e+08	7.10059e+08	7.08013e+08	6.78147e+08	5.89299e+08	7.28265e+08	7.83768e+08	6.01351e+08	6.65819e+08	6.60183e+08	5.74872e+08	-0.147	-0.054	-0.08	0.051	0.141	0.285	0.089	0.536222	0.949339	0.708243	0.843192	0.385225	0.052453	0.766597	7	6	4	7
High	Q9Y224	RNA transcription, translation and transport factor protein OS=Homo sapiens OX=9606 GN=RTRAF PE=1 SV=1	410	18	14	66	28.1	4.19763e+07	3.93973e+07	4.55181e+07	4.57034e+07	5.24247e+07	4.50917e+07	7.59981e+07	7.26096e+07	6.29182e+07	7.68446e+07	7.69204e+07	6.90756e+07	2.51926e+07	2.80272e+07	2.53194e+07	1.71596e+07	1.8369e+07	1.91291e+07	1.96918e+07	2.59711e+07	2.28431e+07	1.94518e+07	2.22649e+07	1.98243e+07	-0.148	0.17	-0.523	0.078	-1.218	-1.214	0.174	0.528539	0.645987	0.0185393	0.799425	0.000211595	7.23383e-05	0.5847	8	10	11	10
High	P49792	E3 SUMO-protein ligase RanBP2 OS=Homo sapiens OX=9606 GN=RANBP2 PE=1 SV=2	923	124	73	41	358	1.67756e+06	1.6987e+06	1.83875e+06	2.12708e+06	1.93362e+06	1.39106e+06	2.73057e+06	2.84517e+06	2.79181e+06	2.033e+06	1.68197e+06	1.45009e+06	346114	351357	193863	345310	259549	254804	303996	331095	332423	306699	364383	219458	-0.149	0.034	-0.015	-0.71	-2.622	-2.614	0.042	0.689278	0.982599	0.979339	0.239289	0.000117722	1.05962e-05	0.935191	56	50	62	53
High	Q10570	Cleavage and polyadenylation specificity factor subunit 1 OS=Homo sapiens OX=9606 GN=CPSF1 PE=1 SV=2	165	21	20	16	160.8	509849	415992	361844	389687	244611	208548	1.77915e+06	1.16061e+06	1.59202e+06	1.52166e+06	1.40758e+06	1.35831e+06	243505	251153	255426	201392	184161	121923	180463	177597	196870	161673	185405	154350	-0.149	0.011	-0.596	-0.059	-0.701	-1.362	-0.65	0.454378	0.994748	0.104876	0.918171	0.0417316	0.00191384	0.345543	5	6	6	6
High	P14866	Heterogeneous nuclear ribonucleoprotein L OS=Homo sapiens OX=9606 GN=HNRNPL PE=1 SV=2	875	49	21	42	64.1	1.03397e+08	1.00793e+08	1.05283e+08	7.78979e+07	7.80817e+07	6.46262e+07	5.58369e+07	5.11008e+07	6.83187e+07	5.19767e+07	5.13712e+07	4.22342e+07	2.52987e+07	2.41544e+07	2.36445e+07	2.51176e+07	2.59494e+07	2.10699e+07	2.32065e+07	2.35639e+07	2.23229e+07	2.17033e+07	2.61948e+07	1.56539e+07	-0.152	-0.209	-0.024	-0.263	-1.822	-2.107	-0.494	0.679871	0.80249	0.898086	0.598048	0.000337123	9.13472e-06	0.17338	31	28	32	25
High	Q5JPE7	BOS complex subunit NOMO2 OS=Homo sapiens OX=9606 GN=NOMO2 PE=1 SV=1	1476	76	4	54	139.4	2.34722e+07	2.24376e+07	2.39301e+07	1.81759e+07	2.06412e+07	2.16344e+07	1.77313e+07	1.82973e+07	1.87019e+07	1.74639e+07	1.79364e+07	1.67039e+07	1.80571e+07	1.81404e+07	1.78954e+07	8.39138e+06	8.80267e+06	8.79033e+06	1.76369e+07	1.98213e+07	1.74793e+07	1.61234e+07	1.55462e+07	1.77658e+07	-0.152	0.926	-1.058	-0.071	-0.289	-1.426	-0.212	0.425048	0.00667522	0.00104992	0.724164	0.0921072	1.6189e-05	0.498144	43	43	41	41
High	O60832	H/ACA ribonucleoprotein complex subunit DKC1 OS=Homo sapiens OX=9606 GN=DKC1 PE=1 SV=3	258	27	22	43	57.6	3.57607e+06	3.04194e+06	3.35712e+06	2.97922e+06	3.05727e+06	2.55581e+06	3.10886e+06	3.73427e+06	3.82374e+06	2.50461e+06	4.11833e+06	3.5258e+06	7.50469e+06	6.8419e+06	5.54812e+06	6.27767e+06	5.42174e+06	5.27466e+06	6.65301e+06	6.01547e+06	6.46143e+06	7.00612e+06	5.57316e+06	4.81621e+06	-0.153	0.022	-0.222	-0.096	1.005	0.766	-0.217	0.583535	0.982599	0.345498	0.887755	0.00223329	0.00121239	0.527948	7	5	7	7
High	P50750	Cyclin-dependent kinase 9 OS=Homo sapiens OX=9606 GN=CDK9 PE=1 SV=3	102	14	9	33	42.8	135474	65139	100657	132473	86836.2	166689	2.72217e+06	876351	2.61646e+06	1.32983e+06	1.38132e+06	891602	381563	264354	206009	228830	214558	169300	133435	470687	258091	164819	289962	246585	-0.153	0.168	-0.441	-0.643	0.873			0.872954	0.900416	0.287864	0.674612	0.0421936			4	3	4	4
High	P55265	Double-stranded RNA-specific adenosine deaminase OS=Homo sapiens OX=9606 GN=ADAR PE=1 SV=4	1052	75	45	43	136	1.52789e+07	1.44429e+07	1.5632e+07	1.33706e+07	1.14968e+07	9.16518e+06	6.75961e+06	6.3949e+06	8.48964e+06	6.58535e+06	6.18758e+06	5.66402e+06	1.33993e+07	1.34257e+07	1.22501e+07	1.22252e+07	1.03531e+07	1.2038e+07	1.2673e+07	1.28767e+07	1.09964e+07	1.02682e+07	1.16729e+07	1.08981e+07	-0.153	-0.074	-0.177	-0.223	-0.036	-0.393	-0.431	0.440055	0.910261	0.288964	0.615818	0.862414	0.0151874	0.328683	43	36	46	36
High	O43447	Peptidyl-prolyl cis-trans isomerase H OS=Homo sapiens OX=9606 GN=PPIH PE=1 SV=1	159	13	8	45	19.2	1.17169e+07	1.00115e+07	1.03431e+07	1.00097e+07	1.00923e+07	2.07887e+07	6.83828e+07	7.19328e+07	5.67319e+07	6.25177e+07	7.62526e+07	7.64716e+07	1.53559e+06	1.42798e+06	1.38528e+06	1.8788e+06	1.60363e+06	1.4194e+06	1.24513e+06	1.74723e+06	1.60078e+06	1.22949e+06	1.51583e+06	1.3558e+06	-0.154	-0.253	0.165	0.129	-3.233	-2.716	0.264	0.593052	0.631845	0.418265	0.760009	0.000114093	7.17969e-06	0.729718	6	7	7	6
High	P14678	Small nuclear ribonucleoprotein-associated proteins B and B' OS=Homo sapiens OX=9606 GN=SNRPB PE=1 SV=2	172	12	7	28	24.6	5.37701e+06	4.70579e+06	4.2923e+06	4.32718e+06	4.2671e+06	3.8363e+06	7.62543e+06	9.26994e+06	9.78078e+06	7.70257e+06	6.67785e+06	6.22427e+06	6.24352e+06	5.12301e+06	5.26133e+06	5.00672e+06	4.42261e+06	4.3804e+06	5.17661e+06	5.78396e+06	4.95951e+06	4.50837e+06	5.6275e+06	4.22363e+06	-0.157	0.048	-0.265	-0.37	0.199	-0.054	-0.206	0.526819	0.960593	0.179558	0.436083	0.283798	0.703935	0.54999	5	5	5	6
High	P49368	T-complex protein 1 subunit gamma OS=Homo sapiens OX=9606 GN=CCT3 PE=1 SV=4	1174	65	33	65	60.5	5.27214e+07	7.63078e+07	7.50061e+07	5.26376e+07	4.93029e+07	4.72723e+07	4.4814e+08	4.5718e+08	4.66339e+08	4.39649e+08	4.12892e+08	4.36567e+08	1.12835e+06	874522	952939	810917	809306	788082	837058	927823	956878	712963	946060	794150	-0.157	0.017	-0.287	-0.09	-5.935	-6.385	-0.433	0.511906	0.982599	0.153002	0.661101	8.53292e-07	7.92453e-07	0.345543	39	37	36	36
High	O75818	Ribonuclease P protein subunit p40 OS=Homo sapiens OX=9606 GN=RPP40 PE=1 SV=3	80	11	9	33	41.8	2.90051e+06	2.64105e+06	2.68073e+06	3.09368e+06	2.47234e+06	2.44589e+06	924238	944296	740589	1.34304e+06	439434	1.15641e+06	1.03173e+06	650715	962805	879682	617137	821032	861819	967850	778008	951766	763156	642789	-0.158	0.022	-0.179	0.026	-1.775	-1.842	-0.045	0.610396	0.986345	0.636774	0.986693	0.000211601	7.04704e-05	0.906375	4	5	2	5
High	Q14684	Ribosomal RNA processing protein 1 homolog B OS=Homo sapiens OX=9606 GN=RRP1B PE=1 SV=3	753	51	35	52	84.4	9.39689e+06	9.98339e+06	8.92651e+06	9.31294e+06	1.0222e+07	6.78133e+06	2.26403e+06	2.40897e+06	2.41095e+06	2.74524e+06	2.40602e+06	2.4694e+06	4.71072e+07	4.41279e+07	4.41581e+07	4.28513e+07	4.01547e+07	4.05796e+07	4.33579e+07	4.33024e+07	4.32471e+07	4.11265e+07	3.94135e+07	3.5989e+07	-0.159	-0.086	-0.132	0.104	2.166	2.127	-0.125	0.365111	0.842513	0.307682	0.674612	7.00134e-05	4.07324e-06	0.770947	16	14	19	19
High	P82933	Small ribosomal subunit protein uS9m OS=Homo sapiens OX=9606 GN=MRPS9 PE=1 SV=2	428	37	21	55	45.8	1.61878e+07	1.56412e+07	1.74008e+07	1.4159e+07	1.45998e+07	1.19133e+07	9.39909e+06	1.18239e+07	1.14158e+07	9.76495e+06	8.12374e+06	8.51236e+06	1.61862e+06	1.73999e+06	1.60628e+06	1.60288e+06	4.67068e+06	1.27756e+06	1.52797e+06	1.74572e+06	1.58033e+06	1.43621e+06	1.87054e+06	1.12501e+06	-0.16	-0.554	0.36	-0.303	-3.223	-2.949	-0.28	0.664513	0.786798	0.657215	0.498054	2.26252e-05	0.00153164	0.40947	24	21	20	20
High	Q9Y3B7	Large ribosomal subunit protein uL11m OS=Homo sapiens OX=9606 GN=MRPL11 PE=1 SV=1	180	12	10	58	20.7	3.7098e+07	3.05663e+07	3.3774e+07	2.87954e+07	2.66536e+07	2.36199e+07	1.8946e+07	2.35806e+07	1.85244e+07	2.71021e+07	2.50739e+07	2.01436e+07	2.52612e+06	2.65563e+06	2.16199e+06	2.55976e+06	2.63203e+06	1.84208e+06	2.40964e+06	2.63179e+06	2.5434e+06	2.2008e+06	3.11915e+06	1.68493e+06	-0.16	-0.034	-0.075	0.242	-3.538	-3.864	-0.36	0.708845	0.982599	0.801431	0.637903	2.5706e-05	4.07324e-06	0.330995	9	9	9	7
High	O15479	Melanoma-associated antigen B2 OS=Homo sapiens OX=9606 GN=MAGEB2 PE=1 SV=3	1140	23	17	48	35.3	5.3268e+08	4.03131e+08	5.19986e+08	4.90334e+08	5.54959e+08	4.48836e+08	8.31193e+07	8.73666e+07	9.2479e+07	1.12529e+08	1.03194e+08	1.04199e+08	6.61976e+08	6.68095e+08	6.39307e+08	5.4975e+08	5.75285e+08	6.29388e+08	6.0083e+08	7.01571e+08	6.65421e+08	5.90082e+08	6.05136e+08	5.5915e+08	-0.163	0.001	-0.169	0.283	0.236	0.278	0.043	0.377574	0.99693	0.240497	0.325499	0.153329	0.116666	0.929032	12	11	13	12
High	Q969V3	BOS complex subunit NCLN OS=Homo sapiens OX=9606 GN=NCLN PE=1 SV=2	837	39	23	45	62.9	1.50923e+07	1.62318e+07	1.24634e+07	1.24816e+07	1.1553e+07	1.90542e+07	5.34202e+07	2.53024e+07	2.25074e+07	2.73196e+07	2.46646e+07	2.41834e+07	3.5821e+07	3.55815e+07	3.3369e+07	1.71334e+07	1.71056e+07	1.90459e+07	3.45814e+07	3.88316e+07	3.5122e+07	3.03831e+07	3.17693e+07	3.47773e+07	-0.164	0.863	-0.977	-0.3	1.204	0.29	-0.051	0.381907	0.0118982	0.00287203	0.773742	0.00228335	0.0856042	0.935191	19	19	15	18
High	P06748	Nucleophosmin OS=Homo sapiens OX=9606 GN=NPM1 PE=1 SV=2	2260	36	18	50	32.6	3.00328e+09	2.46798e+09	3.3087e+09	3.37269e+09	3.6009e+09	3.80228e+09	9.8473e+08	9.29317e+08	1.06948e+09	1.04597e+09	1.10791e+09	1.02879e+09	2.0947e+09	1.89577e+09	2.0357e+09	2.4347e+09	2.07881e+09	2.52199e+09	2.05678e+09	2.04762e+09	2.58659e+09	2.20643e+09	1.90897e+09	1.83578e+09	-0.165	-0.241	0.22	0.095	-0.859	-0.314	0.304	0.503306	0.586183	0.217421	0.709385	0.00115621	0.0964429	0.430884	18	20	18	18
High	P08621	U1 small nuclear ribonucleoprotein 70 kDa OS=Homo sapiens OX=9606 GN=SNRNP70 PE=1 SV=2	354	19	14	30	51.5	2.12802e+07	1.91096e+07	2.04296e+07	1.71935e+07	1.57489e+07	1.67454e+07	2.0552e+07	1.78236e+07	2.07171e+07	2.601e+07	1.99806e+07	1.9647e+07	2.07226e+07	1.93541e+07	1.94208e+07	1.99196e+07	1.77483e+07	1.77332e+07	2.03768e+07	1.81596e+07	2.03454e+07	2.00334e+07	1.76144e+07	1.5124e+07	-0.165	-0.077	-0.104	0.143	0.078	-0.135	-0.291	0.485396	0.926589	0.463667	0.740006	0.650331	0.264491	0.335178	11	8	11	10
High	Q5W0B1	ORC ubiquitin ligase 1 OS=Homo sapiens OX=9606 GN=OBI1 PE=1 SV=1	123	21	18	31	81.1	0	0	0	0	0	59932.4	0	0	0	0	0	0	810725	829955	911723	627818	760637	677390	1.05259e+06	965430	1.15882e+06	851378	884589	1.11013e+06	-0.165	0.457	-0.308		3.974			0.509977	0.30221	0.112106		0.000195834			4	5	6	4
High	P62888	Large ribosomal subunit protein eL30 OS=Homo sapiens OX=9606 GN=RPL30 PE=1 SV=2	818	20	8	67	12.8	1.77199e+09	1.8515e+09	1.72591e+09	1.75986e+09	1.79414e+09	1.56856e+09	1.46979e+08	3.06982e+08	2.89716e+08	3.38064e+08	3.85532e+08	3.99062e+08	2.75015e+09	2.61949e+09	2.57887e+09	2.4065e+09	2.61351e+09	2.67106e+09	2.64478e+09	2.62274e+09	2.39501e+09	2.43417e+09	1.94339e+09	2.47385e+09	-0.168	-0.174	-0.048	0.664	0.414	0.523	-0.064	0.461271	0.720951	0.739173	0.524742	0.0432307	0.00249206	0.815335	13	15	13	14
High	Q16540	Large ribosomal subunit protein uL23m OS=Homo sapiens OX=9606 GN=MRPL23 PE=1 SV=1	134	10	8	61	17.8	1.24466e+07	9.4748e+06	1.06499e+07	1.05368e+07	9.13051e+06	6.94401e+06	1.99839e+07	2.0694e+07	1.92993e+07	1.78604e+07	1.75255e+07	1.5757e+07	5.34247e+06	6.21631e+06	5.03663e+06	4.30092e+06	4.70779e+06	3.84158e+06	4.19815e+06	5.5732e+06	4.69781e+06	4.37375e+06	4.69155e+06	3.77088e+06	-0.169	-0.003	-0.368	-0.231	-1.037	-1.338	-0.304	0.518843	0.99693	0.108227	0.395848	0.00279496	0.000205907	0.544206	7	5	5	5
High	Q9BPX3	Condensin complex subunit 3 OS=Homo sapiens OX=9606 GN=NCAPG PE=1 SV=1	184	29	22	28	114.3	73134.5	0	53108.6	23228.1	0	311416	4.47847e+06	4.99077e+06	4.29935e+06	4.2315e+06	4.11241e+06	4.13727e+06	19683.5	26563.5	21690.9	0	0	15261.4	18934.2	30927.7	25564	17692.1	30334	19646.3	-0.169			-0.139	-1.956	-2.03	0.449	0.742333			0.599313	0.160745	0.0099437	0.902949	4	3	6	2
High	P25705	ATP synthase F(1) complex subunit alpha, mitochondrial OS=Homo sapiens OX=9606 GN=ATP5F1A PE=1 SV=1	908	43	28	53	59.7	2.64162e+08	2.911e+08	3.18848e+08	2.11707e+08	2.19764e+08	1.87363e+08	2.05547e+08	1.96492e+08	1.90466e+08	2.0094e+08	1.67494e+08	1.43951e+08	3.08297e+06	4.03528e+06	3.3297e+06	2.96526e+06	5.14822e+06	3.15115e+06	2.93072e+06	4.16817e+06	3.94192e+06	2.58453e+06	5.0591e+06	2.58596e+06	-0.17	-0.17	0.072	-0.222	-5.992	-6.32	-0.497	0.770391	0.937411	0.867809	0.620443	5.75379e-06	2.24417e-06	0.182803	31	29	28	29
High	Q96EY7	Small ribosomal subunit protein mS39 OS=Homo sapiens OX=9606 GN=PTCD3 PE=1 SV=3	291	31	22	38	78.5	6.7169e+06	5.81983e+06	6.81268e+06	7.24606e+06	5.06361e+06	5.29075e+06	6.37268e+06	5.24635e+06	6.32769e+06	5.90709e+06	5.36142e+06	4.76976e+06	597264	543955	439005	441257	645877	277453	502416	622050	482847	542409	700864	278228	-0.171	0.14	-0.284	-0.162	-3.614	-3.906	-0.152	0.80014	0.961617	0.58988	0.674612	0.000141654	4.86679e-05	0.730972	18	17	16	21
High	P61604	10 kDa heat shock protein, mitochondrial OS=Homo sapiens OX=9606 GN=HSPE1 PE=1 SV=2	158	10	8	75	10.9	7.44871e+07	6.77065e+07	2.93864e+07	1.53136e+07	3.05511e+07	2.21779e+07	2.59377e+09	2.93759e+09	2.56464e+09	3.16351e+09	3.03312e+09	3.17452e+09	142557	167960	193440	196359	271736	190273	194890	135596	166517	124387	200900	123260	-0.172		0.377	0.213	-7.228	-7.933	-1.279	0.70745		0.22683	0.464744	4.03669e-06	5.68098e-06	0.27337	5	6	4	1
High	P84103	Serine/arginine-rich splicing factor 3 OS=Homo sapiens OX=9606 GN=SRSF3 PE=1 SV=1	447	15	9	41	19.3	2.12353e+08	2.10584e+08	2.26843e+08	1.66209e+08	1.81609e+08	1.70109e+08	5.0125e+07	2.15938e+07	4.68038e+07	4.49892e+07	5.16278e+07	5.47501e+07	3.68542e+08	3.12618e+08	4.19146e+08	3.34213e+08	3.21174e+08	2.97589e+08	3.08996e+08	3.1226e+08	3.6108e+08	2.85363e+08	2.87085e+08	2.97486e+08	-0.172	-0.13	-0.199	0.443	0.749	0.552	-0.327	0.365111	0.708381	0.351766	0.675275	0.00109062	0.00216482	0.28461	6	6	7	7
High	Q9NYK5	Large ribosomal subunit protein mL39 OS=Homo sapiens OX=9606 GN=MRPL39 PE=1 SV=3	159	20	16	50	38.7	5.95454e+06	4.52209e+06	5.6208e+06	5.07093e+06	5.23812e+06	4.38484e+06	5.32389e+06	5.37481e+06	7.71117e+06	4.28285e+06	4.90465e+06	4.79351e+06	258274	97169.5	138944	194411	304159	72892.6	221026	204322	127702	282277	175361	81360.4	-0.173	-0.033	0.102	-0.377	-4.94	-5.033	-0.126	0.854333	0.994748	0.936747	0.512995	8.00167e-05	0.000164886	0.744341	13	8	12	9
High	Q9Y3B4	Splicing factor 3B subunit 6 OS=Homo sapiens OX=9606 GN=SF3B6 PE=1 SV=1	113	7	5	46	14.6	8.41723e+06	8.80532e+06	9.55596e+06	8.84564e+06	1.7934e+07	1.50512e+07	6.88605e+07	3.03677e+07	5.33855e+07	6.06781e+07	6.0388e+07	5.82663e+07	3.48337e+06	2.99651e+06	2.21122e+06	2.02189e+06	1.98246e+06	2.38945e+06	2.84641e+06	2.85704e+06	2.66994e+06	2.5366e+06	2.40233e+06	2.48513e+06	-0.173	0.22	-0.423	0.312	-2.434	-2.069	0.584	0.296647	0.540567	0.189646	0.740006	0.00023186	1.10618e-05	0.396449	3	2	4	2
High	P62277	Small ribosomal subunit protein uS15 OS=Homo sapiens OX=9606 GN=RPS13 PE=1 SV=2	844	16	12	52	17.2	2.72232e+09	2.51938e+09	2.46853e+09	2.41017e+09	2.38061e+09	3.40212e+09	4.74847e+08	4.718e+08	4.90363e+08	5.08544e+08	5.14355e+08	5.26658e+08	4.53468e+09	4.41326e+09	4.30299e+09	4.91882e+09	4.86059e+09	4.84068e+09	4.35863e+09	4.3959e+09	3.83797e+09	3.7946e+09	3.67602e+09	3.66031e+09	-0.175	-0.394	0.142	0.109	0.462	0.924	0.068	0.33337	0.113279	0.240497	0.598048	0.0496736	0.000135866	0.877932	5	8	9	6
High	Q8N5P1	Zinc finger CCCH domain-containing protein 8 OS=Homo sapiens OX=9606 GN=ZC3H8 PE=1 SV=2	165	19	12	43	33.6	1.45195e+06	1.78369e+06	1.99326e+06	1.55597e+06	1.33362e+06	2.06003e+06	401756	303860	571296	508299	215818	0	3.18041e+06	3.56369e+06	3.47796e+06	3.25762e+06	3.0667e+06	3.57467e+06	3.22857e+06	3.37496e+06	3.26689e+06	2.67069e+06	3.05231e+06	3.03584e+06	-0.175	-0.176	-0.048		0.844	0.93	-0.091	0.335022	0.664544	0.782312		0.00661637	0.00134448	0.862351	4	6	7	6
High	E9PAV3	Nascent polypeptide-associated complex subunit alpha, muscle-specific form OS=Homo sapiens OX=9606 GN=NACA PE=1 SV=1	496	10	4	3	205.3	5.67683e+07	5.99829e+07	6.28173e+07	6.75361e+07	6.89181e+07	6.00842e+07	2.01584e+07	2.37431e+07	2.4499e+07	2.60482e+07	2.30861e+07	2.41826e+07	6.74971e+06	6.18181e+06	6.15745e+06	7.83991e+06	6.94667e+06	8.69478e+06	6.95406e+06	6.82594e+06	9.95765e+06	6.62397e+06	7.61638e+06	6.47485e+06	-0.178	-0.179	0.294	0.104	-3.247	-2.94	0.129	0.564991	0.704551	0.135737	0.74948	3.12234e-06	3.14954e-06	0.674625	7	7	8	8
High	P43307	Translocon-associated protein subunit alpha OS=Homo sapiens OX=9606 GN=SSR1 PE=1 SV=3	675	22	7	39	32.2	2.18848e+08	1.7736e+08	1.93334e+08	1.94085e+08	1.97259e+08	1.83546e+08	5.27675e+07	5.92886e+07	5.27899e+07	4.54002e+07	4.35204e+07	6.01533e+07	1.40227e+08	1.31866e+08	1.28856e+08	8.3257e+07	9.00016e+07	8.83398e+07	1.24984e+08	1.46308e+08	1.26035e+08	1.14415e+08	1.10885e+08	1.25499e+08	-0.178	0.422	-0.616	-0.158	-0.714	-1.168	-0.032	0.37637	0.144734	0.00974474	0.724164	0.00169964	0.000130778	0.930396	15	17	18	17
High	Q9GZR7	ATP-dependent RNA helicase DDX24 OS=Homo sapiens OX=9606 GN=DDX24 PE=1 SV=1	1019	58	42	50	96.3	2.18122e+07	2.01312e+07	2.0472e+07	2.0982e+07	1.66199e+07	1.39143e+07	7.56032e+06	7.33121e+06	8.64198e+06	8.4659e+06	5.49162e+06	8.99223e+06	5.40949e+07	5.13827e+07	5.19022e+07	4.53695e+07	4.37169e+07	4.23972e+07	4.14979e+07	4.62757e+07	4.82992e+07	4.16865e+07	3.97569e+07	3.85831e+07	-0.179	-0.132	-0.26	-0.065	1.24	1.075	-0.297	0.339439	0.686898	0.0783929	0.926011	0.000801975	7.04108e-05	0.507521	19	20	22	20
High	O43795	Unconventional myosin-Ib OS=Homo sapiens OX=9606 GN=MYO1B PE=1 SV=3	222	38	31	32	131.9	496269	404394	388478	246909	232807	186871	1.93451e+06	2.02861e+06	1.97903e+06	2.68532e+06	2.77056e+06	2.33787e+06	274810	1.82592e+06	415644	256929	435102	495061	830625	1.22251e+06	1.21572e+06	661622	837622	1.5331e+06	-0.18	1.313	-0.638	0.388	2.102	-0.165	-0.953	0.783981	0.261657	0.59691	0.27234	0.00113397	0.592856	0.0781301	5	4	6	2
High	Q8WXD5	Gem-associated protein 6 OS=Homo sapiens OX=9606 GN=GEMIN6 PE=1 SV=1	177	9	7	53	18.8	4.90055e+07	4.25067e+07	4.50744e+07	3.46685e+07	3.15359e+07	2.97413e+07	2.08652e+07	1.80825e+07	1.76489e+07	1.92191e+07	2.21775e+07	1.67403e+07	7.11418e+06	7.27651e+06	7.56435e+06	8.34106e+06	7.22538e+06	6.54354e+06	8.55847e+06	9.26496e+06	9.12404e+06	6.92036e+06	8.00692e+06	8.96051e+06	-0.181	0.111	0.003	0.033	-2.011	-2.632	-0.51	0.413132	0.878054	0.988958	0.933935	3.52736e-05	5.72255e-06	0.153014	7	6	6	7
High	P13647;cont_C00148	Keratin, type II cytoskeletal 5 OS=Homo sapiens OX=9606 GN=KRT5 PE=1 SV=3;Keratin, type II cytoskeletal 5 OS=Homo sapiens GN=KRT5 PE=1 SV=3	385	47	19	49	62.3	1.52236e+07	3.1747e+06	1.64782e+07	1.91746e+06	1.77874e+07	2.77694e+07	0	0	0	0	0	3.83258e+07	6.64741e+06	1.67777e+07	4.24101e+06	5.25456e+06	6.22475e+06	4.88233e+06	5.6391e+06	5.08649e+06	5.41447e+06	4.32494e+06	5.0708e+06	4.83579e+06	-0.183	-0.197	-0.522		-1.053	-0.773	0.083	0.345424	0.669738	0.516274		0.356456	0.307293	0.976755	10	16	3	17
High	O95714	E3 ubiquitin-protein ligase HERC2 OS=Homo sapiens OX=9606 GN=HERC2 PE=1 SV=2	1741	185	128	36	526.9	6.21375e+06	5.27921e+06	6.19843e+06	6.48519e+06	5.13617e+06	5.95787e+06	3.26539e+07	3.91069e+07	3.77549e+07	3.59173e+07	3.17547e+07	3.55468e+07	6.28622e+06	5.68021e+06	5.7822e+06	5.00097e+06	4.91646e+06	4.38126e+06	5.24037e+06	5.90894e+06	6.00797e+06	5.1586e+06	5.21272e+06	4.71536e+06	-0.184	0.078	-0.313	-0.083	-0.215	-0.306	-0.012	0.333957	0.879833	0.0830785	0.792227	0.206369	0.0494185	0.975291	83	79	86	90
High	P61011	Signal recognition particle subunit SRP54 OS=Homo sapiens OX=9606 GN=SRP54 PE=1 SV=1	418	37	22	51	55.7	7.75154e+06	7.90796e+06	9.28544e+06	5.68838e+06	7.01688e+06	8.50895e+06	1.85747e+07	1.72555e+07	1.48381e+07	1.86506e+07	1.74727e+07	1.89414e+07	2.19662e+06	2.08229e+06	1.75507e+06	1.89561e+06	2.12676e+06	2.19861e+06	1.66557e+06	2.34012e+06	2.45969e+06	1.8289e+06	2.33877e+06	1.53021e+06	-0.184	-0.146	0.048	0.125	-1.899	-2.002	-0.248	0.651913	0.855459	0.820144	0.701571	0.000315466	1.378e-05	0.5847	20	16	17	16
High	A8MWD9	Putative small nuclear ribonucleoprotein G-like protein 15 OS=Homo sapiens OX=9606 GN=SNRPGP15 PE=5 SV=2	102	7	3	26	8.5	1.86743e+07	1.47161e+07	1.58371e+07	1.67758e+07	1.48088e+07	2.02921e+07	3.47771e+07	3.34967e+07	4.68672e+07	3.65274e+07	2.33605e+07	2.86277e+07	2.55303e+07	2.29328e+07	2.22385e+07	2.18209e+07	1.94934e+07	1.84759e+07	2.21903e+07	2.30677e+07	2.40582e+07	2.01018e+07	1.97033e+07	2.11035e+07	-0.186	0.03	-0.243	-0.387	0.243	0.284	0.071	0.273907	0.965624	0.177752	0.598048	0.19695	0.0894702	0.868814	3	5	3	2
High	O75821	Eukaryotic translation initiation factor 3 subunit G OS=Homo sapiens OX=9606 GN=EIF3G PE=1 SV=2	706	34	21	67	35.6	3.36351e+08	6.5394e+07	6.88002e+07	1.9223e+08	1.6793e+08	4.45012e+08	1.20492e+08	1.22175e+08	1.19132e+08	1.1589e+08	1.19833e+08	1.07965e+08	8.25988e+07	7.72778e+07	7.13231e+07	1.05857e+08	1.03691e+08	1.09668e+08	7.04319e+07	7.63756e+07	7.60203e+07	9.42937e+07	3.79433e+07	7.74369e+07	-0.187	-0.706	0.468	-0.075	-1.899	-0.11	1.082	0.770741	0.510477	0.0250942	0.723698	0.0117267	0.883802	0.550873	18	14	17	19
High	Q8TCJ2	Dolichyl-diphosphooligosaccharide--protein glycosyltransferase subunit STT3B OS=Homo sapiens OX=9606 GN=STT3B PE=1 SV=1	205	18	14	17	93.6	5.61772e+06	4.99407e+06	6.13817e+06	5.3587e+06	5.37401e+06	4.805e+06	1.68575e+07	1.68861e+07	1.40563e+07	1.61424e+07	1.6349e+07	1.71812e+07	1.50917e+06	1.49203e+06	1.39789e+06	967591	1.25666e+06	1.10371e+06	1.38414e+06	1.31363e+06	1.33394e+06	1.04536e+06	1.428e+06	1.1e+06	-0.188	0.097	-0.41	0.06	-2.132	-2.335	-0.105	0.454378	0.92239	0.0731781	0.843192	3.95335e-05	1.45382e-05	0.748792	6	8	7	6
High	P09874	Poly [ADP-ribose] polymerase 1 OS=Homo sapiens OX=9606 GN=PARP1 PE=1 SV=4	947	66	44	43	113	2.32199e+07	2.68894e+07	2.7493e+07	1.96694e+07	2.35281e+07	2.56397e+07	1.12769e+08	1.08343e+08	1.32034e+08	1.11935e+08	1.07129e+08	1.12673e+08	976913	829419	961601	782703	892158	857868	1.05293e+06	939380	1.01802e+06	815737	899278	926156	-0.189	0.061	-0.126	-0.085	-4.697	-4.936	-0.178	0.314572	0.927449	0.45563	0.770686	1.52409e-06	5.79117e-07	0.643567	31	37	35	34
High	Q93009	Ubiquitin carboxyl-terminal hydrolase 7 OS=Homo sapiens OX=9606 GN=USP7 PE=1 SV=2	523	63	45	47	128.2	2.78046e+06	2.76433e+06	2.66325e+06	2.58166e+06	2.65458e+06	2.21247e+06	2.07156e+07	2.17683e+07	2.09422e+07	2.14163e+07	2.18206e+07	2.20105e+07	401605	449644	359295	339682	297015	318233	264596	421865	340032	270836	337833	280007	-0.189	-0.109	-0.338	0.041	-3.07	-3.105	-0.144	0.585517	0.842513	0.108227	0.826205	6.34819e-06	1.33521e-06	0.646906	17	13	19	19
High	P23284	Peptidyl-prolyl cis-trans isomerase B OS=Homo sapiens OX=9606 GN=PPIB PE=1 SV=2	259	14	9	43	23.7	9.46968e+07	1.0094e+08	9.04467e+07	6.88293e+07	8.0359e+07	7.80345e+07	6.45983e+08	6.01833e+08	5.92052e+08	6.61066e+08	6.195e+08	7.01081e+08	712106	339289	153492	141206	224720	206102	281281	323905	337430	186091	577331	192566	-0.19	0.554	-0.834	0.106	-8.105	-8.993	-0.334	0.830799	0.767002	0.362279	0.674612	1.02249e-05	5.79117e-07	0.319479	8	9	8	8
High	P62306	Small nuclear ribonucleoprotein F OS=Homo sapiens OX=9606 GN=SNRPF PE=1 SV=1	167	12	7	49	9.7	7.63866e+07	6.59851e+07	7.39462e+07	6.4355e+07	5.34909e+07	4.4477e+07	1.12547e+08	1.12907e+08	1.06048e+08	7.47466e+07	6.81245e+07	5.5425e+07	1.40156e+07	8.42559e+06	1.77043e+07	1.35462e+07	9.83734e+06	1.11402e+07	1.91838e+07	1.85538e+07	1.4597e+07	1.48953e+07	1.7091e+07	1.37219e+07	-0.191	0.412	-0.165	-0.752	-1.818	-2.657	-0.428	0.472444	0.377754	0.748531	0.20949	0.000137961	1.01018e-05	0.337366	4	4	5	4
High	Q8IWS0	PHD finger protein 6 OS=Homo sapiens OX=9606 GN=PHF6 PE=1 SV=1	151	12	9	37	41.3	7.74901e+06	1.03427e+07	1.03316e+07	8.83128e+06	1.02038e+07	1.01276e+07	5.19717e+06	6.57057e+06	6.19706e+06	5.58532e+06	6.17273e+06	6.81768e+06	271558	261750	162038	307220	412036	355934	231218	146567	476804	232060	381335	122619	-0.191	-0.685	0.656	0.051	-5.453	-4.722	0.047	0.861605	0.643765	0.120599	0.899618	3.3432e-05	2.24417e-06	0.920357	10	8	9	8
High	Q92922	SWI/SNF complex subunit SMARCC1 OS=Homo sapiens OX=9606 GN=SMARCC1 PE=1 SV=3	440	49	26	36	122.8	2.51937e+06	2.42851e+06	2.56301e+06	2.05185e+06	2.41662e+06	3.11575e+06	2.65176e+07	2.27496e+07	2.48353e+07	2.49414e+07	2.34417e+07	2.4104e+07	500057	454175	472805	392099	408597	354667	358457	402515	436149	327079	372886	347080	-0.191	-0.142	-0.306	-0.029	-2.837	-2.703	-0.007	0.365111	0.728378	0.0850212	0.914536	1.97556e-05	2.24417e-06	0.984579	22	11	19	16
High	Q9Y5J1	U3 small nucleolar RNA-associated protein 18 homolog OS=Homo sapiens OX=9606 GN=UTP18 PE=1 SV=3	259	29	22	54	62	2.00519e+06	1.95286e+06	2.34745e+06	1.56206e+06	1.93117e+06	2.53377e+06	0	528973	0	0	0	0	4.71022e+06	5.03982e+06	6.36782e+06	5.44398e+06	5.40469e+06	5.67593e+06	5.18579e+06	5.06954e+06	6.22573e+06	4.50101e+06	4.52629e+06	5.39783e+06	-0.191	-0.201	0.048		1.282	1.394	-0.089	0.41546	0.611546	0.833823		0.00140654	4.82205e-05	0.861181	11	7	9	6
High	P08240	Signal recognition particle receptor subunit alpha OS=Homo sapiens OX=9606 GN=SRPRA PE=1 SV=2	270	32	24	43	69.8	4.8598e+06	5.79127e+06	5.88661e+06	1.37959e+07	4.63421e+06	4.12164e+06	1.35315e+07	1.00481e+07	1.57369e+07	1.31622e+07	1.29408e+07	1.49963e+07	2.04933e+06	2.71987e+06	3.04268e+06	1.86558e+06	2.26862e+06	2.60727e+06	2.38792e+06	2.69087e+06	2.5703e+06	1.96789e+06	2.71734e+06	2.07041e+06	-0.192	0.002	-0.207	0.085	-1.524	-1.303	0.223	0.464773	0.997337	0.514667	0.886686	0.0246371	0.000387388	0.844318	11	13	13	9
High	Q99471	Prefoldin subunit 5 OS=Homo sapiens OX=9606 GN=PFDN5 PE=1 SV=2	71	7	6	49	17.3	3.95949e+06	3.14038e+06	3.01681e+06	2.40406e+06	2.42568e+06	3.15019e+06	6.1103e+07	6.52832e+07	5.71774e+07	6.18432e+07	6.51449e+07	6.57338e+07	296313	299056	202832	208420	287170	109342	183168	245045	113835	236435	162700	89023.5	-0.192			0.072	-4.13		-0.343	0.820039			0.769465	7.55637e-05		0.443968	0	3	0	2
High	Q7Z2T5	tRNA (guanine(27)-N(2))-dimethyltransferase OS=Homo sapiens OX=9606 GN=TRMT1L PE=1 SV=2	522	44	30	47	81.7	7.90964e+06	8.17263e+06	8.88837e+06	2.14078e+07	8.78333e+06	9.56439e+06	1.75502e+06	1.98541e+06	1.39334e+06	1.44675e+06	1.15047e+06	1.92744e+06	1.3278e+07	1.22576e+07	1.13027e+07	1.22654e+07	1.06917e+07	1.24362e+07	1.18873e+07	1.24589e+07	1.30086e+07	1.17774e+07	9.87396e+06	1.10808e+07	-0.193	-0.113	-0.058	-0.199	-0.16	0.502	0.549	0.322632	0.817087	0.759189	0.782323	0.697975	0.00571146	0.533734	21	16	24	23
High	Q9UJV9	Probable ATP-dependent RNA helicase DDX41 OS=Homo sapiens OX=9606 GN=DDX41 PE=1 SV=2	117	20	20	36	69.8	92361.8	41705.2	94234.2	86355.8	41462.1	75458.2	267963	327765	277406	221089	245640	204079	4.42561e+06	4.79036e+06	5.41727e+06	6.04942e+06	5.80782e+06	4.36131e+06	5.03155e+06	4.52715e+06	5.81557e+06	4.86638e+06	4.19471e+06	4.34031e+06	-0.193	-0.263	0.139	-0.379	6.108	6.229	-0.142	0.40403	0.643765	0.595466	0.371132	5.41988e-06	1.05411e-05	0.901726	1	4	2	1
High	Q9Y5M8	Signal recognition particle receptor subunit beta OS=Homo sapiens OX=9606 GN=SRPRB PE=1 SV=3	212	12	11	51	29.7	1.54779e+07	1.71717e+07	1.81844e+07	1.1406e+07	1.54435e+07	1.36578e+07	3.82148e+07	3.85136e+07	3.92025e+07	3.77601e+07	3.97637e+07	3.56431e+07	2.52909e+06	2.56132e+06	2.42058e+06	1.1984e+06	1.97292e+06	2.16251e+06	2.0728e+06	3.05806e+06	2.44705e+06	1.88459e+06	2.47326e+06	2.22584e+06	-0.193	0.34	-0.539	-0.036	-2.619	-3.295	-0.335	0.54016	0.707935	0.177752	0.872778	2.28212e-05	3.33978e-05	0.396449	8	8	6	5
High	Q5JTH9	RRP12-like protein OS=Homo sapiens OX=9606 GN=RRP12 PE=1 SV=2	459	49	38	35	143.6	4.26623e+06	3.80059e+06	3.87075e+06	3.65902e+06	3.03914e+06	2.90396e+06	1.43086e+06	3.86619e+06	2.4162e+06	1.38784e+06	1.94465e+06	3.67784e+06	3.35332e+06	2.77818e+06	2.60681e+06	2.48491e+06	2.18047e+06	2.16859e+06	2.81607e+06	2.57455e+06	2.5397e+06	2.48894e+06	2.20647e+06	2.23335e+06	-0.195	0.021	-0.349	-0.143	-0.466	-0.806	-0.32	0.299254	0.977357	0.124319	0.928826	0.0241385	0.000581314	0.380547	23	19	20	23
High	P62195	26S proteasome regulatory subunit 8 OS=Homo sapiens OX=9606 GN=PSMC5 PE=1 SV=1	538	38	21	63	45.6	1.1982e+07	1.06531e+07	1.10086e+07	1.15694e+07	1.32152e+07	1.52726e+07	7.56004e+07	7.19312e+07	7.63125e+07	7.53468e+07	7.36352e+07	7.17686e+07	1.1438e+06	1.14758e+06	1.15555e+06	1.15515e+06	1.11686e+06	1.11306e+06	1.18946e+06	1.00509e+06	1.03857e+06	822357	1.00064e+06	1.00324e+06	-0.196	-0.266	-0.026	-0.02	-3.822	-3.312	0.244	0.393317	0.453521	0.83378	0.927604	3.4614e-06	1.06836e-06	0.51049	20	16	20	18
High	P50990	T-complex protein 1 subunit theta OS=Homo sapiens OX=9606 GN=CCT8 PE=1 SV=4	1251	63	35	76	59.6	7.47204e+07	6.62999e+07	6.79683e+07	7.64121e+07	7.15871e+07	6.34347e+07	6.00815e+08	6.07934e+08	6.18164e+08	6.10448e+08	5.86987e+08	5.79217e+08	1.52662e+06	1.78658e+06	1.78859e+06	1.18639e+06	1.47024e+06	1.47615e+06	1.55385e+06	1.81364e+06	1.50287e+06	1.15585e+06	1.47951e+06	1.64567e+06	-0.197	0.043	-0.307	-0.041	-5.637	-5.666	0.014	0.492548	0.967196	0.168723	0.831689	1.47245e-06	5.79117e-07	0.967146	38	34	35	37
High	Q9Y388	RNA-binding motif protein, X-linked 2 OS=Homo sapiens OX=9606 GN=RBMX2 PE=1 SV=2	42	6	6	19	37.3	1.01455e+06	960553	126986	677042	669145	182398	1.19248e+06	1.27109e+06	2.22916e+06	2.26024e+06	679469	1.49923e+06	2.26365e+06	1.98851e+06	2.09962e+06	2.01012e+06	1.80699e+06	2.12174e+06	2.15365e+06	2.12587e+06	1.97124e+06	1.94724e+06	1.66036e+06	1.85384e+06	-0.197	-0.121	-0.098		2.06	1.987	-0.194	0.305859	0.8021	0.551059		0.0106534	0.062778	0.93624	1	2	0	2
High	P52292	Importin subunit alpha-1 OS=Homo sapiens OX=9606 GN=KPNA2 PE=1 SV=1	575	33	18	44	57.8	3.87453e+07	3.76834e+07	3.79844e+07	3.81592e+07	3.44149e+07	3.17237e+07	1.02396e+08	1.05909e+08	9.96036e+07	9.50872e+07	8.99284e+07	8.7707e+07	1.15544e+07	1.13883e+07	1.10523e+07	9.40229e+06	9.31907e+06	9.89127e+06	9.58489e+06	1.04609e+07	1.17973e+07	7.35648e+06	1.21193e+07	8.78958e+06	-0.198	-0.048	-0.249	-0.175	-1.911	-2	-0.138	0.583535	0.967196	0.0850212	0.478385	0.00022582	3.85374e-06	0.655222	16	16	18	10
High	O95478	Ribosome biogenesis protein NSA2 homolog OS=Homo sapiens OX=9606 GN=NSA2 PE=1 SV=1	101	9	8	36	30	9.97365e+06	7.43391e+06	7.73567e+06	5.76442e+06	4.55902e+06	5.20668e+06	704789	2.07829e+06	1.65486e+06	1.90292e+06	943006	1.37727e+06	6.33564e+06	6.19433e+06	8.17675e+06	6.40517e+06	5.99998e+06	6.22486e+06	6.34464e+06	5.41837e+06	6.58575e+06	6.64257e+06	4.47763e+06	5.02996e+06	-0.199	-0.226	-0.141		0.043	-0.421	-0.689	0.51755	0.704551	0.500207		0.852774	0.0306068	0.150002	5	5	4	5
High	O75367	Core histone macro-H2A.1 OS=Homo sapiens OX=9606 GN=MACROH2A1 PE=1 SV=5	73	8	6	31	39.2	779031	362854	514445	452261	409864	836810	655605	811558	816253	718742	532248	630239	3.26037e+06	3.42425e+06	2.88351e+06	2.45712e+06	2.53482e+06	2.56613e+06	3.17447e+06	3.46632e+06	2.40521e+06	2.16834e+06	2.63144e+06	3.05697e+06	-0.201	0.042	-0.337		2.271	2.26	0.031	0.548032	0.965624	0.0691186		0.00056591	0.000374341	0.975084	1	1	2	2
High	Q7Z739	YTH domain-containing family protein 3 OS=Homo sapiens OX=9606 GN=YTHDF3 PE=1 SV=1	336	21	11	34	63.8	5.09435e+06	5.4359e+06	5.46027e+06	5.01056e+06	5.17483e+06	6.18569e+06	4.86909e+06	6.31211e+06	6.87617e+06	6.11241e+06	5.77575e+06	4.22906e+06	629003	625690	632938	547136	565731	728498	639246	694435	664364	362537	969181	550995	-0.202	-0.073	-0.048	-0.167	-3.231	-3.13	0.028	0.76252	0.974565	0.832121	0.789029	0.000223814	3.98136e-06	0.935191	14	14	14	13
High	P49642	DNA primase small subunit OS=Homo sapiens OX=9606 GN=PRIM1 PE=1 SV=1	143	18	15	38	49.9	1.47486e+06	1.07749e+06	1.45105e+06	1.16292e+06	1.714e+06	1.54384e+06	1.16986e+07	1.2938e+07	1.21271e+07	1.16958e+07	1.19685e+07	1.31376e+07	299825	283054	316801	190581	201124	208799	242753	262927	294777	258012	201778	236640	-0.204	0.207	-0.583	0.001	-2.655	-2.724	0.139	0.399252	0.643765	0.0129835	0.997556	3.19327e-05	9.73877e-06	0.776512	6	3	5	6
High	Q15022	Polycomb protein SUZ12 OS=Homo sapiens OX=9606 GN=SUZ12 PE=1 SV=3	80	12	12	20	83	224877	213565	128359	228528	245690	187017	0	0	0	0	0	0	320483	357755	309430	338564	298619	242915	302414	349073	323366	261212	331679	257894	-0.204	-0.045	-0.177		0.363	0.665	0.256	0.399262	0.965624	0.451937		0.100655	0.0506348	0.686527	4	3	3	6
High	Q15046	Lysine--tRNA ligase OS=Homo sapiens OX=9606 GN=KARS1 PE=1 SV=3	562	40	26	47	68	1.95604e+07	1.74515e+07	1.95233e+07	1.85809e+07	1.83133e+07	2.35212e+07	9.17651e+07	1.06806e+08	9.87636e+07	9.67406e+07	1.04675e+08	1.00037e+08	3.17065e+06	3.00345e+06	2.95208e+06	2.39979e+06	2.88569e+06	2.93195e+06	2.86264e+06	3.2094e+06	2.76309e+06	2.53359e+06	2.98666e+06	2.19427e+06	-0.204	-0.097	-0.156	0.022	-2.971	-2.786	0.088	0.421106	0.911196	0.370177	0.9336	1.37549e-05	3.8736e-06	0.801249	26	23	24	24
High	Q3KQU3	MAP7 domain-containing protein 1 OS=Homo sapiens OX=9606 GN=MAP7D1 PE=1 SV=1	383	32	28	35	92.8	4.44904e+06	4.41422e+06	4.79122e+06	4.65967e+06	4.94386e+06	4.44777e+06	1.87463e+06	1.1093e+06	1.52376e+06	2.01141e+06	1.28488e+06	2.00224e+06	8.29655e+06	7.96118e+06	6.66155e+06	6.54476e+06	6.22862e+06	5.65356e+06	7.09056e+06	7.0735e+06	6.63027e+06	6.03458e+06	6.20791e+06	5.79742e+06	-0.205	-0.029	-0.311	0.236	0.361	0.431	0.041	0.227106	0.965624	0.140569	0.773742	0.0292318	0.00841249	0.894068	8	9	11	6
High	Q6ZRV2	Protein FAM83H OS=Homo sapiens OX=9606 GN=FAM83H PE=1 SV=3	201	35	33	38	127	0	0	39202.1	0	0	0	0	0	0	0	0	0	181345	1.51558e+06	377496	400543	369221	341461	220815	366540	533457	369069	231230	329457	-0.206	-0.282	-0.346			3.237		0.76252	0.684313	0.795242			0.00013853		2	2	2	0
High	P04792	Heat shock protein beta-1 OS=Homo sapiens OX=9606 GN=HSPB1 PE=1 SV=2	561	23	13	81	22.8	1.02999e+08	7.38881e+07	5.61931e+07	6.63625e+07	6.28338e+07	5.44394e+07	1.63953e+09	1.57312e+09	1.62849e+09	1.60487e+09	1.51525e+09	1.84419e+09	7.51173e+06	8.55338e+06	5.12396e+06	4.79543e+06	4.33287e+06	4.48157e+06	6.84867e+06	6.15988e+06	5.16373e+06	5.40515e+06	5.08818e+06	5.14979e+06	-0.207	0.202	-0.607	0.032	-3.549	-4.055	-0.305	0.374121	0.508682	0.102694	0.918171	2.22573e-06	1.01737e-05	0.609016	13	13	9	12
High	Q96HI0	Sentrin-specific protease 5 OS=Homo sapiens OX=9606 GN=SENP5 PE=1 SV=3	66	13	12	20	86.6	0	0	0	0	0	0	0	0	0	0	0	0	280443	321040	301241	207877	258674	234915	285184	284073	278323	302072	298477	162689	-0.207	0.072	-0.367					0.662409	0.965624	0.0874209					1	1	0	1
High	O00566	U3 small nucleolar ribonucleoprotein protein MPP10 OS=Homo sapiens OX=9606 GN=MPHOSPH10 PE=1 SV=2	100	16	11	23	78.8	202367	168175	225000	130570	175751	132160	198221	200013	0	0	102796	157857	1.61731e+06	1.84475e+06	1.68123e+06	1.10192e+06	1.17989e+06	1.32424e+06	1.20732e+06	1.55063e+06	1.43719e+06	1.06221e+06	1.20414e+06	1.36397e+06	-0.208	0.006	-0.514		3.056	2.604	-0.445	0.422503	0.994748	0.0294279		1.2368e-05	1.01794e-05	0.344215	2	5	5	2
High	P08579	U2 small nuclear ribonucleoprotein B'' OS=Homo sapiens OX=9606 GN=SNRPB2 PE=1 SV=1	109	11	6	36	25.5	3.67364e+06	6.58068e+06	4.2369e+06	5.46723e+06	5.05486e+06	3.96308e+06	2.20369e+07	2.05036e+07	2.07002e+07	2.00009e+07	1.86926e+07	1.67489e+07	260720	348386	197018	180669	199509	285855	299613	321343	483857	286840	306986	342397	-0.209	0.516	-0.265	-0.193	-3.942	-4.426	0.032	0.552916	0.375527	0.542633	0.54055	3.4614e-06	1.68983e-05	0.963914	3	4	3	5
High	Q9UQ35	Serine/arginine repetitive matrix protein 2 OS=Homo sapiens OX=9606 GN=SRRM2 PE=1 SV=2	251	40	33	17	299.4	232086	190257	186865	136191	167513	178481	401424	323866	908008	235392	22547.7	26325.6	710847	869037	619202	539352	523577	476623	761151	718123	748699	573799	699923	660470	-0.209	0.326	-0.502		2.009	1.343	-0.34	0.300488	0.374459	0.0731288		4.86756e-05	0.000106836	0.411985	7	5	4	0
High	P50991	T-complex protein 1 subunit delta OS=Homo sapiens OX=9606 GN=CCT4 PE=1 SV=4	812	55	30	65	57.9	2.94716e+07	2.80227e+07	2.70423e+07	3.1679e+07	2.84319e+07	3.31588e+07	2.91921e+08	3.16654e+08	3.27329e+08	3.21979e+08	3.17188e+08	2.97862e+08	872720	952208	903217	699496	779313	763251	677801	876527	828839	541594	718026	816636	-0.211	-0.13	-0.284	0.003	-5.507	-5.237	0.14	0.522176	0.874736	0.0850212	0.992295	1.74892e-06	5.57298e-07	0.646906	27	20	27	24
High	O60287	Nucleolar pre-ribosomal-associated protein 1 OS=Homo sapiens OX=9606 GN=URB1 PE=1 SV=4	109	28	26	15	254.2	49540.2	54128	81317.2	68177.6	62578.2	35819.7	0	0	0	0	0	0	79424.2	124888	93871.9	86164.3	71588.2	78970.1	71437.9	98198.4	108728	61248.1	102641	78071.9	-0.212	0.004	-0.312		0.561	0.387	-0.171	0.630913	0.99693	0.305205		0.146446	0.132913	0.813609	3	6	8	3
High	P09001	Large ribosomal subunit protein uL3m OS=Homo sapiens OX=9606 GN=MRPL3 PE=1 SV=1	290	20	14	45	38.6	7.49553e+06	6.32674e+06	6.91678e+06	5.62109e+06	5.95565e+06	5.42244e+06	3.15682e+06	4.56129e+06	3.52057e+06	4.46671e+06	3.51701e+06	3.53282e+06	1.3034e+07	1.29303e+07	1.20138e+07	1.06254e+07	1.01977e+07	1.01806e+07	1.27431e+07	1.24824e+07	1.19577e+07	1.04559e+07	1.16237e+07	1.0057e+07	-0.213	0.049	-0.292	0.044	0.917	0.583	-0.285	0.254042	0.939046	0.0624418	0.934825	0.00061115	0.00222641	0.377352	6	7	6	7
High	Q9Y324	rRNA-processing protein FCF1 homolog OS=Homo sapiens OX=9606 GN=FCF1 PE=1 SV=1	62	7	5	22	23.4	4.27923e+06	3.36075e+06	4.01136e+06	2.72894e+06	1.14962e+06	627672	0	0	0	0	0	1.76373e+06	4.35277e+06	3.89542e+06	3.57439e+06	4.17561e+06	4.12399e+06	4.94604e+06	5.02643e+06	4.10529e+06	5.25279e+06	4.5259e+06	3.39985e+06	4.50658e+06	-0.215	-0.099	0.164		1.713	0.187	-1.624	0.457978	0.911196	0.403691		0.0222272	0.254155	0.246359	4	3	3	3
High	Q9UMS4	Pre-mRNA-processing factor 19 OS=Homo sapiens OX=9606 GN=PRPF19 PE=1 SV=1	632	36	19	52	55.1	7.6988e+07	7.84608e+07	7.9318e+07	7.66522e+07	8.64299e+07	8.02353e+07	4.17097e+08	3.91567e+08	4.08696e+08	3.96807e+08	3.77577e+08	3.81507e+08	4.43075e+07	4.20639e+07	4.4099e+07	4.22801e+07	3.61874e+07	3.89456e+07	3.88917e+07	4.4976e+07	4.18235e+07	3.47012e+07	3.75525e+07	3.58228e+07	-0.216	-0.117	-0.155	-0.075	-1.17	-1.002	0.05	0.248157	0.77632	0.298833	0.709385	0.00015764	0.000142956	0.858481	16	16	15	13
High	O43660	Pleiotropic regulator 1 OS=Homo sapiens OX=9606 GN=PLRG1 PE=1 SV=1	367	34	25	59	57.2	5.34875e+06	4.44389e+06	5.1954e+06	4.37633e+06	4.43097e+06	3.60098e+06	3.54589e+06	2.24976e+06	1.4097e+06	2.67786e+06	1.81486e+06	1.56416e+06	7.81975e+06	7.63555e+06	7.67236e+06	8.37242e+06	7.20537e+06	7.862e+06	7.7682e+06	7.21995e+06	7.1053e+06	6.91868e+06	5.92005e+06	6.14778e+06	-0.221	-0.304	0.017	-0.188	0.617	0.647	-0.274	0.25835	0.375527	0.92027	0.881046	0.00795436	0.00271248	0.460591	11	9	10	11
High	Q9ULX3	RNA-binding protein NOB1 OS=Homo sapiens OX=9606 GN=NOB1 PE=1 SV=1	345	24	17	50	46.6	2.89454e+07	2.31865e+07	2.61077e+07	2.63879e+07	2.3781e+07	2.40139e+07	2.12746e+07	2.04054e+07	2.35063e+07	2.24125e+07	2.25604e+07	2.0638e+07	2.03802e+06	2.21421e+06	2.02024e+06	1.51297e+06	1.74943e+06	1.94529e+06	1.93006e+06	2.07654e+06	2.2683e+06	1.72877e+06	2.07447e+06	1.60185e+06	-0.221	0.053	-0.275	0.011	-3.786	-3.911	-0.073	0.365111	0.960593	0.176177	0.96991	2.60751e-06	2.21264e-06	0.817269	11	13	11	12
High	Q9NVV4	Poly(A) RNA polymerase, mitochondrial OS=Homo sapiens OX=9606 GN=MTPAP PE=1 SV=1	100	19	15	33	66.1	423748	680714	758727	547619	184999	842606	1.01681e+06	1.02134e+06	312333	1.07186e+06	794054	1.1183e+06	185331	298581	185831	154642	166621	254428	199732	233364	235732	183993	209585	179023	-0.223			0.518	-1.209	-1.687	-0.453	0.300938			0.740006	0.0822385	0.00202959	0.748792	3	8	6	3
High	O76094	Signal recognition particle subunit SRP72 OS=Homo sapiens OX=9606 GN=SRP72 PE=1 SV=3	702	41	31	50	74.6	3.21862e+07	3.24635e+07	3.63817e+07	2.58603e+07	2.7284e+07	4.52146e+07	6.46503e+07	7.44809e+07	9.23151e+07	7.45652e+07	7.92887e+07	6.84943e+07	1.39423e+07	1.34567e+07	1.36554e+07	9.98569e+06	9.85123e+06	1.19871e+07	1.19114e+07	1.37993e+07	1.29191e+07	9.94172e+06	1.17433e+07	1.14042e+07	-0.224	0.058	-0.373	-0.045	-1.528	-1.67	-0.084	0.284808	0.947587	0.0683406	0.927967	0.00124604	3.37732e-05	0.894068	17	18	21	17
High	P07195	L-lactate dehydrogenase B chain OS=Homo sapiens OX=9606 GN=LDHB PE=1 SV=2	612	29	14	48	36.6	9.56424e+07	7.40813e+07	6.08104e+07	7.12745e+07	6.82914e+07	5.13301e+07	2.48879e+09	2.49658e+09	2.29953e+09	2.41852e+09	2.38851e+09	2.42798e+09	1.99234e+06	2.15886e+06	2.50879e+06	1.41312e+06	1.55472e+06	3.49514e+06	2.01556e+06	2.37853e+06	2.19512e+06	2.11037e+06	1.88034e+06	1.65656e+06	-0.226	-0.075	-0.164	-0.009	-5.071	-5.259	-0.262	0.335022	0.974565	0.797942	0.96757	1.97603e-06	3.37732e-05	0.638213	12	13	13	15
High	Q9H0D6	5'-3' exoribonuclease 2 OS=Homo sapiens OX=9606 GN=XRN2 PE=1 SV=1	650	53	36	45	108.5	9.52047e+06	8.00267e+06	8.14228e+06	8.30998e+06	7.62561e+06	6.26566e+06	1.75259e+07	1.70511e+07	1.63027e+07	1.59693e+07	1.56152e+07	1.55314e+07	9.00945e+06	8.27872e+06	7.94316e+06	7.70981e+06	7.08468e+06	7.0825e+06	7.60717e+06	8.10636e+06	7.73653e+06	7.84872e+06	6.50435e+06	5.84201e+06	-0.226	-0.125	-0.205	-0.11	-0.138	-0.227	-0.215	0.348081	0.821856	0.183821	0.599666	0.504081	0.103927	0.582751	20	22	16	19
High	P40926	Malate dehydrogenase, mitochondrial OS=Homo sapiens OX=9606 GN=MDH2 PE=1 SV=3	472	29	18	61	35.5	2.13372e+07	2.61905e+07	1.76896e+07	1.76359e+07	2.07366e+07	2.0312e+07	6.33673e+08	6.09028e+08	6.29273e+08	6.00353e+08	5.7059e+08	6.07739e+08	231203	157122	214343	99516.1	192549	148404	188970	193071	121912	133211	154614	134670	-0.227	-0.012	-0.484	-0.074	-7.118	-7.243	-0.137	0.521791	0.994748	0.293214	0.709385	7.83776e-07	2.52824e-06	0.752155	9	12	9	11
High	Q9NWZ8	Gem-associated protein 8 OS=Homo sapiens OX=9606 GN=GEMIN8 PE=1 SV=1	95	11	8	31	28.6	2.51993e+07	1.99904e+07	2.18144e+07	1.85604e+07	1.76084e+07	1.25909e+07	3.34161e+06	4.46539e+06	3.30103e+06	3.86204e+06	4.42194e+06	4.22776e+06	2.42434e+06	2.45553e+06	2.34701e+06	2.09652e+06	2.24554e+06	1.82927e+06	2.59691e+06	2.72685e+06	3.13503e+06	2.12111e+06	2.74247e+06	2.37444e+06	-0.228	0.227	-0.233	0.184	-2.74	-3.439	-0.472	0.360599	0.645987	0.183821	0.674612	3.19327e-05	2.85082e-06	0.340031	5	3	4	3
High	P52434	DNA-directed RNA polymerases I, II, and III subunit RPABC3 OS=Homo sapiens OX=9606 GN=POLR2H PE=1 SV=4	163	9	6	59	17.1	1.57541e+07	1.55499e+07	1.49748e+07	1.4271e+07	1.45011e+07	1.19598e+07	7.75508e+07	6.98649e+07	6.63747e+07	6.82409e+07	6.92256e+07	7.45317e+07	3.5222e+06	3.10187e+06	3.35774e+06	3.18516e+06	2.58927e+06	2.68742e+06	2.89772e+06	3.39526e+06	2.98739e+06	2.20644e+06	2.93686e+06	2.81775e+06	-0.229	-0.093	-0.242	-0.01	-2.361	-2.457	-0.189	0.377159	0.919445	0.204557	0.970986	2.922e-05	4.85299e-06	0.557242	5	5	5	6
High	Q96T37	RNA-binding protein 15 OS=Homo sapiens OX=9606 GN=RBM15 PE=1 SV=2	106	18	17	24	107.1	60766.9	40963.9	37175.1	69135.3	27860.6	37273.5	0	0	0	0	0	0	517874	346284	567831	573890	440241	448648	465584	395171	359715	426747	382479	251743	-0.229	-0.488	0.052		3.054	3.419	-0.122	0.555949	0.508682	0.895399		0.000388564	1.91726e-05	0.902949	2	4	2	1
High	Q9NY93	Probable ATP-dependent RNA helicase DDX56 OS=Homo sapiens OX=9606 GN=DDX56 PE=1 SV=1	277	21	19	37	61.6	5.82225e+06	3.7588e+06	3.50384e+06	3.08449e+06	3.58796e+06	7.10321e+06	1.92041e+07	1.30383e+07	1.03176e+07	1.97808e+07	6.17493e+06	1.22205e+07	4.87159e+06	4.93807e+06	5.40864e+06	3.93012e+06	4.33371e+06	4.7174e+06	4.95044e+06	5.20566e+06	5.05026e+06	4.08468e+06	4.58418e+06	4.31388e+06	-0.229	0.003	-0.232	-0.264	0.013	0.022	0.012	0.1952	0.99693	0.186031	0.858656	0.974919	0.927102	0.988223	9	10	11	8
High	Q9BVG4	Protein PBDC1 OS=Homo sapiens OX=9606 GN=PBDC1 PE=1 SV=1	338	19	16	60	26	1.21295e+07	1.18214e+07	1.14325e+07	2.11703e+07	2.10079e+07	1.82195e+07	4.27633e+07	3.98295e+07	3.94698e+07	4.04752e+07	4.05648e+07	4.18747e+07	1.09627e+07	1.25733e+07	1.15991e+07	9.04885e+06	8.53691e+06	9.58208e+06	9.14812e+06	1.26556e+07	1.08455e+07	8.68547e+06	9.70275e+06	9.23718e+06	-0.23	0.024	-0.37	0.011	-1.127	-0.382	0.768	0.373366	0.970398	0.0527874	0.959422	0.000266654	0.00989167	0.0512241	9	9	9	9
High	P46782	Small ribosomal subunit protein uS7 OS=Homo sapiens OX=9606 GN=RPS5 PE=1 SV=4	1684	31	13	58	22.9	2.40633e+09	1.87339e+09	2.00882e+09	2.13997e+09	2.16418e+09	2.39857e+09	4.10522e+08	3.73033e+08	4.18567e+08	4.28351e+08	3.39088e+08	4.67333e+08	1.8357e+09	1.8665e+09	1.34394e+09	1.95605e+09	1.34953e+09	1.95435e+09	1.87442e+09	1.90351e+09	1.77414e+09	1.70178e+09	1.51829e+09	1.51346e+09	-0.232	-0.133	0.055	0.028	-0.502	-0.271	0.098	0.207592	0.874736	0.883739	0.951729	0.0103413	0.232808	0.770947	20	19	17	17
High	Q14692	Ribosome biogenesis protein BMS1 homolog OS=Homo sapiens OX=9606 GN=BMS1 PE=1 SV=1	343	41	34	32	145.7	1.74412e+06	1.17997e+06	799732	1.70796e+06	1.70224e+06	977922	8.52586e+06	9.33805e+06	9.85946e+06	8.56147e+06	7.56822e+06	8.19939e+06	3.45657e+06	3.51213e+06	3.31835e+06	2.53471e+06	2.42328e+06	2.61516e+06	3.03529e+06	3.46111e+06	3.36282e+06	2.73954e+06	2.82105e+06	2.80595e+06	-0.235	0.144	-0.442	-0.188	0.977	1.096	0.263	0.195446	0.645987	0.0189909	0.549108	0.00982257	0.011271	0.754083	9	7	6	8
High	O00505	Importin subunit alpha-4 OS=Homo sapiens OX=9606 GN=KPNA3 PE=1 SV=2	210	17	9	29	57.8	2.18022e+07	2.21153e+07	2.1024e+07	2.07779e+07	1.68991e+07	1.70904e+07	4.43712e+07	5.12862e+07	5.58398e+07	4.53994e+07	4.34671e+07	4.4758e+07	3.97852e+06	4.11243e+06	3.6692e+06	3.42366e+06	2.6389e+06	2.95352e+06	2.71155e+06	3.90158e+06	4.16224e+06	3.23777e+06	3.08016e+06	2.70075e+06	-0.236	0.004	-0.39	-0.175	-2.6	-2.856	-0.252	0.472444	0.995074	0.0892692	0.603934	1.14044e-05	3.83342e-06	0.448268	8	6	7	8
High	O14893	Gem-associated protein 2 OS=Homo sapiens OX=9606 GN=GEMIN2 PE=1 SV=1	131	11	9	31	31.6	2.14587e+07	2.2115e+07	2.04912e+07	1.80808e+07	1.78236e+07	1.30979e+07	4.72322e+06	4.27741e+06	6.59094e+06	4.20665e+06	3.90511e+06	781767	4.4085e+06	4.23592e+06	4.83962e+06	4.51858e+06	3.56838e+06	3.5175e+06	5.38898e+06	4.77762e+06	5.63458e+06	4.20749e+06	4.26211e+06	4.94842e+06	-0.236	0.215	-0.224	-1.125	-1.857	-2.474	-0.401	0.277612	0.667054	0.293123	0.621833	0.00010481	8.03909e-06	0.340031	7	7	5	8
High	P52272	Heterogeneous nuclear ribonucleoprotein M OS=Homo sapiens OX=9606 GN=HNRNPM PE=1 SV=3	2509	97	47	64	77.5	1.42205e+08	1.53011e+08	1.54076e+08	9.80883e+07	1.23272e+08	1.15691e+08	4.29457e+08	3.97789e+08	4.00592e+08	4.4669e+08	4.31733e+08	4.40081e+08	7.09458e+07	6.75847e+07	6.18778e+07	4.09079e+07	5.55616e+07	5.48214e+07	6.69361e+07	6.34869e+07	5.74962e+07	5.00781e+07	6.36563e+07	4.68529e+07	-0.237	0.087	-0.417	0.104	-1.076	-1.583	-0.42	0.373366	0.941733	0.116941	0.632055	0.00135769	0.000107626	0.2512	60	65	66	56
High	Q16531	DNA damage-binding protein 1 OS=Homo sapiens OX=9606 GN=DDB1 PE=1 SV=1	706	74	50	44	126.9	4.16943e+06	3.71885e+06	3.43071e+06	3.73119e+06	3.85613e+06	3.52173e+06	4.85124e+07	5.39414e+07	5.45826e+07	5.20729e+07	4.74002e+07	4.74553e+07	771287	804411	749770	580775	590693	615184	702960	674161	794884	581369	619827	639015	-0.237	0.042	-0.38	-0.095	-2.594	-2.659	-0.023	0.231777	0.949664	0.0290433	0.709385	4.66005e-06	3.33705e-06	0.945967	22	18	16	18
High	P17026	Zinc finger protein 22 OS=Homo sapiens OX=9606 GN=ZNF22 PE=1 SV=3	44	7	6	26	25.9	769277	682818	621608	607029	566275	455656	0	0	748996	1.11146e+06	871919	0	3.83543e+06	4.1048e+06	2.53031e+06	3.65983e+06	3.59001e+06	4.6764e+06	2.67573e+06	3.84665e+06	3.30508e+06	2.86442e+06	2.77192e+06	2.61359e+06	-0.238	-0.522	0.208	0.394	2.35	2.519	-0.353	0.378853	0.181218	0.56201	0.652239	1.94804e-05	1.32918e-05	0.396449	1	0	1	0
High	P53621	Coatomer subunit alpha OS=Homo sapiens OX=9606 GN=COPA PE=1 SV=2	562	60	50	49	138.3	2.11626e+06	2.03384e+06	2.05467e+06	1.85479e+06	1.96699e+06	1.78237e+06	2.09605e+07	1.94433e+07	2.10819e+07	1.88567e+07	1.79809e+07	1.86622e+07	773347	867297	806270	1.4334e+06	1.42803e+06	1.33973e+06	590744	840670	789386	570143	650169	645288	-0.238	-1.173	0.781	-0.147	-1.588	-0.563	-0.148	0.401864	0.00293316	0.00592824	0.532242	4.55138e-05	0.00128733	0.591277	10	11	10	13
High	P06703	Protein S100-A6 OS=Homo sapiens OX=9606 GN=S100A6 PE=1 SV=1	101	5	3	19	10.2	4.63664e+08	4.66975e+08	3.96002e+08	3.2326e+08	3.33248e+08	3.14707e+08	5.89371e+09	5.33323e+09	5.76063e+09	5.55863e+09	5.33311e+09	6.08741e+09	862291	817226	1.00388e+06	494430	685312	700593	1.28296e+06	853427	1.01759e+06	1.00108e+06	567053	1.19299e+06	-0.239			-0.002	-8.526	-9.476	-0.446	0.678766			0.99655	1.6573e-06	5.57298e-07	0.192491	3	3	3	2
High	Q9UKM9	RNA-binding protein Raly OS=Homo sapiens OX=9606 GN=RALY PE=1 SV=1	272	20	16	48	32.4	1.57646e+07	1.45306e+07	1.49088e+07	1.16355e+07	1.01079e+07	1.02588e+07	1.66033e+06	592563	1.50603e+06	1.05614e+06	1.57252e+06	742631	2.55551e+07	2.40265e+07	2.12443e+07	2.06599e+07	1.80349e+07	1.8392e+07	2.41511e+07	2.33356e+07	1.86669e+07	1.86778e+07	1.89409e+07	1.80762e+07	-0.239	-0.033	-0.31	-0.088	0.802	0.335	-0.5	0.300488	0.960593	0.115939	0.956688	0.00106762	0.0222666	0.142782	9	10	9	8
High	O75934	Pre-mRNA-splicing factor SPF27 OS=Homo sapiens OX=9606 GN=BCAS2 PE=1 SV=1	244	28	16	73	26.1	9.14712e+06	8.94236e+06	1.3085e+07	1.03776e+07	1.23303e+07	1.08116e+07	6.98512e+06	5.30104e+06	6.70538e+06	4.08667e+06	3.72352e+06	3.64806e+06	7.39404e+06	6.52549e+06	5.80939e+06	6.41608e+06	5.7716e+06	5.31466e+06	6.67157e+06	6.42223e+06	6.49225e+06	5.96868e+06	5.92985e+06	4.76268e+06	-0.241	-0.074	-0.17	-0.72	-1.012	-0.814	0.123	0.279145	0.928799	0.409357	0.210929	0.000986801	0.0060975	0.779071	8	10	10	9
High	Q86V81	THO complex subunit 4 OS=Homo sapiens OX=9606 GN=ALYREF PE=1 SV=3	584	28	10	39	26.9	1.66364e+08	1.7672e+08	1.65435e+08	1.40272e+08	1.98228e+08	1.29012e+08	1.1333e+08	1.13274e+08	1.15568e+08	1.22124e+08	9.68174e+07	1.09019e+08	1.61189e+07	1.4151e+07	1.37852e+07	1.47555e+07	1.74897e+07	1.81888e+07	1.42908e+07	1.39646e+07	2.56336e+07	1.33099e+07	2.1308e+07	1.09196e+07	-0.241	-0.2	0.193	-0.068	-3.393	-3.339	-0.146	0.70745	0.87308	0.325419	0.826927	7.46905e-05	1.96474e-06	0.749933	13	16	18	13
High	Q8NCD3	Holliday junction recognition protein OS=Homo sapiens OX=9606 GN=HJURP PE=1 SV=2	170	25	21	36	83.5	407192	509380	405677	506212	636789	259502	122671	9.09456e+06	190576	9.62171e+06	0	136314	3.22791e+06	4.27918e+06	2.83534e+06	2.81965e+06	2.97789e+06	2.97457e+06	3.01073e+06	2.98942e+06	2.77642e+06	2.29749e+06	2.65344e+06	2.48592e+06	-0.241	-0.24	-0.216		2.5	2.738	-0.003	0.205288	0.434787	0.412418		0.000565672	4.363e-06	0.995948	6	3	5	6
High	Q9HD33	Large ribosomal subunit protein uL29m OS=Homo sapiens OX=9606 GN=MRPL47 PE=1 SV=2	162	13	10	39	29.4	1.06295e+07	8.62685e+06	8.90801e+06	7.96944e+06	6.95724e+06	5.72675e+06	4.91916e+06	4.77643e+06	4.67397e+06	4.89031e+06	4.45761e+06	4.17994e+06	6.44768e+06	6.06863e+06	6.07456e+06	4.56777e+06	5.20607e+06	4.69335e+06	5.55938e+06	5.36089e+06	4.73813e+06	4.40371e+06	4.57645e+06	4.24627e+06	-0.241	-0.128	-0.364	-0.09	-0.631	-0.957	-0.454	0.215822	0.739928	0.0464326	0.723571	0.0104235	0.000485333	0.320258	7	6	6	6
High	Q9NRX2	Large ribosomal subunit protein bL17m OS=Homo sapiens OX=9606 GN=MRPL17 PE=1 SV=1	94	17	11	61	20	9.09208e+06	7.07951e+06	8.27973e+06	6.88687e+06	6.11152e+06	3.1714e+06	1.30177e+06	1.05215e+06	1.57543e+06	2.43777e+06	1.91775e+06	1.37457e+06	401779	557299	469428	448365	558532	250306	425111	442323	317303	379191	553077	172422	-0.241	-0.265	-0.249	0.525	-3.95	-4.351	-0.666	0.770391	0.928799	0.636777	0.558617	0.000423988	2.93708e-05	0.396449	6	8	10	9
High	P20290	Transcription factor BTF3 OS=Homo sapiens OX=9606 GN=BTF3 PE=1 SV=1	679	21	10	65	22.2	2.13592e+08	2.22138e+08	2.41808e+08	2.62476e+08	2.8339e+08	2.48286e+08	1.56418e+08	1.23275e+08	1.35236e+08	1.35035e+08	1.3344e+08	1.41417e+08	3.41031e+07	2.99908e+07	2.88194e+07	3.55023e+07	3.2876e+07	3.85323e+07	3.34844e+07	3.35452e+07	4.78838e+07	3.1799e+07	3.36184e+07	3.033e+07	-0.243	-0.157	0.203	-0.011	-3.051	-2.665	0.229	0.408191	0.67656	0.256445	0.975136	2.90124e-06	3.27887e-06	0.456001	13	11	12	11
High	Q8N8A6	ATP-dependent RNA helicase DDX51 OS=Homo sapiens OX=9606 GN=DDX51 PE=1 SV=3	113	19	16	28	72.4	0	0	0	0	0	0	0	0	0	0	0	0	455944	388719	362081	355490	391135	427679	290978	435276	258016	244077	329515	245201	-0.243	-0.531	-0.037					0.548032	0.261657	0.871361					1	3	3	3
High	Q8NDV7	Trinucleotide repeat-containing gene 6A protein OS=Homo sapiens OX=9606 GN=TNRC6A PE=1 SV=2	383	57	45	35	210.2	569294	625894	523174	474572	676519	497398	613877	377191	555750	399310	729814	513741	2.03903e+06	1.85035e+06	1.98069e+06	1.8226e+06	1.74744e+06	1.85861e+06	1.79341e+06	1.71625e+06	1.75861e+06	1.38028e+06	1.65081e+06	1.42612e+06	-0.245	-0.288	-0.112	0.073	1.449	1.663	-0.074	0.21786	0.375527	0.396274	0.9336	0.000399291	1.79316e-05	0.867294	11	12	14	11
High	P07355	Annexin A2 OS=Homo sapiens OX=9606 GN=ANXA2 PE=1 SV=2	895	35	25	74	38.6	8.85588e+07	6.89643e+07	5.44305e+07	6.28669e+07	5.06223e+07	5.35639e+07	1.95959e+09	1.90339e+09	1.75509e+09	2.06796e+09	1.73512e+09	1.79044e+09	3.03225e+06	4.82963e+06	2.91988e+06	2.15177e+06	2.25772e+06	1.88674e+06	2.51503e+06	3.29768e+06	2.91258e+06	2.25682e+06	2.16438e+06	2.96594e+06	-0.246	0.22	-0.741	-0.009	-4.507	-5.049	-0.321	0.41165	0.694974	0.0760627	0.980178	2.60751e-06	2.7157e-06	0.541148	21	19	18	20
High	Q96KR1	Zinc finger RNA-binding protein OS=Homo sapiens OX=9606 GN=ZFR PE=1 SV=2	949	55	40	43	116.9	3.32901e+07	2.06632e+07	2.20452e+07	2.38504e+07	1.75374e+07	2.61734e+07	8.50853e+06	3.73609e+06	4.78098e+06	4.21215e+06	3.47536e+06	9.20512e+06	2.15286e+07	1.74377e+07	1.65942e+07	1.90862e+07	1.44388e+07	1.31066e+07	1.76109e+07	1.77126e+07	1.63614e+07	1.76042e+07	1.5094e+07	1.15119e+07	-0.246	-0.08	-0.262	-0.058	-0.613	-0.69	-0.157	0.413132	0.960593	0.370157	0.970376	0.0475838	0.034761	0.787307	31	30	26	30
High	P62318	Small nuclear ribonucleoprotein Sm D3 OS=Homo sapiens OX=9606 GN=SNRPD3 PE=1 SV=1	168	8	4	48	13.9	1.352e+08	1.18476e+08	1.3129e+08	1.15463e+08	1.16102e+08	9.98656e+07	1.83773e+08	1.56222e+08	1.5436e+08	1.66255e+08	1.47612e+08	1.64859e+08	2.77357e+07	2.34659e+07	2.68201e+07	2.13251e+07	1.865e+07	2.21529e+07	2.64361e+07	2.67679e+07	2.395e+07	2.10506e+07	2.17789e+07	2.21275e+07	-0.247	0.068	-0.329	-0.044	-2.348	-2.633	-0.217	0.171923	0.911196	0.110151	0.891002	8.78062e-06	3.83342e-06	0.506129	8	4	6	3
High	Q13185	Chromobox protein homolog 3 OS=Homo sapiens OX=9606 GN=CBX3 PE=1 SV=4	182	11	6	43	20.8	1.51501e+07	1.3335e+07	1.13921e+07	1.20529e+07	1.02506e+07	9.88605e+06	1.29741e+08	1.32504e+08	1.31234e+08	1.36574e+08	1.3519e+08	1.16364e+08	973207	909725	1.12838e+06	816013	643371	566706	1.02372e+06	851256	527907	571143	617156	781252	-0.247	-0.037	-0.583	-0.024	-4.038	-4.306	-0.305	0.608344	0.974565	0.0693421	0.931056	3.34107e-06	3.53492e-06	0.447606	6	7	8	5
High	P10155	RNA-binding protein RO60 OS=Homo sapiens OX=9606 GN=RO60 PE=1 SV=2	129	22	17	34	60.6	68794	0	144284	0	104838	376444	1.76667e+06	2.43238e+06	2.3839e+06	5.68565e+06	4.67014e+06	2.92204e+06	38421.8	0	23670.7	0	0	29634.7	98178.2	61456.1	36590.4	0	48876.3	52842.2	-0.25	0.778		0.974	-1.967	-1.749	0.996	0.76252	0.355966		0.354727	0.0517487	0.070016	0.622677	6	3	5	5
High	Q07020	Large ribosomal subunit protein eL18 OS=Homo sapiens OX=9606 GN=RPL18 PE=1 SV=2	1807	20	13	45	21.6	5.24376e+09	4.90981e+09	4.82024e+09	5.262e+09	5.23199e+09	4.38201e+09	8.47009e+08	7.16229e+08	6.5777e+08	7.45677e+08	7.19609e+08	6.58335e+08	5.47793e+09	6.24138e+09	6.32955e+09	5.75441e+09	5.91272e+09	5.81333e+09	6.20334e+09	5.75883e+09	5.54532e+09	5.40053e+09	3.98303e+09	5.4727e+09	-0.25	-0.25	-0.043	-0.059	-0.012	0.224	-0.014	0.365111	0.643765	0.784592	0.876815	0.957573	0.0574818	0.96989	8	9	9	9
High	Q12905	Interleukin enhancer-binding factor 2 OS=Homo sapiens OX=9606 GN=ILF2 PE=1 SV=2	1254	46	22	62	43	4.47659e+08	3.73676e+08	3.93609e+08	4.01267e+08	3.9927e+08	4.01952e+08	8.0399e+07	9.70914e+07	9.83846e+07	8.33552e+07	9.62534e+07	7.97582e+07	2.70711e+08	2.29516e+08	2.08769e+08	2.37881e+08	1.88845e+08	2.26191e+08	2.3679e+08	2.48106e+08	2.44734e+08	1.82574e+08	2.27441e+08	2.05988e+08	-0.25	-0.083	-0.117	-0.088	-0.971	-0.899	-0.011	0.231777	0.919445	0.621888	0.809579	0.000612603	0.000986305	0.9748	33	29	31	28
High	P10599	Thioredoxin OS=Homo sapiens OX=9606 GN=TXN PE=1 SV=3	267	10	6	75	11.7	2.03607e+08	1.64238e+08	1.42675e+08	1.4764e+08	1.36482e+08	1.23502e+08	2.21571e+09	2.02028e+09	1.95276e+09	2.02298e+09	2.18546e+09	2.09441e+09	1.42648e+07	1.80584e+07	1.03059e+07	1.16914e+07	1.16943e+07	9.69864e+06	1.04906e+07	1.27325e+07	9.55501e+06	9.79633e+06	9.10586e+06	8.49206e+06	-0.251	-0.269	-0.334	0.028	-3.894	-3.938	-0.313	0.31541	0.49202	0.354771	0.917123	1.87717e-06	3.57315e-06	0.46622	5	5	3	4
High	Q13200	26S proteasome non-ATPase regulatory subunit 2 OS=Homo sapiens OX=9606 GN=PSMD2 PE=1 SV=3	777	68	40	53	100.1	2.74687e+07	2.56083e+07	2.61113e+07	2.9452e+07	2.81693e+07	2.5371e+07	1.84549e+08	1.74868e+08	1.62931e+08	1.76247e+08	1.7107e+08	1.55562e+08	788683	723187	571279	781893	620884	601354	587553	635268	500230	455960	490442	491692	-0.255	-0.47	-0.053	-0.055	-5.849	-5.314	0.066	0.254042	0.241858	0.862244	0.840544	7.83776e-07	6.8463e-07	0.813609	36	26	27	27
High	Q9BWF3	RNA-binding protein 4 OS=Homo sapiens OX=9606 GN=RBM4 PE=1 SV=1	753	33	4	60	40.3	7.41062e+06	8.0036e+06	8.32439e+06	7.53349e+06	6.79365e+06	6.286e+06	2.90069e+06	2.06967e+06	1.82217e+06	2.20921e+06	1.50072e+06	1.62125e+06	9.12242e+06	8.45948e+06	9.03385e+06	7.09764e+06	7.32623e+06	7.75131e+06	7.67642e+06	6.71731e+06	7.00029e+06	5.84569e+06	5.896e+06	6.15543e+06	-0.256	-0.309	-0.263	-0.342	-0.2	-0.098	-0.206	0.167675	0.264828	0.0885577	0.652239	0.195593	0.390654	0.527889	22	22	22	19
High	P27797	Calreticulin OS=Homo sapiens OX=9606 GN=CALR PE=1 SV=1	617	32	24	55	48.1	1.61367e+07	1.34231e+07	8.64709e+06	9.3837e+06	9.88229e+06	7.90505e+06	4.67092e+08	4.59215e+08	4.0582e+08	4.02022e+08	4.44634e+08	4.32613e+08	548476	241477	239027	170412	229851	114835	247980	258402	210622	242940	173658	187344	-0.257	0.271	-0.938	-0.057	-5.5	-6.223	-0.451	0.375099	0.810252	0.186031	0.835168	1.60972e-06	8.77776e-06	0.479329	14	6	8	9
High	P51608	Methyl-CpG-binding protein 2 OS=Homo sapiens OX=9606 GN=MECP2 PE=1 SV=1	50	10	10	24	52.4	0	0	0	0	0	0	0	0	0	0	0	0	536562	507206	699599	603185	413640	549237	581662	468331	622750	574901	471495	365863	-0.258	-0.156	-0.158					0.464228	0.900416	0.624353					5	3	2	3
High	P57678	Gem-associated protein 4 OS=Homo sapiens OX=9606 GN=GEMIN4 PE=1 SV=2	743	49	37	40	120	2.48725e+07	2.03797e+07	2.27326e+07	2.03619e+07	1.706e+07	1.65883e+07	8.88043e+06	9.69432e+06	9.61908e+06	9.29713e+06	9.12059e+06	8.97438e+06	6.25233e+06	5.78022e+06	5.84287e+06	5.47773e+06	5.01584e+06	4.4784e+06	6.54629e+06	7.43231e+06	7.138e+06	5.45148e+06	6.23336e+06	5.96891e+06	-0.259	0.24	-0.26	-0.041	-1.609	-2.183	-0.333	0.190982	0.522311	0.153002	0.846026	7.37621e-05	1.26242e-05	0.377353	29	23	26	26
High	Q86UE4	Protein LYRIC OS=Homo sapiens OX=9606 GN=MTDH PE=1 SV=2	880	43	31	56	63.8	8.65401e+07	8.85728e+07	9.60557e+07	6.51892e+07	7.86491e+07	6.09972e+07	4.31317e+07	3.52863e+07	4.49285e+07	4.95036e+07	4.26963e+07	4.49601e+07	2.77783e+07	2.66404e+07	2.98853e+07	1.84861e+07	2.74015e+07	2.8661e+07	2.53253e+07	2.55783e+07	3.12597e+07	1.67379e+07	3.01571e+07	2.3432e+07	-0.259	-0.099	-0.202	0.158	-1.575	-1.888	-0.412	0.521968	0.960593	0.499886	0.674612	0.00111551	0.000146173	0.284808	25	27	26	25
High	Q86UP2	Kinectin OS=Homo sapiens OX=9606 GN=KTN1 PE=1 SV=1	2060	135	96	64	156.2	2.91237e+07	2.9126e+07	3.0016e+07	2.92329e+07	2.58017e+07	2.91302e+07	2.15066e+07	2.11343e+07	1.98782e+07	3.44522e+07	2.16382e+07	2.23715e+07	1.66972e+07	1.53242e+07	1.44829e+07	1.06849e+07	9.26163e+06	9.53389e+06	1.58537e+07	1.56208e+07	1.45821e+07	1.31872e+07	1.21968e+07	1.30704e+07	-0.26	0.385	-0.658	0.295	-1.129	-1.585	-0.071	0.14959	0.209111	0.0143885	0.647034	0.000212366	1.64496e-05	0.796477	66	63	63	56
High	Q9NRR4	Ribonuclease 3 OS=Homo sapiens OX=9606 GN=DROSHA PE=1 SV=2	216	29	25	21	159.2	766057	690916	692353	687806	536180	580583	178120	119589	285979	0	265633	319840	1.70744e+06	1.52626e+06	1.50033e+06	1.09182e+06	1.08963e+06	1.13997e+06	1.30831e+06	1.55942e+06	1.1911e+06	1.05472e+06	1.12705e+06	1.18652e+06	-0.262	0.019	-0.509	0.674	0.907	0.629	-0.258	0.277069	0.974565	0.0183056	0.621833	0.00130029	0.00102346	0.46622	8	3	5	5
High	O60664	Perilipin-3 OS=Homo sapiens OX=9606 GN=PLIN3 PE=1 SV=3	345	30	20	63	47	4.5838e+06	3.68025e+06	3.11016e+06	2.91841e+06	2.51079e+06	2.56767e+06	7.29126e+07	7.96547e+07	7.93789e+07	7.88221e+07	7.36447e+07	7.40321e+07	55216.1	75881.2	0	0	0	60491.7	43455.3	82860.9	0	52562.3	0	47567.5	-0.263		-0.098	-0.034	-5.733	-5.952	-0.493	0.70745		0.862244	0.887755	2.77322e-06	8.5889e-05	0.298734	8	6	7	5
High	P43243	Matrin-3 OS=Homo sapiens OX=9606 GN=MATR3 PE=1 SV=2	1123	58	37	45	94.6	5.22441e+07	4.77787e+07	4.83729e+07	3.6255e+07	3.46738e+07	3.13603e+07	2.16188e+07	1.85094e+07	1.91267e+07	1.98455e+07	1.90109e+07	1.88924e+07	6.04097e+07	5.17808e+07	4.42771e+07	4.9508e+07	4.09585e+07	4.1619e+07	5.21444e+07	4.58978e+07	4.42365e+07	4.13417e+07	4.38347e+07	3.38242e+07	-0.263	-0.154	-0.238	-0.034	0.212	-0.172	-0.538	0.294005	0.788536	0.325747	0.897177	0.244089	0.211601	0.12355	31	29	28	31
High	Q9NY12	H/ACA ribonucleoprotein complex subunit 1 OS=Homo sapiens OX=9606 GN=GAR1 PE=1 SV=1	109	5	5	26	22.3	4.82608e+07	4.65692e+07	5.13969e+07	2.81313e+07	2.89544e+07	2.30766e+07	1.84151e+07	7.78454e+06	7.75972e+06	1.20146e+07	7.47102e+06	1.23319e+07	7.75802e+06	6.93823e+06	7.60501e+06	7.38993e+06	5.84392e+06	5.96811e+06	7.6268e+06	8.72754e+06	7.80431e+06	7.37842e+06	6.73974e+06	6.02778e+06	-0.264	0.073	-0.222	-0.002	-1.99	-2.936	-0.873	0.227185	0.935405	0.264067	0.997978	4.13563e-05	3.83342e-06	0.0512241	4	5	5	4
High	Q71RC2	La-related protein 4 OS=Homo sapiens OX=9606 GN=LARP4 PE=1 SV=3	1236	55	32	44	80.5	6.91798e+07	6.88744e+07	6.62737e+07	7.57963e+07	7.1677e+07	6.50597e+07	8.69169e+06	1.56271e+07	1.57273e+07	1.56312e+07	1.22933e+07	8.10701e+06	9.34824e+07	9.14661e+07	9.36805e+07	9.37346e+07	8.1729e+07	8.01439e+07	9.24085e+07	8.58876e+07	8.70843e+07	7.49889e+07	7.9601e+07	6.66791e+07	-0.265	-0.208	-0.128	-0.152	0.057	0.32	0.054	0.186563	0.630853	0.39418	0.891002	0.719727	0.0280086	0.854925	31	27	29	29
High	P84098	Large ribosomal subunit protein eL19 OS=Homo sapiens OX=9606 GN=RPL19 PE=1 SV=1	1576	20	13	42	23.5	2.81507e+09	2.62151e+09	3.10312e+09	2.69359e+09	2.916e+09	3.31039e+09	5.20332e+08	5.08217e+08	4.86239e+08	6.13441e+08	6.45069e+08	6.19966e+08	3.59819e+09	3.52922e+09	3.26083e+09	3.08699e+09	2.0636e+09	2.22617e+09	3.43748e+09	2.96374e+09	3.15105e+09	2.03759e+09	3.14229e+09	2.8829e+09	-0.266	0.127	-0.515	0.311	-0.165	-0.23	0.061	0.410628	0.928799	0.0996646	0.253077	0.482026	0.274164	0.858481	10	8	10	8
High	Q8WWM7	Ataxin-2-like protein OS=Homo sapiens OX=9606 GN=ATXN2L PE=1 SV=2	1618	73	48	43	113.3	5.00439e+07	4.83999e+07	4.91703e+07	3.86296e+07	4.45025e+07	5.06706e+07	4.66261e+07	4.3675e+07	4.50624e+07	4.50106e+07	4.39708e+07	4.79609e+07	5.97173e+07	5.41569e+07	5.97154e+07	4.49596e+07	5.18578e+07	5.38078e+07	4.98083e+07	5.27251e+07	5.48399e+07	3.76552e+07	5.20304e+07	4.22586e+07	-0.266	-0.2	-0.207	0.016	-0.024	0.025	-0.15	0.300938	0.728688	0.230727	0.94127	0.91321	0.838919	0.669513	31	25	28	26
High	Q9Y3C1	Nucleolar protein 16 OS=Homo sapiens OX=9606 GN=NOP16 PE=1 SV=2	389	20	13	63	21.2	4.08625e+07	3.89809e+07	3.90314e+07	3.46529e+07	3.07128e+07	2.77137e+07	9.47582e+07	1.0117e+08	9.70047e+07	9.59299e+07	8.51138e+07	8.82255e+07	4.54024e+07	4.33971e+07	4.34643e+07	3.93992e+07	3.94697e+07	4.19485e+07	4.62583e+07	4.21461e+07	4.62511e+07	3.71102e+07	3.5818e+07	3.90048e+07	-0.266	-0.11	-0.131	-0.123	0.271	0.023	-0.359	0.149516	0.762007	0.298519	0.621833	0.114042	0.821189	0.306686	8	11	10	12
High	Q9BQA1	Methylosome protein WDR77 OS=Homo sapiens OX=9606 GN=WDR77 PE=1 SV=1	94	11	9	41	36.7	6.03514e+06	4.29465e+06	4.79854e+06	5.12616e+06	4.15516e+06	3.58187e+06	3.69873e+07	3.07755e+07	2.7651e+07	3.38733e+07	3.13196e+07	3.50806e+07	382077	292891	456866	289816	168122	285396	624202	472475	574636	575965	359842	469654	-0.267	0.936		0.081	-3.205	-4.376	-0.235	0.456801	0.261657		0.840544	2.94064e-05	1.26242e-05	0.638663	3	3	0	4
High	P51532	SWI/SNF-related matrix-associated actin-dependent regulator of chromatin subfamily A member 4 OS=Homo sapiens OX=9606 GN=SMARCA4 PE=1 SV=2	229	33	28	21	184.5	211301	116161	138695	145369	215963	86566.3	1.56807e+06	1.5413e+06	1.59657e+06	2.37522e+06	1.21943e+06	1.09846e+06	292742	288333	244912	233769	183840	202477	194440	223906	226893	195334	186968	154980	-0.268	-0.207	-0.416	-0.093	0.353	0.451	-0.108	0.267466	0.68628	0.0880331	0.927604	0.372362	0.128626	0.922018	10	5	4	7
High	P54132	RecQ-like DNA helicase BLM OS=Homo sapiens OX=9606 GN=BLM PE=1 SV=1	422	52	41	40	158.9	1.13492e+06	1.13942e+06	1.40614e+06	1.53456e+06	1.49637e+06	1.03502e+06	130085	171906	161788	65736.2	169174	109667	4.16787e+06	4.09222e+06	3.65227e+06	4.33519e+06	2.74162e+06	3.27753e+06	3.72938e+06	3.58353e+06	2.97268e+06	3.36313e+06	2.64852e+06	2.55094e+06	-0.269	-0.259	-0.226		1.086	1.474	0.129	0.335022	0.740109	0.440926		0.0031986	0.000587584	0.782608	10	12	12	15
High	P58107	Epiplakin OS=Homo sapiens OX=9606 GN=EPPK1 PE=1 SV=3	725	95	73	41	555.3	30638.4	18602.8	28940.9	0	0	0	0	0	0	0	0	0	1.97086e+06	3.24587e+06	1.76026e+06	1.30199e+06	1.09303e+06	1.06071e+06	1.48669e+06	2.03011e+06	1.80296e+06	1.63385e+06	1.3966e+06	1.3623e+06	-0.269	0.347	-0.966			5.494		0.321334	0.375527	0.054736			2.90636e-06		15	25	13	6
High	Q8WYQ5	Microprocessor complex subunit DGCR8 OS=Homo sapiens OX=9606 GN=DGCR8 PE=1 SV=1	234	27	24	36	86	4.15883e+06	4.05743e+06	3.67117e+06	4.16845e+06	3.72722e+06	3.45316e+06	419683	530261	648738	672368	419715	152858	4.11511e+06	3.87281e+06	3.85972e+06	3.7046e+06	3.05761e+06	3.21069e+06	3.27836e+06	3.63272e+06	3.27499e+06	2.61766e+06	3.38873e+06	2.51146e+06	-0.269	-0.236	-0.253	-0.581	-0.423	-0.256	-0.069	0.300488	0.667054	0.156685	0.739808	0.05718	0.0862058	0.820697	7	6	8	7
High	Q92499	ATP-dependent RNA helicase DDX1 OS=Homo sapiens OX=9606 GN=DDX1 PE=1 SV=2	724	53	32	54	82.4	4.01735e+07	4.89708e+07	5.02259e+07	4.04813e+07	4.48029e+07	2.28645e+07	3.75823e+07	3.50523e+07	3.56431e+07	3.72361e+07	3.46819e+07	3.88731e+07	1.82845e+07	1.85697e+07	1.75886e+07	1.35628e+07	1.46468e+07	1.59943e+07	1.46666e+07	1.77798e+07	1.77843e+07	1.16865e+07	1.60529e+07	1.41364e+07	-0.269	-0.087	-0.303	0.032	-1.322	-1.653	-0.418	0.339339	0.920824	0.0854879	0.891314	0.00550904	5.05823e-05	0.549394	18	19	22	16
High	P78362	SRSF protein kinase 2 OS=Homo sapiens OX=9606 GN=SRPK2 PE=1 SV=3	511	35	21	42	77.5	6.71015e+06	6.30317e+06	7.46518e+06	6.63189e+06	5.59181e+06	5.99011e+06	3.72645e+06	3.03974e+06	3.69355e+06	4.70314e+06	3.27264e+06	4.68059e+06	8.11546e+06	7.33204e+06	8.34991e+06	6.42564e+06	6.10127e+06	6.13162e+06	6.9765e+06	7.40655e+06	7.74191e+06	6.27161e+06	6.23891e+06	5.83582e+06	-0.27	-0.025	-0.349	0.261	0.013	-0.131	-0.169	0.142073	0.965624	0.0502726	0.652239	0.933182	0.284994	0.609016	19	17	20	19
High	Q9H1I8	Activating signal cointegrator 1 complex subunit 2 OS=Homo sapiens OX=9606 GN=ASCC2 PE=1 SV=3	181	19	16	23	86.3	2.18481e+06	1.97228e+06	1.98458e+06	1.81747e+06	2.00369e+06	1.84967e+06	1.92374e+06	2.04606e+06	2.4808e+06	2.91458e+06	1.7115e+06	2.3701e+06	864741	717057	731230	501853	730566	666163	523492	577884	631596	427473	548698	465107	-0.27	-0.388	-0.298	0.092	-1.983	-1.71	-0.115	0.277612	0.508682	0.283867	0.89525	3.16189e-05	0.00011601	0.689098	9	8	10	8
High	Q9P0M9	Large ribosomal subunit protein bL27m OS=Homo sapiens OX=9606 GN=MRPL27 PE=1 SV=1	101	8	7	43	16.1	1.38007e+07	1.40761e+07	1.37215e+07	1.24143e+07	1.12226e+07	8.16703e+06	6.04813e+06	6.74868e+06	5.38692e+06	4.46291e+06	6.09966e+06	4.4362e+06	9.61543e+06	9.62914e+06	9.63238e+06	6.73442e+06	8.42883e+06	6.86524e+06	1.02309e+07	9.57643e+06	8.73751e+06	8.03523e+06	9.00647e+06	6.7479e+06	-0.27	0.109	-0.398	-0.288	-0.407	-0.925	-0.409	0.289166	0.900416	0.0683406	0.598048	0.119141	0.000502064	0.382562	4	2	2	3
High	P04406	Glyceraldehyde-3-phosphate dehydrogenase OS=Homo sapiens OX=9606 GN=GAPDH PE=1 SV=3	1749	41	16	60	36	1.95689e+08	1.68725e+08	1.08249e+08	1.17127e+08	1.35085e+08	1.53756e+08	5.49612e+09	5.86635e+09	5.061e+09	5.74358e+09	5.30293e+09	5.62937e+09	1.04477e+07	1.69112e+07	1.09311e+07	6.98702e+06	9.01635e+06	8.00611e+06	9.52857e+06	9.58722e+06	1.0078e+07	7.5245e+06	7.74068e+06	8.99978e+06	-0.271	0.019	-0.646	0.024	-4.06	-4.264	-0.185	0.183365	0.982599	0.104987	0.928547	2.59594e-06	1.10866e-05	0.754083	23	22	21	22
High	Q9Y2P8	RNA 3'-terminal phosphate cyclase-like protein OS=Homo sapiens OX=9606 GN=RCL1 PE=1 SV=3	90	11	10	24	40.8	0	0	0	0	0	0	0	0	0	0	0	0	1.17306e+06	1.33442e+06	1.33321e+06	775382	1.05791e+06	1.13798e+06	1.05939e+06	1.53984e+06	1.1393e+06	741170	1.2188e+06	1.1716e+06	-0.271	0.06	-0.387					0.52388	0.968419	0.176377					2	2	3	4
High	Q13243	Serine/arginine-rich splicing factor 5 OS=Homo sapiens OX=9606 GN=SRSF5 PE=1 SV=1	150	9	6	25	31.2	1.39492e+07	1.37339e+07	1.51103e+07	8.08338e+06	1.28547e+07	1.41959e+07	7.5187e+06	7.6877e+06	3.766e+06	2.14342e+06	3.07409e+06	2.77626e+06	2.40048e+07	2.24145e+07	2.44966e+07	1.61301e+07	2.25255e+07	1.83057e+07	2.00171e+07	2.11848e+07	2.45873e+07	1.86329e+07	1.87499e+07	1.6834e+07	-0.275	-0.059	-0.329	-1.191	0.665	0.4	-0.324	0.207516	0.960593	0.175132	0.325499	0.0379894	0.0437718	0.573586	4	4	5	4
High	O15446	DNA-directed RNA polymerase I subunit RPA34 OS=Homo sapiens OX=9606 GN=POLR1G PE=1 SV=1	175	19	12	37	55	4.27748e+06	4.93516e+06	4.75219e+06	4.03858e+06	4.87013e+06	4.19763e+06	9.67305e+06	3.14942e+06	2.69833e+06	1.00589e+07	9.91056e+06	9.59323e+06	1.73025e+06	1.66967e+06	2.27511e+06	1.91361e+06	2.03195e+06	1.9422e+06	1.66645e+06	1.36071e+06	1.71958e+06	1.2072e+06	1.39557e+06	1.29831e+06	-0.278	-0.596	0.067	1.18	-1.746	-1.244	-0.094	0.244406	0.0407121	0.784201	0.505042	4.52797e-05	5.42312e-05	0.767625	6	10	10	8
High	Q9BQ04	RNA-binding protein 4B OS=Homo sapiens OX=9606 GN=RBM4B PE=1 SV=1	674	35	5	69	40.1	1.06437e+08	1.05622e+08	1.06037e+08	9.04338e+07	8.88541e+07	7.82348e+07	5.63942e+07	4.01639e+07	5.85942e+07	4.82667e+07	4.07987e+07	4.96828e+07	8.22827e+07	7.89288e+07	7.6119e+07	6.69186e+07	6.95033e+07	6.72269e+07	7.36445e+07	7.60587e+07	6.96426e+07	5.79155e+07	6.61722e+07	5.7112e+07	-0.278	-0.172	-0.22	-0.147	-0.507	-0.644	-0.308	0.162627	0.643765	0.114403	0.789609	0.0126998	0.000547368	0.326463	21	19	20	17
High	Q13472	DNA topoisomerase 3-alpha OS=Homo sapiens OX=9606 GN=TOP3A PE=1 SV=1	277	32	27	33	112.3	683616	608206	821676	1.16767e+06	1.37698e+06	1.24638e+06	85717.3	88652.5	443264	242887	329412	118121	2.4366e+06	2.34078e+06	1.87469e+06	2.68199e+06	1.16624e+06	1.98557e+06	2.00566e+06	2.08224e+06	1.54177e+06	2.03491e+06	1.39641e+06	1.26919e+06	-0.279	-0.261	-0.261	0.496	0.283	1.395	0.851	0.464773	0.874736	0.620739	0.83643	0.25786	0.00691085	0.0824694	4	6	7	9
High	P98179	RNA-binding protein 3 OS=Homo sapiens OX=9606 GN=RBM3 PE=1 SV=1	219	11	6	40	17.2	6.13392e+07	6.21048e+07	5.54787e+07	3.79674e+07	5.14587e+07	2.89018e+07	2.70064e+07	3.13586e+07	3.49113e+07	3.51439e+07	2.50855e+07	2.38275e+07	5.20458e+07	3.9999e+07	5.28124e+07	3.18279e+07	4.40296e+07	5.21083e+07	4.78028e+07	4.51292e+07	5.47828e+07	3.1928e+07	5.33252e+07	3.85161e+07	-0.283	-0.052	-0.197	-0.164	0.072	-0.511	-0.635	0.433706	0.974565	0.581441	0.770686	0.830837	0.0501453	0.294925	5	5	3	4
High	P25205	DNA replication licensing factor MCM3 OS=Homo sapiens OX=9606 GN=MCM3 PE=1 SV=3	450	49	39	54	90.9	1.3783e+06	1.17276e+06	1.10519e+06	1.12446e+06	1.34864e+06	1.13646e+06	3.87514e+07	3.81636e+07	4.11059e+07	3.78937e+07	3.67511e+07	3.73611e+07	84734.9	126840	73090.2	83773.6	68131.7	103936	63340.7	94962.9	64286.9	43801.4	55924.3	87523.8	-0.284	-0.489		-0.075	-4.324	-3.852	-0.017	0.586023	0.643765		0.709385	1.63495e-05	5.41047e-06	0.965485	15	10	10	8
High	Q14690	Protein RRP5 homolog OS=Homo sapiens OX=9606 GN=PDCD11 PE=1 SV=3	812	81	71	43	208.6	2.81601e+06	2.73341e+06	3.09995e+06	3.04911e+06	2.61605e+06	3.02468e+06	614471	526908	1.10921e+06	348569	629258	585459	6.24201e+06	5.71651e+06	6.32116e+06	6.0605e+06	4.79512e+06	4.84744e+06	5.68002e+06	6.26773e+06	5.99716e+06	5.53704e+06	4.70857e+06	4.52609e+06	-0.285	-0.085	-0.226	-0.495	0.763	0.854	0.005	0.187604	0.919445	0.258375	0.674612	0.00279656	0.00113639	0.984579	21	22	21	25
High	Q9NVI7	ATPase family AAA domain-containing protein 3A OS=Homo sapiens OX=9606 GN=ATAD3A PE=1 SV=3	186	25	20	36	66.2	2.32819e+06	1.71475e+06	2.17735e+06	2.0837e+06	1.88072e+06	1.1637e+06	2.41191e+06	2.81283e+06	3.01374e+06	2.52216e+06	2.67934e+06	541886	622727	678952	500131	470417	638434	333110	429408	597864	424151	486830	524375	235845	-0.285	-0.244	-0.36	-0.827	-2.081	-2.147	-0.31	0.643644	0.911196	0.394555	0.675647	0.0024023	0.000379057	0.631165	7	7	8	7
High	Q13435	Splicing factor 3B subunit 2 OS=Homo sapiens OX=9606 GN=SF3B2 PE=1 SV=2	690	71	39	50	100.2	4.50386e+06	4.48057e+06	4.42108e+06	3.81737e+06	4.07592e+06	3.18587e+06	3.95455e+07	3.35996e+07	3.39107e+07	3.55097e+07	3.22776e+07	3.37535e+07	3.38572e+06	3.75388e+06	3.88664e+06	3.56879e+06	3.00518e+06	3.00449e+06	3.35122e+06	3.60106e+06	3.91222e+06	3.41779e+06	2.91813e+06	2.60349e+06	-0.288	-0.104	-0.205	-0.073	-0.311	-0.49	-0.283	0.247767	0.886988	0.258375	0.79854	0.13475	0.00599717	0.411985	15	12	18	21
High	P04632	Calpain small subunit 1 OS=Homo sapiens OX=9606 GN=CAPNS1 PE=1 SV=1	235	19	9	56	28.3	9.13808e+06	6.41565e+06	7.72435e+06	5.24115e+06	7.60938e+06	4.00646e+06	8.64053e+07	8.19096e+07	8.52724e+07	8.10427e+07	8.52516e+07	8.20774e+07	397092	344470	316072	223615	81033.4	294365	225045	391035	335595	192107	308620	271878	-0.291	0.532	-1.006	-0.03	-4.425	-5.458	-0.501	0.528539	0.788493	0.214424	0.886147	2.16632e-05	8.75997e-05	0.459531	6	5	6	6
High	Q9BSJ8	Extended synaptotagmin-1 OS=Homo sapiens OX=9606 GN=ESYT1 PE=1 SV=1	286	37	26	35	122.8	1.17435e+06	889552	1.01568e+06	932442	930715	909455	6.66731e+06	7.01371e+06	6.85256e+06	6.60598e+06	5.74378e+06	6.24376e+06	42090.8	89209.2	51753.9	86395.2	82520.9	120012	63123.5	88701.2	119453	69517.9	85936.3	61012.5	-0.292	-0.41	0.713	-0.145	-3.693	-3.425	-0.142	0.520397	0.522311	0.183821	0.593196	3.72298e-06	9.61569e-06	0.688526	9	10	10	10
High	A0AAG2UWQ9	NF-kappa-B-repressing factor OS=Homo sapiens OX=9606 GN=NKRF PE=1 SV=1	603	56	40	52	88.1	1.3048e+07	9.34599e+06	1.19953e+07	1.2684e+07	1.01613e+07	6.38803e+06	4.28116e+07	3.9515e+07	3.96321e+07	4.32329e+07	3.94641e+07	4.20004e+07	1.65032e+07	1.62426e+07	1.54865e+07	1.47045e+07	1.19328e+07	1.26267e+07	1.53858e+07	1.48448e+07	1.38418e+07	1.3255e+07	1.16105e+07	1.11375e+07	-0.294	-0.123	-0.302	0.032	0.353	0.2	-0.276	0.159897	0.813821	0.114572	0.891002	0.268429	0.297877	0.689098	23	23	25	27
High	Q7L014	Probable ATP-dependent RNA helicase DDX46 OS=Homo sapiens OX=9606 GN=DDX46 PE=1 SV=2	125	27	25	26	117.3	149761	136611	137683	151911	127841	160699	4.36332e+06	1.74434e+06	2.16218e+06	1.67607e+06	1.80822e+06	4.40616e+06	163699	185526	232545	225233	184526	176692	184075	193884	265252	152995	195252	171902	-0.294		0.019	-0.1				0.360378		0.959217	0.952602				0	0	2	1
High	Q7Z417	FMR1-interacting protein NUFIP2 OS=Homo sapiens OX=9606 GN=NUFIP2 PE=1 SV=1	1056	49	31	51	76.1	3.96427e+07	4.92554e+07	4.63465e+07	3.67348e+07	4.24253e+07	4.14701e+07	2.20546e+07	2.00706e+07	1.97271e+07	2.35931e+07	2.37366e+07	2.24906e+07	6.79905e+07	6.54687e+07	6.5666e+07	5.40992e+07	5.57325e+07	5.78401e+07	5.88126e+07	5.96106e+07	5.96925e+07	4.29764e+07	5.48905e+07	4.81811e+07	-0.294	-0.206	-0.248	0.176	0.271	0.315	-0.162	0.184582	0.643765	0.0850212	0.505042	0.137	0.0437718	0.644006	24	25	28	24
High	E9PRG8	Uncharacterized protein C11orf98 OS=Homo sapiens OX=9606 GN=C11orf98 PE=1 SV=2	221	11	8	41	14.2	1.09246e+08	9.45973e+07	9.79183e+07	7.44559e+07	8.27584e+07	8.10009e+07	1.96405e+07	2.21921e+07	3.11518e+07	2.78698e+07	2.26787e+07	2.53035e+07	1.02377e+08	9.66394e+07	1.03227e+08	9.66586e+07	8.86329e+07	9.3264e+07	1.10634e+08	9.48558e+07	1.04482e+08	7.8014e+07	7.6974e+07	9.87629e+07	-0.296	-0.143	-0.118	0.079	0.083	-0.114	-0.34	0.240452	0.786798	0.366694	0.897665	0.633971	0.341911	0.303468	4	6	4	4
High	Q01780	Exosome complex component 10 OS=Homo sapiens OX=9606 GN=EXOSC10 PE=1 SV=2	267	35	30	45	100.8	4.10145e+06	4.34987e+06	5.07257e+06	4.13396e+06	4.00716e+06	3.92597e+06	5.5254e+06	4.11771e+06	5.08877e+06	5.68621e+06	4.95155e+06	4.86139e+06	892220	135107	147797	121848	120804	80475.7	71740.2	94716.5	109712	41151.7	138605	70144.2	-0.299	-0.522	-1.304	0.08	-5.77	-5.407	-0.159	0.725531	0.768555	0.297579	0.849512	3.313e-05	2.24062e-06	0.623195	20	18	21	17
High	Q16637	Survival motor neuron protein OS=Homo sapiens OX=9606 GN=SMN1 PE=1 SV=1	461	20	10	42	31.8	6.76188e+07	7.01834e+07	5.7479e+07	6.4318e+07	5.41572e+07	4.89957e+07	2.91096e+07	2.34966e+07	2.83286e+07	3.74164e+07	3.47458e+07	3.75579e+07	7.59707e+07	7.19672e+07	6.9734e+07	6.76624e+07	6.6766e+07	5.85089e+07	8.86915e+07	7.99352e+07	8.33374e+07	6.65355e+07	6.65198e+07	7.16154e+07	-0.299	0.087	-0.176	0.444	0.298	-0.015	-0.226	0.117509	0.855459	0.258375	0.275833	0.108007	0.914898	0.56767	14	11	13	12
High	Q8IWX8	Calcium homeostasis endoplasmic reticulum protein OS=Homo sapiens OX=9606 GN=CHERP PE=1 SV=3	82	10	9	12	103.6	343733	400980	286065	349091	467388	107608	2.44008e+06	1.83077e+06	1.84557e+06	2.17381e+06	2.09131e+06	662421	263874	231956	134524	233697	95884.4	240930	235205	239861	254161	205133	174853	213823	-0.301	0.169	-0.203	-0.484	-0.398	-0.956	-0.389	0.162627	0.947587	0.796833	0.758687	0.521848	0.0591737	0.764703	2	3	3	2
High	Q9UKE5	TRAF2 and NCK-interacting protein kinase OS=Homo sapiens OX=9606 GN=TNIK PE=1 SV=1	243	40	22	26	154.8	601630	606866	588739	571930	634471	487763	1.3186e+06	1.06338e+06	1.21085e+06	1.36978e+06	1.37241e+06	1.49669e+06	580255	567941	642454	539101	469285	616883	524956	608315	773744	384235	606615	565040	-0.303	-0.082	-0.147	0.243	-0.142	-0.154	-0.093	0.449957	0.960593	0.473414	0.505042	0.571957	0.298608	0.772999	11	11	12	12
High	Q06830	Peroxiredoxin-1 OS=Homo sapiens OX=9606 GN=PRDX1 PE=1 SV=1	623	29	9	72	22.1	1.48893e+08	1.26588e+08	8.55026e+07	1.01197e+08	1.02351e+08	8.77213e+07	4.34053e+09	4.0522e+09	4.16149e+09	4.22389e+09	3.96087e+09	4.16386e+09	2.47149e+06	4.75752e+06	3.10708e+06	2.05095e+06	5.58906e+06	2.08239e+06	2.24993e+06	2.67541e+06	2.91066e+06	1.74607e+06	2.12554e+06	2.51049e+06	-0.304	-0.452	-0.205	-0.024	-5.524	-5.348	-0.276	0.329284	0.788493	0.801431	0.915223	1.47245e-06	6.48874e-05	0.626233	14	13	12	14
High	Q9UGN5	Poly [ADP-ribose] polymerase 2 OS=Homo sapiens OX=9606 GN=PARP2 PE=1 SV=2	144	19	15	30	66.2	394512	477209	462684	371756	162784	643330	4.11089e+06	0	226815	3.41914e+06	274817	340895	2.62177e+06	2.41061e+06	2.49375e+06	2.44658e+06	2.04448e+06	2.37968e+06	2.68297e+06	2.48955e+06	2.69291e+06	2.10471e+06	2.32213e+06	1.94772e+06	-0.306	-0.107	-0.135	-0.497	2.645	2.365	-0.387	0.138442	0.839809	0.409623	0.929387	0.00239526	8.87283e-06	0.744341	5	9	4	3
High	P10809	60 kDa heat shock protein, mitochondrial OS=Homo sapiens OX=9606 GN=HSPD1 PE=1 SV=2	2309	69	32	74	61	1.55981e+08	1.37407e+08	1.07399e+08	9.53946e+07	1.03557e+08	9.77864e+07	3.35949e+09	3.14992e+09	3.25351e+09	2.84399e+09	2.75652e+09	3.15241e+09	3.75417e+06	3.98726e+06	4.14971e+06	3.01736e+06	3.60572e+06	3.58562e+06	3.05258e+06	4.27334e+06	4.03743e+06	2.61394e+06	3.14261e+06	3.38441e+06	-0.307	-0.163	-0.224	-0.159	-5.028	-5.283	-0.418	0.322304	0.771282	0.206997	0.569321	1.20466e-06	1.47673e-06	0.339029	36	33	30	33
High	P82914	Small ribosomal subunit protein uS15m OS=Homo sapiens OX=9606 GN=MRPS15 PE=1 SV=1	55	7	7	26	29.8	4.98005e+06	5.99632e+06	5.71024e+06	5.95569e+06	5.39573e+06	2.38784e+06	4.23578e+06	2.96578e+06	2.39118e+06	4.36067e+06	3.46527e+06	4.11881e+06	1.37725e+06	1.46623e+06	1.40997e+06	1.37271e+06	1.52635e+06	1.06566e+06	1.25539e+06	1.3879e+06	1.41257e+06	898189	1.5541e+06	931246	-0.307	-0.26	-0.117	0.35	-1.961	-2.085	-0.384	0.441624	0.8021	0.635234	0.643986	0.0045627	5.03884e-05	0.671614	2	3	3	4
High	Q9UNX4	WD repeat-containing protein 3 OS=Homo sapiens OX=9606 GN=WDR3 PE=1 SV=1	302	41	31	38	106	1.27445e+06	1.66886e+06	1.53937e+06	1.08323e+06	1.25277e+06	1.18374e+06	1.92921e+06	1.20171e+06	1.45419e+06	1.30924e+06	1.45729e+06	1.62168e+06	1.75327e+06	1.63171e+06	1.77982e+06	1.226e+06	1.21528e+06	1.57088e+06	1.27968e+06	1.46133e+06	1.68881e+06	976999	1.44331e+06	1.18363e+06	-0.307	-0.163	-0.374		0.018	-0.161	-0.342	0.348989	0.839809	0.1093		0.933182	0.388812	0.377352	13	10	16	10
High	Q9Y265	RuvB-like 1 OS=Homo sapiens OX=9606 GN=RUVBL1 PE=1 SV=1	980	42	26	71	50.2	8.05187e+07	7.04034e+07	7.15211e+07	6.55482e+07	6.38728e+07	5.85958e+07	2.2902e+08	2.29549e+08	2.40025e+08	2.17334e+08	2.09138e+08	2.1995e+08	5.3078e+07	5.50391e+07	4.61249e+07	3.13305e+07	2.00184e+07	4.44834e+07	3.80309e+07	4.50741e+07	4.11467e+07	3.60136e+07	3.17687e+07	3.23755e+07	-0.31	0.136	-0.757	-0.112	-0.909	-1.287	-0.242	0.146798	0.942664	0.145753	0.598048	0.000643923	0.00664427	0.437606	27	23	27	27
High	Q8N9T8	Protein KRI1 homolog OS=Homo sapiens OX=9606 GN=KRI1 PE=1 SV=3	163	18	16	29	82.5	613166	445821	622417	365003	283111	440711	0	0	0	107118	0	189091	1.72576e+06	1.49984e+06	2.26308e+06	1.66089e+06	1.54287e+06	1.4792e+06	1.80218e+06	1.69871e+06	1.82474e+06	1.49068e+06	1.39455e+06	1.4086e+06	-0.311	-0.124	-0.209		2.002	1.493	-0.634	0.0974154	0.738214	0.436478		0.000100189	0.000197192	0.289934	5	6	6	3
High	Q9P2E9	Ribosome-binding protein 1 OS=Homo sapiens OX=9606 GN=RRBP1 PE=1 SV=5	3753	128	76	55	152.4	1.34388e+08	1.29744e+08	1.27579e+08	1.36859e+08	1.25227e+08	1.0586e+08	3.1121e+07	2.73657e+07	2.913e+07	3.04353e+07	3.05528e+07	3.11976e+07	1.33736e+08	1.29047e+08	1.28081e+08	9.31206e+07	9.30189e+07	8.42263e+07	1.28367e+08	1.34782e+08	1.28256e+08	1.09493e+08	1.07818e+08	9.82801e+07	-0.312	0.223	-0.533	0.075	-0.215	-0.536	-0.098	0.104224	0.497172	0.0143885	0.741149	0.222936	0.00216482	0.764703	78	74	80	75
High	P13498	Cytochrome b-245 light chain OS=Homo sapiens OX=9606 GN=CYBA PE=1 SV=3	56	3	3	14	21	9.62539e+06	9.78134e+06	9.8659e+06	8.93559e+06	7.5951e+06	6.51504e+06	8.94678e+06	8.16771e+06	5.66229e+06	7.02012e+06	6.02864e+06	6.99815e+06	9.58501e+06	8.77393e+06	9.28839e+06	4.92035e+06	7.31189e+06	7.55746e+06	8.95696e+06	9.80645e+06	9.28169e+06	6.8896e+06	7.93236e+06	7.74516e+06	-0.315	0.213	-0.508	-0.161	-0.021	-0.591	-0.357	0.120031	0.777097	0.121837	0.789339	0.915744	0.0243802	0.356076	1	1	1	1
High	Q14011	Cold-inducible RNA-binding protein OS=Homo sapiens OX=9606 GN=CIRBP PE=1 SV=1	165	11	7	44	18.6	7.81938e+07	7.20425e+07	8.78228e+07	6.56283e+07	6.88474e+07	8.42804e+07	6.16744e+07	6.51975e+07	6.39933e+07	6.23364e+07	6.37192e+07	6.36327e+07	2.06824e+07	1.70879e+07	2.13126e+07	1.73222e+07	2.01702e+07	2.33054e+07	1.88137e+07	1.82698e+07	2.47449e+07	1.20783e+07	2.23337e+07	1.63698e+07	-0.315	-0.294	0.037	-0.009	-2.143	-1.975	-0.126	0.472444	0.758516	0.890307	0.965368	0.000290357	3.89956e-05	0.738613	5	6	7	4
High	Q9H0S4	Probable ATP-dependent RNA helicase DDX47 OS=Homo sapiens OX=9606 GN=DDX47 PE=1 SV=1	228	22	16	47	50.6	2.55289e+06	2.85111e+06	2.53542e+06	2.86445e+06	2.66648e+06	2.37241e+06	2.25549e+06	2.40823e+06	7.97424e+06	2.48162e+06	9.39835e+06	9.28418e+06	1.8626e+06	1.90372e+06	1.93576e+06	1.37367e+06	1.81106e+06	1.56378e+06	1.30751e+06	1.95675e+06	2.51279e+06	1.22499e+06	2.03011e+06	1.33971e+06	-0.316	-0.075	-0.273	0.774	-0.814	-0.749	-0.009	0.542897	0.960593	0.183821	0.738369	0.0142907	0.00234968	0.977485	7	8	14	10
High	O43823	A-kinase anchor protein 8 OS=Homo sapiens OX=9606 GN=AKAP8 PE=1 SV=1	152	17	13	27	76.1	1.45895e+06	1.71273e+06	1.41102e+06	1.37358e+06	1.39469e+06	1.54927e+06	1.94521e+06	2.01225e+06	1.80869e+06	1.60679e+06	1.02281e+06	1.25865e+06	1.56807e+06	1.42687e+06	1.52575e+06	1.91398e+06	1.9242e+06	2.08297e+06	5.44521e+06	1.46312e+06	1.07552e+06	1.33131e+06	2.12321e+06	1.56862e+06	-0.317	-0.264	0.389	-0.592	0.193	0.374	-0.083	0.788064	0.68628	0.0339345	0.358845	0.403155	0.0228676	0.793296	3	5	3	1
High	Q16576	Histone-binding protein RBBP7 OS=Homo sapiens OX=9606 GN=RBBP7 PE=1 SV=1	371	24	9	46	47.8	8.41185e+06	7.30308e+06	7.7116e+06	7.75284e+06	7.079e+06	4.02441e+06	9.34135e+07	8.61152e+07	6.50249e+07	9.23393e+07	9.50776e+07	9.64002e+07	4.61561e+06	4.22331e+06	3.86215e+06	3.31128e+06	3.14083e+06	3.6876e+06	3.0042e+06	4.03894e+06	3.74814e+06	3.05938e+06	3.26244e+06	2.35044e+06	-0.318	-0.236	-0.324	0.231	-1.078	-1.209	-0.367	0.318142	0.667054	0.107062	0.63333	0.0132273	0.000102348	0.580275	9	9	5	13
High	Q8N0Z6	Tetratricopeptide repeat protein 5 OS=Homo sapiens OX=9606 GN=TTC5 PE=1 SV=2	69	15	13	39	48.9	45810.4	119242	80455.5	99729.9	133187	190202	175807	190235	269844	341652	213856	271284	114932	118263	111298	47720.6	63506.9	132602	152329	168994	123220	56470.4	190754	151874	-0.318	0.675	-0.637	0.378	-0.209	-0.043	0.841	0.712395	0.762007	0.298519	0.62978	0.719748	0.939064	0.411535	4	2	2	1
High	Q8NC51	SERPINE1 mRNA-binding protein 1 OS=Homo sapiens OX=9606 GN=SERBP1 PE=1 SV=2	3826	60	41	68	44.9	1.44096e+09	1.38042e+09	1.41899e+09	1.49461e+09	1.51302e+09	2.01939e+09	3.10003e+08	2.79482e+08	3.19666e+08	3.87774e+08	3.45583e+08	3.46969e+08	2.39402e+09	1.99517e+09	2.15545e+09	1.67091e+09	1.94458e+09	1.91723e+09	2.11786e+09	2.05346e+09	2.16012e+09	1.72738e+09	1.81999e+09	1.53643e+09	-0.32	-0.122	-0.242	0.249	0.027	0.381	0.231	0.11954	0.8021	0.199568	0.435175	0.897469	0.0138293	0.553626	31	30	31	31
High	Q9BXY0	Protein MAK16 homolog OS=Homo sapiens OX=9606 GN=MAK16 PE=1 SV=2	89	11	8	31	35.3	2.03292e+06	1.82022e+06	1.95542e+06	1.25051e+06	1.25998e+06	739103	0	180212	198524	0	0	0	2.36184e+06	2.4941e+06	2.59352e+06	2.14492e+06	1.81345e+06	1.54894e+06	2.4564e+06	2.13237e+06	2.18871e+06	1.91209e+06	1.86722e+06	1.64974e+06	-0.32	-0.011	-0.447		0.78	-0.088	-0.878	0.138132	0.994748	0.0856849		0.0231071	0.596619	0.182575	5	2	3	2
High	Q9Y3D9	Small ribosomal subunit protein mS23 OS=Homo sapiens OX=9606 GN=MRPS23 PE=1 SV=2	202	12	10	55	21.8	6.89068e+07	5.83585e+07	6.30573e+07	5.72879e+07	5.40685e+07	3.9789e+07	5.22428e+07	4.0064e+07	3.71822e+07	3.79771e+07	6.73832e+07	5.98134e+07	4.5623e+06	4.15611e+06	4.1169e+06	4.64642e+06	4.75789e+06	3.04927e+06	4.14809e+06	4.08384e+06	4.18861e+06	4.10342e+06	5.17177e+06	1.6966e+06	-0.326	-0.302	-0.071	0.325	-3.914	-3.959	-0.347	0.666217	0.902636	0.83235	0.675647	0.000219124	6.58532e-06	0.440783	9	8	9	7
High	P35579	Myosin-9 OS=Homo sapiens OX=9606 GN=MYH9 PE=1 SV=4	3157	200	95	57	226.4	2.02628e+07	1.60603e+07	1.74468e+07	1.66536e+07	1.73487e+07	2.06562e+07	2.25112e+08	2.21184e+08	2.39024e+08	2.26303e+08	2.19859e+08	2.3238e+08	1.16772e+06	2.95314e+06	1.90719e+06	720181	672238	975673	2.95641e+06	3.74727e+06	5.27849e+06	3.00688e+06	2.55117e+06	3.86037e+06	-0.327	1.99	-1.266	-0.014	-2.552	-4.518	0.024	0.464766	0.00667522	0.0691186	0.949341	3.87161e-05	2.85082e-06	0.954583	92	76	80	86
High	P60174	Triosephosphate isomerase OS=Homo sapiens OX=9606 GN=TPI1 PE=1 SV=4	807	31	17	79	26.7	6.68759e+07	4.50334e+07	3.11071e+07	3.32068e+07	3.85017e+07	3.69347e+07	1.67497e+09	1.66057e+09	1.57676e+09	1.65152e+09	1.68629e+09	1.74824e+09	122470	234256	119428	0	0	0	108297	78012.2	51354.7	73032.5	0	49778.1	-0.328			0.05	-9.228		-0.329	0.619304			0.799425	1.96939e-06		0.643583	14	15	13	12
High	P05455	Lupus La protein OS=Homo sapiens OX=9606 GN=SSB PE=1 SV=2	502	35	27	51	46.8	2.99282e+07	2.54269e+07	2.74686e+07	2.59927e+07	2.18765e+07	1.92898e+07	1.26183e+08	1.11816e+08	1.12166e+08	1.13227e+08	1.21838e+08	1.19053e+08	5.72602e+06	4.45127e+06	4.68797e+06	4.65405e+06	4.35968e+06	4.51472e+06	5.52937e+06	5.08297e+06	4.63474e+06	4.85971e+06	3.53806e+06	3.80323e+06	-0.331	-0.162	-0.128	0.018	-2.463	-2.611	-0.31	0.234866	0.776285	0.502852	0.944562	3.78286e-05	2.85082e-06	0.436743	14	12	13	10
High	Q9NX55	Huntingtin-interacting protein K OS=Homo sapiens OX=9606 GN=HYPK PE=1 SV=3	186	14	8	74	13.6	1.50633e+07	1.56747e+07	1.71265e+07	1.50749e+07	1.76004e+07	1.86358e+07	5.33331e+07	4.69856e+07	5.49603e+07	5.58266e+07	5.58414e+07	1.51693e+07	1.13906e+06	1.25013e+06	1.53818e+06	844453	1.21954e+06	1.3744e+06	952340	1.32385e+06	1.55428e+06	892818	1.06253e+06	1.03458e+06	-0.333	-0.176	-0.21	-0.514	-4.1	-3.827	0.097	0.35171	0.839959	0.553182	0.760965	1.97603e-06	7.42778e-06	0.764703	4	7	4	5
High	Q9Y2X3	Nucleolar protein 58 OS=Homo sapiens OX=9606 GN=NOP58 PE=1 SV=1	329	26	21	41	59.5	5.29153e+06	4.72746e+06	5.64241e+06	4.39372e+06	3.30597e+06	2.87897e+06	2.54045e+06	2.51182e+06	3.1678e+06	1.8659e+06	1.72508e+06	1.50645e+06	7.99099e+06	7.09726e+06	7.44563e+06	6.94928e+06	5.71637e+06	5.98785e+06	7.22551e+06	7.06597e+06	7.33576e+06	6.06301e+06	5.55233e+06	5.56921e+06	-0.333	-0.114	-0.276	-0.687	0.722	0.251	-0.585	0.080084	0.8021	0.147293	0.253077	0.0112725	0.10807	0.253136	10	11	12	12
High	Q09028	Histone-binding protein RBBP4 OS=Homo sapiens OX=9606 GN=RBBP4 PE=1 SV=3	410	20	8	37	47.6	7.16764e+06	6.46916e+06	7.38837e+06	7.27771e+06	7.41903e+06	7.81776e+06	7.67071e+07	7.15557e+07	6.98954e+07	7.48184e+07	6.88932e+07	6.61428e+07	2.73552e+06	2.40613e+06	2.66765e+06	2.12396e+06	1.57677e+06	1.57346e+06	2.26228e+06	2.21303e+06	2.33178e+06	1.93339e+06	1.97159e+06	1.52572e+06	-0.335	0.047	-0.579	-0.057	-2.06	-2.008	0.1	0.167167	0.965624	0.0527275	0.814983	3.07972e-05	4.09725e-05	0.730972	11	12	11	9
High	Q8N1F7	Nuclear pore complex protein Nup93 OS=Homo sapiens OX=9606 GN=NUP93 PE=1 SV=2	270	37	30	39	93.4	2.57382e+06	2.79375e+06	2.62915e+06	3.05303e+06	3.40809e+06	2.22496e+06	1.06881e+07	1.11392e+07	1.07299e+07	9.90024e+06	9.35015e+06	9.26141e+06	103181	141163	60554.7	116194	81215.6	48807.7	55718	128495	93244.1	88855.4	74966.9	49791.4	-0.336	-0.158	-0.312	-0.192	-5.364	-5.108	0.097	0.596072	0.951329	0.664052	0.395848	7.14937e-06	1.47825e-05	0.820697	12	11	11	9
High	Q96PK6	RNA-binding protein 14 OS=Homo sapiens OX=9606 GN=RBM14 PE=1 SV=2	853	40	29	37	69.4	4.13269e+07	3.09698e+07	3.31738e+07	3.57011e+07	2.89644e+07	3.0851e+07	6.45533e+07	3.00082e+07	5.20552e+07	2.57964e+07	1.22215e+07	1.26548e+07	9.26403e+07	8.70315e+07	7.54562e+07	7.78463e+07	6.8876e+07	7.16179e+07	8.05303e+07	7.97835e+07	7.44467e+07	6.50017e+07	6.66751e+07	5.48681e+07	-0.336	-0.23	-0.221	-1.553	0.966	1.059	-0.137	0.130126	0.561666	0.228537	0.318322	0.00111974	0.000543361	0.732505	17	20	19	19
High	Q9BXJ9	N-alpha-acetyltransferase 15, NatA auxiliary subunit OS=Homo sapiens OX=9606 GN=NAA15 PE=1 SV=1	792	57	38	45	101.2	1.27078e+07	1.64523e+07	1.74872e+07	1.53534e+07	1.64399e+07	1.37508e+07	6.11366e+07	6.39264e+07	5.70963e+07	6.72876e+07	6.64652e+07	6.84693e+07	2.02857e+06	1.74292e+06	1.99583e+06	1.67628e+06	1.56665e+06	1.91541e+06	1.70106e+06	1.97574e+06	2.31071e+06	1.2403e+06	1.92281e+06	1.61586e+06	-0.337	-0.128	-0.163	0.152	-3.272	-3.168	-0.025	0.348081	0.902636	0.38492	0.54055	1.32563e-05	6.58532e-06	0.956093	27	31	27	26
High	Q07065	Cytoskeleton-associated protein 4 OS=Homo sapiens OX=9606 GN=CKAP4 PE=1 SV=2	699	49	34	56	66	1.38313e+07	1.65242e+07	1.74841e+07	9.58092e+06	1.35175e+07	1.48786e+07	3.46953e+07	3.14014e+07	3.16596e+07	3.5632e+07	3.27059e+07	3.15581e+07	2.48956e+06	2.02019e+06	2.12502e+06	1.53579e+06	1.90733e+06	1.89969e+06	1.57417e+06	2.00042e+06	2.30372e+06	1.11917e+06	1.86246e+06	1.72424e+06	-0.338	-0.21	-0.314	0.031	-3.022	-3.163	-0.351	0.425048	0.817087	0.176177	0.910417	7.46794e-05	4.71299e-06	0.498144	21	25	27	22
High	Q9BQ70	Ribosome quality control complex subunit TCF25 OS=Homo sapiens OX=9606 GN=TCF25 PE=1 SV=1	378	25	19	36	76.6	1.58168e+07	1.6002e+07	1.68205e+07	1.41723e+07	1.70161e+07	1.56103e+07	2.92681e+07	2.6385e+07	2.68801e+07	2.63692e+07	2.66362e+07	2.83281e+07	861002	722696	757084	449254	729554	712247	450201	518689	824322	345311	538301	511340	-0.339	-0.432	-0.338	-0.02	-5.091	-4.718	-0.059	0.491417	0.645987	0.330179	0.931056	2.90124e-06	3.8736e-06	0.844561	12	11	15	14
High	P48651	Phosphatidylserine synthase 1 OS=Homo sapiens OX=9606 GN=PTDSS1 PE=1 SV=1	52	7	6	17	55.5	442640	631585	660502	502626	433562	440613	905784	1.08645e+06	147555	1.51272e+06	104208	1.15979e+06	502475	551765	375181	314006	362511	313534	408027	506555	508858	307621	388178	434236	-0.34	0.18	-0.514	0.111	-0.296	-0.79	-0.314	0.26967	0.771282	0.0982388	0.982503	0.157964	0.00706887	0.510521	1	1	2	2
High	Q14566	DNA replication licensing factor MCM6 OS=Homo sapiens OX=9606 GN=MCM6 PE=1 SV=1	417	53	38	52	92.8	852553	524958	688529	650711	357899	444541	3.27695e+07	3.76433e+07	3.40724e+07	3.20179e+07	3.23417e+07	3.16491e+07	29068	36896.7	44028.6	48153.9	93141.2	71416.9	44173.3	31908.8	28877.8	0	34788.5	21209	-0.341			-0.12	-4.112	-3.303	-0.525	0.517361			0.637903	0.000169545	8.5889e-05	0.459531	8	7	3	4
High	P19388	DNA-directed RNA polymerases I, II, and III subunit RPABC1 OS=Homo sapiens OX=9606 GN=POLR2E PE=1 SV=4	141	15	8	49	24.5	1.19578e+07	1.31633e+07	1.23833e+07	9.94678e+06	1.12858e+07	8.17903e+06	2.14359e+07	1.89857e+07	2.12805e+07	2.15284e+07	1.95849e+07	1.98935e+07	1.07239e+06	1.6954e+06	1.80071e+06	2.01412e+06	1.54621e+06	1.5554e+06	1.60523e+06	1.32635e+06	1.80958e+06	1.07137e+06	1.47162e+06	1.19498e+06	-0.344	-0.454	0.188	-0.015	-2.976	-2.884	-0.362	0.277069	0.375527	0.628151	0.955695	1.7871e-05	5.35093e-06	0.367032	5	4	5	6
High	Q9UHB9	Signal recognition particle subunit SRP68 OS=Homo sapiens OX=9606 GN=SRP68 PE=1 SV=2	848	49	35	60	70.7	3.0151e+07	3.63718e+07	3.69667e+07	2.53914e+07	2.92767e+07	2.77926e+07	4.58779e+07	3.89531e+07	4.04712e+07	4.23204e+07	3.98299e+07	4.16375e+07	1.60578e+07	1.77592e+07	1.54986e+07	1.17411e+07	1.1189e+07	1.39499e+07	1.44853e+07	1.66298e+07	1.57387e+07	1.15357e+07	1.28296e+07	1.2534e+07	-0.344	0.006	-0.423	-0.014	-1.159	-1.489	-0.324	0.099539	0.994748	0.0676372	0.959422	0.000206774	0.000106381	0.367032	25	24	23	22
High	P56192	Methionine--tRNA ligase, cytoplasmic OS=Homo sapiens OX=9606 GN=MARS1 PE=1 SV=2	453	44	31	47	101.1	8.30593e+06	5.58578e+06	6.79722e+06	6.61171e+06	5.13277e+06	5.98843e+06	3.7145e+07	3.65409e+07	3.67973e+07	3.91437e+07	3.6963e+07	3.73468e+07	370376	323905	323391	233972	194875	195373	251205	324244	351792	239337	253113	230781	-0.345	0.217	-0.708	0.038	-4.609	-5.037	-0.211	0.207592	0.586183	0.0157145	0.843192	1.46875e-06	1.96474e-06	0.655222	20	15	18	16
High	Q9P031	Thyroid transcription factor 1-associated protein 26 OS=Homo sapiens OX=9606 GN=CCDC59 PE=1 SV=2	83	7	7	30	28.7	4.74161e+06	3.64618e+06	3.89059e+06	1.9833e+06	2.04421e+06	1.99868e+06	3.12233e+06	3.00115e+06	3.17905e+06	3.44883e+06	2.91284e+06	2.81195e+06	2.4139e+06	1.76356e+06	2.13366e+06	2.02282e+06	2.01608e+06	2.01465e+06	2.20009e+06	1.61611e+06	2.28852e+06	1.45048e+06	1.52174e+06	1.79964e+06	-0.345	-0.349	-0.048	-0.026	-0.343	-1.011	-1.018	0.271267	0.321563	0.832121	0.9336	0.0549629	0.000411731	0.0347925	2	2	3	3
High	P49406	Large ribosomal subunit protein bL19m OS=Homo sapiens OX=9606 GN=MRPL19 PE=1 SV=2	159	16	12	41	33.5	1.21669e+07	9.92774e+06	1.02283e+07	8.17889e+06	9.25349e+06	8.37929e+06	7.42199e+06	5.13396e+06	7.70046e+06	5.1807e+06	6.75635e+06	7.23198e+06	1.00203e+06	1.22504e+06	1.07553e+06	1.18148e+06	1.05753e+06	705433	864542	888384	935011	691374	1.16478e+06	433786	-0.347	-0.445	-0.194	-0.071	-3.609	-3.484	-0.321	0.563538	0.775301	0.580289	0.918171	0.000122724	1.62629e-05	0.361968	10	9	10	9
High	Q92615	La-related protein 4B OS=Homo sapiens OX=9606 GN=LARP4B PE=1 SV=3	989	42	30	42	80.5	4.25511e+07	3.32907e+07	3.95213e+07	4.8529e+07	4.57331e+07	4.55329e+07	4.51722e+06	5.78872e+06	6.30067e+06	3.84436e+06	5.15672e+06	6.26027e+06	6.07454e+07	5.42983e+07	5.58433e+07	6.35691e+07	4.86936e+07	5.31668e+07	8.6909e+07	5.63662e+07	5.15569e+07	4.86763e+07	5.27099e+07	4.77906e+07	-0.347	-0.142	-0.054	-0.136	0.093	0.519	0.284	0.357249	0.788493	0.801729	0.843192	0.495947	0.0194035	0.412925	21	22	23	22
High	P14868	Aspartate--tRNA ligase, cytoplasmic OS=Homo sapiens OX=9606 GN=DARS1 PE=1 SV=2	591	45	32	69	57.1	1.23319e+07	1.15985e+07	1.19268e+07	1.30158e+07	1.0603e+07	9.42958e+06	9.08779e+07	8.43515e+07	8.61432e+07	8.65686e+07	8.80118e+07	9.01816e+07	946131	1.06304e+06	782275	463659	435327	570917	562023	653215	736948	454857	573430	501866	-0.349	0.061	-0.924	0.019	-4.426	-4.618	-0.13	0.198591	0.960593	0.0187989	0.928547	2.6446e-06	1.02852e-06	0.731245	26	21	20	23
[truncated: 1,476 more rows]
[truncated: 23 more columns]
