# Supplementary material for: The coordinated action of UFMylation and the RQC pathways clears arrested polypeptides at the ER
Source: EMBO J. 2026 Mar 25;45(9):3252–75. doi: 10.1038/s44318-026-00753-9 (PMC13144351; doi:10.1038/s44318-026-00753-9)
Supplement: Supplementary file 3 — Data Set EV2 [file 44318_2026_753_MOESM3_ESM.xlsx]

## Sheet: Legend
Dataset EV2. Full list of sgRNA sequences used for RKO iCas9 cell line development (sgRNAs), full list of primers used for HCT116 tetON OsTIR1 3xFLAG-UFM1 cell line (Primers), list of antibodies used for western blot analysis (Antibodies), list of Arabidopsis thaliana mutants used in this study (Arabidopsis thaliana mutants), and full list of P-values from the corresponding Figures in the manuscr…

## Sheet: sgRNAs
Dual-sgRNA_hU6-mU6
Gene name	sgRNA sequence
PELO	CACCCTGGCCAAGAAGCAGT
PELO	CTGTTCATAGAACCGCTCCA
LTN1	ACGTGTACTTGGTAATACGT
LTN1	CTATCAACTGTGATTCGTGA
NEMF	CTAGACGGCATCATATTCTT
NEMF	GCTACACTTTTACTTGAATC
ASCC3	TTTTAGATTTGGGCCTGACA
ASCC3	GAAGGACTCTGTTGGTCACA
ZNF598	CCGATGACACGTCGCACCGT
ZNF598	GAAAGGTGTACGCATTGTAC
UFM1	CGACGTCAGCGTGATCTTAA
UFM1	ACACTTTGTACGGCAGCCGT
ANKZF1	GCTATACGGTTCGGGCCAAG
ANKZF1	TCAAACAGGGAGATCGACGC
ANKZF1	GAGAAGTTGAGCCGACCCCC
ANKZF1	GGGAACATTATAAGCTTGAC
UFSP2	ACAGATATAACTGCATCGAC
UFSP2	GATTATGAATTGCATCAACC
pSpCas9 (BB)-2A-GFP (PX458)
Gene name	sgRNA sequence
UFM1	CTTTAAGATCACGCTGACGT

## Sheet: Primers
Primer name	Primer sequence 5'-3'
HindIII_UFM1_N_HAs_F	ACTTACAAGCTTCGCTCTTCATCCGACTACCC
XhoI_UFM1_N_HAs_R	ACTTACCTCGAGCAGAACCTGGTCCACCTGTC
pMK344_oligo_HindIII_XbaI_F	AGCTTGATATCGCCACCTTGAAAAAGCCT
pMK344_oligo_HindIII_XbaI_R	CTAGAGGCTTTTTCAAGGTGGCGATATCA
BamHI_UFM1_N-HA	GACAAGGGATCCACTATGTCGAAGGTTTCCTTTAAGATCAC
SalI_UFM1_N-HA	GATACCGTCGACGGTGGTGCCGGAATGAATCC
KS_F	CTCGAGGTCGACGGTATCG
P2A_3xFLAG_BamHI_R	CATAGTGGATCCCTTGTCATCGTCATCCTTGTAATCGATGTCATGATCTTTATAATCACCGTCATGGTCTTTGTAGTCGCTAGGTCCAGGGTTCTCCTCC
3xFLAG_pMK347_F	GGCTGGAGACGTGGAGGAGAACCCTGGACCTAGCGACTACAAAGACCATGACGGTGATTATAAAGATCATGACATCGATTACAAGGATGACGATGACAAGG
3xFLAG_pMK347_R	GATCCCTTGTCATCGTCATCCTTGTAATCGATGTCATGATCTTTATAATCACCGTCATGGTCTTTGTAGTCGCTAGGTCCAGGGTTCTCCTCCACGTCTCC
UFM1_gRNA_517_PAM_mut_F	GTCAGACCCACGGCTGCCGTAC
UFM1_gRNA_517_PAM_mut_R	GTCAGCGTGATCTTAAAGGAAACC
hsUFM1_HAs_F	TTTCAGGCAGTGCGTTGGAT
hsUFM1_HAs_R	TGTTGGAAAGGCTCGGATCA
HygR_F	GCCGTCTGGACCGATGG
BSDR_F	GGCAGTTGGGATTCGTGAATTG

## Sheet: Antibodies
Antibody target	Species	Clonality	Company	Cat. No.	Dilution for WB
ANKZF1	Rabbit	Polyclonal	Proteintech	20447-1-AP	1:1000
ASCC3	Rabbit	Polyclonal	Bethyl laboratories	A304-014A-T	1:1000
DDRGK1	Rabbit	Polyclonal	Proteintech	21445-1-AP	1:1000
eEF2	Rabbit	Polyclonal	Proteintech	20107-1-AP	1:10000
FLAG	Mouse	Monoclonal	Sigma	F1804-5MG	1:2000
GAPDH	Rabbit	Polyclonal	Proteintech	10494-1-AP	1:10000
GFP	Mouse	Monoclonal	Roche	11814460001	1:1000
LTN1	Rabbit	Polyclonal	Proteintech	28452-1-AP	1:2000
NEMF	Rabbit	Polyclonal	Proteintech	11840-1-AP	1:3000
Pelota	Rabbit	Polyclonal	Proteintech	10582-1-AP	1:3000
RPL26	Rabbit	Polyclonal	Abcam	ab59567	1:3000
RPS10	Rabbit	Monoclonal	Abcam	ab151550	1:1000
RPS20	Rabbit	Monoclonal	Abcam	ab133776 [EPR8716]	1:2000
RPS3	Rabbit	Polyclonal	Proteintech	11990-1-AP	1:1000
Sec61α	Mouse	Monoclonal	Santa Cruz	sc-393182 sample	1:1000
Ub	Mouse	Monoclonal	Santa Cruz	sc-8017	1:1000
UFL1	Rabbit	Polyclonal	Proteintech	26087-1-AP	1:1000
UFM1	Rabbit	Monoclonal	Abcam	ab109305	1:2000
UGPase	Rabbit	Polyclonal	Agrisera	AS14 2813	1:3000
Vinculin	Mouse	Monoclonal	Proteintech	6305-1-Ig	1:20000
ZNF598	Rabbit	Polyclonal	Sigma-Aldrich	HPA041760-25UL	1:1000

## Sheet: Arabidopsis thaliana mutants
Experimental Model	Gene	Source	Accession Number	T-DNA Insertion Lines
Arabidopsis thaliana	ascc3	NASC	AT5G61140	SALK_116847C
Arabidopsis thaliana	pelota	NASC	AT4G27650	SAIL_881_B10
Arabidopsis thaliana	nemf	NASC	AT5G49930	SALK_090319
Arabidopsis thaliana	ltn1	NASC	AT5G58410	SALK_098351C

## Sheet: P-values
Figure	Condition	P-value
2E	UFM1 KO	0.0002
	ASCC3 KO	0.1754
	ANKZF1 KO	0.0009
	NEMF KO	0.0029
	LTN1 KO	0.0068
3B	ZNF598	0.9121
	ASCC3	0.3479
	PELO	0.3274
	NEMF	0.0142
	LTN1	0.0011
3D	ZNF598	0.0094
	ASCC3	0.0038
	PELO	0.0005
	NEMF	0.0283
	LTN1	0.4034
3F	ASCC3	<0.0001
	PELO	0.4931
	ZNF598	0.0297
3I	NEMF KO	0.0407
3M	ascc3	0.0004
	pelota	<0.0001
	ltn1	0.3869
	nemf	0.045
4E	ERK0	0.0087
4G	ERK0	0.0093
4J	NEMF KO	0.0012
	UFM1 KO	0.0002
5B	LTN1 KO DMSO	0.2915
	UFM1 KO DMSO	0.2141
	LTN1 KO MG132	0.0242
	UFM1 KO MG132	0.7897
5D	LTN1 KO	0.0286
	UFSP2 KO	0.7356
5E	LTN1 KO	0.0001
	UFSP2 KO	0.266
EV3 B	siZNF598 Untreated	0.7655
	siPELO Untreated	0.0114
	siASCC3 Untreated	0.0007
	siPELO+siASCC3 Untreated	0.1584
	siZNF598 ANS	0.0346
	siPELO ANS	0.4161
	siASCC3 ANS	0.0718
	siPELO+siASCC3 ANS	0.0021
