# Supplementary material for: The coordinated action of UFMylation and the RQC pathways clears arrested polypeptides at the ER
Source: EMBO J. 2026 Mar 25;45(9):3252–75. doi: 10.1038/s44318-026-00753-9 (PMC13144351; doi:10.1038/s44318-026-00753-9)
Supplement: Supplementary file 4 — Source data Fig. 1 [file 44318_2026_753_MOESM4_ESM.zip]

Archive with 70 entries (44 files):
- Figure 1/
- Figure 1/1B 1C/
- Figure 1/1B 1C/1B Volcano FLAG IP vs IgG ANS.csv
- Figure 1/1B 1C/1C Volcano ANS vs Control FLAG IP.csv
- Figure 1/1D/
- Figure 1/1D/DDRGK1/
- Figure 1/1D/DDRGK1/CHEMI_10212025_184811Chemi.tif
- Figure 1/1D/DDRGK1/CHEMI_10212025_184811Membrane.tif
- Figure 1/1D/UFL1 cell lysate/
- Figure 1/1D/UFL1 cell lysate/CHEMI_10212025_181640Chemi.tif
- Figure 1/1D/UFL1 cell lysate/CHEMI_10212025_181640Membrane.tif
- Figure 1/1D/UFL1 IP FLAG/
- Figure 1/1D/UFL1 IP FLAG/CHEMI_10212025_181828Chemi.tif
- Figure 1/1D/UFL1 IP FLAG/CHEMI_10212025_181828Membrane.tif
- Figure 1/1D/UFM1 cell lysate/
- Figure 1/1D/UFM1 cell lysate/CHEMI_10212025_185748Chemi.tif
- Figure 1/1D/UFM1 cell lysate/CHEMI_10212025_185748Membrane.tif
- Figure 1/1D/UFM1 IP FLAG/
- Figure 1/1D/UFM1 IP FLAG/CHEMI_10212025_185136Chemi.tif
- Figure 1/1D/UFM1 IP FLAG/CHEMI_10212025_185136Membrane.tif
- Figure 1/1E/
- Figure 1/1E/NEMF cell lysate/
- Figure 1/1E/NEMF cell lysate/CHEMI_10072025_131136Chemi.tif
- Figure 1/1E/NEMF cell lysate/CHEMI_10072025_131136Membrane.tif
- Figure 1/1E/NEMF IP FLAG/
- Figure 1/1E/NEMF IP FLAG/CHEMI_10072025_131114Chemi.tif
- Figure 1/1E/NEMF IP FLAG/CHEMI_10072025_131114Membrane.tif
- Figure 1/1E/RPL26 cell lysate/
- Figure 1/1E/RPL26 cell lysate/CHEMI_11122025_133113Chemi.tif
- Figure 1/1E/RPL26 cell lysate/CHEMI_11122025_133113Membrane.tif
- Figure 1/1E/RPL26 IP FLAG/
- Figure 1/1E/RPL26 IP FLAG/CHEMI_11122025_133135Chemi.tif
- Figure 1/1E/RPL26 IP FLAG/CHEMI_11122025_133135Membrane.tif
- Figure 1/1E/RPS20/
- Figure 1/1E/RPS20/CHEMI_11122025_133603Chemi.tif
- Figure 1/1E/RPS20/CHEMI_11122025_133603Membrane.tif
- Figure 1/1E/UFM1 cell lysate/
- Figure 1/1E/UFM1 cell lysate/CHEMI_10072025_131824Chemi.tif
- Figure 1/1E/UFM1 cell lysate/CHEMI_10072025_131824Membrane.tif
- Figure 1/1E/UFM1 IP FLAG/
- Figure 1/1E/UFM1 IP FLAG/CHEMI_10072025_131615Chemi.tif
- Figure 1/1E/UFM1 IP FLAG/CHEMI_10072025_131615Membrane.tif
- Figure 1/1F/
- Figure 1/1F/ANS.csv
- Figure 1/1F/Untreated.csv
- Figure 1/1G/
- Figure 1/1G/LTN1/
- Figure 1/1G/LTN1/CHEMI_09262025_124547Chemi.tif
- Figure 1/1G/LTN1/CHEMI_09262025_124547Membrane.tif
- Figure 1/1G/NEMF/
- Figure 1/1G/NEMF/CHEMI_09242025_184728Chemi.tif
- Figure 1/1G/NEMF/CHEMI_09242025_184728Membrane.tif
- Figure 1/1G/RPL26/
- Figure 1/1G/RPL26/CHEMI_09262025_142947Chemi.tif
- Figure 1/1G/RPL26/CHEMI_09262025_142947Membrane.tif
- Figure 1/1G/RPS3 cell lysate/
- Figure 1/1G/RPS3 cell lysate/CHEMI_09292025_125858Chemi.tif
- Figure 1/1G/RPS3 cell lysate/CHEMI_09292025_125858Membrane.tif
- Figure 1/1G/RPS3 sucrose fractions/
- Figure 1/1G/RPS3 sucrose fractions/CHEMI_09292025_125654Chemi.tif
- Figure 1/1G/RPS3 sucrose fractions/CHEMI_09292025_125654Membrane.tif
- Figure 1/1G/UFL1/
- Figure 1/1G/UFL1/CHEMI_09232025_125616Chemi.tif
- Figure 1/1G/UFL1/CHEMI_09232025_125616Membrane.tif
- Figure 1/1G/UFM1 cell lysate/
- Figure 1/1G/UFM1 cell lysate/CHEMI_09262025_145219Chemi.tif
- Figure 1/1G/UFM1 cell lysate/CHEMI_09262025_145219Membrane.tif
- Figure 1/1G/UFM1 sucrose fractions/
- Figure 1/1G/UFM1 sucrose fractions/CHEMI_09262025_144447Chemi.tif
- Figure 1/1G/UFM1 sucrose fractions/CHEMI_09262025_144447Membrane.tif
