# Supplementary material for: The coordinated action of UFMylation and the RQC pathways clears arrested polypeptides at the ER
Source: EMBO J. 2026 Mar 25;45(9):3252–75. doi: 10.1038/s44318-026-00753-9 (PMC13144351; doi:10.1038/s44318-026-00753-9)
Supplement: Supplementary file 4 — Source data Fig. 1 [file 44318_2026_753_MOESM4_ESM.zip › Figure 1/1B 1C/1B Volcano FLAG IP vs IgG ANS.csv]

	Accession	SYMBOL	log2Fold.change.ANS_FLAG_IP..ANS_IgG	Adjusted.p.Value.normalised.ANS_FLAG_IP..ANS_IgG
4	P62891	RPL39	0.451	0.4543780421
5	P61353	RPL27	0.064	0.8148612831
6	P05387	RPLP2	-0.147	0.4281215652
7	P62851	RPS25	0.023	0.9061896475
8	P62750	RPL23A	-0.049	0.7707414218
9	P42766	RPL35	-0.066	0.7074501312
10	P62249	RPS16	-0.059	0.7677077212
11	P62269	RPS18	0.037	0.8395199758
12	Q9Y3U8	RPL36	-0.128	0.4154598292
13	P26373	RPL13	-0.033	0.8582907595
14	P46781	RPS9	-0.073	0.6809224007
15	P62906	RPL10A	-0.007	0.9701116808
16	P39019	RPS19	-0.022	0.9129420027
17	P60866	RPS20	-0.052	0.7839808634
18	Q07020	RPL18	-0.25	0.3651111591
19	P61254	RPL26	-0.101	0.543290034
20	Q02878	RPL6	-0.043	0.8202456389
21	P62424	RPL7A	0.008	0.9680765527
23	P18124	RPL7	0.026	0.91439214
24	P63261	ACTG1	1.255	0.2887443676
25	P36578	RPL4	-0.058	0.7722559911
26	P23396	RPS3	0.08	0.6653638028
27	P62701	RPS4X	0.007	0.9702578574
28	P62263	RPS14	0	0.9995872047
29	P18621	RPL17	-0.026	0.8920358675
30	P62857	RPS28	0.032	0.8616049262
31	P62277	RPS13	-0.175	0.3333703456
32	P63173	RPL38	-0.01	0.967365757
33	P18077	RPL35A	-0.032	0.8561591602
34	P40429	RPL13A	-0.064	0.7074501312
35	P61247	RPS3A	0.055	0.7839808634
36	P61313	RPL15	-0.043	0.8200390862
37	P83731	RPL24	-0.048	0.7957602422
38	P62899	RPL31	0.001	0.9995872047
39	P62917	RPL8	0.005	0.9806564953
40	P08865	RPSA	-0.022	0.9110361496
41	P46778	RPL21	-0.032	0.8858256129
42	P62244	RPS15A	-0.048	0.7957602422
44	P62753	RPS6	0.063	0.7074501312
45	P62241	RPS8	0.043	0.8108290214
46	P84098	RPL19	-0.266	0.4106277515
47	P50914	RPL14	0	0.9995872047
48	P46783	RPS10	-0.061	0.7629220102
49	P46777	RPL5	-0.033	0.8499378238
50	P15880	RPS2	-0.011	0.9547633303
51	P62266	RPS23	0.011	0.9547633303
52	P49207	RPL34	-0.064	0.733849452
53	P08708	RPS17	0.072	0.7097982249
54	P62847	RPS24	-0.034	0.8577886606
55	P46779	RPL28	-0.062	0.727121602
56	P62280	RPS11	-0.015	0.9362362876
57	P62854	RPS26	0.086	0.5944630335
58	P39023	RPL3	-0.03	0.8616049262
59	P46776	RPL27A	0.144	0.374121403
60	P62913	RPL11	-0.062	0.739924032
61	P30050	RPL12	-0.053	0.8112145066
62	P42677	RPS27	0.153	0.5480316536
63	P62829	RPL23	0.005	0.9806564953
64	P27635	RPL10	0.003	0.9933125973
65	P62888	RPL30	-0.168	0.4612712119
66	P63220	RPS21	0.004	0.9832799686
67	P05388	RPLP0	0.024	0.9070016677
68	Q6P5R6	RPL22L1	-0.035	0.8753863501
69	Q02543	RPL18A	-0.075	0.6382547642
70	Q8NC51	SERBP1	-0.32	0.1195396754
71	P62861	FAU	-0.025	0.9147308497
72	P62910	RPL32	-0.09	0.6003107167
73	P63244	RACK1	-0.043	0.8147064955
74	P08238	HSP90AB1	-0.063	0.8296446853
75	P06748	NPM1	-0.165	0.5033058693
76	P25398	RPS12	-0.737	0.4543780421
77	P62081	RPS7	0.036	0.8410059721
78	P62841	RPS15	0.034	0.845928156
79	P32969	RPL9; RPL9P7; RPL9P8; RPL9P9	-0.127	0.547082233
80	P35268	RPL22	-0.092	0.6787657432
81	P46782	RPS5	-0.232	0.2075919131
82	Q969Q0	RPL36AL	0.586	0.4985162934
84	P04406	GAPDH	-0.271	0.1833645213
85	P06703	S100A6	-0.239	0.6787657432
86	P06733	ENO1	-0.576	0.033398529
87	P11940	PABPC1	0.091	0.6306892746
89	P62273	RPS29	-0.063	0.9131525264
90	P62979	RPS27A	0.656	0.0213770447
92	P19338	NCL	0.042	0.8390421941
93	Q71U36	TUBA1A	-0.514	0.0280798099
94	Q05639	EEF1A2	-0.09	0.7957602422
95	P62937	PPIA	-1.121	0.0622786729
96	P67809	YBX1	0.467	0.0542488961
97	Q06830	PRDX1	-0.304	0.3292844465
98	P06454	PTMA	-0.653	0.3798058852
99	P07737	PFN1	NA	NA
100	P63241	EIF5A	0.431	0.161574995
102	P11142	HSPA8	-0.422	0.1415341052
103	P63313	TMSB10	NA	NA
104	P07900	HSP90AA1	0.041	0.9507117977
105	P10809	HSPD1	-0.307	0.3223044803
106	P62258	YWHAE	0.991	0.0085532856
107	P61604	HSPE1	-0.172	0.7074501312
108	P61513	RPL37A	-0.147	0.5362218974
109	Q9BVA1	TUBB2B	0.206	0.3651111591
110	Q9UQ80	PA2G4	0.056	0.8871108111
111	O75531	BANF1	-2.831	0.0032877085
113	P22392	NME2	-0.519	0.1220637221
114	O15479	MAGEB2	-0.163	0.3775739572
115	P68032	ACTC1	1.385	0.2776124957
117	P09429	HMGB1	NA	NA
118	P07195	LDHB	-0.226	0.3350219309
119	P68104	EEF1A1	-0.415	0.1596741688
120	P15311	EZR	0.1	0.6872593348
121	P10599	TXN	-0.251	0.3154099461
122	P23528	CFL1	NA	NA
123	Q13310	PABPC4	0.004	0.9862781229
124	P62805	H4C1; H4C11; H4C12; H4C13; H4C14; H4C15; H4C16; H4C2; H4C3; H4C4; H4C5; H4C6; H4C8; H4C9	0.182	0.7702254409
125	P07355	ANXA2	-0.246	0.4116500251
127	P49458	SRP9	0.111	0.6760277846
128	P13639	EEF2	1.649	0.0012663281
129	P14618	PKM	-0.532	0.1311765696
130	P63104	YWHAZ	0.565	0.0373882009
131	Q9Y2R4	DDX52	0.058	0.7839808634
132	P10412	H1-4	0.378	0.2648478669
133	P0DP25;P0DP24;P0DP23	NA	-0.412	0.4092612182
134	P60174	TPI1	-0.328	0.6193043968
135	P04792	HSPB1	-0.207	0.374121403
136	P07910	HNRNPC	-0.564	0.0676618831
137	P26641	EEF1G	-0.654	0.1985912002
138	Q01469	FABP5	NA	NA
139	P84103	SRSF3	-0.172	0.3651111591
140	P11021	HSPA5	-0.949	0.0146533751
141	Q08170	SRSF4	-0.064	0.7271419227
142	P04083	ANXA1	-1.091	0.1451509901
143	Q96AG4	LRRC59	-0.116	0.7318811662
144	Q9NR30	DDX21	-0.072	0.8148612831
145	P00338	LDHA	-0.765	0.1196372769
146	Q9BRT6	LLPH	0.15	0.5309720508
147	P60468	SEC61B	-0.011	0.9537011144
149	Q13283	G3BP1	-1.397	0.0213295234
150	P06899	H2BC11	0.347	0.3782454709
151	P51114	FXR1	0.001	0.9995872047
152	P16104	H2AX	0.261	0.3733663931
153	O43390	HNRNPR	-0.004	0.9870641354
154	Q12905	ILF2	-0.25	0.231776653
155	P04075	ALDOA	-0.959	0.0689567987
156	Q13162	PRDX4	-0.402	0.1047247828
157	Q9UNL2	SSR3	-0.101	0.9194687664
158	Q12906	ILF3	-0.035	0.8745762954
159	P07477	PRSS1	0.393	0.231596649
160	P29692	EEF1D	-0.678	0.0374711478
161	P0DMV9;P0DMV8	NA	-1.131	0.0512346993
162	Q9BRZ2	TRIM56	-0.067	0.7204880882
163	P05783	KRT18	-0.665	0.2646421177
164	P51571	SSR4	-0.098	0.6117257655
165	P16989	YBX3	0.229	0.5573009915
166	P26447	S100A4	NA	NA
167	P07437	TUBB	-0.828	0.0091485128
168	O75832	PSMD10	NA	NA
169	P30041	PRDX6	-0.704	0.2791445316
170	P26583	HMGB2	-0.454	0.5321730119
171	P07237	P4HB	-0.06	0.8377697288
172	P06576	ATP5F1B	0.016	0.967365757
173	P18669	PGAM1	NA	NA
174	O75821	EIF3G	-0.187	0.7707414218
175	P15531	NME1	NA	NA
176	P00441	SOD1	NA	NA
177	O00425	IGF2BP3	0.176	0.3459038737
178	Q01105	SET	NA	NA
179	Q14444	CAPRIN1	-0.957	0.0259899377
180	Q9UN86	G3BP2	-0.43	0.1196372769
181	P37108	SRP14	-0.064	0.8188200886
182	Q15717	ELAVL1	0.037	0.8606358929
183	P56537	EIF6	1.135	0.0033764969
184	P60842	EIF4A1	0.891	0.0415430657
185	P09651	HNRNPA1	0.07	0.8966943668
186	P20962	PTMS	NA	NA
187	Q13151	HNRNPA0	0.079	0.6962162261
188	P11387	TOP1	0.01	0.9733000013
189	P12004	PCNA	-1.337	0.0046060754
190	Q9NW13	RBM28	0.161	0.4568553316
191	Q15149	PLEC	0.083	0.9023509336
192	P13693	TPT1	NA	NA
193	P60903	S100A10	NA	NA
194	P14625	HSP90B1	0.117	0.6679447565
195	P16949	STMN1	NA	NA
196	P23284	PPIB	-0.19	0.8307985729
197	P31948	STIP1	NA	NA
198	Q9HB71	CACYBP	NA	NA
199	P61978	HNRNPK	0.04	0.8920358675
200	Q92900	UPF1	-0.408	0.0579188356
201	Q15029	EFTUD2	0.119	0.4925478845
202	Q00839	HNRNPU	0.282	0.1658530113
203	P40926	MDH2	-0.227	0.5217912279
204	O60506	SYNCRIP	0.068	0.7703913764
205	P50990	CCT8	-0.197	0.4925478845
206	P78371	CCT2	-0.029	0.8963020037
207	P09211	GSTP1	NA	NA
208	O95793	STAU1	-0.046	0.8007524555
209	P25705	ATP5F1A	-0.17	0.7703913764
210	Q9BZE1	MRPL37	0.064	0.8499378238
211	O60869	EDF1	2.29	0.0022683471
212	P12277	CKB	-0.387	0.2648478669
214	P32119	PRDX2	NA	NA
215	Q99497	PARK7	NA	NA
216	Q07021	C1QBP	0.751	0.0622786729
217	P38935	IGHMBP2	0.043	0.8200390862
218	P43307	SSR1	-0.178	0.3763701071
219	Q15847	ADIRF	NA	NA
220	P53999	SUB1	0.206	0.5221761053
221	P22626	HNRNPA2B1	0.386	0.4433813446
223	Q07955	SRSF1	-0.533	0.0301012924
224	P48643	CCT5	-0.408	0.1511188084
225	P00558	PGK1	NA	NA
226	O00299	CLIC1	NA	NA
227	Q15185	PTGES3	NA	NA
228	Q9P2E9	RRBP1	-0.312	0.1042237476
229	Q9Y266	NUDC	NA	NA
230	Q96CT7	CCDC124	-0.741	0.1349127418
231	Q16643	DBN1	1.983	0.1625250238
232	P49773	HINT1	NA	NA
233	P12956	XRCC6	-0.743	0.0164074977
234	P60660	MYL6	0.209	0.8473374921
235	O00303	EIF3F	2.155	0.0030935442
237	P24534	EEF1B2	-0.582	0.2085989445
238	P20290	BTF3	-0.243	0.4081909222
239	P38159	RBMX	-0.097	0.7123948985
240	P38646	HSPA9	-0.776	0.1170219928
241	Q04837	SSBP1	-0.682	0.380633704
242	P00505	GOT2	NA	NA
243	Q08211	DHX9	-0.135	0.5221761053
244	P30048	PRDX3	NA	NA
245	P17987	TCP1	0.001	0.9995872047
246	Q13347	EIF3I	2.178	0.0025963347
247	Q16629	SRSF7	-0.355	0.0715766255
248	P29401	TKT	-1.451	0.0178383425
249	P61088	UBE2N	NA	NA
250	Q7L2E3	DHX30	-0.023	0.9108726972
251	P56385	ATP5ME	NA	NA
253	P27797	CALR	-0.257	0.3750989134
254	P31949	S100A11	NA	NA
255	P49368	CCT3	-0.157	0.5119057443
256	Q15365	PCBP1	-0.141	0.5935794859
257	P40227	CCT6A	0.014	0.9777272653
258	Q99832	CCT7	0.136	0.7839808634
259	P52565	ARHGDIA	NA	NA
260	P52272	HNRNPM	-0.237	0.3733663931
261	P42166	TMPO	-3.425	0.0017798268
262	P67936	TPM4	NA	NA
263	P27824	CANX	0.138	0.4721168971
264	Q14152	EIF3A	2.081	0.0029331316
265	P23526	AHCY	-0.803	0.3000616032
266	P62826	RAN	0.515	0.6306892746
267	P30101	PDIA3	NA	NA
269	P61619	SEC61A1	-0.12	0.5237982458
270	Q15181	PPA1	NA	NA
271	E9PRG8	C11orf98	-0.296	0.2404524575
272	O75347	TBCA	NA	NA
273	O75607	NPM3	-0.136	0.563538465
274	O14979	HNRNPDL	0.114	0.7074501312
276	P43487	RANBP1	NA	NA
277	P68371	TUBB4B	-0.804	0.0107903909
278	P39687	ANP32A	NA	NA
279	P08758	ANXA5	NA	NA
280	Q9Y6M1	IGF2BP2	0.256	0.1593093224
281	Q14103	HNRNPD	0.06	0.9137044793
282	P07108	DBI	NA	NA
283	P28066	PSMA5	NA	NA
284	Q9UMS4	PRPF19	-0.216	0.2481568217
285	P38919	EIF4A3	0.077	0.7054438206
286	P30086	PEBP1	NA	NA
287	Q15102	PAFAH1B3	NA	NA
288	Q99459	CDC5L	0.013	0.9507117977
289	O75569	PRKRA	-0.004	0.9856082973
290	P22234	PAICS	NA	NA
291	Q71RC2	LARP4	-0.265	0.1865631549
292	Q96PK6	RBM14	-0.336	0.1301260486
293	P49411	TUFM	-0.438	0.08614746
294	P25789	PSMA4	0.091	0.7300195517
295	Q96K17	BTF3L4	-0.111	0.8395199758
296	Q86V81	ALYREF	-0.241	0.7074501312
297	P27348	YWHAQ	0.054	0.9182110113
298	Q99848	EBNA1BP2	0.123	0.5855174345
299	Q9NX58	LYAR	0.438	0.1381315296
300	P37837	TALDO1	NA	NA
301	P12268	IMPDH2	-0.118	0.7660947999
302	Q92688	ANP32B	NA	NA
303	Q9Y262	EIF3L	2.183	0.0028234767
304	O76021	RSL1D1	0.419	0.0774502931
305	P31946	YWHAB	1.38	0.0032877085
306	Q9HCE1	MOV10	0.241	0.1515962081
307	Q9BQ04	RBM4B	-0.278	0.1626269346
308	P55884	EIF3B	1.416	0.0077690604
309	P50991	CCT4	-0.211	0.5221761053
310	P60059	SEC61G	-0.054	0.8411030696
311	P51991	HNRNPA3	0.214	0.3733663931
312	P60228	EIF3E	1.974	0.0032365677
313	Q7KZF4	SND1	-0.407	0.1570652719
314	Q9UK76	JPT1	NA	NA
315	O95816	BAG2	0.468	0.1275376359
316	Q16637	SMN1; SMN2	-0.299	0.1175094364
317	P04843	RPN1	-0.435	0.0591702049
318	P12429	ANXA3	-0.419	0.3750989134
319	Q07666	KHDRBS1	-0.766	0.1195766908
320	Q8TEX9	IPO4	NA	NA
321	P62318	SNRPD3	-0.247	0.1719234881
322	O15371	EIF3D	2.105	0.0017798268
323	P50502	ST13	0.482	0.1470604803
324	Q99729	HNRNPAB	0.138	0.5448386242
325	P50395	GDI2	NA	NA
326	Q99613	EIF3C	2.043	0.0028234767
327	Q9NZB2	FAM120A	0.035	0.8514059323
328	O75947	ATP5PD	0.005	0.9863146674
329	P31943	HNRNPH1	-0.025	0.9463634409
330	Q04760	GLO1	NA	NA
331	P23193	TCEA1	NA	NA
332	Q14764	MVP	-0.495	0.1572852213
333	O15372	EIF3H	2.313	0.0017798268
334	P06744	GPI	NA	NA
335	P35244	RPA3	-0.935	0.1985912002
336	Q92615	LARP4B	-0.347	0.3572494737
337	O43707	ACTN4	0.167	0.9164269659
338	Q9NZ63	C9orf78	NA	NA
339	Q9UPN4	CEP131	-0.748	0.0289256343
340	O14818	PSMA7	NA	NA
341	P63167	DYNLL1	0.18	0.6184220588
342	P84090	ERH	-0.836	0.0146026383
343	Q7Z417	NUFIP2	-0.294	0.18458188
344	Q9P0L0	VAPA	0.313	0.1991313289
345	P06730	EIF4E	1.529	0.0103160764
346	Q7L2H7	EIF3M	2.062	0.0045663369
347	P47813	EIF1AX	2.986	0.0012663281
348	P13010	XRCC5	-0.863	0.015672678
349	O60739	EIF1B	0.44	0.2964304551
350	O60841	EIF5B	3.253	0.0028234767
351	P61981	YWHAG	1.623	0.0086150939
352	O43169	CYB5B	0.077	0.8543331646
353	P52815	MRPL12	-0.051	0.9164269659
354	Q9BVP2	GNL3	-0.061	0.7625200956
355	Q9UK41	VPS28	NA	NA
356	Q15369	ELOC	NA	NA
357	P30046	DDT	NA	NA
358	P58546	MTPN	NA	NA
359	P04844	RPN2	-0.447	0.0491448447
360	Q96A33	CCDC47	0.042	0.8758532426
361	Q9Y2Q9	MRPS28	0.107	0.8007524555
362	Q6PKG0	LARP1	0.087	0.6433391804
363	P43243	MATR3	-0.263	0.294005204
364	P51116	FXR2	-0.061	0.7954910393
365	Q9UKV8	AGO2	-0.113	0.5243012665
366	Q8WWM7	ATXN2L	-0.266	0.3009382061
367	Q01130	SRSF2	-0.759	0.0139955288
368	O43399	TPD52L2	NA	NA
369	Q9BZE4	GTPBP4	0.348	0.0774839399
370	P09496	CLTA	-0.908	0.1264948033
371	P17844	DDX5	0.277	0.5054215333
372	O75964	ATP5MG	-0.045	0.9568274409
373	Q9UBQ5	EIF3K	2.457	0.0017798268
374	Q13263	TRIM28	0.211	0.2271851452
375	P09104	ENO2	NA	NA
376	O14950	MYL12B	-0.104	0.9164269659
377	P61077	UBE2D3	NA	NA
378	P14866	HNRNPL	-0.152	0.6798713994
379	Q9Y265	RUVBL1	-0.31	0.1467982875
380	Q9NUQ6	SPATS2L	0.049	0.8078371173
381	P35579	MYH9	-0.327	0.4647658923
382	P62316	SNRPD2	-0.115	0.5221761053
383	Q9UKK9	NUDT5	NA	NA
384	Q15366	PCBP2	0.051	0.8922432078
385	Q8TDN6	BRIX1	0.154	0.4506448766
386	Q9GZR7	DDX24	-0.179	0.3394394385
387	Q13242	SRSF9	-0.117	0.5855174345
388	Q04637	EIF4G1	0.499	0.0592533122
389	P25786	PSMA1	NA	NA
390	P78417	GSTO1	NA	NA
391	P54819	AK2	NA	NA
392	Q9Y3F4	STRAP	0.031	0.8920358675
393	Q13404	UBE2V1	NA	NA
394	P98179	RBM3	-0.283	0.4337063636
395	Q16658	FSCN1	NA	NA
396	Q13442	PDAP1	NA	NA
397	P18085	ARF4	NA	NA
398	P63279	UBE2I	NA	NA
399	P06753	TPM3	NA	NA
400	P63208	SKP1	-0.002	0.9995872047
401	P36551	CPOX	NA	NA
402	P49327	FASN	-0.369	0.2271057502
403	Q9H3K6	BOLA2; BOLA2B	NA	NA
404	Q9UHB6	LIMA1	1.758	0.1196372769
405	P34897	SHMT2	-0.824	0.0676618831
406	Q9BUJ2	HNRNPUL1	0	0.9995872047
407	Q9GZS1	POLR1E	2.344	0.0325772828
408	P49720	PSMB3	NA	NA
409	P06493	CDK1	NA	NA
410	Q9UKD2	MRTO4	0.667	0.0154047485
411	Q00610	CLTC	-0.114	0.733849452
412	P39748	FEN1	NA	NA
413	Q86UE4	MTDH	-0.259	0.521967896
414	Q14684	RRP1B	-0.159	0.3651111591
415	Q9H0A0	NAT10	0.009	0.9653118198
416	O00515	LAD1	0.464	0.7867782732
417	P68366	TUBA4A	NA	NA
418	P40925	MDH1	NA	NA
419	Q9NY27	PPP4R2	NA	NA
420	P31947	SFN	NA	NA
421	Q13247	SRSF6	-0.7	0.0198734119
422	P02545	LMNA	-2.423	0.0100743228
423	Q02790	FKBP4	-0.02	0.9790828885
424	Q92945	KHSRP	0.255	0.418859844
425	P20042	EIF2S2	1.255	0.0622786729
426	P60900	PSMA6	NA	NA
427	P61970	NUTF2	NA	NA
428	P27695	APEX1	NA	NA
429	P31689	DNAJA1	-0.543	0.0955667831
430	Q9Y3C1	NOP16	-0.266	0.1495161815
431	P61586	RHOA	NA	NA
432	Q96QR8	PURB	-0.042	0.8894383308
433	Q99584	S100A13	NA	NA
434	P45880	VDAC2	0.151	0.523880355
435	Q92598	HSPH1	-0.482	0.2583500015
436	O15212	PFDN6	NA	NA
437	P55209	NAP1L1	-0.547	0.2018827389
438	Q99733	NAP1L4	NA	NA
440	P25788	PSMA3	-0.367	0.5960715294
441	Q14697	GANAB	-0.76	0.0415430657
442	P28290	ITPRID2	2.172	0.0772415009
443	Q13200	PSMD2	-0.255	0.2540421325
444	Q14694	USP10	-1.12	0.0235491711
445	Q9UNQ2	DIMT1	-0.046	0.8421548478
446	P62314	SNRPD1	-0.084	0.7394486848
447	Q14011	CIRBP	-0.315	0.4724435976
448	P30626	SRI	NA	NA
449	P22087	FBL	-0.042	0.9487562679
450	P30044	PRDX5	NA	NA
451	Q9Y230	RUVBL2	-0.576	0.0374711478
452	Q9Y5S9	RBM8A	0.059	0.7982298886
453	Q9BRA2	TXNDC17	NA	NA
454	P62306	SNRPF	-0.191	0.4724435976
455	Q14974	KPNB1	0.034	0.9115939494
456	Q9UHD1	CHORDC1	NA	NA
457	Q01518	CAP1	-0.481	0.222063925
458	Q8NBJ7	SUMF2	NA	NA
459	Q15631	TSN	NA	NA
460	P84157	MXRA7	NA	NA
461	P35998	PSMC2	-0.446	0.2657607261
462	Q13126	MTAP	NA	NA
463	Q8WU90	ZC3H15	-0.568	0.1292083447
464	P10768	ESD	NA	NA
465	P52298	NCBP2	-0.686	0.0118482114
466	P61289	PSME3	NA	NA
467	Q9NUJ1	ABHD10	NA	NA
468	Q15084	PDIA6	NA	NA
469	Q9Y4P3	TBL2	-0.523	0.0774502931
470	Q02952	AKAP12	-0.113	0.7029059538
471	P47756	CAPZB	1.071	0.5236527615
472	Q96SB4	SRPK1	-0.443	0.0975491768
473	P21796	VDAC1	0.783	0.0733076954
474	Q9Y3D9	MRPS23	-0.326	0.6662171389
475	Q15056	EIF4H	NA	NA
477	P52907	CAPZA1	0.543	0.4953835482
478	P26599	PTBP1	-0.084	0.9092186456
479	P41091	EIF2S3	0.663	0.2095758396
480	P62820	RAB1A	0.227	0.5476438646
481	Q9GZT3	SLIRP	NA	NA
482	P09382	LGALS1	NA	NA
483	P31153	MAT2A	NA	NA
484	Q13428	TCOF1	-0.04	0.8920358675
485	P51149	RAB7A	0.099	0.8149271963
486	P54727	RAD23B	-0.125	0.4958610291
487	Q969V3	NCLN	-0.164	0.3819068664
488	P61204	ARF3	NA	NA
489	Q96DH6	MSI2	-0.001	0.9995872047
490	P30153	PPP2R1A	0.922	0.0590117797
491	O75494	SRSF10	-0.578	0.0349184585
492	P46060	RANGAP1	-0.143	0.3742100859
493	Q14126	DSG2	NA	NA
494	P55327	TPD52	NA	NA
495	P11388	TOP2A	-0.471	0.0480439527
496	Q14019	COTL1	NA	NA
497	P50454	SERPINH1	NA	NA
498	Q9H2W6	MRPL46	-0.363	0.6309125466
500	Q12931	TRAP1	NA	NA
501	P34932	HSPA4	NA	NA
502	Q13185	CBX3	-0.247	0.6083441322
503	P21333	FLNA	1.166	0.3733663931
504	Q9UEW8	STK39	NA	NA
505	P13667	PDIA4	NA	NA
506	P51858	HDGF	NA	NA
507	P26196	DDX6	-0.134	0.7406267186
508	Q06323	PSME1	NA	NA
509	Q9GZZ1	NAA50	NA	NA
510	P22314	UBA1	NA	NA
511	Q14847	LASP1	NA	NA
512	P14314	PRKCSH	NA	NA
513	O95433	AHSA1	NA	NA
514	P49721	PSMB2	NA	NA
515	O00148	DDX39A	NA	NA
516	P17480	UBTF	0.143	0.5095648013
517	P55072	VCP	-0.12	0.5480316536
518	P05198	EIF2S1	1.098	0.1047247828
519	O43396	TXNL1	NA	NA
520	O14929	HAT1	NA	NA
521	Q92522	H1-10	0.265	0.374121403
522	E9PAV3	NACA	-0.178	0.5649905353
523	O00231	PSMD11	NA	NA
524	Q9Y295	DRG1	-0.601	0.1467982875
525	P23588	EIF4B	1.647	0.0284782938
526	Q9NTK5	OLA1	0.307	0.739924032
527	P61081	UBE2M	NA	NA
528	P05455	SSB	-0.331	0.2348656225
529	P62191	PSMC1	-0.102	0.7848870218
530	P61106	RAB14	-0.138	0.7625200956
531	P62333	PSMC6	NA	NA
532	Q9UHV9	PFDN2	NA	NA
533	Q9H7E2	TDRD3	1.721	0.3725254833
534	P09874	PARP1	-0.189	0.3145715189
535	Q8NHW5	RPLP0P6	0.064	0.916984862
536	O43852	CALU	NA	NA
537	Q04917	YWHAH	0.846	0.1191824274
538	P30043	BLVRB	NA	NA
539	P62633	CNBP	NA	NA
540	Q9NUL3	STAU2	0.001	0.9995577376
541	P25685	DNAJB1	NA	NA
542	Q3MHD2	LSM12	-0.146	0.5309720508
543	Q16543	CDC37	NA	NA
544	Q7L1Q6	BZW1	NA	NA
545	P27816	MAP4	NA	NA
546	P46087	NOP2	0.19	0.3068965946
547	P46977	STT3A	-0.507	0.0564308016
548	Q5T3I0	GPATCH4	0.137	0.3892336537
549	Q15907	RAB11B	0.875	0.1562704119
550	P42704	LRPPRC	0.031	0.9430744723
551	P09455	RBP1	NA	NA
552	Q9BTT0	ANP32E	NA	NA
553	Q00688	FKBP3	NA	NA
554	Q15293	RCN1	NA	NA
555	P12081	HARS1	NA	NA
556	Q969S3	ZNF622	0.14	0.4916965328
557	P26640	VARS1	-0.354	0.2748637478
558	P05114	HMGN1	NA	NA
559	P68402	PAFAH1B2	NA	NA
560	Q9NSD9	FARSB	-0.555	0.4274453363
561	Q15691	MAPRE1	NA	NA
562	Q9BRJ6	CHLSN	0.086	0.7625200956
563	P55060	CSE1L	0.188	0.8007524555
564	Q8WXD5	GEMIN6	-0.181	0.413131583
565	O75477	ERLIN1	-0.025	0.9412629753
566	Q12904	AIMP1	NA	NA
567	Q15046	KARS1	-0.204	0.4211057134
568	P13073	COX4I1	0.12	0.7281546558
569	Q9NY12	GAR1	-0.264	0.2271851452
570	Q9UHA3	RSL24D1	0.422	0.0455362549
571	P62136	PPP1CA	0.676	0.3074436554
572	P52209	PGD	NA	NA
573	O43776	NARS1	NA	NA
574	P52292	KPNA2	-0.198	0.5835348551
575	Q9NRL2	BAZ1A	0.987	0.3976955142
576	Q00765	REEP5	NA	NA
577	Q96FQ6	S100A16	NA	NA
578	Q9UIV1	CNOT7	-0.535	0.0618265459
579	P30049	ATP5F1D	NA	NA
580	P49755	TMED10	-0.072	0.8003574254
581	P17931	LGALS3	NA	NA
582	O00567	NOP56	-0.685	0.0103160764
583	P39656	DDOST	-0.516	0.0521853096
584	Q9UKM9	RALY	-0.239	0.3004876321
585	A8MWD9	SNRPGP15	-0.186	0.2739066477
586	Q92600	CNOT9	-0.687	0.0571600507
587	P46013	MKI67	0.021	0.9214680257
588	P48047	ATP5PO	0.117	0.8364095344
589	P35637	FUS	-0.569	0.0344742286
590	P15927	RPA2	-0.601	0.1228292973
591	P49321	NASP	NA	NA
592	Q00577	PURA	0.142	0.4579775927
593	Q9H773	DCTPP1	NA	NA
594	Q09161	NCBP1	-0.776	0.0178383425
595	Q9Y224	RTRAF	-0.148	0.5285386337
596	P28070	PSMB4	NA	NA
597	P62495	ETF1	-1.012	0.013550892
598	Q13601	KRR1	-0.102	0.5309720508
599	Q9UG63	ABCF2	-0.119	0.8606358929
600	Q9NP79	VTA1	NA	NA
601	Q9UNM6	PSMD13	NA	NA
602	P82979	SARNP	NA	NA
603	Q7RTV0	PHF5A	0.061	0.8486464347
604	Q13243	SRSF5	-0.275	0.2075163659
605	Q16576	RBBP7	-0.318	0.3181418473
606	Q9UHI6	DDX20	-0.103	0.6103960774
607	P54577	YARS1	NA	NA
608	Q9NNW5	WDR6	-0.112	0.7406267186
610	P38117	ETFB	NA	NA
612	P24539	ATP5PB	0.03	0.9547633303
613	P11586	MTHFD1	NA	NA
614	Q08J23	NSUN2	0.192	0.5221761053
615	P62995	TRA2B	-0.929	0.0279418435
616	P50995	ANXA11	NA	NA
617	P07305	H1-0	0.44	0.1738026365
618	P25787	PSMA2	NA	NA
619	P35606	COPB2	-0.114	0.6760277846
620	P56134	ATP5MF	0.052	0.9214680257
621	Q9BQI0	AIF1L	1.855	0.2992542725
622	P35080	PFN2	NA	NA
623	P47755	CAPZA2	0.856	0.3480813053
624	P43686	PSMC4	NA	NA
625	O14737	PDCD5	NA	NA
626	P52597	HNRNPF	-0.105	0.7703913764
627	Q9Y5A9	YTHDF2	-0.354	0.2075163659
628	O75369	FLNB	1.563	0.101373083
629	P61224	RAP1B	NA	NA
630	Q92499	DDX1	-0.269	0.339338639
631	P62875	POLR2L	-0.88	0.1175094364
632	Q9NUQ3	TXLNG	NA	NA
633	P51665	PSMD7	NA	NA
634	P68400	CSNK2A1	-0.642	0.0774502931
635	O95881	TXNDC12	NA	NA
636	P53396	ACLY	0.062	0.8499378238
637	P14868	DARS1	-0.349	0.1985912002
638	Q9NR31	SAR1A	NA	NA
639	Q9UL46	PSME2	NA	NA
640	Q14165	MLEC	-0.615	0.0156109942
641	P78527	PRKDC	-0.483	0.1349127418
642	P36542	ATP5F1C	-0.098	0.8499378238
643	Q96KR1	ZFR	-0.246	0.413131583
644	P04632	CAPNS1	-0.291	0.5285386337
645	P67870	CSNK2B	-0.548	0.0995389761
646	P60891	PRPS1	NA	NA
647	P41250	GARS1	NA	NA
648	Q99460	PSMD1	NA	NA
649	P17980	PSMC3	NA	NA
650	O75175	CNOT3	-0.709	0.0175587797
652	O75937	DNAJC8	NA	NA
653	Q86XZ4	SPATS2	-0.028	0.8855336683
654	Q6PK04	CCDC137	0.22	0.3935982687
655	O76094	SRP72	-0.224	0.2848078965
656	Q7Z2W4	ZC3HAV1	-0.084	0.6512611059
657	P08621	SNRNP70	-0.165	0.4853959161
658	P55786	NPEPPS	NA	NA
659	Q06787	FMR1	0.2	0.3317698418
660	P62714	PPP2CB	1.331	0.0233837657
661	Q9BYG3	NIFK	0.485	0.0349184585
662	P26639	TARS1	NA	NA
663	O15234	CASC3	0.202	0.2848078965
664	Q15370	ELOB	NA	NA
665	Q96C19	EFHD2	NA	NA
666	Q9Y3B7	MRPL11	-0.16	0.7088448063
667	Q6WCQ1	MPRIP	1.934	0.1046340708
668	O14974	PPP1R12A	1.946	0.1876041789
669	P18754	RCC1	NA	NA
670	P43490	NAMPT	NA	NA
671	P20618	PSMB1	0.307	0.7629220102
672	P00387	CYB5R3	NA	NA
673	Q99436	PSMB7	NA	NA
675	P62993	GRB2	NA	NA
676	Q9NR56	MBNL1	NA	NA
677	Q99873	PRMT1	-1.895	0.0012663281
678	P63000	RAC1	NA	NA
679	P55036	PSMD4	NA	NA
680	Q9Y5L4	TIMM13	0.513	0.6527759819
681	O60664	PLIN3	-0.263	0.7074501312
682	P82650	MRPS22	-0.06	0.8395199758
683	Q13509	TUBB3	NA	NA
684	P59998	ARPC4	0.596	0.380633704
685	O43447	PPIH	-0.154	0.5930517123
686	P61160	ACTR2	NA	NA
687	Q9P287	BCCIP	0.362	0.0618265459
688	P22102	GART	NA	NA
689	P99999	CYCS	NA	NA
690	P04181	OAT	NA	NA
691	P11766	ADH5	NA	NA
692	P08243	ASNS	NA	NA
693	P22061	PCMT1	NA	NA
694	Q9NUD5	ZCCHC3	0.105	0.5259888827
695	P31939	ATIC	NA	NA
696	Q9NS69	TOMM22	NA	NA
697	P23246	SFPQ	0.382	0.4442655181
698	P62195	PSMC5	-0.196	0.3933170717
699	P82932	MRPS6	0.037	0.9164269659
700	P00491	PNP	NA	NA
701	O00154	ACOT7	NA	NA
702	P17174	GOT1	NA	NA
703	Q96A72	MAGOHB	-0.022	0.9461565509
704	Q99417	MYCBP	0.841	0.0425492387
705	Q5JPE7	NOMO2	-0.152	0.4250483424
706	P41227	NAA10	NA	NA
707	Q09028	RBBP4	-0.335	0.1671665184
708	Q99575	POP1	0.095	0.5855174345
709	Q15008	PSMD6	NA	NA
710	Q15417	CNN3	NA	NA
711	Q9UHD8	SEPTIN9	NA	NA
712	P52434	POLR2H	-0.229	0.3771585105
713	Q00796	SORD	NA	NA
714	Q5SSJ5	HP1BP3	0.143	0.6906045717
715	P18859	ATP5PF	NA	NA
716	O75534	CSDE1	0.776	0.0872484589
718	P78346	RPP30	-0.098	0.7535473987
719	O00487	PSMD14	-1.035	0.0277084496
720	P41252	IARS1	-0.506	0.0590117797
721	O75083	WDR1	-0.44	0.2745636034
722	Q9NWT1	PAK1IP1	0.445	0.0588997135
723	A5YKK6	CNOT1	-0.634	0.0331049556
724	Q9Y285	FARSA	-0.641	0.3798058852
725	O00410	IPO5	-0.577	0.4829821813
726	Q96SI9	STRBP	-0.093	0.7226495868
727	O60925	PFDN1	-1.607	0.1175094364
728	Q9UHB9	SRP68	-0.344	0.0995389761
729	P10644	PRKAR1A	NA	NA
730	Q9BXJ9	NAA15	-0.337	0.3480813053
731	Q86UP2	KTN1	-0.26	0.1495900621
732	P48556	PSMD8	NA	NA
733	Q9Y2R9	MRPS7	-0.111	0.6961662394
734	A0AAG2UWQ9	NKRF	-0.294	0.1598972367
735	Q969H8	MYDGF	NA	NA
736	P07814	EPRS1	-0.393	0.2540421325
737	Q01082	SPTBN1	0.4	0.7088448063
738	Q99471	PFDN5	-0.192	0.8200390862
739	Q15019	SEPTIN2	NA	NA
740	Q9H0U6	MRPL18	-0.621	0.2999296712
741	O75683	SURF6	0.159	0.4721168971
742	Q9BQ39	DDX50	-0.146	0.4366695505
743	Q9NX20	MRPL16	-0.413	0.4366695505
744	Q14978	NOLC1	0.213	0.4366695505
745	Q86V48	LUZP1	0.418	0.6161472819
746	P49591	SARS1	-0.356	0.5285386337
748	Q15363	TMED2	NA	NA
749	P51572	BCAP31	NA	NA
750	P46940	IQGAP1	0.484	0.5033243214
751	P51148	RAB5C	NA	NA
752	P27694	RPA1	-0.862	0.1892720219
753	Q9NP97	DYNLRB1	NA	NA
754	P35249	RFC4	-0.544	0.1090599402
755	Q9NVU7	SDAD1	0.294	0.1958055966
756	Q96D46	NMD3	0.137	0.563538465
757	P54136	RARS1	-0.722	0.0918960026
758	Q9ULX3	NOB1	-0.221	0.3651111591
759	Q9HC38	GLOD4	NA	NA
760	P23919	DTYMK	NA	NA
761	Q9NVP1	DDX18	0.049	0.8000539926
762	P61158	ACTR3	NA	NA
763	P28074	PSMB5	NA	NA
764	P42126	ECI1	NA	NA
765	O14579	COPE	-0.485	0.0548944121
766	Q9NZ45	CISD1	NA	NA
767	P26038	MSN	NA	NA
768	Q9Y5B9	SUPT16H	-0.033	0.9267362074
769	Q14197	MRPL58	0.049	0.9550846674
770	Q96KB5	PBK	NA	NA
771	Q99798	ACO2	NA	NA
772	P29373	CRABP2	NA	NA
773	Q9Y3B4	SF3B6	-0.173	0.296647127
775	Q99714	HSD17B10	NA	NA
776	P37802	TAGLN2	NA	NA
777	O43765	SGTA	NA	NA
778	Q13895	BYSL	-0.142	0.4874666208
779	Q08945	SSRP1	-0.099	0.7262084864
780	P17655	CAPN2	NA	NA
781	O43583	DENR	NA	NA
782	Q9NZM5	NOP53	0.295	0.2241983634
783	Q9H2J4	PDCL3	NA	NA
784	Q9NUQ9	CYRIB	NA	NA
785	O43242	PSMD3	0.212	0.5480316536
786	Q13813	SPTAN1	0.752	0.5283075851
787	O43684	BUB3	-0.617	0.5612084708
788	Q8IY81	FTSJ3	0.192	0.288022548
789	Q5JVS0	HABP4	-0.556	0.0622786729
791	Q9UI30	TRMT112	NA	NA
792	P48444	ARCN1	NA	NA
793	O75475	PSIP1	0.637	0.4366695505
794	O15160	POLR1C	1.025	0.2406302269
795	P15559	NQO1	NA	NA
796	P00492	HPRT1	NA	NA
797	Q15233	NONO	0.504	0.3992172313
798	Q9Y221	NIP7	0.089	0.7065605865
799	Q8NCA5	FAM98A	-0.365	0.3807406265
800	P26885	FKBP2	NA	NA
801	Q9NX55	HYPK	-0.333	0.3517096849
802	O75533	SF3B1	0.4	0.0681703771
803	Q96AE4	FUBP1	NA	NA
804	P11413	G6PD	NA	NA
805	P18206	VCL	NA	NA
806	Q9Y617	PSAT1	NA	NA
807	Q8TDD1	DDX54	-0.129	0.6232208216
808	Q15154	PCM1	-1.384	0.0035989964
809	Q9UKY7	CDV3	NA	NA
810	Q9NWZ8	GEMIN8	-0.228	0.3605985832
811	Q14739	LBR	NA	NA
812	P45974	USP5	-0.64	0.1934424823
813	Q9NVA2	SEPTIN11	NA	NA
814	Q96HS1	PGAM5	1.117	0.0618265459
815	Q96HY6	DDRGK1	0.925	0.0154047485
816	P19525	EIF2AK2	0.055	0.8856482752
817	P08559	PDHA1	NA	NA
818	O43143	DHX15	-0.474	0.0289430781
819	Q96DV4	MRPL38	-0.381	0.129683964
820	P57678	GEMIN4	-0.259	0.1909822199
821	Q96EL3	MRPL53	0.219	0.8582907595
822	O00232	PSMD12	NA	NA
823	Q6P1L8	MRPL14	-0.081	0.9164269659
824	P61758	VBP1	NA	NA
825	Q6NYC8	PPP1R18	0.803	0.5285386337
826	P55265	ADAR	-0.153	0.4400547938
827	Q96A35	MRPL24	-0.357	0.1185593829
828	P67812	SEC11A	NA	NA
829	Q7Z2T5	TRMT1L	-0.193	0.3226317674
830	P37235	HPCAL1	NA	NA
831	Q99536	VAT1	NA	NA
832	Q92552	MRPS27	0.237	0.5960715294
833	P00390	GSR	NA	NA
834	P19623	SRM	NA	NA
835	Q16531	DDB1	-0.237	0.231776653
836	P47897	QARS1	-0.865	0.1112726135
837	O60524	NEMF	1.891	0.0017798268
838	Q9BWJ5	SF3B5	-1.124	0.1467982875
839	Q9Y4L1	HYOU1	NA	NA
840	P09001	MRPL3	-0.213	0.2540421325
841	P60981	DSTN	NA	NA
842	Q9BYD1	MRPL13	0.093	0.8543331646
843	O43768	ENSA	NA	NA
844	Q96HC4	PDLIM5	NA	NA
845	O43324	EEF1E1	NA	NA
846	P33176	KIF5B	NA	NA
847	P04818	TYMS	NA	NA
848	P07954	FH	NA	NA
849	Q9Y3Y2	CHTOP	-0.471	0.1415341052
850	Q9HAV7	GRPEL1	NA	NA
851	Q9BQG0	MYBBP1A	-0.041	0.8543331646
852	O00505	KPNA3	-0.236	0.4724435976
853	Q16401	PSMD5	NA	NA
854	Q9UM00	TMCO1	0.022	0.9487562679
855	P26368	U2AF2	-1.472	0.0032365677
856	Q9BU76	MMTAG2	0.151	0.4252805087
857	P13804	ETFA	NA	NA
858	P16615	ATP2A2	0.104	0.8519604634
859	Q9NZ01	TECR	0.577	0.4543780421
860	P09622	DLD	NA	NA
861	P33991	MCM4	NA	NA
862	P49915	GMPS	NA	NA
863	Q9H8H2	DDX31	0.015	0.9501491764
864	P55010	EIF5	1.157	0.2921753535
866	P36405	ARL3	NA	NA
867	P63098	PPP3R1	NA	NA
868	Q6IBS0	TWF2	NA	NA
869	P48739	PITPNB	NA	NA
870	Q01844	EWSR1	NA	NA
871	P09960	LTA4H	NA	NA
872	Q9BRU9	UTP23	0.015	0.9521981146
873	Q14258	TRIM25	0.271	0.138168493
874	P62330	ARF6	NA	NA
875	Q9Y3I0	RTCB	-0.423	0.374121403
876	Q9H7B2	RPF2	0.225	0.2848078965
877	P30566	ADSL	NA	NA
878	O43681	GET3	NA	NA
879	Q15287	RNPS1	-0.686	0.0325772828
880	P28838	LAP3	NA	NA
881	P11177	PDHB	NA	NA
882	P15170	GSPT1	NA	NA
883	O14893	GEMIN2	-0.236	0.2776124957
884	O76003	GLRX3	NA	NA
885	O43615	TIMM44	NA	NA
886	P35251	RFC1	-0.681	0.0373882009
887	Q9Y520	PRRC2C	0.776	0.0158220536
888	P13489	RNH1	NA	NA
889	P13995	MTHFD2	NA	NA
890	O00159	MYO1C	-0.45	0.378852683
891	Q9BVG4	PBDC1	-0.23	0.3733663931
892	Q8WUM4	PDCD6IP	NA	NA
893	P35250	RFC2	-0.602	0.0624157187
894	Q8N983	MRPL43	-0.492	0.4416244854
895	Q01813	PFKP	NA	NA
896	Q9Y3B8	REXO2	NA	NA
897	P51398	DAP3	0.323	0.296647127
898	Q6P2E9	EDC4	1.343	0.0255270991
899	Q9BYN8	MRPS26	-0.121	0.5217912279
900	Q9Y6E2	BZW2	NA	NA
901	P36957	DLST	NA	NA
902	Q96FW1	OTUB1	NA	NA
903	P05161	ISG15	NA	NA
904	Q9NYF8	BCLAF1	-0.993	0.0053136519
905	O75131	CPNE3	NA	NA
906	P07384	CAPN1	-0.586	0.129683964
907	Q14157	UBAP2L	0.381	0.4366695505
908	P30419	NMT1	1.96	0.0100743228
909	Q15393	SF3B3	0.273	0.7184126658
910	Q13177	PAK2	NA	NA
911	Q9Y2W1	THRAP3	-1.022	0.0061794048
912	P23381	WARS1	NA	NA
913	Q86VP6	CAND1	NA	NA
914	O60493	SNX3	NA	NA
915	O43809	NUDT21	0.212	0.8174351107
916	Q86U42	PABPN1	1	0.0084285974
917	Q9H089	LSG1	0.268	0.1467982875
918	P61923	COPZ1	NA	NA
919	Q9Y3A5	SBDS	NA	NA
920	P63165	SUMO1	-0.54	0.1948055633
921	P31942	HNRNPH3	0.288	0.2453108333
922	O43175	PHGDH	NA	NA
923	Q9C0C2	TNKS1BP1	0.024	0.9501491764
924	P14550	AKR1A1	NA	NA
925	Q09666	AHNAK	0.119	0.7074501312
926	P50579	METAP2	NA	NA
927	Q13405	MRPL49	-0.642	0.2800441993
928	Q16181	SEPTIN7	NA	NA
929	P61201	COPS2	NA	NA
930	Q14573	ITPR3	1.944	0.0916393811
931	Q9NQ55	PPAN	0.036	0.9164269659
932	Q9P015	MRPL15	0.043	0.9623612561
933	O15144	ARPC2	NA	NA
934	O94874	UFL1	0.902	0.0313311836
935	P40937	RFC5	-0.6	0.07178384
936	Q9Y5M8	SRPRB	-0.193	0.5401601668
937	O15143	ARPC1B	0.313	0.7271419227
938	Q15637	SF1	NA	NA
939	Q8TEQ6	GEMIN5	-0.043	0.8364564221
940	Q9BY32	ITPA	NA	NA
941	P49588	AARS1	NA	NA
942	Q96KP4	CNDP2	NA	NA
943	Q96GC5	MRPL48	-0.109	0.8599315623
944	Q16763	UBE2S	NA	NA
945	Q9NZN8	CNOT2	-0.822	0.0154047485
946	O14980	XPO1	NA	NA
947	Q9NQB0	TCF7L2	2.364	0.2563811446
948	P53618	COPB1	NA	NA
949	Q13838	DDX39B	NA	NA
950	P42696	RBM34	0.251	0.3733663931
951	P82930	MRPS34	-0.057	0.8733535467
953	P09012	SNRPA	0.012	0.967365757
954	Q9Y570	PPME1	NA	NA
955	Q9Y547	IFT25	NA	NA
956	Q14247	CTTN	NA	NA
957	Q9P0M9	MRPL27	-0.27	0.2891658975
958	O95707	POP4	-0.029	0.9164269659
959	P13498	CYBA	-0.315	0.1200306311
960	O95714	HERC2	-0.184	0.3339571131
961	Q13823	GNL2	0.153	0.4617581462
962	Q12874	SF3A3	-0.117	0.8083539758
963	O00762	UBE2C	NA	NA
964	P21741	MDK	NA	NA
965	Q9Y383	LUC7L2	-0.41	0.6787657432
966	O95777	LSM8	NA	NA
967	P08133	ANXA6	NA	NA
968	Q8IVT2	MISP	1.757	0.0489097665
969	P35613	BSG	0.379	0.4783544518
970	Q9HAN9	NMNAT1	-1.036	0.0032365677
971	P56192	MARS1	-0.345	0.2075919131
972	Q9UBQ0	VPS29	NA	NA
973	P05141	SLC25A5	0.227	0.3154099461
974	O15145	ARPC3	NA	NA
975	P25205	MCM3	-0.284	0.5860227545
976	O43670	ZNF207	NA	NA
977	Q9P258	RCC2	NA	NA
978	O60232	ZNRD2	-1.095	0.3992519278
979	Q14566	MCM6	-0.341	0.5173609826
980	Q14116	IL18	NA	NA
981	Q53GQ0	HSD17B12	NA	NA
982	P40938	RFC3	-0.477	0.1746829975
983	Q15459	SF3A1	NA	NA
984	Q9BYD2	MRPL9	-0.502	0.1170219928
985	Q9BWF3	RBM4	-0.256	0.1676749321
986	Q9UHY7	ENOPH1	NA	NA
987	O14744	PRMT5	-0.127	0.8616049262
988	O95782	AP2A1	-1.097	0.1847150757
989	P78344	EIF4G2	2.798	0.0012663281
990	Q9H0D6	XRN2	-0.226	0.3480813053
991	Q9UNZ2	NSFL1C	NA	NA
992	P47895	ALDH1A3	NA	NA
993	P06737	PYGL	NA	NA
994	Q8TCT9	HM13	NA	NA
996	P82933	MRPS9	-0.16	0.6645127746
997	P54578	USP14	NA	NA
998	Q9Y5K5	UCHL5	NA	NA
999	O60783	MRPS14	-0.092	0.8729535969
1000	Q9H9J2	MRPL44	-0.514	0.231596649
1001	Q9UBS4	DNAJB11	-0.912	0.1774408392
1002	P82664	MRPS10	0.057	0.9461565509
1003	P36507	MAP2K2	NA	NA
1004	P46976	GYG1	NA	NA
1005	P23434	GCSH	NA	NA
1006	P56545	CTBP2	NA	NA
1007	Q9BQ70	TCF25	-0.339	0.4914169237
1008	Q00341	HDLBP	-0.6	0.1064248385
1009	Q01081	U2AF1	-1.44	0.0031210165
1010	Q70UQ0	IKBIP	NA	NA
1011	Q1KMD3	HNRNPUL2	0.021	0.9324232018
1012	Q9Y3B3	TMED7	NA	NA
1013	Q99439	CNN2	NA	NA
1014	Q07065	CKAP4	-0.338	0.4250483424
1015	P62140	PPP1CB	1.042	0.2219298985
1016	Q96DG6	CMBL	NA	NA
1017	Q13435	SF3B2	-0.288	0.2477669518
1018	P52788	SMS	NA	NA
1019	Q9P2J5	LARS1	-0.78	0.1648094061
1020	Q9Y2Z0	SUGT1	NA	NA
1021	Q96PZ2	FAM111A	0.025	0.901984605
1022	P23921	RRM1	NA	NA
1023	P00374	DHFR	NA	NA
1024	Q15633	TARBP2	0.004	0.986607733
1025	Q8WW12	PCNP	NA	NA
1026	Q96I24	FUBP3	-0.378	0.3798058852
1027	Q96ME7	ZNF512	0.405	0.0622786729
1028	P62942	FKBP1A	NA	NA
1029	Q3KQU3	MAP7D1	-0.205	0.2271057502
1030	Q07866	KLC1	NA	NA
1031	P61026	RAB10	NA	NA
1032	Q06203	PPAT	NA	NA
1033	O75340	PDCD6	2.639	0.0331049556
1034	O60884	DNAJA2	-0.77	0.1112726135
1035	Q9UMX0	UBQLN1	NA	NA
1036	Q9BQA1	WDR77	-0.267	0.4568011579
1038	P54886	ALDH18A1	NA	NA
1039	P78362	SRPK2	-0.27	0.1420726505
1040	Q12797	ASPH	0.003	0.9995577376
1041	Q9BTE3	MCMBP	NA	NA
1042	Q96GA3	LTV1	0.072	0.693838903
1043	P41208	CETN2	-0.423	0.3121692471
1044	Q9BYD6	MRPL1	-0.789	0.5217912279
1045	Q15050	RRS1	0.188	0.4141201033
1046	Q13148	TARDBP	-0.111	0.6624087424
1047	Q9Y2X3	NOP58	-0.333	0.0800840101
1048	Q13595	TRA2A	-0.683	0.033398529
1049	O96008	TOMM40	NA	NA
1050	Q9Y3B9	RRP15	0.096	0.6484595118
1051	P98175	RBM10	0.369	0.231776653
1052	P33316	DUT	NA	NA
1053	P55735	SEC13	-0.705	0.1598572732
1054	Q86WX3	RPS19BP1	0.116	0.7074501312
1055	O43660	PLRG1	-0.221	0.2583500015
1056	P63010	AP2B1	0.262	0.3004876321
1057	Q9NQC3	RTN4	NA	NA
1058	P33992	MCM5	-0.002	0.9995872047
1059	P49736	MCM2	NA	NA
1060	P00367	GLUD1	NA	NA
1061	O75940	SMNDC1	NA	NA
1062	P31350	RRM2	0.047	0.9267362074
1063	Q14257	RCN2	-0.108	0.7445611766
1064	Q8N163	CCAR2	-0.373	0.129683964
1065	P27708	CAD	-0.07	0.7406267186
1066	P30085	CMPK1	NA	NA
1067	Q9NP64	ZCCHC17	0.256	0.4092612182
1068	P24752	ACAT1	NA	NA
1069	O60832	DKC1	-0.153	0.5835348551
1070	Q9ULW0	TPX2	NA	NA
1071	Q15785	TOMM34	NA	NA
1073	Q9BUH6	PAXX	NA	NA
1074	P33993	MCM7	0.05	0.9620463592
1075	P10515	DLAT	NA	NA
1076	O94906	PRPF6	-0.563	0.1349127418
1077	Q13951	CBFB	NA	NA
1078	O00411	POLRMT	0.247	0.3771585105
1079	O75934	BCAS2	-0.241	0.2791445316
1080	P30040	ERP29	NA	NA
1081	P42285	MTREX	-0.65	0.0201032783
1082	Q9NQW7	XPNPEP1	NA	NA
1083	Q9NRR5	UBQLN4	NA	NA
1084	P36873	PPP1CC	0.235	0.2921753535
1085	P11172	UMPS	NA	NA
1086	Q9Y3E5	PTRH2	-0.448	0.4366695505
1087	Q8IV48	ERI1	NA	NA
1088	Q9BVK6	TMED9	-0.83	0.3694352112
1089	P29966	MARCKS	NA	NA
1091	P40121	CAPG	NA	NA
1092	Q96C57	CUSTOS	-0.078	0.7703913764
1093	P46459	NSF	NA	NA
1094	Q08209	PPP3CA	0.515	0.3771585105
1095	Q32NC0	C18orf21	0.54	0.0636821708
1096	P00568	AK1	NA	NA
1097	Q96JB5	CDK5RAP3	0.866	0.033398529
1098	Q15075	EEA1	NA	NA
1099	Q02809	PLOD1	0.091	0.7271419227
1101	P48147	PREP	NA	NA
1102	Q9Y490	TLN1	NA	NA
1103	Q14696	MESD	NA	NA
1105	O00422	SAP18	-0.851	0.0067190332
1106	O14745	NHERF1	NA	NA
1107	Q9UHX1	PUF60	-0.951	0.0188502326
1108	Q16540	MRPL23	-0.169	0.5188433231
1109	Q92905	COPS5	NA	NA
1110	O94903	PLPBP	NA	NA
1111	P50583	NUDT2	NA	NA
1112	Q7L0Y3	TRMT10C	-0.085	0.9106547986
1113	P48637	GSS	NA	NA
1114	O43172	PRPF4	-0.119	0.5096077224
1115	Q08752	PPID	NA	NA
1116	P13807	GYS1	NA	NA
1117	P50213	IDH3A	NA	NA
1118	P04183	TK1	NA	NA
1119	P35241	RDX	NA	NA
1120	Q9NUL7	DDX28	0.163	0.4106277515
1121	Q00403	GTF2B	NA	NA
1122	O00541	PES1	0.118	0.6094399914
1123	P49406	MRPL19	-0.347	0.563538465
1124	Q9NUU7	DDX19A	NA	NA
1125	Q9BXP5	SRRT	-1.619	0.0091485128
1126	O75439	PMPCB	NA	NA
1127	Q13526	PIN1	NA	NA
1128	Q14166	TTLL12	NA	NA
1129	Q15758	SLC1A5	NA	NA
1130	O00193	SMAP	NA	NA
1131	P19388	POLR2E	-0.344	0.2770693836
1132	Q9NVS9	PNPO	NA	NA
1133	O00273	DFFA	NA	NA
1134	Q2NL82	TSR1	0.148	0.3750989134
1135	P31150	GDI1	NA	NA
1136	P08240	SRPRA	-0.192	0.464773278
1138	Q9HD33	MRPL47	-0.241	0.2158219629
1139	Q9H2U2	PPA2	NA	NA
1140	P53582	METAP1	0.684	0.4726672462
1141	O15305	PMM2	NA	NA
1142	Q9UKX7	NUP50	NA	NA
1143	O95478	NSA2	-0.199	0.5175497657
1144	P30520	ADSS2	NA	NA
1145	Q9BQ67	GRWD1	-0.405	0.0872484589
1146	Q96EP5	DAZAP1	NA	NA
1147	Q8WZA0	LZIC	NA	NA
1148	Q12849	GRSF1	-0.602	0.129683964
1149	P14678	SNRPB	-0.157	0.5268186482
1150	Q14690	PDCD11	-0.285	0.1876041789
1151	Q14919	DRAP1	NA	NA
1152	P23258	TUBG1	-0.489	0.4543780421
1153	Q9H9A5	CNOT10	-0.553	0.1301408022
1154	P82663	MRPS25	0.086	0.7957602422
1155	O75390	CS	NA	NA
1156	Q9UII4	HERC5	-0.376	0.0710452954
1157	Q9Y6W5	WASF2	NA	NA
1158	P52888	THOP1	NA	NA
1159	P40939	HADHA	-0.989	0.4483573218
1160	Q92572	AP3S1	NA	NA
1161	P07339	CTSD	NA	NA
1162	Q14376	GALE	NA	NA
1163	Q6FI81	CIAPIN1	NA	NA
1164	Q9Y6G3	MRPL42	NA	NA
1165	O75396	SEC22B	0.49	0.4985162934
1166	P48634	PRRC2A	0.823	0.0296080439
1167	Q92614	MYO18A	0.721	0.3223044803
1168	Q12792	TWF1	NA	NA
1169	P61221	ABCE1	NA	NA
1170	Q92973	TNPO1	NA	NA
1171	Q92922	SMARCC1	-0.191	0.3651111591
1172	P21291	CSRP1	NA	NA
1173	P61019	RAB2A	NA	NA
1174	Q9UBB4	ATXN10	NA	NA
1175	Q9BYJ9	YTHDF1	-0.081	0.8395199758
1176	O95373	IPO7	NA	NA
1177	Q8WUA4	GTF3C2	-0.418	0.0579188356
1178	P37198	NUP62	0.504	0.431924112
1179	P49257	LMAN1	NA	NA
1180	Q8TCF1	ZFAND1	NA	NA
1181	Q9H9Y2	RPF1	0.131	0.5243012665
1182	O95470	SGPL1	-0.022	0.9618254623
1183	Q96HE7	ERO1A	NA	NA
1184	Q9Y314	NOSIP	NA	NA
1185	Q8WW33	GTSF1	NA	NA
1186	P13798	APEH	NA	NA
1187	Q8NBS9	TXNDC5	NA	NA
1188	Q96RR1	TWNK	0.027	0.9550846674
1189	P49419	ALDH7A1	NA	NA
1190	Q13561	DCTN2	NA	NA
1191	Q9HDC9	APMAP	NA	NA
1192	Q9NP72	RAB18	NA	NA
1193	Q9NZL9	MAT2B	NA	NA
1194	P05023	ATP1A1	0.784	0.2838961939
1195	Q13867	BLMH	NA	NA
1196	O75643	SNRNP200	-0.464	0.07178384
1198	Q9H7Z7	PTGES2	NA	NA
1199	O94826	TOMM70	NA	NA
1200	Q00059	TFAM	-0.562	0.138168493
1201	Q14106	TOB2	-0.759	0.0774502931
1202	Q7L5N1	COPS6	NA	NA
1203	Q9Y244	POMP	NA	NA
1204	Q92597	NDRG1	NA	NA
1205	P82673	MRPS35	0.069	0.9324232018
1206	Q15434	RBMS2	-0.063	0.8188200886
1207	Q93009	USP7	-0.189	0.5855174345
1208	Q9BUF5	TUBB6	NA	NA
1209	Q9Y696	CLIC4	NA	NA
1210	P35269	GTF2F1	NA	NA
1211	P20073	ANXA7	NA	NA
1212	Q9Y333	LSM2	NA	NA
1213	Q5SW79	CEP170	0.354	0.4724435976
1214	P27144	AK4	NA	NA
1215	P35237	SERPINB6	NA	NA
1216	Q9UBE0	SAE1	NA	NA
1217	P36776	LONP1	NA	NA
1218	P55084	HADHB	NA	NA
1219	Q9H307	PNN	-0.674	0.009665782
1220	O95817	BAG3	NA	NA
1221	Q96QK1	VPS35	NA	NA
1222	Q14498	RBM39	-0.821	0.0213295234
1223	Q9H444	CHMP4B	NA	NA
1224	O15355	PPM1G	NA	NA
1225	Q92616	GCN1	-0.03	0.967365757
1226	Q02880	TOP2B	-0.392	0.1191824274
1227	Q9BR76	CORO1B	NA	NA
1228	P35270	SPR	NA	NA
1229	P08237	PFKM	NA	NA
1230	Q14677	CLINT1	-0.1	0.9092186456
1231	P31930	UQCRC1	NA	NA
1232	Q10713	PMPCA	NA	NA
1233	P30740	SERPINB1	NA	NA
1234	O75822	EIF3J	NA	NA
1235	O43293	DAPK3	0.692	0.48630325
1236	Q7Z2W9	MRPL21	-0.074	0.921594434
1237	Q8WXF1	PSPC1	NA	NA
1238	Q9P035	HACD3	NA	NA
1239	Q96BM9	ARL8A	NA	NA
1240	P50402	EMD	-0.639	0.0469561552
1241	O15498	YKT6	NA	NA
1242	Q6DKI1	RPL7L1	0.471	0.0471648839
1243	P0DPB6	POLR1D	-0.994	0.0309835669
1244	Q8IUX4	APOBEC3F	0.378	0.1191824274
1245	Q96GC9	VMP1	NA	NA
1246	Q9BV57	ADI1	NA	NA
1247	Q9Y237	PIN4	NA	NA
1248	O75874	IDH1	NA	NA
1249	Q13155	AIMP2	-1.012	0.0173451698
1250	P09132	SRP19	0.016	0.9740470834
1251	Q86XP3	DDX42	NA	NA
1252	O96019	ACTL6A	-0.519	0.1060654641
1253	Q12907	LMAN2	NA	NA
1254	Q92841	DDX17	0.184	0.7409418903
1255	O94905	ERLIN2	-0.065	0.8003574254
1256	Q15020	SART3	0.434	0.0851451053
1257	Q9NR50	EIF2B3	-0.443	0.1755461902
1258	Q9BYD3	MRPL4	-0.109	0.7281546558
1259	P08579	SNRPB2	-0.209	0.5529161676
1260	Q9UBQ7	GRHPR	NA	NA
1261	Q92520	FAM3C	NA	NA
1262	P49903	SEPHS1	NA	NA
1263	P00403	MT-CO2	NA	NA
1264	P07686	HEXB	NA	NA
1265	Q8WXX5	DNAJC9	NA	NA
1267	Q99961	SH3GL1	NA	NA
1268	Q9NPH2	ISYNA1	NA	NA
1269	Q9NRX2	MRPL17	-0.241	0.7703913764
1270	Q8TAT6	NPLOC4	NA	NA
1271	P49589	CARS1	NA	NA
1272	Q9NRN7	AASDHPPT	NA	NA
1273	Q92890	UFD1	NA	NA
1274	Q15121	PEA15	NA	NA
1275	Q9Y5J1	UTP18	-0.191	0.4154598292
1276	O60763	USO1	NA	NA
1277	P50552	VASP	NA	NA
1278	P13797	PLS3	NA	NA
1279	Q9NY93	DDX56	-0.229	0.1952001598
1280	P11216	PYGB	NA	NA
1282	P30837	ALDH1B1	NA	NA
1283	P29218	IMPA1	NA	NA
1284	Q9NRW3	APOBEC3C	0.119	0.6760277846
1285	Q9BTD8	RBM42	-0.104	0.7839808634
1286	P32322	PYCR1	NA	NA
1287	Q9Y305	ACOT9	0.218	0.7054438206
1288	P22694	PRKACB	NA	NA
1289	P53621	COPA	-0.238	0.4018637065
1290	P43034	PAFAH1B1	NA	NA
1291	Q9Y678	COPG1	NA	NA
1292	P09234	SNRPC	-0.121	0.734432011
1293	Q5T280	SPOUT1	0.001	0.9995872047
1294	Q9Y6E0	STK24	NA	NA
1295	Q9UBT2	UBA2	NA	NA
1296	Q96G23	CERS2	NA	NA
1297	Q8IWS0	PHF6	-0.191	0.8616049262
1298	O75436	VPS26A	NA	NA
1299	Q96CN7	ISOC1	0.344	0.2389835742
1300	P46109	CRKL	NA	NA
1301	Q9Y676	MRPS18B	-0.121	0.7775747841
1302	Q8WVY7	UBLCP1	NA	NA
1303	Q9H4M9	EHD1	NA	NA
1304	Q9HB07	MYG1	NA	NA
1305	P11908	PRPS2	NA	NA
1306	P53990	IST1	NA	NA
1307	Q96A26	FAM162A	NA	NA
1309	Q96SB3	PPP1R9B	3.08	0.07178384
1310	Q00325	SLC25A3	0.302	0.3063474403
1311	Q5H9R7	PPP6R3	NA	NA
1312	Q8TBF4	ZCRB1	NA	NA
1313	O00571	DDX3X	1.078	0.0733076954
1314	O95292	VAPB	NA	NA
1315	P61011	SRP54	-0.184	0.6519131436
1316	Q8N1G4	LRRC47	NA	NA
1317	Q9P0J1	PDP1	-0.563	0.374121403
1318	P24941	CDK2	NA	NA
1319	O60610	DIAPH1	NA	NA
1320	P12814	ACTN1	NA	NA
1321	O60684	KPNA6	0.164	0.6906045717
1322	Q9UJV9	DDX41	-0.193	0.4040298789
1323	Q9UPY3	DICER1	-0.114	0.7567195165
1324	O43823	AKAP8	-0.317	0.7880638914
1325	Q9UK22	FBXO2	NA	NA
1326	Q9Y324	FCF1	-0.215	0.4579775927
1327	Q9H910	JPT2	NA	NA
1329	Q9BRJ2	MRPL45	NA	NA
1330	Q9NR28	DIABLO	NA	NA
1331	P84095	RHOG	NA	NA
1332	P41223	BUD31	NA	NA
1333	Q96JM7	L3MBTL3	NA	NA
1334	Q07812	BAX	NA	NA
1335	Q16342	PDCD2	0.05	0.8261021383
1336	P51659	HSD17B4	NA	NA
1337	P49748	ACADVL	NA	NA
1338	Q1ED39	KNOP1	0.21	0.296647127
1339	P21964	COMT	NA	NA
1340	Q96EY1	DNAJA3	-0.536	0.0855195035
1341	Q13098	GPS1	NA	NA
1342	P30519	HMOX2	NA	NA
1343	Q13206	DDX10	-0.077	0.7088448063
1344	Q9GZL7	WDR12	0.593	0.0178383425
1345	Q6DKJ4	NXN	NA	NA
1346	P08195	SLC3A2	0.204	0.7593726877
1347	P54132	BLM	-0.269	0.3350219309
1348	O95336	PGLS	NA	NA
1349	O14964	HGS	NA	NA
1350	Q8TCJ2	STT3B	-0.188	0.4543780421
1351	Q14204	DYNC1H1	NA	NA
1352	Q8WYQ5	DGCR8	-0.269	0.3004876321
1353	Q15629	TRAM1	-0.034	0.9164269659
1354	Q9UNH7	SNX6	NA	NA
1355	Q8NI36	WDR36	-0.596	0.0622786729
1356	O15173	PGRMC2	NA	NA
1357	Q9H000	MKRN2	0.393	0.091478643
1358	Q9BV38	WDR18	-0.719	0.0618265459
1359	Q9H993	ARMT1	NA	NA
1360	Q99615	DNAJC7	NA	NA
1361	P38606	ATP6V1A	NA	NA
1362	Q9BQ69	MACROD1	NA	NA
1363	O76070	SNCG	NA	NA
1364	P57088	TMEM33	0.116	0.6760277846
1365	Q96CS3	FAF2	NA	NA
1366	Q9H0C8	ILKAP	NA	NA
1367	O60762	DPM1	NA	NA
1368	Q02818	NUCB1	NA	NA
1369	O95456	PSMG1	NA	NA
1370	Q9Y2S7	POLDIP2	NA	NA
1371	O00203	AP3B1	NA	NA
1372	P50897	PPT1	NA	NA
1373	Q9NXG2	THUMPD1	NA	NA
1374	P17026	ZNF22	-0.238	0.378852683
1375	Q9NRV9	HEBP1	NA	NA
1376	Q7Z4W1	DCXR	NA	NA
1377	Q99816	TSG101	NA	NA
1378	O75179	ANKRD17	0.176	0.4579775927
1379	Q15024	EXOSC7	NA	NA
1380	P63151	PPP2R2A	NA	NA
1381	Q8NCD3	HJURP	-0.241	0.2052881391
1382	Q15427	SF3B4	-0.481	0.1671665184
1383	P49023	PXN	NA	NA
1384	P36871	PGM1	NA	NA
1385	Q9H074	PAIP1	NA	NA
1386	Q96TA1	NIBAN2	NA	NA
1387	Q96DB5	RMDN1	NA	NA
1388	Q06124	PTPN11	NA	NA
1389	Q15269	PWP2	-1.193	0.3793462461
1390	P26358	DNMT1	NA	NA
1391	Q9UKZ1	CNOT11	-0.568	0.0622786729
1392	P07311	ACYP1	NA	NA
1393	Q9P0K7	RAI14	1.415	0.0975491768
1394	A0A6Q8PH20	CAST	NA	NA
1395	Q15942	ZYX	NA	NA
1396	Q01831	XPC	0.009	0.9680765527
1397	Q86X55	CARM1	NA	NA
1398	Q96EY7	PTCD3	-0.171	0.8001398497
1399	Q16698	DECR1	-0.977	0.0425492387
1400	O15067	PFAS	NA	NA
1401	O75844	ZMPSTE24	NA	NA
1402	Q9Y3C8	UFC1	NA	NA
1403	Q69YQ0	SPECC1L	2.419	0.0984086178
1404	Q8N6M0	OTUD6B	NA	NA
1405	O95861	BPNT1	NA	NA
1406	P46379	BAG6	-0.474	0.2540421325
1407	Q8IUF8	RIOX2	-0.138	0.7982298886
1408	P53597	SUCLG1	NA	NA
1409	Q07960	ARHGAP1	NA	NA
1410	O75153	CLUH	NA	NA
1411	P04179	SOD2	NA	NA
1412	P02786	TFRC	0.228	0.464773278
1413	Q659C4	LARP1B	-0.005	0.9894390642
1414	Q05682	CALD1	NA	NA
1415	P35232	PHB1	0.039	0.9463634409
1416	Q99988	GDF15	0.869	0.1511188084
1417	Q14692	BMS1	-0.235	0.195446374
1418	Q99700	ATXN2	0.173	0.5138219119
1419	Q9P2R7	SUCLA2	NA	NA
1420	P40616	ARL1	NA	NA
1421	O00170	AIP	NA	NA
1422	P83111	LACTB	0.312	0.2815342
1424	Q06210	GFPT1	NA	NA
1425	P20700	LMNB1	-1.125	0.3955076009
1426	Q13564	NAE1	NA	NA
1427	Q9H0B6	KLC2	NA	NA
1428	Q13451	FKBP5	NA	NA
1429	P27707	DCK	NA	NA
1430	P35221	CTNNA1	0.016	0.9648478352
1431	Q8IV63	VRK3	-1.707	0.0373882009
1432	Q9Y6G9	DYNC1LI1	NA	NA
1433	Q9NR45	NANS	NA	NA
1434	Q99986	VRK1	NA	NA
1435	Q6Y7W6	GIGYF2	0.894	0.225422751
1436	A4D1E9	GTPBP10	-0.644	0.033398529
1437	Q5JTH9	RRP12	-0.195	0.2992542725
1438	Q9NQT4	EXOSC5	NA	NA
1439	Q9BY77	POLDIP3	-0.713	0.0975491768
1440	Q14669	TRIP12	0.415	0.1301408022
1441	Q14008	CKAP5	NA	NA
1442	Q8IX01	SUGP2	-0.122	0.526433595
1443	Q13630	GFUS	NA	NA
1444	Q6PCB5	RSBN1L	0.012	0.967365757
1445	P48729	CSNK1A1	0.528	0.3733663931
1446	P06396	GSN	0.614	0.374121403
1447	Q8TB72	PUM2	0.213	0.4499573956
1448	O75367	MACROH2A1	-0.201	0.5480316536
1449	Q9Y399	MRPS2	-0.01	0.9862781229
1450	O60264	SMARCA5	-0.052	0.8395199758
1451	Q15642	TRIP10	NA	NA
1452	O43837	IDH3B	NA	NA
1453	Q9NYK5	MRPL39	-0.173	0.8543331646
1454	Q9Y5X3	SNX5	NA	NA
1455	Q969Z0	TBRG4	NA	NA
1456	P21281	ATP6V1B2	NA	NA
1457	O60701	UGDH	NA	NA
1458	Q9NYL2	MAP3K20	0.023	0.9688601467
1459	Q00653	NFKB2	NA	NA
1460	Q8N5P1	ZC3H8	-0.175	0.3350219309
1462	Q9NTX5	ECHDC1	NA	NA
1463	P49642	PRIM1	-0.204	0.3992519278
1464	Q8NHQ9	DDX55	0.214	0.3733663931
1465	O60256	PRPSAP2	NA	NA
1466	A0MZ66	SHTN1	NA	NA
1467	Q6NW34	NEPRO	-0.043	0.8770306389
1468	P51570	GALK1	NA	NA
1469	Q15645	TRIP13	NA	NA
1470	Q15006	EMC2	-1.388	0.0995389761
1471	Q96I99	SUCLG2	NA	NA
1472	O00767	SCD	-0.636	0.2674220389
1473	Q13610	PWP1	-0.71	0.0125085046
1474	Q16204	CCDC6	NA	NA
1475	Q92667	AKAP1	0.085	0.7172621378
1476	P14923	JUP	1.065	0.4726672462
1477	Q16539	MAPK14	NA	NA
1478	P22307	SCP2	NA	NA
1479	Q5TFE4	NT5DC1	NA	NA
1480	P82675	MRPS5	NA	NA
1481	O60716	CTNND1	NA	NA
1482	Q96EK4	THAP11	0.246	0.3075721557
1483	Q9UJU6	DBNL	NA	NA
1484	Q9UDY4	DNAJB4	NA	NA
1485	Q9BT78	COPS4	NA	NA
1486	P12270	TPR	NA	NA
1487	Q9UGI8	TES	NA	NA
1488	Q96M27	PRRC1	NA	NA
1489	Q8NFH4	NUP37	NA	NA
1490	Q9H832	UBE2Z	NA	NA
1491	Q9UQB8	BAIAP2	NA	NA
1492	Q13596	SNX1	NA	NA
1493	O75351	VPS4B	NA	NA
1494	P50453	SERPINB9	NA	NA
1495	Q9BRP8	PYM1	NA	NA
1496	O75521	ECI2	NA	NA
1497	O75663	TIPRL	NA	NA
1498	Q9BY44	EIF2A	NA	NA
1499	Q9UKK3	PARP4	-0.855	0.0491448447
1500	O75381	PEX14	NA	NA
1501	Q15286	RAB35	NA	NA
1502	O43252	PAPSS1	NA	NA
1503	Q9BWD1	ACAT2	NA	NA
1504	P58107	EPPK1	-0.269	0.3213343286
1505	Q6NVY1	HIBCH	NA	NA
1506	O94776	MTA2	NA	NA
1507	Q9UHF1	EGFL7	0.572	0.1738026365
1508	Q9Y2Q3	GSTK1	NA	NA
1509	P46926	GNPDA1	NA	NA
1510	Q9UN37	VPS4A	NA	NA
1511	Q7Z739	YTHDF3	-0.202	0.7625200956
1512	Q9ULV4	CORO1C	-0.38	0.8311795369
1513	Q8NCW5	NAXE	NA	NA
1514	P48507	GCLM	NA	NA
1515	P82914	MRPS15	-0.307	0.4416244854
1516	Q9HAV4	XPO5	NA	NA
1517	Q6P2Q9	PRPF8	-0.481	0.0719995825
1518	Q5JTV8	TOR1AIP1	NA	NA
1519	Q13547	HDAC1	-0.465	0.0349184585
1520	Q9P2I0	CPSF2	NA	NA
1521	Q05519	SRSF11	-0.963	0.0154047485
1522	Q12789	GTF3C1	-0.556	0.1112822488
1523	Q14191	WRN	-0.714	0.2481568217
1524	Q8N1F7	NUP93	-0.336	0.5960715294
1525	P51648	ALDH3A2	NA	NA
1526	Q9NSE4	IARS2	NA	NA
1527	Q6NZI2	CAVIN1	-0.74	0.0622786729
1528	Q15437	SEC23B	NA	NA
1529	Q96CW5	TUBGCP3	NA	NA
1531	Q15424	SAFB	-1.039	0.0175594987
1532	P17858	PFKL	NA	NA
1533	P14735	IDE	NA	NA
1534	Q08257	CRYZ	NA	NA
1535	P35659	DEK	NA	NA
1536	O60437	PPL	1.332	0.0425492387
1537	Q15428	SF3A2	-0.368	0.3430571579
1538	O00429	DNM1L	NA	NA
1539	O43791	SPOP	-0.016	0.9453937153
1540	Q92783	STAM	NA	NA
1541	Q9UGN5	PARP2	-0.306	0.1384421871
1542	Q9NRX1	PNO1	-0.479	0.1985912002
1543	O75190	DNAJB6	-0.639	0.0325772828
1544	O00233	PSMD9	NA	NA
1545	Q13685	AAMP	NA	NA
1546	P22570	FDXR	NA	NA
1547	Q9NWU5	MRPL22	0.04	0.9013015765
1548	Q9P031	CCDC59	-0.345	0.271266978
1549	Q96CW1	AP2M1	NA	NA
1550	Q8NI77	KIF18A	0.768	0.304654515
1551	Q86YT6	MIB1	-1.454	0.0101871711
1552	Q9H8Y8	GORASP2	NA	NA
1553	P21283	ATP6V1C1	NA	NA
1554	Q6UXN9	WDR82	NA	NA
1555	P23368	ME2	NA	NA
1556	Q8N543	OGFOD1	NA	NA
1557	P46108	CRK	NA	NA
1558	P48059	LIMS1	NA	NA
1559	P21399	ACO1	NA	NA
1560	P53041	PPP5C	NA	NA
1561	O43719	HTATSF1	NA	NA
1562	Q86Y56	DNAAF5	NA	NA
1563	Q0VDF9	HSPA14	NA	NA
1564	O15446	POLR1G	-0.278	0.2444059729
1565	P13861	PRKAR2A	-0.589	0.1185593829
1566	Q9H4A4	RNPEP	NA	NA
1567	Q8WX93	PALLD	NA	NA
1568	Q13363	CTBP1	NA	NA
1569	Q8N5C6	SRBD1	-0.016	0.9620463592
1570	Q14558	PRPSAP1	NA	NA
1571	Q8N8S7	ENAH	NA	NA
1572	P49247	RPIA	NA	NA
1574	Q13472	TOP3A	-0.279	0.464773278
1575	P55809	OXCT1	NA	NA
1576	Q8TBX8	PIP4K2C	NA	NA
1577	P15374	UCHL3	NA	NA
1578	Q16555	DPYSL2	NA	NA
1579	P49902	NT5C2	NA	NA
1580	Q8WVM8	SCFD1	NA	NA
1581	Q9H0S4	DDX47	-0.316	0.542896846
1582	Q6DD88	ATL3	NA	NA
1583	Q9BXY0	MAK16	-0.32	0.1381315296
1584	O15511	ARPC5	NA	NA
1585	O43402	EMC8	-0.089	0.7629220102
1586	Q5T8P6	RBM26	NA	NA
1587	Q96RS6	NUDCD1	NA	NA
1588	Q9UBU8	MORF4L1	NA	NA
1589	Q8ND56	LSM14A	NA	NA
1590	Q9UHY1	NRBP1	NA	NA
1591	Q96CP2	FLYWCH2	NA	NA
1592	P13473	LAMP2	NA	NA
1593	Q13557	CAMK2D	0.665	0.0872292733
1594	Q13409	DYNC1I2	NA	NA
1595	Q01780	EXOSC10	-0.299	0.7255307751
1596	Q9Y5Z4	HEBP2	NA	NA
1597	O95394	PGM3	NA	NA
1598	Q13426	XRCC4	NA	NA
1599	Q9NR12	PDLIM7	NA	NA
1600	Q96J01	THOC3	NA	NA
1601	Q6NYC1	JMJD6	NA	NA
1602	Q9NQT5	EXOSC3	NA	NA
1603	Q9BZZ5	API5	NA	NA
1604	Q8NBJ5	COLGALT1	0.128	0.8499378238
1605	P53611	RABGGTB	NA	NA
1606	Q9Y388	RBMX2	-0.197	0.305859194
1607	A6NDG6	PGP	NA	NA
1608	P19784	CSNK2A2	NA	NA
1609	O60749	SNX2	NA	NA
1610	Q9Y5X1	SNX9	NA	NA
1611	P40222	TXLNA	NA	NA
1612	Q5VWQ0	RSBN1	-0.139	0.4031918885
1613	P61964	WDR5	NA	NA
1614	Q6UB35	MTHFD1L	NA	NA
1615	Q13618	CUL3	-0.74	0.222063925
1616	P28482	MAPK1	NA	NA
1617	A0AVT1	UBA6	NA	NA
1618	Q8WVM0	TFB1M	0.174	0.4274453363
1619	Q9H3U1	UNC45A	-0.549	0.7485245346
1620	Q15397	PUM3	0.12	0.5835348551
1621	Q9NV35	NUDT15	NA	NA
1622	Q14244	MAP7	0.116	0.8464792851
1623	Q9UJA5	TRMT6	0.03	0.9324232018
1624	Q9UHJ6	SHPK	NA	NA
1625	Q13907	IDI1	NA	NA
1626	Q9GZS3	SKIC8	NA	NA
1627	Q92879	CELF1	NA	NA
1628	Q4G0J3	LARP7	0.182	0.4366695505
1629	Q92734	TFG	0.791	0.0816021018
1630	Q14683	SMC1A	NA	NA
1631	O60518	RANBP6	NA	NA
1632	Q99496	RNF2	-0.562	0.0374711478
1633	Q8IUI8	CRLF3	NA	NA
1634	Q9H6F5	CCDC86	0.195	0.5095648013
1635	Q08380	LGALS3BP	-0.553	0.3798058852
1636	P78345	RPP38	0.227	0.4154598292
1637	Q9Y6Y8	SEC23IP	NA	NA
1638	Q3ZCQ8	TIMM50	-0.365	0.1185593829
1639	Q9NR46	SH3GLB2	NA	NA
1640	Q14839	CHD4	0.038	0.8499378238
1641	P15924	DSP	0.189	0.8599315623
1642	Q8WY91	THAP4	-0.056	0.8003574254
1643	Q8NBF2	NHLRC2	NA	NA
1644	P04040	CAT	NA	NA
1645	P07099	EPHX1	NA	NA
1646	O00116	AGPS	NA	NA
1647	Q9NWH9	SLTM	-0.098	0.5855174345
1648	Q86W92	PPFIBP1	NA	NA
1649	P16144	ITGB4	0.142	0.7982298886
1650	Q9GZZ9	UBA5	0.637	0.418859844
1651	Q8NDV7	TNRC6A	-0.245	0.21785958
1652	Q9NZN4	EHD2	NA	NA
1653	P49711	CTCF	0.155	0.6760277846
1654	Q9ULV0	MYO5B	0.082	0.9159412591
1655	P46937	YAP1	NA	NA
1656	Q9UKV3	ACIN1	-0.873	0.0077690604
1657	Q86U90	YRDC	NA	NA
1658	O60313	OPA1	NA	NA
1659	Q9NX46	ADPRS	NA	NA
1660	Q8WXW3	PIBF1	0.45	0.0995389761
1661	Q96G03	PGM2	NA	NA
1662	Q15813	TBCE	NA	NA
1663	Q3LXA3	TKFC	NA	NA
1664	Q9H7E9	C8orf33	0.253	0.5529161676
1665	Q9NQR4	NIT2	NA	NA
1666	Q92817	EVPL	2.029	0.0872484589
1667	O95571	ETHE1	NA	NA
1668	Q15654	TRIP6	NA	NA
1669	P0DPI2	GATD3	NA	NA
1670	Q96A49	SYAP1	NA	NA
1671	Q9H3P7	ACBD3	NA	NA
1672	Q9H6Z4	RANBP3	NA	NA
1673	Q8IYB3	SRRM1	-0.942	0.0077690604
1674	Q9NQX3	GPHN	NA	NA
1675	Q9NVN8	GNL3L	-0.123	0.7074501312
1676	Q92769	HDAC2	-0.703	0.0618265459
1677	Q53GS9	USP39	NA	NA
1678	O75694	NUP155	NA	NA
1679	P52306	RAP1GDS1	NA	NA
1680	Q8IZL8	PELP1	-0.786	0.0296080439
1681	Q9ULX6	AKAP8L	-0.532	0.0480439527
1682	Q96ER3	SAAL1	NA	NA
1683	Q53H82	LACTB2	NA	NA
1684	Q14137	BOP1	0.228	0.2838961939
1685	O95831	AIFM1	NA	NA
1686	Q9NV31	IMP3	-0.617	0.0975491768
1687	Q96HE9	PRR11	-0.554	0.0447195833
1688	Q9BX70	BTBD2	-0.376	0.1362314578
1689	Q96P70	IPO9	NA	NA
1690	Q15435	PPP1R7	NA	NA
1691	Q9NZT2	OGFR	NA	NA
1692	Q9HC36	MRM3	0.067	0.8108290214
1693	O95757	HSPA4L	NA	NA
1694	Q9BPX5	ARPC5L	NA	NA
1695	Q9UBW8	COPS7A	NA	NA
1696	Q8IZP0	ABI1	NA	NA
1697	P49770	EIF2B2	NA	NA
1698	Q96P11	NSUN5	-0.754	0.3118766469
1699	Q32MZ4	LRRFIP1	NA	NA
1700	Q8IZ69	TRMT2A	-0.111	0.8296446853
1701	Q9Y697	NFS1	NA	NA
1702	Q9BX40	LSM14B	-0.09	0.6627266701
1703	Q8TF68	ZNF384	-0.072	0.8003574254
1704	Q9NUP9	LIN7C	NA	NA
1705	Q13033	STRN3	NA	NA
1706	Q96DI7	SNRNP40	-0.484	0.0592533122
1707	O95985	TOP3B	0.348	0.1799226378
1708	Q6L8Q7	PDE12	NA	NA
1709	P18583	SON	-0.982	0.0036254399
1710	P80303	NUCB2	NA	NA
1711	Q9UH17	APOBEC3B	-0.083	0.843115687
1712	Q15361	TTF1	0.479	0.0752466439
1713	Q12788	TBL3	-0.361	0.3154099461
1714	Q9NZT1	CALML5	NA	NA
1715	P20839	IMPDH1	NA	NA
1716	P48163	ME1	NA	NA
1717	Q8NE71	ABCF1	NA	NA
1718	Q9NUQ8	ABCF3	NA	NA
1719	P78318	IGBP1	NA	NA
1720	P27338	MAOB	NA	NA
1721	O95202	LETM1	NA	NA
1722	Q9Y2D8	SSX2IP	-1.498	0.0154047485
1723	Q9UNX4	WDR3	-0.307	0.3489894909
1724	Q16881	TXNRD1	NA	NA
1725	Q7Z309	PABIR2	NA	NA
1726	Q6DD87	ZNF787	-0.046	0.8891657036
1727	Q9UM54	MYO6	-0.134	0.9298300744
1728	O95630	STAMBP	NA	NA
1729	Q8N9T8	KRI1	-0.311	0.0974153938
1730	Q9NY33	DPP3	NA	NA
1731	Q13501	SQSTM1	-0.623	0.3010431124
1732	Q99426	TBCB	NA	NA
1733	Q99442	SEC62	NA	NA
1734	Q9Y5Q8	GTF3C5	-0.484	0.1348673537
1735	Q9BSJ8	ESYT1	-0.292	0.5203973569
1736	Q9Y4W2	LAS1L	-0.417	0.1078886488
1737	Q6ZMU5	TRIM72	NA	NA
1738	Q99598	TSNAX	NA	NA
1739	Q99623	PHB2	0.381	0.4543780421
1740	Q96IJ6	GMPPA	NA	NA
1741	Q9NRR4	DROSHA	-0.262	0.2770693836
1742	Q10567	AP1B1	NA	NA
1743	Q9BTY7	HGH1	NA	NA
1744	Q96HQ2	CDKN2AIPNL	NA	NA
1745	Q13868	EXOSC2	NA	NA
1746	P48506	GCLC	NA	NA
1747	O94915	FRYL	0.145	0.7430405315
1748	Q96C86	DCPS	NA	NA
1749	O95747	OXSR1	NA	NA
1750	O60573	EIF4E2	0.822	0.1755461902
1751	O43747	AP1G1	NA	NA
1752	P45985	MAP2K4	NA	NA
1753	Q9Y2L1	DIS3	NA	NA
1754	O14776	TCERG1	NA	NA
1755	Q9BZK7	TBL1XR1	0.268	0.7074501312
1756	Q9C0C9	UBE2O	NA	NA
1757	Q9NVD7	PARVA	NA	NA
1758	Q9UHK0	NUFIP1	-0.377	0.2184752541
1759	Q6YN16	HSDL2	NA	NA
1760	Q12996	CSTF3	NA	NA
1761	O00566	MPHOSPH10	-0.208	0.4225026695
1762	Q14554	PDIA5	NA	NA
1763	P22695	UQCRC2	0.231	0.6527759819
1764	O00764	PDXK	NA	NA
1765	Q8NFW8	CMAS	-0.397	0.54619433
1766	P46063	RECQL	NA	NA
1767	P53992	SEC24C	NA	NA
1768	O43795	MYO1B	-0.18	0.7839808634
1769	Q9UL18	AGO1	-0.117	0.6081765851
1770	Q16644	MAPKAPK3	NA	NA
1771	Q15126	PMVK	NA	NA
1772	Q9NYL9	TMOD3	NA	NA
1773	Q99543	DNAJC2	NA	NA
1774	Q52LW3	ARHGAP29	NA	NA
1775	P05091	ALDH2	NA	NA
1776	Q5F1R6	DNAJC21	NA	NA
1777	O43290	SART1	-0.678	0.138168493
1778	O43491	EPB41L2	NA	NA
1779	Q14671	PUM1	0.359	0.2625423446
1780	O75818	RPP40	-0.158	0.6103960774
1781	Q9BY43	CHMP4A	NA	NA
1782	P56182	RRP1	0.328	0.1349519294
1783	O60502	OGA	NA	NA
1784	P53367	ARFIP1	NA	NA
1785	Q9BSD7	NTPCR	NA	NA
1786	Q15776	ZKSCAN8	0.218	0.3313123913
1787	Q96P16	RPRD1A	NA	NA
1788	Q13724	MOGS	-0.087	0.7878320891
1789	P11310	ACADM	NA	NA
1790	O76031	CLPX	NA	NA
1791	Q69YN2	CWF19L1	NA	NA
1792	Q86TI2	DPP9	NA	NA
1793	Q9BS26	ERP44	NA	NA
1794	O75312	ZPR1	NA	NA
1795	Q4KMQ1	TPRN	1.35	0.2800441993
1796	Q9Y5K6	CD2AP	NA	NA
1797	Q02218	OGDH	NA	NA
1798	Q9UNF0	PACSIN2	NA	NA
1799	Q9NYU2	UGGT1	NA	NA
1800	P29084	GTF2E2	NA	NA
1801	Q9HC35	EML4	NA	NA
1802	Q9BQ52	ELAC2	NA	NA
1803	Q9H5Q4	TFB2M	NA	NA
1804	P49189	ALDH9A1	NA	NA
1805	Q9BRX2	PELO	NA	NA
1806	Q9BYT8	NLN	NA	NA
1807	P50570	DNM2	NA	NA
1808	Q06546	GABPA	NA	NA
1810	Q9NZL4	HSPBP1	NA	NA
1811	Q8WX92	NELFB	NA	NA
1812	Q9Y4E8	USP15	NA	NA
1813	Q9NYB0	TERF2IP	NA	NA
1814	P78347	GTF2I	NA	NA
1815	Q16775	HAGH	NA	NA
1816	Q9Y3A4	RRP7A	-0.51	0.0985793891
1817	Q96K58	ZNF668	-0.035	0.9147308497
1818	Q9Y2T3	GDA	NA	NA
1819	Q9H223	EHD4	NA	NA
1820	Q9BXW7	HDHD5	NA	NA
1821	Q9Y4I1	MYO5A	0.233	0.6103960774
1822	O15182	CETN3	-0.777	0.0651822723
1823	Q8NBU5	ATAD1	NA	NA
1824	Q2VPK5	CTU2	NA	NA
1825	Q9BQE3	TUBA1C	NA	NA
1826	O43148	RNMT	NA	NA
1827	Q92538	GBF1	NA	NA
1828	Q9BTE6	AARSD1	NA	NA
1829	Q9BUL8	PDCD10	NA	NA
1830	Q14980	NUMA1	-0.531	0.0622786729
1831	P29144	TPP2	NA	NA
1832	P34949	MPI	NA	NA
1833	Q9NXH9	TRMT1	0.058	0.9164269659
1834	Q9NTZ6	RBM12	NA	NA
1835	P61962	DCAF7	NA	NA
1836	Q9UGR2	ZC3H7B	-0.622	0.4724435976
1837	P48730	CSNK1D	-0.525	0.1860045417
1839	P43897	TSFM	NA	NA
1840	Q9Y2P8	RCL1	-0.271	0.523880355
1841	Q96T76	MMS19	NA	NA
1842	Q9BTW9	TBCD	NA	NA
1843	Q9BU89	DOHH	NA	NA
1844	O95573	ACSL3	NA	NA
1845	Q53HL2	CDCA8	-0.136	0.6989690055
1846	Q9H9G7	AGO3	-0.137	0.5559489142
1847	Q96JN8	NEURL4	0.138	0.7703913764
1848	P10155	RO60	-0.25	0.7625200956
1849	Q7L576	CYFIP1	NA	NA
1850	Q9BY89	KIAA1671	1.52	0.0464363365
1851	Q9NZM1	MYOF	0.39	0.3154099461
1852	Q9UEE9	CFDP1	NA	NA
1853	Q9H4L4	SENP3	-1.062	0.0092197582
1854	P16422	EPCAM	NA	NA
1855	Q9UJX3	ANAPC7	NA	NA
1856	P53602	MVD	NA	NA
1857	Q6ZRV2	FAM83H	-0.206	0.7625200956
1859	Q15021	NCAPD2	-0.417	0.3292844465
1860	O43395	PRPF3	-0.115	0.5080287585
1861	Q9BRS2	RIOK1	NA	NA
1862	Q2TAL8	QRICH1	NA	NA
1863	Q96IZ0	PAWR	NA	NA
1864	Q96GD4	AURKB	-0.001	0.9995872047
1865	Q5T6F2	UBAP2	NA	NA
1866	Q13620	CUL4B	NA	NA
1867	Q99747	NAPG	NA	NA
1868	O75208	COQ9	NA	NA
1869	Q96MX3	ZNF48	0.219	0.1913296208
1870	P13984	GTF2F2	NA	NA
1871	P61163	ACTR1A	NA	NA
1872	Q13045	FLII	NA	NA
1873	Q8WY36	BBX	-0.355	0.0840123505
1874	Q5M775	SPECC1	3.261	0.1196372769
1875	Q99805	TM9SF2	NA	NA
1876	Q9NVI7	ATAD3A	-0.285	0.6436441719
1877	O94925	GLS	NA	NA
1878	Q9ULM6	CNOT6	-0.843	0.0310937697
1879	P22059	OSBP	NA	NA
1880	O95239	KIF4A	NA	NA
1881	Q29RF7	PDS5A	NA	NA
1882	Q8N335	GPD1L	NA	NA
1883	P42224	STAT1	NA	NA
1884	Q9UI26	IPO11	NA	NA
1885	Q9BPX3	NCAPG	-0.169	0.7423332426
1886	P49643	PRIM2	0.615	0.6272796547
1887	Q6IN85	PPP4R3A	NA	NA
1888	Q9BRK5	SDF4	NA	NA
1889	Q7Z3B4	NUP54	NA	NA
1890	Q8N3C0	ASCC3	-0.129	0.7409418903
1891	Q9Y376	CAB39	NA	NA
1892	Q96PZ0	PUS7	NA	NA
1893	Q9Y2A7	NCKAP1	NA	NA
1894	O60678	PRMT3	NA	NA
1895	Q9H1I8	ASCC2	-0.27	0.2776124957
1896	Q14914	PTGR1	NA	NA
1897	Q9UNS2	COPS3	NA	NA
1898	P34896	SHMT1	NA	NA
1899	O14908	GIPC1	NA	NA
1900	Q562R1	ACTBL2	NA	NA
1901	P51003	PAPOLA	NA	NA
1902	Q9Y2X9	ZNF281	-0.145	0.4953835482
1903	P12955	PEPD	NA	NA
1904	P30084	ECHS1	NA	NA
1905	Q9Y5Q9	GTF3C3	-0.514	0.235796932
1906	Q9BQP7	MGME1	NA	NA
1907	Q16537	PPP2R5E	NA	NA
1908	Q96AY3	FKBP10	NA	NA
1909	Q9NTJ3	SMC4	NA	NA
1910	Q15436	SEC23A	NA	NA
1911	Q07157	TJP1	1.525	0.1650962815
1912	Q16891	IMMT	-0.044	0.9688601467
1913	O95425	SVIL	3.314	0.0325772828
1914	Q9Y6I4	USP3	NA	NA
1915	Q68D10	SPTY2D1	0.297	0.4773262628
1916	Q9H9Q2	COPS7B	NA	NA
1917	Q86TU7	SETD3	NA	NA
1918	Q9Y4B6	DCAF1	NA	NA
1919	Q13617	CUL2	NA	NA
1920	Q96B97	SH3KBP1	NA	NA
1921	Q96AY2	EME1	-0.081	0.6653638028
1922	P42694	HELZ	0.169	0.5243012665
1923	Q96KG9	SCYL1	NA	NA
1924	Q13325	IFIT5	NA	NA
1925	Q15067	ACOX1	NA	NA
1926	Q9ULC5	ACSL5	NA	NA
1927	Q9Y450	HBS1L	NA	NA
1928	O00257	CBX4	-1.599	0.0057294126
1929	P24468	NR2F2	NA	NA
1930	Q5VYK3	ECPAS	NA	NA
1931	Q8IZ73	RPUSD2	NA	NA
1932	Q9UKN8	GTF3C4	-0.63	0.0940960397
1933	O43251	RBFOX2	-0.867	0.0374711478
1934	Q6ZU35	CRACD	1.318	0.3000616032
1935	P55039	DRG2	NA	NA
1936	Q9BRD0	BUD13	0.021	0.9620201969
1937	O43847	NRDC	NA	NA
1938	P36952	SERPINB5	NA	NA
1939	Q5BKZ1	ZNF326	-0.432	0.222063925
1940	Q9H1B7	IRF2BPL	NA	NA
1941	P17812	CTPS1	NA	NA
1942	Q13619	CUL4A	NA	NA
1943	Q13485	SMAD4	NA	NA
1944	P06132	UROD	NA	NA
1945	Q9H6T3	RPAP3	NA	NA
1946	Q9ULT8	HECTD1	NA	NA
1947	Q9H845	ACAD9	NA	NA
1948	P28288	ABCD3	NA	NA
1949	Q7L014	DDX46	-0.294	0.3603777804
1950	Q8N392	ARHGAP18	NA	NA
1951	Q8N9N2	ASCC1	-0.415	0.3605985832
1952	P49792	RANBP2	-0.149	0.6892779692
1953	Q05048	CSTF1	NA	NA
1954	Q96BK5	PINX1	0.002	0.9995872047
1955	Q9P2D0	IBTK	-0.375	0.1719234881
1956	Q6UN15	FIP1L1	-0.661	0.0559807963
1957	Q9UK59	DBR1	NA	NA
1958	P16435	POR	NA	NA
1959	Q96E29	MTERF3	NA	NA
1960	O75616	ERAL1	NA	NA
1961	P52594	AGFG1	NA	NA
1962	Q8TBC4	UBA3	NA	NA
1963	P51553	IDH3G	NA	NA
1964	Q9BW85	YJU2	NA	NA
1965	P36915	GNL1	NA	NA
1966	Q9UKF6	CPSF3	-0.623	0.222063925
1967	O95758	PTBP3	-0.05	0.8325473549
1968	P51784	USP11	NA	NA
1969	O96005	CLPTM1	NA	NA
1970	P25325	MPST	NA	NA
1971	Q8IUD2	ERC1	NA	NA
1972	Q04206	RELA	NA	NA
1973	Q9H9A7	RMI1	-0.097	0.8610803033
1974	O94979	SEC31A	NA	NA
1975	Q96GD0	PDXP	NA	NA
1976	P30260	CDC27	NA	NA
1977	O95625	ZBTB11	0.654	0.0374711478
1978	O15231	ZNF185	NA	NA
1979	P49354	FNTA	NA	NA
1981	Q14651	PLS1	NA	NA
1982	P51812	RPS6KA3	NA	NA
1983	Q5VTR2	RNF20	NA	NA
1984	Q9H9H4	VPS37B	NA	NA
1985	P35580	MYH10	NA	NA
1986	Q9H5H4	ZNF768	0.236	0.2447725115
1987	P18858	LIG1	NA	NA
1988	P19838	NFKB1	NA	NA
1989	P30876	POLR2B	0.114	0.6031132635
1990	Q9H5U6	ZCCHC4	-0.016	0.9688601467
1991	Q9UHD2	TBK1	NA	NA
1992	Q8WWY3	PRPF31	NA	NA
1993	O75116	ROCK2	NA	NA
1994	P09525	ANXA4	NA	NA
1995	Q13523	PRP4K	0.39	0.5309720508
1996	Q14CX7	NAA25	NA	NA
1997	P29083	GTF2E1	NA	NA
1998	P40818	USP8	NA	NA
1999	Q5W0B1	OBI1	-0.165	0.5099772047
2000	P51610	HCFC1	NA	NA
2001	O43264	ZW10	NA	NA
2002	Q9UNF1	MAGED2	NA	NA
2003	Q9NYY8	FASTKD2	NA	NA
2004	Q13573	SNW1	-1.057	0.1131526292
2005	Q7LG56	RRM2B	NA	NA
2006	Q92925	SMARCD2	NA	NA
2007	A1L0T0	ILVBL	NA	NA
2008	P48735	IDH2	NA	NA
2009	Q86U38	NOP9	-0.077	0.7839808634
2010	Q8N7H5	PAF1	NA	NA
2011	Q9UGP8	SEC63	-0.407	0.0605609966
2012	Q6P158	DHX57	0.211	0.3517096849
2013	Q6PI48	DARS2	NA	NA
2014	O75717	WDHD1	NA	NA
2015	O95671	ASMTL	NA	NA
2016	O43237	DYNC1LI2	NA	NA
2017	O95347	SMC2	NA	NA
2018	Q13131	PRKAA1	NA	NA
2019	Q9BTA9	WAC	NA	NA
2020	Q9Y3L3	SH3BP1	NA	NA
2021	O00267	SUPT5H	NA	NA
2022	Q8IX90	SKA3	NA	NA
2023	Q16513	PKN2	NA	NA
2024	O75150	RNF40	NA	NA
2025	P08574	CYC1	0.165	0.8149271963
2026	O14617	AP3D1	NA	NA
2027	Q6P597	KLC3	NA	NA
2028	P22033	MMUT	NA	NA
2029	Q8N531	FBXL6	-0.703	0.222063925
2030	O60563	CCNT1	NA	NA
2031	Q04446	GBE1	NA	NA
2032	Q7Z478	DHX29	0.454	0.1596741688
2033	Q9UQ35	SRRM2	-0.209	0.3004876321
2034	O95801	TTC4	NA	NA
2035	Q9Y3Z3	SAMHD1	NA	NA
2036	O60488	ACSL4	NA	NA
2037	P18074	ERCC2	NA	NA
2038	O95486	SEC24A	NA	NA
2039	Q96EK5	KIFBP	NA	NA
2040	Q49AR2	C5orf22	NA	NA
2041	Q8IVD9	NUDCD3	NA	NA
2042	Q96QD9	FYTTD1	0.06	0.843936628
2043	Q96T51	RUFY1	NA	NA
2044	Q9UHC7	MKRN1	0.108	0.8200390862
2045	Q92896	GLG1	-0.716	0.0591702049
2046	Q9Y263	PLAA	NA	NA
2047	O60271	SPAG9	NA	NA
2048	Q02413	DSG1	NA	NA
2049	Q9Y4X5	ARIH1	NA	NA
2050	Q9GZR2	REXO4	-0.759	0.1500115629
2051	Q9NPI6	DCP1A	NA	NA
[truncated: 280 more rows]
