# Supplementary material for: The coordinated action of UFMylation and the RQC pathways clears arrested polypeptides at the ER
Source: EMBO J. 2026 Mar 25;45(9):3252–75. doi: 10.1038/s44318-026-00753-9 (PMC13144351; doi:10.1038/s44318-026-00753-9)
Supplement: Supplementary file 4 — Source data Fig. 1 [file 44318_2026_753_MOESM4_ESM.zip › Figure 1/1B 1C/1C Volcano ANS vs Control FLAG IP.csv]

Accession	SYMBOL	log2Fold.change.ANS_FLAG_IP..ctrl_FLAG_IP	Adjusted.p.Value.normalised.ANS_FLAG_IP..ctrl_FLAG_IP
P62979	RPS27A	-0.033	0.9671958
P62258	YWHAE	0.006	0.9947479
P13639	EEF2	-0.044	0.9605931
P56537	EIF6	0.811	0.01859639
P60842	EIF4A1	-0.021	0.9883523
O60869	EDF1	0.012	0.9883523
O00303	EIF3F	-0.285	0.68628
Q13347	EIF3I	-0.559	0.2937117
Q14152	EIF3A	-0.418	0.4347875
Q9Y262	EIF3L	-0.276	0.68628
P31946	YWHAB	-0.08	0.8998978
P55884	EIF3B	-0.429	0.3933585
P60228	EIF3E	-0.286	0.6437654
O15371	EIF3D	-0.559	0.2418578
Q99613	EIF3C	-0.354	0.510477
O15372	EIF3H	-0.323	0.5879408
P06730	EIF4E	-0.179	0.8020998
Q7L2H7	EIF3M	-0.34	0.68628
P47813	EIF1AX	-0.031	0.9795824
O60841	EIF5B	-0.2	0.728378
P61981	YWHAG	-0.15	0.8554593
Q9UBQ5	EIF3K	-0.199	0.7808416
Q9GZS1	POLR1E	1.106	0.7762848
Q9UKD2	MRTO4	0.26	0.4525529
P23588	EIF4B	1.378	0.07036368
P62714	PPP2CB	0.446	0.3559664
Q99417	MYCBP	0.888	0.09782513
Q96HY6	DDRGK1	6.094	0.00667522
O60524	NEMF	1.545	0.003803026
Q9Y520	PRRC2C	-0.301	0.3950835
Q6P2E9	EDC4	-0.229	0.9194452
P30419	NMT1	-0.41	0.4535212
Q86U42	PABPN1	0.074	0.9475871
O94874	UFL1	3.488	0.000243879
Q8IVT2	MISP	-0.105	0.9605931
P78344	EIF4G2	-0.162	0.8218558
O75340	PDCD6	0.561	0.7061452
Q96JB5	CDK5RAP3	4.482	0.00085122
P48634	PRRC2A	-0.252	0.68628
Q9GZL7	WDR12	0.161	0.728378
O60437	PPL	0.049	0.9825986
Q9BY89	KIAA1671	0.045	0.9773571
O95425	SVIL	0.175	0.9605931
O95625	ZBTB11	0.087	0.9354047
Q5JSZ5	PRRC2B	-0.451	0.2767818
Q86WP2	GPBP1	-0.534	0.113279
Q14315	FLNC	0.969	0.8020998
Q58A45	PAN3	-0.16	0.9097289
