# Supplementary material for: The coordinated action of UFMylation and the RQC pathways clears arrested polypeptides at the ER
Source: EMBO J. 2026 Mar 25;45(9):3252–75. doi: 10.1038/s44318-026-00753-9 (PMC13144351; doi:10.1038/s44318-026-00753-9)
Supplement: Supplementary file 4 — Source data Fig. 1 [file 44318_2026_753_MOESM4_ESM.zip › Figure 1/1F/ANS.csv]

FlowCell Text Data File: ans.csv
Software Version: 2.40
Triax Firmware Version: 0.43
Fractionator Firmware Version 4.211
Date: 2025-09-17
Time: 18:54:14
User: Sanya
Experiment name:
*** CENTRIFUGE SETTINGS ***
Rotor Manufacturer: Beckman
Rotor Model: SW32
Speed: rpm
Gradient: Sucrose 30.0% to 10.0% v/v
Time:
w2t: x 10^0
Sample Volume: 1 ml
Temperature: 4.0 deg C
*** FRACTIONATION SETTINGS ***
Volume displaced/mm: 0.469 ml/mm
Tubing length: 290 mm
Total Dead Volume (= last fraction): 0.299 ml
Scan Speed: 0.20 mm/sec
Total Distance: 72.8 mm
Upper Limit to Slow-down Distance: 50.00 mm
Start mode: Meniscus sensing
Fail-safe Distance (M): 8 mm
Number of fractions: 68
Distance/fraction: 1.07 mm
Start Distance: 0.00 mm
Volume/fraction: 0.501 ml
Data Samples/mm: 10.00
*** SCANNING SETTINGS ***
Scanning mode: SINGLE UV OD
Channel A (LED1) Wavelength: 260 nm
Sensitivity: 0
Integration time: 500 ms
LED1 (260 nm) On Time: 44 ms
Sample A Zero: 812746
Source A Zero: 134191.6
Data Columns:
Sample	Source	Position(mm)	Absorbance	Fraction Number	Fraction Volume(ml)
527997.136	127742.091	-0.48	0.859829
527380.500	127712.091	-0.39	0.861930
525910.636	127790.818	-0.29	0.869598
522002.909	127803.818	-0.19	0.886611
220185.227	127811.000	-0.10	2.829322
522002.909	127803.818	0.00	0.886611
220185.227	127811.000	0.10	2.829322
150084.955	127739.864	0.19	3.690588
156198.045	127775.227	0.29	3.601367
159367.773	127853.773	0.38	3.557539
162799.318	127748.545	0.48	3.507743
161805.773	127684.182	0.58	3.520385
161037.727	127716.500	0.67	3.531662
163549.318	127774.000	0.77	3.497848
164291.727	127724.000	0.87	3.486775
164452.045	127737.409	0.97	3.484816
164355.591	127687.909	1.06	3.485264	1	0.421
164171.000	127682.864	1.16	3.487704
163935.136	127635.045	1.26	3.490097
163834.818	127739.500	1.36	3.493315
163833.773	127705.091	1.45	3.492723
163513.818	127697.773	1.55	3.496993
163731.182	127757.591	1.65	3.495058
163899.591	127691.500	1.74	3.491580
163891.182	127715.273	1.84	3.492114
164076.500	127750.409	1.94	3.490190
164126.227	127760.136	2.03	3.489679
164188.636	127740.000	2.13	3.488469	2	0.499
164096.318	127732.091	2.23	3.489596
164156.818	127728.136	2.33	3.488696
163840.455	127702.318	2.42	3.492583
163664.455	127715.318	2.52	3.495230
163659.409	127715.318	2.62	3.495300
163571.727	127715.318	2.71	3.496506
163063.045	127715.318	2.81	3.503515
162359.364	127715.318	2.91	3.513248
161449.545	127715.318	3.00	3.525894
160154.136	127787.636	3.10	3.545297
159191.364	127855.500	3.20	3.560062	3	0.499
158001.182	127815.455	3.29	3.576245
156967.091	127835.455	3.39	3.591374
156037.182	127819.591	3.49	3.604467
155128.864	127812.000	3.58	3.617472
154139.864	127812.000	3.68	3.631865
153016.773	127812.000	3.78	3.648322
152117.045	127812.000	3.88	3.661593
151550.636	127812.000	3.98	3.669989
151047.591	127812.000	4.08	3.677471
150539.682	127835.455	4.17	3.685464
150204.545	127846.773	4.27	3.690679	4	0.502
149719.864	127743.545	4.37	3.696134
149932.909	127783.000	4.46	3.693629
150038.682	127714.591	4.56	3.690837
150312.773	127705.273	4.66	3.686566
151054.455	127747.045	4.76	3.676225
152245.727	127694.182	4.85	3.657615
153341.045	127697.636	4.95	3.641543
155021.273	127697.636	5.05	3.617018
157049.682	127697.636	5.14	3.587763
159489.364	127681.455	5.24	3.552787
162347.909	127667.227	5.34	3.512559	5	0.501
165377.727	127681.364	5.43	3.471196
168701.682	127654.045	5.53	3.425932
172505.364	127603.773	5.63	3.374869
177038.773	127608.136	5.73	3.316568
182018.500	127608.136	5.82	3.254142
186657.500	127608.136	5.92	3.197505
192485.045	127608.136	6.02	3.128320
198813.136	127608.136	6.11	3.055525
205900.864	127608.136	6.21	2.976694
212763.273	127684.227	6.31	2.904254
219514.364	127686.727	6.40	2.834000	6	0.499
227317.455	127680.591	6.50	2.755285
235355.227	127692.682	6.60	2.677299
242850.818	127702.045	6.69	2.606909
251654.864	127646.045	6.79	2.525782
260308.364	127646.045	6.89	2.449698
271094.909	127646.045	6.98	2.358326
278779.318	127646.045	7.08	2.295423
287532.955	127646.045	7.18	2.225846
296434.273	127646.045	7.28	2.157235
307274.409	127716.682	7.37	2.077654
317630.227	127770.955	7.47	2.004015	7	0.501
327656.955	127752.727	7.57	1.933752
339470.818	127724.591	7.67	1.853544
349963.409	127718.227	7.76	1.784928
357856.545	127736.500	7.86	1.735057
361289.500	127736.500	7.96	1.713571
374380.591	127736.500	8.05	1.633471
387610.682	127736.500	8.15	1.555316
397132.364	127736.500	8.25	1.500702
407558.000	127736.500	8.34	1.442385
422411.045	127679.091	8.44	1.360818
435232.136	127636.409	8.54	1.292776	8	0.499
445087.045	127678.591	8.63	1.243132
457089.955	127723.864	8.73	1.184045
470785.182	127660.955	8.83	1.116499
484883.227	127714.182	8.93	1.051036
495793.409	127714.182	9.02	1.000961
506841.091	127714.182	9.12	0.951365
517147.636	127714.182	9.22	0.906062
526066.955	127714.182	9.31	0.867579
536428.636	127714.182	9.41	0.823684
542217.682	127674.818	9.51	0.798834
549939.455	127637.045	9.60	0.766346	9	0.499
560066.591	127610.773	9.70	0.724818
566404.000	127619.000	9.80	0.699641
572132.682	127636.227	9.89	0.677298
578228.409	127685.682	9.99	0.654320
583199.500	127685.682	10.09	0.635055
590526.909	127685.682	10.19	0.606956
596955.727	127685.682	10.29	0.582589
603373.364	127685.682	10.38	0.558525
608803.091	127685.682	10.48	0.538364
614794.727	127624.636	10.58	0.515248
620191.273	127629.227	10.67	0.495661
624961.409	127644.773	10.77	0.478693	10	0.546
627598.091	127613.045	10.87	0.468659
632029.955	127572.273	10.96	0.452104
635317.136	127606.227	11.06	0.441028
637562.909	127599.182	11.16	0.432963
643311.500	127599.182	11.25	0.412763
647577.500	127599.182	11.35	0.397889
650185.273	127599.182	11.45	0.388845
653116.091	127599.182	11.54	0.378723
656142.682	127599.182	11.64	0.368319
659120.364	127595.500	11.74	0.358064
661876.045	127584.182	11.84	0.348475	11	0.499
663316.409	127588.727	11.93	0.343663
665264.364	127589.227	12.03	0.337073
665910.818	127528.182	12.13	0.333810
669139.773	127623.091	12.22	0.324599
671121.364	127623.091	12.32	0.317944
672993.682	127623.091	12.42	0.311674
673594.636	127623.091	12.52	0.309666
675408.682	127623.091	12.61	0.303613
677473.045	127623.091	12.71	0.296745
679530.364	127660.591	12.81	0.290583
681505.182	127697.636	12.90	0.284705	12	0.501
683985.182	127676.682	13.00	0.276161
684811.364	127741.591	13.10	0.274589
686149.364	127726.091	13.19	0.269923
688418.864	127714.500	13.29	0.262287
691069.364	127714.500	13.39	0.253640
692320.636	127714.500	13.49	0.249569
694043.545	127714.500	13.58	0.243975
694742.000	127714.500	13.68	0.241712
695604.455	127714.500	13.78	0.238920
696832.773	127658.727	13.87	0.233966
697648.955	127665.636	13.97	0.231454	13	0.499
698861.727	127719.182	14.07	0.228489
699584.591	127677.091	14.16	0.225420
700596.682	127639.273	14.26	0.221500
701118.773	127675.773	14.36	0.220467
701293.727	127675.773	14.45	0.219906
702182.682	127675.773	14.55	0.217055
703135.500	127675.773	14.65	0.214003
703894.455	127675.773	14.74	0.211576
704588.909	127675.773	14.84	0.209356
704970.000	127625.318	14.94	0.207250
705450.455	127655.545	15.04	0.206250	14	0.501
706121.318	127613.682	15.14	0.203373
707636.182	127596.455	15.23	0.198246
708427.545	127555.955	15.33	0.195016
709692.364	127577.455	15.43	0.191381
710696.500	127577.455	15.52	0.188199
711465.818	127577.455	15.62	0.185765
712606.500	127577.455	15.72	0.182159
713171.591	127577.455	15.81	0.180376
714198.818	127577.455	15.91	0.177136
715601.318	127648.227	16.01	0.173970
715808.455	127590.318	16.10	0.172297	15	0.499
716287.227	127665.591	16.20	0.172120
716997.773	127623.773	16.30	0.169151
718500.273	127625.955	16.39	0.164479
719078.318	127629.682	16.49	0.162735
719519.955	127629.682	16.59	0.161353
719523.591	127629.682	16.69	0.161341
719244.273	127629.682	16.78	0.162215
718634.318	127629.682	16.88	0.164125
718070.227	127629.682	16.98	0.165892
718024.318	127601.818	17.07	0.165544
718078.091	127632.955	17.17	0.165925	16	0.501
717584.682	127655.818	17.27	0.167875
716102.091	127550.273	17.37	0.170668
715313.364	127546.682	17.46	0.173084
713966.682	127541.955	17.56	0.177242
712501.455	127541.955	17.66	0.181865
711415.909	127541.955	17.75	0.185296
709660.409	127541.955	17.85	0.190856
707789.682	127541.955	17.95	0.196796
705457.818	127541.955	18.05	0.204223
702922.045	127546.864	18.14	0.212413
700688.091	127511.364	18.24	0.218950	17	0.499
698877.545	127526.273	18.34	0.225036
696979.682	127529.955	18.43	0.231221
694938.591	127485.955	18.53	0.237044
693202.227	127490.273	18.63	0.242750
691584.909	127490.273	18.72	0.248007
689673.500	127490.273	18.82	0.254235
688045.909	127490.273	18.92	0.259552
686693.455	127490.273	19.02	0.263980
685663.591	127490.273	19.12	0.267358
684600.818	127525.318	19.21	0.271467
683774.318	127532.636	19.31	0.274315	18	0.502
682886.591	127538.273	19.41	0.277338
682173.136	127465.182	19.50	0.278400
681430.318	127454.591	19.60	0.280665
681220.091	127465.636	19.70	0.281555
681305.318	127465.636	19.80	0.281273
681252.727	127465.636	19.89	0.281447
681612.682	127446.818	19.99	0.279926
681694.182	127468.591	20.09	0.280041
682221.182	127427.773	20.18	0.277581
683497.000	127428.045	20.28	0.273382
683084.227	127440.000	20.38	0.274952	19	0.499
684066.409	127450.682	20.47	0.271907
684607.182	127412.500	20.57	0.269455
684851.727	127441.682	20.67	0.269166
685921.318	127468.227	20.76	0.266123
686873.864	127468.227	20.86	0.263000
688923.273	127468.227	20.96	0.256295
691174.227	127468.227	21.05	0.248954
692369.545	127468.227	21.15	0.245066
694225.318	127468.227	21.25	0.239042
696129.773	127532.318	21.35	0.234008
698063.545	127534.682	21.45	0.227807	20	0.501
700193.045	127517.000	21.54	0.220640
702278.045	127600.864	21.64	0.215429
704748.864	127682.909	21.74	0.208971
707059.864	127726.091	21.83	0.202365
708470.136	127726.091	21.93	0.197881
709929.773	127726.091	22.03	0.193249
711460.455	127726.091	22.12	0.188402
713137.409	127726.091	22.22	0.183104
714778.773	127726.091	22.32	0.177930
716131.455	127697.682	22.41	0.173175
717788.318	127698.136	22.51	0.167982	21	0.499
718338.409	127586.955	22.61	0.164298
719691.818	127603.955	22.70	0.160362
721156.636	127676.136	22.80	0.157059
722389.500	127707.636	22.90	0.153770
723421.636	127707.636	23.00	0.150557
724161.818	127707.636	23.09	0.148255
724967.182	127707.636	23.20	0.145754
725740.182	127707.636	23.29	0.143356
726604.136	127707.636	23.39	0.140678
727064.000	127602.727	23.49	0.137405
727972.773	127645.182	23.58	0.135342	22	0.502
728816.818	127670.955	23.68	0.133189
729177.773	127644.955	23.78	0.131616
729558.182	127635.864	23.87	0.130282
730407.818	127701.182	23.97	0.128814
730515.455	127701.182	24.07	0.128483
730882.818	127701.182	24.16	0.127351
731634.091	127701.182	24.26	0.125039
732179.682	127701.182	24.36	0.123362
732171.909	127701.182	24.46	0.123386
733017.000	127655.045	24.55	0.119977
733532.591	127672.455	24.65	0.118701	23	0.499
733375.500	127595.455	24.75	0.117825
733289.636	127558.273	24.84	0.117433
733788.636	127607.318	24.94	0.116767
733834.773	127573.409	25.04	0.116028
733814.045	127573.409	25.13	0.116091
734392.909	127573.409	25.23	0.114317
733911.182	127573.409	25.33	0.115793
733867.182	127573.409	25.43	0.115928
733847.182	127573.409	25.52	0.115990
732817.818	127492.227	25.62	0.117716
732107.955	127494.636	25.72	0.119939	24	0.501
730947.045	127561.409	25.81	0.124689
729036.364	127550.000	25.91	0.130378
726190.045	127483.727	26.01	0.138012
722452.136	127543.864	26.11	0.150687
718286.227	127543.864	26.20	0.163701
712515.091	127543.864	26.30	0.181856
705542.091	127543.864	26.40	0.203988
697202.273	127543.864	26.49	0.230747
687946.818	127543.864	26.59	0.260822
677419.364	127564.682	26.69	0.295894
666171.864	127579.455	26.78	0.333833	25	0.499
654221.000	127621.000	26.88	0.375304
641316.455	127544.727	26.98	0.418792
628561.727	127520.591	27.07	0.463575
616722.409	127518.500	27.17	0.506330
604665.955	127518.500	27.27	0.550761
591917.727	127518.500	27.36	0.598714
581461.909	127518.500	27.47	0.638822
571631.818	127518.500	27.56	0.677192
562935.455	127518.500	27.66	0.711692
553731.136	127544.227	27.76	0.749246
547244.318	127561.955	27.86	0.776078	26	0.502
541589.136	127599.773	27.95	0.800121
535783.182	127622.727	28.05	0.824782
531226.909	127540.545	28.15	0.842551
528189.091	127545.591	28.24	0.855547
526132.818	127545.591	28.34	0.864325
524473.955	127545.591	28.44	0.871431
523617.273	127545.591	28.53	0.875110
523787.318	127545.591	28.63	0.874380
524312.409	127545.591	28.73	0.872125
525805.318	127547.182	28.82	0.865754
528098.727	127526.545	28.92	0.855595	27	0.501
531311.409	127555.591	29.02	0.842459
534798.136	127478.636	29.12	0.826381
539299.545	127521.773	29.21	0.808279
544298.409	127539.636	29.31	0.787831
549736.545	127539.636	29.41	0.765458
555327.318	127539.636	29.51	0.742687
560992.182	127539.636	29.60	0.719847
566892.000	127539.636	29.70	0.696303
572612.591	127539.636	29.80	0.673707
578877.091	127551.864	29.89	0.649437
585046.591	127578.227	29.99	0.626044	28	0.499
590990.227	127567.955	30.09	0.603116
596789.364	127538.182	30.18	0.580615
602794.636	127577.455	30.28	0.558776
608447.455	127553.273	30.38	0.537344
613783.545	127553.273	30.47	0.517694
618769.409	127553.273	30.57	0.499487
623941.682	127553.273	30.67	0.480754
628579.682	127553.273	30.77	0.464087
632985.773	127553.273	30.86	0.448368
637891.227	127559.773	30.96	0.431109
641750.000	127530.182	31.06	0.417015	29	0.501
644765.955	127443.636	31.15	0.404936
647964.227	127403.818	31.25	0.393097
651321.409	127441.409	31.35	0.382131
654179.773	127502.955	31.45	0.373363
656225.364	127502.955	31.54	0.366337
658134.682	127502.955	31.64	0.359799
660331.818	127502.955	31.74	0.352299
661960.045	127502.955	31.83	0.346756
663526.591	127502.955	31.93	0.341437
664850.636	127419.591	32.03	0.335479
665555.000	127389.227	32.12	0.332560	30	0.499
666551.682	127427.591	32.22	0.329870
665196.364	127440.091	32.32	0.334671
663280.682	127439.227	32.42	0.341146
661554.455	127392.500	32.51	0.346185
658716.864	127393.773	32.61	0.355881
654158.864	127417.182	32.71	0.371921
647182.727	127417.182	32.80	0.396049
637166.455	127417.182	32.90	0.431151
623913.545	127417.182	33.00	0.478453
607166.727	127417.500	33.09	0.539689
586826.000	127394.545	33.19	0.615968	31	0.499
563259.727	127383.818	33.29	0.708018
538160.182	127397.818	33.38	0.810850
511105.500	127366.818	33.48	0.926381
484311.455	127385.773	33.58	1.047896
458866.000	127385.773	33.67	1.169352
435853.000	127385.773	33.77	1.285145
415212.636	127385.773	33.87	1.394323
397757.091	127385.773	33.97	1.490977
382576.409	127385.773	34.06	1.578549
369945.273	127304.136	34.16	1.652661
359973.727	127377.364	34.26	1.715446	32	0.501
352210.318	127370.773	34.36	1.764394
346464.364	127379.455	34.45	1.801564
342677.091	127544.500	34.55	1.829214
339778.409	127435.136	34.65	1.846400
338382.045	127388.409	34.74	1.854843
338682.227	127389.364	34.84	1.852864
339724.136	127336.773	34.94	1.845022
342492.955	127383.455	35.03	1.827580
345508.636	127383.000	35.13	1.807843
350059.136	127424.455	35.23	1.779130
355082.727	127383.727	35.32	1.746345	33	0.499
361487.864	127438.545	35.42	1.707080
368266.455	127393.545	35.52	1.664476
376066.000	127418.000	35.62	1.617744
384524.182	127415.364	35.71	1.567643
394130.773	127415.364	35.81	1.512111
403949.227	127415.364	35.91	1.456736
414202.409	127415.364	36.01	1.400327
425422.773	127415.364	36.11	1.340176
436305.818	127415.364	36.20	1.283330
446995.136	127307.727	36.30	1.226958
457984.909	127334.045	36.40	1.172764	34	0.502
468565.000	127309.909	36.49	1.120940
479862.227	127301.636	36.59	1.067179
490408.409	127331.455	36.69	1.018783
500249.818	127374.864	36.78	0.974836
508897.409	127374.864	36.88	0.936266
517857.182	127374.864	36.98	0.896989
525885.318	127374.864	37.07	0.862369
533541.409	127374.864	37.17	0.829843
539428.636	127374.864	37.27	0.805147
544949.773	127340.545	37.36	0.781624
551413.545	127357.864	37.47	0.755394	35	0.501
555497.773	127367.727	37.56	0.738961
561105.136	127346.091	37.66	0.715976
566859.500	127386.818	37.76	0.693734
571653.364	127398.182	37.85	0.674983
576550.318	127398.182	37.95	0.655787
580742.455	127398.182	38.05	0.639483
585457.455	127398.182	38.14	0.621286
589563.591	127398.182	38.24	0.605558
593520.955	127398.182	38.34	0.590502
597378.636	127390.864	38.43	0.575793
600515.409	127388.000	38.53	0.563957	36	0.499
603723.727	127431.545	38.63	0.552735
605994.500	127403.273	38.72	0.543787
608806.091	127380.773	38.82	0.532972
611682.955	127403.773	38.92	0.522770
614258.818	127403.773	39.01	0.513313
616488.591	127403.773	39.11	0.505158
618493.864	127403.773	39.21	0.497850
621518.682	127403.773	39.31	0.486871
623370.909	127403.773	39.40	0.480174
625870.364	127394.545	39.50	0.471006
628017.955	127366.500	39.60	0.462802	37	0.501
629356.091	127324.000	39.70	0.457261
630960.364	127365.000	39.79	0.452256
633487.682	127350.591	39.89	0.443005
635036.091	127350.227	39.99	0.437505
636838.409	127350.227	40.08	0.431127
638496.045	127350.227	40.18	0.425277
641109.500	127350.227	40.28	0.416084
642814.727	127350.227	40.38	0.410106
644872.091	127350.227	40.47	0.402915
646699.773	127357.136	40.57	0.396668
648542.364	127335.500	40.67	0.389883	38	0.502
650310.545	127358.364	40.77	0.384160
652031.136	127330.773	40.86	0.377726
654010.318	127368.409	40.96	0.371570
655018.955	127327.091	41.06	0.367372
656173.909	127327.091	41.15	0.363408
658300.182	127327.091	41.25	0.356127
659718.545	127327.091	41.35	0.351284
661155.773	127327.091	41.45	0.346386
662988.727	127327.091	41.54	0.340156
665113.409	127303.364	41.64	0.332536
667455.591	127318.682	41.74	0.324896	39	0.499
669070.773	127299.591	41.83	0.319119
670939.227	127358.045	41.93	0.313876
673261.227	127344.500	42.03	0.305862
674176.818	127304.227	42.12	0.302092
675263.227	127304.227	42.22	0.298468
675719.909	127304.227	42.32	0.296947
677092.318	127304.227	42.41	0.292381
680023.818	127304.227	42.51	0.282658
681200.045	127304.227	42.61	0.278769
683694.591	127412.318	42.71	0.272453
685215.273	127400.318	42.80	0.267241	40	0.501
684974.909	127352.909	42.90	0.267193
685100.227	127319.955	43.00	0.266199
686231.818	127289.545	43.09	0.261948
688708.591	127367.045	43.19	0.255210
690156.318	127367.045	43.29	0.250484
690661.409	127367.045	43.39	0.248838
690512.318	127367.045	43.48	0.249324
690709.318	127367.045	43.58	0.248682
692339.591	127367.045	43.68	0.243376
693914.955	127361.091	43.77	0.238156
694778.227	127324.864	43.87	0.234718	41	0.499
695748.909	127317.682	43.97	0.231449
696747.682	127347.182	44.06	0.228742
697686.409	127321.182	44.16	0.225253
698705.136	127315.636	44.26	0.221871
699218.000	127315.636	44.35	0.220220
700058.182	127315.636	44.45	0.217517
701287.636	127315.636	44.55	0.213569
703051.273	127315.636	44.65	0.207916
703517.045	127315.636	44.75	0.206426
703362.773	127465.227	44.84	0.209562
705018.000	127512.045	44.94	0.205099	42	0.502
704924.682	127473.182	45.04	0.204711
704675.545	127501.091	45.14	0.205999
704617.318	127506.318	45.23	0.206277
704163.409	127537.136	45.33	0.208271
703589.409	127534.455	45.43	0.210059
702897.455	127507.864	45.52	0.211804
701709.500	127426.318	45.62	0.214171
700749.273	127426.318	45.72	0.217252
699673.409	127426.318	45.82	0.220710
698727.227	127527.273	45.91	0.225538
696916.455	127481.955	46.01	0.230578	43	0.501
695652.955	127479.136	46.11	0.234612
693084.818	127446.591	46.20	0.242360
692417.545	127452.409	46.30	0.244631
692223.227	127514.364	46.40	0.246356
691743.000	127514.364	46.49	0.247918
690818.000	127514.364	46.59	0.250929
690592.636	127514.364	46.69	0.251663
690197.318	127514.364	46.78	0.252952
690212.273	127514.364	46.88	0.252903
691045.045	127411.955	46.98	0.248381
692085.364	127478.273	47.08	0.246167	44	0.499
692929.182	127499.636	47.17	0.243802
693950.318	127517.227	47.27	0.240799
694971.955	127548.818	47.37	0.238045
695686.818	127499.136	47.46	0.234855
696736.864	127499.136	47.56	0.231461
698031.364	127499.136	47.66	0.227284
699286.364	127499.136	47.76	0.223241
701162.955	127499.136	47.85	0.217210
702262.182	127499.136	47.95	0.213685
703295.636	127494.091	48.05	0.210286
706328.318	127507.136	48.14	0.200833	45	0.501
708072.682	127510.727	48.24	0.195346
709456.318	127555.000	48.34	0.191734
710878.409	127527.864	48.43	0.186749
711864.000	127513.091	48.53	0.183370
712348.955	127513.091	48.63	0.181837
712651.955	127513.091	48.72	0.180880
712652.591	127513.091	48.82	0.180878
711783.182	127513.091	48.92	0.183625
711501.409	127513.091	49.02	0.184516
710981.636	127494.909	49.11	0.185840
710429.864	127501.773	49.21	0.187708	46	0.501
709237.455	127513.273	49.31	0.191692
708797.955	127487.091	49.40	0.192625
708036.682	127484.000	49.50	0.194988
707848.545	127517.227	49.60	0.196173
707495.455	127517.227	49.70	0.197296
707186.909	127517.227	49.79	0.198277
707325.864	127517.227	49.89	0.197835
706638.682	127517.227	49.99	0.200023
706331.682	127517.227	50.08	0.201001
706551.955	127372.682	50.18	0.197747
706377.818	127364.227	50.28	0.198152	47	0.499
707672.000	127421.727	50.37	0.195048
708752.136	127457.682	50.47	0.192251
710656.682	127471.136	50.57	0.186449
711262.500	127379.227	50.67	0.182908
712598.364	127379.227	50.76	0.178686
714265.818	127379.227	50.86	0.173426
715448.864	127379.227	50.96	0.169702
712901.227	127379.227	51.05	0.177729
713250.000	127379.227	51.15	0.176629
713788.091	127386.545	51.25	0.175061
715056.182	127418.455	51.34	0.171630	48	0.501
715916.545	127426.227	51.44	0.169061
716285.773	127472.136	51.54	0.168712
716175.773	127447.000	51.64	0.168613
717163.136	127454.818	51.73	0.165651
717542.727	127454.818	51.83	0.164460
718106.818	127454.818	51.93	0.162692
718946.864	127454.818	52.02	0.160061
719940.773	127454.818	52.12	0.156952
721255.909	127454.818	52.22	0.152844
721614.182	127470.727	52.31	0.152008
721694.773	127389.045	52.41	0.150314	49	0.499
722451.773	127445.409	52.51	0.148950
723050.273	127486.818	52.61	0.147818
723101.227	127434.909	52.70	0.146743
723678.136	127474.636	52.80	0.145649
723391.182	127474.636	52.90	0.146542
723574.682	127474.636	52.99	0.145971
723638.591	127474.636	53.09	0.145772
722898.818	127497.909	53.19	0.148485
722072.545	127499.045	53.28	0.151079
720401.045	127457.545	53.38	0.155562
718845.455	127487.955	53.48	0.160963	50	0.501
716762.273	127477.773	53.58	0.167314
714588.909	127478.045	53.67	0.174153
712235.409	127521.364	53.77	0.182342
709683.500	127513.909	53.87	0.190288
707242.818	127513.909	53.96	0.198041
703974.909	127513.909	54.06	0.208464
699992.182	127513.909	54.16	0.221231
698891.682	127513.909	54.25	0.224772
697423.318	127513.909	54.35	0.229505
695762.682	127412.591	54.45	0.233082
695249.818	127520.091	54.55	0.236639	51	0.499
694111.000	127461.000	54.64	0.239285
694273.364	127559.955	54.74	0.240505
693859.091	127503.500	54.84	0.240852
694056.636	127514.818	54.93	0.240411
694797.864	127528.455	55.03	0.238250
696076.864	127523.591	55.13	0.234025
697100.136	127503.455	55.22	0.230364
698818.273	127536.818	55.32	0.225413
699991.818	127536.818	55.42	0.221637
701002.591	127499.000	55.51	0.217722
702338.955	127477.455	55.61	0.213056	52	0.501
703798.955	127483.273	55.71	0.208485
704013.545	127454.318	55.81	0.207288
702604.227	127462.136	55.90	0.211936
700948.955	127424.364	56.00	0.216577
701933.182	127412.455	56.10	0.213209
701357.091	127438.455	56.20	0.215516
702763.273	127420.045	56.29	0.210683
701976.500	127400.955	56.39	0.212867
701247.273	127400.955	56.49	0.215206
699804.591	127414.500	56.58	0.220080
698702.182	127359.091	56.68	0.222649
698027.727	127385.364	56.78	0.225286	53	0.545
697700.227	127416.636	56.87	0.226895
697653.409	127429.000	56.97	0.227264
697562.818	127370.409	57.07	0.226521
698256.636	127425.545	57.16	0.225258
698834.682	127442.500	57.26	0.223695
699612.455	127408.545	57.36	0.220592
700611.364	127408.545	57.45	0.217381
701264.091	127408.545	57.55	0.215286
702461.864	127408.545	57.65	0.211445
706220.818	127456.955	57.75	0.200290
707611.727	127477.091	57.84	0.196218	54	0.501
708787.000	127432.636	57.94	0.191698
710061.318	127511.045	58.04	0.189040
710582.364	127427.864	58.14	0.185921
711710.455	127491.364	58.23	0.183472
712571.045	127491.364	58.33	0.180752
712251.091	127491.364	58.43	0.181763
712896.364	127491.364	58.52	0.179725
713030.409	127491.364	58.62	0.179302
712184.273	127491.364	58.72	0.181974
710686.318	127420.955	58.81	0.185469
712580.273	127485.227	58.91	0.180615	55	0.499
713648.000	127449.682	59.01	0.176618
713587.955	127453.364	59.11	0.176872
711447.545	127404.364	59.20	0.182767
711320.273	127462.591	59.30	0.184198
711102.636	127439.409	59.40	0.184477
711342.909	127497.909	59.49	0.184750
709674.318	127497.909	59.59	0.190035
707406.455	127497.909	59.69	0.197238
705578.273	127497.909	59.78	0.203061
704215.318	127507.500	59.88	0.207582
702800.182	127514.545	59.98	0.212233	56	0.501
701656.409	127517.409	60.07	0.215949
700944.727	127539.818	60.17	0.218628
700032.409	127432.045	60.27	0.219657
699748.455	127446.091	60.37	0.220818
698999.318	127446.091	60.46	0.223229
699994.227	127446.091	60.56	0.220028
699779.773	127446.091	60.66	0.220717
700451.545	127424.409	60.76	0.218175
700785.318	127378.591	60.86	0.216294
701059.227	127385.455	60.95	0.215535
701841.818	127452.000	61.05	0.214200	57	0.501
701938.545	127442.636	61.15	0.213725
701998.182	127381.773	61.24	0.212458
702081.000	127358.773	61.34	0.211786
702574.455	127411.409	61.44	0.211135
702626.000	127411.409	61.53	0.210970
702943.955	127411.409	61.63	0.209952
702934.682	127411.409	61.73	0.209982
703338.045	127411.409	61.83	0.208691
703697.364	127411.409	61.93	0.207541
703993.000	127379.818	62.02	0.206038
704244.000	127396.227	62.12	0.205526	58	0.502
705300.364	127455.818	62.22	0.203205
706144.545	127474.364	62.31	0.200840
707157.273	127435.955	62.41	0.196937
708573.818	127439.773	62.51	0.192501
709297.818	127439.773	62.61	0.190203
709597.000	127439.773	62.70	0.189254
710652.227	127439.773	62.80	0.185910
710933.045	127439.773	62.90	0.185021
711850.045	127439.773	62.99	0.182120
712946.727	127399.545	63.09	0.177945
714051.182	127358.773	63.19	0.173741	59	0.501
715177.455	127375.682	63.28	0.170493
715378.091	127376.091	63.38	0.169869
716203.545	127402.182	63.48	0.167735
715980.227	127367.682	63.58	0.167827
716581.227	127367.682	63.67	0.165939
716629.636	127367.682	63.77	0.165787
716303.409	127367.682	63.87	0.166811
716078.045	127367.682	63.96	0.167519
715330.864	127397.591	64.06	0.170397	60	0.454
715118.818	127444.409	64.16	0.171891
714005.727	127394.409	64.26	0.174514
713919.500	127401.909	64.35	0.174918
708376.182	127390.136	64.45	0.192252
682887.091	127417.273	64.55	0.275200
