# Supplementary material for: The coordinated action of UFMylation and the RQC pathways clears arrested polypeptides at the ER
Source: EMBO J. 2026 Mar 25;45(9):3252–75. doi: 10.1038/s44318-026-00753-9 (PMC13144351; doi:10.1038/s44318-026-00753-9)
Supplement: Supplementary file 4 — Source data Fig. 1 [file 44318_2026_753_MOESM4_ESM.zip › Figure 1/1F/Untreated.csv]

FlowCell Text Data File: control.csv
Software Version: 2.40
Triax Firmware Version: 0.43
Fractionator Firmware Version 4.211
Date: 2025-09-17
Time: 18:30:59
User: Sanya
Experiment name:
*** CENTRIFUGE SETTINGS ***
Rotor Manufacturer: Beckman
Rotor Model: SW32
Speed: rpm
Gradient: Sucrose 30.0% to 10.0% v/v
Time:
w2t: x 10^0
Sample Volume: 1 ml
Temperature: 4.0 deg C
*** FRACTIONATION SETTINGS ***
Volume displaced/mm: 0.469 ml/mm
Tubing length: 290 mm
Total Dead Volume (= last fraction): 0.299 ml
Scan Speed: 0.20 mm/sec
Total Distance: 72.8 mm
Upper Limit to Slow-down Distance: 50.00 mm
Start mode: Meniscus sensing
Fail-safe Distance (M): 8 mm
Number of fractions: 68
Distance/fraction: 1.07 mm
Start Distance: 0.00 mm
Volume/fraction: 0.501 ml
Data Samples/mm: 10.00
*** SCANNING SETTINGS ***
Scanning mode: SINGLE UV OD
Channel A (LED1) Wavelength: 260 nm
Sensitivity: 0
Integration time: 500 ms
LED1 (260 nm) On Time: 44 ms
Sample A Zero: 812746
Source A Zero: 134191.6
Data Columns:
Sample	Source	Position(mm)	Absorbance	Fraction Number	Fraction Volume(ml)
533108.727	129627.727	-0.48	0.871124
534217.136	129559.227	-0.39	0.865260
534542.318	129634.909	-0.29	0.865205
531964.500	129551.091	-0.19	0.874628
305630.273	129590.136	-0.10	2.122499
531964.500	129551.091	0.00	0.874628
305630.273	129590.136	0.10	2.122499
117014.636	129579.500	0.19	4.282906
124197.045	129570.591	0.28	4.148692
134354.000	129548.045	0.38	3.971396
138297.182	129535.182	0.48	3.906075
139964.409	129581.045	0.58	3.879904
139827.227	129511.364	0.67	3.880900
140121.364	129580.318	0.77	3.877369
138472.182	129612.636	0.87	3.904574
138568.409	129567.545	0.96	3.902228
139372.864	129591.318	1.06	3.889614	1	0.418
139148.318	129561.864	1.16	3.892731
138170.500	129537.636	1.25	3.908180
138349.182	129585.364	1.35	3.906101
138632.318	129600.864	1.45	3.901769
139029.273	129600.318	1.54	3.895325
139362.273	129580.045	1.64	3.889589
139195.955	129548.591	1.74	3.891730
139505.727	129548.591	1.84	3.886727
139398.273	129548.591	1.93	3.888461
139624.545	129609.818	2.03	3.885875
139710.364	129627.864	2.13	3.884805	2	0.501
139867.636	129606.727	2.23	3.881906
139853.545	129593.818	2.32	3.881909
140022.000	129593.045	2.42	3.879187
139935.636	129556.273	2.52	3.879936
140218.591	129556.273	2.61	3.875391
140478.773	129556.273	2.71	3.871219
140635.409	129556.273	2.81	3.868711
140795.591	129556.273	2.90	3.866149
140726.955	129556.273	3.00	3.867246
141093.000	129405.455	3.10	3.858779
141337.136	129429.591	3.19	3.855308	3	0.499
141299.909	129420.455	3.29	3.855742
141030.500	129452.227	3.39	3.860589
140612.773	129446.273	3.48	3.867161
139678.636	129433.136	3.58	3.881933
139000.591	129433.136	3.68	3.892884
137974.455	129433.136	3.78	3.909559
136601.091	129433.136	3.87	3.932072
135034.636	129433.136	3.97	3.958027
133551.318	129433.136	4.07	3.982885
132609.727	129452.364	4.17	3.999141
131368.773	129416.727	4.26	4.019680	4	0.501
130473.455	129510.045	4.36	4.036693
129173.409	129447.682	4.46	4.058145
128085.727	129418.273	4.55	4.076663
127375.273	129366.682	4.65	4.088283
126994.636	129366.682	4.75	4.095018
126532.409	129366.682	4.85	4.103224
126895.545	129366.682	4.94	4.096775
127583.273	129366.682	5.04	4.084611
129005.500	129316.591	5.14	4.058792
131160.545	129377.045	5.23	4.022560
133365.545	129416.000	5.33	3.985719	5	0.502
137237.364	129427.591	5.43	3.921517
141218.455	129422.318	5.53	3.857072
145963.955	129408.545	5.63	3.782452
150722.455	129432.545	5.72	3.710674
156948.818	129432.545	5.82	3.619578
163334.636	129432.545	5.92	3.529827
169905.500	129432.545	6.01	3.441067
177459.364	129432.545	6.11	3.343175
184378.409	129432.545	6.21	3.257099
191652.318	129371.773	6.30	3.168967
199813.409	129425.000	6.40	3.076047	6	0.499
209545.227	129383.636	6.50	2.968307
219093.591	129373.136	6.59	2.867846
227124.500	129363.364	6.69	2.786662
240876.045	129433.591	6.79	2.655593
253784.091	129433.591	6.88	2.538117
264840.727	129433.591	6.98	2.442148
277333.364	129433.591	7.08	2.338422
289454.500	129433.591	7.18	2.242153
302816.045	129433.591	7.27	2.140597
313875.227	129374.227	7.37	2.058841
325559.364	129381.227	7.47	1.976711	7	0.499
336723.955	129478.864	7.56	1.902527
348938.045	129491.091	7.66	1.822554
360440.818	129415.000	7.76	1.748242
372022.636	129408.727	7.85	1.676959
383444.636	129408.727	7.95	1.608905
394607.682	129408.727	8.05	1.544324
408090.227	129408.727	8.15	1.468718
419040.364	129408.727	8.24	1.409129
428963.727	129408.727	8.34	1.356457
438666.818	129436.500	8.44	1.306603
450206.636	129358.500	8.54	1.246810	8	0.501
463659.045	129342.864	8.63	1.180279
475662.091	129352.455	8.73	1.122929
487894.773	129324.182	8.83	1.065294
496651.273	129395.591	8.92	1.026505
507814.864	129395.591	9.02	0.976480
518477.909	129395.591	9.12	0.929715
527029.955	129395.591	9.21	0.892898
534632.273	129395.591	9.31	0.860668
542143.591	129395.591	9.41	0.829270
550147.000	129441.636	9.50	0.797092
557271.909	129431.091	9.60	0.767950
564915.409	129437.727	9.70	0.737408	9	0.545
572213.636	129431.364	9.79	0.708410
578776.773	129345.182	9.89	0.681246
585598.000	129407.045	9.99	0.655955
592121.864	129371.500	10.09	0.630404
597082.500	129371.500	10.18	0.611629
601313.591	129371.500	10.28	0.595738
606321.636	129371.500	10.38	0.577073
611823.000	129371.500	10.48	0.556746
617127.045	129371.500	10.57	0.537321
620923.364	129473.955	10.67	0.525301
626068.091	129483.318	10.77	0.506894	10	0.501
631026.227	129449.545	10.86	0.488555
635073.727	129366.455	10.96	0.472722
638989.409	129398.636	11.06	0.459448
642240.182	129345.136	11.15	0.447098
646335.773	129345.136	11.25	0.432792
648999.727	129345.136	11.35	0.423536
651339.364	129345.136	11.44	0.415438
654343.455	129345.136	11.54	0.405082
657136.364	129345.136	11.64	0.395497
659797.136	129292.091	11.74	0.385480
662494.500	129274.364	11.83	0.375990	11	0.499
664768.773	129317.318	11.93	0.369026
667096.682	129323.591	12.03	0.361268
669423.727	129380.909	12.12	0.354429
671228.500	129369.227	12.22	0.348167
672546.045	129369.227	12.32	0.343753
674512.273	129369.227	12.41	0.337184
676420.273	129369.227	12.51	0.330827
678043.818	129369.227	12.61	0.325432
679520.227	129369.227	12.70	0.320537
681658.000	129404.500	12.80	0.314082
682729.318	129364.682	12.90	0.309855	12	0.501
684446.227	129405.955	13.00	0.304921
685448.909	129353.909	13.09	0.300721
686739.136	129403.727	13.19	0.297356
687688.591	129347.045	13.29	0.293260
689251.545	129347.045	13.39	0.288152
690525.000	129347.045	13.48	0.283997
691534.091	129347.045	13.58	0.280711
692857.455	129347.045	13.68	0.276409
693690.000	129347.045	13.78	0.273706
694322.500	129391.818	13.87	0.272434
695185.864	129366.909	13.97	0.269204	13	0.502
695687.318	129317.318	14.07	0.266719
696736.318	129310.318	14.16	0.263206
697762.045	129309.773	14.26	0.259886
698156.909	129248.636	14.36	0.257549
699408.273	129248.636	14.46	0.253519
700910.227	129248.636	14.55	0.248691
701534.636	129248.636	14.65	0.246687
702886.182	129248.636	14.75	0.242356
704094.591	129248.636	14.85	0.238490
704694.864	129359.818	14.94	0.238507
705730.273	129259.091	15.04	0.233450	14	0.499
706349.773	129259.500	15.14	0.231483
707489.091	129292.636	15.23	0.228433
708383.909	129333.636	15.33	0.226302
709445.364	129376.364	15.43	0.223675
710501.909	129376.364	15.52	0.220326
711422.409	129376.364	15.62	0.217413
712504.591	129376.364	15.72	0.213992
712915.727	129376.364	15.82	0.212694
713572.727	129376.364	15.92	0.210621
714347.091	129303.545	16.01	0.206913
715394.182	129318.364	16.11	0.203875	15	0.502
715968.727	129274.455	16.21	0.201304
716863.409	129280.364	16.30	0.198596
717499.227	129298.045	16.40	0.196909
718602.818	129305.227	16.50	0.193575
719182.182	129305.227	16.60	0.191761
719735.182	129305.227	16.69	0.190032
720362.227	129305.227	16.79	0.188072
720218.136	129305.227	16.89	0.188522
720683.545	129305.227	16.98	0.187068
721162.636	129283.364	17.08	0.185192
721143.000	129278.091	17.18	0.185162	16	0.499
720681.955	129242.227	17.27	0.185977
720771.455	129248.909	17.37	0.185813
719971.636	129207.955	17.47	0.187599
719362.409	129238.182	17.56	0.190030
718875.591	129314.364	17.66	0.192880
717816.864	129314.364	17.76	0.196197
716675.136	129314.364	17.85	0.199779
715379.909	129314.364	17.95	0.203850
714345.909	129314.364	18.05	0.207105
712364.409	129405.591	18.15	0.214943
710068.182	129319.364	18.25	0.220709	17	0.501
708487.045	129345.818	18.34	0.226186
706010.545	129304.773	18.44	0.233352
703584.864	129262.909	18.54	0.240368
701271.227	129293.818	18.63	0.248319
698646.364	129293.818	18.73	0.256758
696071.045	129293.818	18.83	0.265069
693941.455	129293.818	18.92	0.271964
691295.227	129293.818	19.02	0.280562
688903.091	129293.818	19.12	0.288363
687065.409	129270.682	19.21	0.293972
684826.091	129232.955	19.31	0.300662	18	0.499
683540.500	129306.409	19.41	0.306169
681784.864	129305.000	19.50	0.311932
680520.045	129347.273	19.60	0.316846
679243.318	129297.091	19.70	0.320199
678460.136	129297.091	19.80	0.322795
677651.045	129297.091	19.90	0.325481
677562.727	129297.091	20.00	0.325774
677356.909	129297.091	20.09	0.326458
677489.909	129297.091	20.19	0.326016
677320.409	129223.955	20.29	0.325306
677701.455	129239.727	20.38	0.324315	19	0.502
678526.000	129258.318	20.48	0.321902
679986.364	129309.091	20.58	0.317947
682054.682	129353.636	20.67	0.311888
683180.455	129343.909	20.77	0.308007
684587.864	129343.909	20.87	0.303376
686044.273	129343.909	20.96	0.298593
688063.818	129343.909	21.06	0.291978
690335.500	129343.909	21.16	0.284561
692298.818	129343.909	21.25	0.278169
694624.409	129247.500	21.35	0.268944
696442.636	129235.591	21.45	0.262854	20	0.499
698547.682	129204.636	21.55	0.255523
700644.045	129233.909	21.64	0.249289
703216.864	129226.227	21.74	0.240907
705528.182	129206.227	21.84	0.233174
708089.500	129206.227	21.93	0.225019
711057.318	129206.227	22.03	0.215606
712985.318	129206.227	22.13	0.209513
715488.136	129206.227	22.23	0.201627
717776.773	129206.227	22.32	0.194440
719554.182	129245.682	22.42	0.189561
721776.545	129268.864	22.52	0.183025	21	0.501
723632.727	129274.545	22.61	0.177344
725775.636	129326.182	22.71	0.171588
727043.909	129222.364	22.81	0.165852
728876.091	129248.227	22.90	0.160638
730261.818	129248.227	23.00	0.156364
731811.591	129248.227	23.10	0.151593
733347.636	129248.227	23.20	0.146874
734144.409	129248.227	23.29	0.144430
735763.091	129248.227	23.39	0.139474
736918.318	129218.409	23.49	0.135424
738055.318	129251.727	23.58	0.132535	22	0.499
739476.273	129259.455	23.68	0.128341
740116.818	129248.045	23.78	0.126194
741113.955	129261.545	23.87	0.123399
742018.318	129271.409	23.97	0.120826
742508.636	129271.409	24.07	0.119339
743599.500	129271.409	24.17	0.116036
743982.909	129271.409	24.27	0.114875
744139.591	129271.409	24.36	0.114402
744936.273	129271.409	24.46	0.111994
745274.591	129206.000	24.56	0.109833
745881.136	129227.136	24.66	0.108370	23	0.502
746206.455	129216.364	24.75	0.107201
746389.818	129202.045	24.85	0.106399
747096.318	129247.545	24.95	0.105062
747596.273	129295.318	25.04	0.104388
747827.818	129295.318	25.14	0.103691
747881.273	129295.318	25.24	0.103530
748232.955	129295.318	25.33	0.102472
748345.318	129295.318	25.43	0.102135
748701.091	129295.318	25.53	0.101065
748207.409	129189.318	25.62	0.100704
748339.909	129227.364	25.72	0.100968	24	0.501
748278.273	129234.045	25.82	0.101269
747845.318	129198.045	25.92	0.101945
747029.455	129131.364	26.01	0.103240
745864.227	129092.500	26.11	0.106075
744993.545	129092.500	26.21	0.108704
743580.773	129092.500	26.30	0.112975
741932.591	129092.500	26.40	0.117969
739159.591	129092.500	26.50	0.126396
735984.364	129092.500	26.60	0.136084
732635.045	129146.591	26.69	0.147292
727695.091	129086.727	26.79	0.161474	25	0.499
722774.773	129104.227	26.89	0.177047
716856.500	129057.773	26.98	0.194740
711105.364	129090.273	27.08	0.213434
704271.227	129043.636	27.18	0.234353
697066.500	129043.636	27.27	0.257494
689673.227	129043.636	27.37	0.281490
682205.045	129043.636	27.47	0.305992
674657.227	129043.636	27.56	0.331029
666945.045	129043.636	27.66	0.356903
659356.455	129046.136	27.76	0.382699
652239.636	129073.136	27.86	0.407592	26	0.499
645610.955	129113.000	27.95	0.431275
639189.636	129122.318	28.05	0.453933
633315.455	129153.636	28.15	0.475256
626793.182	129165.455	28.24	0.498758
621936.818	129165.455	28.34	0.516262
618159.682	129165.455	28.44	0.529971
615107.545	129165.455	28.54	0.541110
612398.773	129165.455	28.63	0.551042
610318.318	129165.455	28.73	0.558701
609513.318	129171.318	28.83	0.561773
608408.727	129056.818	28.92	0.563859	27	0.501
608426.955	129057.455	29.02	0.563803
608866.500	129090.455	29.12	0.562753
611125.682	129203.136	29.21	0.556382
612900.364	129231.818	29.31	0.550356
614970.273	129160.864	29.41	0.541532
617731.591	129163.000	29.51	0.531487
621109.955	129190.682	29.60	0.519696
623705.955	129190.682	29.70	0.510309
627003.500	129190.682	29.80	0.498443
631284.500	129178.273	29.89	0.482913
635701.500	129178.227	29.99	0.467221	28	0.499
640156.364	129161.500	30.09	0.451214
644573.909	129190.273	30.18	0.436239
648775.545	129144.273	30.28	0.420816
653738.545	129203.909	30.38	0.404705
658526.136	129203.909	30.47	0.388284
662763.000	129203.909	30.57	0.373852
667144.591	129203.909	30.67	0.359023
671579.591	129203.909	30.76	0.344112
675451.000	129203.909	30.86	0.331176
679292.000	129263.500	30.96	0.319453
682872.636	129236.727	31.06	0.307156	29	0.501
686065.091	129231.273	31.16	0.296564
689440.182	129265.227	31.25	0.286112
691882.182	129222.045	31.35	0.277403
694316.818	129168.864	31.45	0.268571
696935.773	129168.864	31.54	0.260099
699467.864	129168.864	31.64	0.251937
701648.955	129168.864	31.74	0.244931
703589.091	129168.864	31.84	0.238717
705203.000	129168.864	31.93	0.233561
706654.682	129280.000	32.03	0.230868
707297.136	129175.864	32.13	0.227010	30	0.502
708204.636	129161.955	32.23	0.223882
709166.227	129189.364	32.32	0.221306
709977.909	129181.045	32.42	0.218587
710466.818	129169.409	32.52	0.216835
710822.227	129169.409	32.61	0.215709
710979.045	129169.409	32.71	0.215213
710609.136	129169.409	32.81	0.216384
710395.182	129169.409	32.91	0.217062
709131.182	129157.682	33.00	0.220865
707060.364	129092.182	33.10	0.226305
704361.818	129134.636	33.20	0.235650	31	0.499
699751.818	129105.545	33.29	0.249921
693529.091	129133.318	33.39	0.270507
684907.909	129132.091	33.49	0.298636
673717.000	129081.091	33.58	0.334821
660120.636	129081.091	33.68	0.380702
642870.682	129081.091	33.78	0.440291
623664.909	129081.091	33.87	0.508548
603867.409	129081.091	33.97	0.581143
583399.682	129081.091	34.07	0.658743
564336.182	129129.682	34.16	0.734355
545897.273	129108.227	34.26	0.808739	32	0.501
528415.818	129043.455	34.36	0.880855
513180.182	129056.455	34.46	0.946922
500351.364	129071.636	34.56	1.004160
489581.773	129117.227	34.65	1.053922
480532.364	129117.227	34.75	1.095908
473594.091	129117.227	34.85	1.128638
469507.091	129117.227	34.94	1.148143
466523.818	129117.227	35.04	1.162488
464578.682	129117.227	35.14	1.171891
464256.591	129035.182	35.23	1.172021
464803.227	129014.364	35.33	1.169010	33	0.499
467005.955	129102.000	35.43	1.159898
469780.455	129097.091	35.52	1.146482
473592.636	129068.455	35.62	1.127795
478282.045	129032.727	35.72	1.104998
483861.545	129012.091	35.81	1.078537
490824.182	129094.636	35.91	1.047824
498073.227	129094.636	36.01	1.014830
505983.864	129094.636	36.11	0.979369
515103.545	129094.636	36.20	0.939169
525428.773	129058.091	36.30	0.893868
534739.000	129089.455	36.40	0.854888	34	0.501
543692.727	129061.182	36.49	0.817025
553639.455	129104.409	36.59	0.776980
562278.273	129132.818	36.69	0.742631
568035.909	129045.636	36.79	0.718184
576742.182	129045.636	36.88	0.683954
585672.273	129045.636	36.98	0.649376
593656.091	129045.636	37.08	0.618905
600934.818	129045.636	37.17	0.591481
608180.955	129045.636	37.27	0.564507
615157.364	129071.864	37.37	0.539297
621048.818	129022.273	37.46	0.516982	35	0.499
627028.227	129019.955	37.56	0.495378
632365.682	128998.500	37.66	0.475928
637460.818	128991.273	37.76	0.457742
642208.227	129021.909	37.85	0.441579
646724.409	129021.909	37.95	0.425809
650615.864	129021.909	38.05	0.412308
654886.409	129021.909	38.14	0.397585
659317.727	129021.909	38.24	0.382409
663107.227	129021.909	38.34	0.369511
666930.864	129171.091	38.43	0.359172
669844.636	129157.045	38.53	0.349117	36	0.499
672562.773	129133.955	38.63	0.339601
675285.318	129109.182	38.72	0.330078
677640.773	129138.136	38.82	0.322747
679862.364	129115.864	38.92	0.314993
682479.318	129115.864	39.02	0.306347
684537.682	129115.864	39.11	0.299570
687365.545	129115.864	39.21	0.290292
689203.182	129115.864	39.31	0.284284
692056.273	129115.864	39.41	0.274987
694224.591	129097.227	39.50	0.267622
696359.864	129031.636	39.60	0.259567	37	0.501
698445.955	129007.000	39.70	0.252406
700254.091	129036.727	39.79	0.247106
702566.000	128966.955	39.89	0.238471
702804.909	128991.955	39.99	0.238142
704023.591	128991.955	40.08	0.234243
706064.091	128991.955	40.18	0.227730
706891.455	128991.955	40.28	0.225095
708626.727	128991.955	40.37	0.219577
710116.909	128991.955	40.47	0.214850
710903.500	129192.000	40.57	0.215846
712132.364	129173.500	40.67	0.211636	38	0.499
713738.318	129196.455	40.76	0.206967
714547.227	129179.409	40.86	0.204121
715894.727	129174.455	40.96	0.199795
717093.682	129171.500	41.05	0.195978
717861.318	129171.500	41.15	0.193570
718441.045	129171.500	41.25	0.191753
718183.273	129171.500	41.34	0.192561
720300.818	129171.500	41.44	0.185935
720924.045	129171.500	41.54	0.183989
721943.818	129118.091	41.64	0.179877
722909.545	129095.000	41.73	0.176466	39	0.501
723671.955	129083.136	41.83	0.173887
724361.227	129048.909	41.93	0.171148
725522.500	129060.591	42.02	0.167747
726540.182	129093.955	42.12	0.165174
727380.273	129093.955	42.22	0.162573
728505.955	129093.955	42.32	0.159093
729359.273	129093.955	42.42	0.156459
730366.045	129093.955	42.51	0.153355
731069.000	129093.955	42.61	0.151190
731194.318	129088.227	42.71	0.150704
731883.273	129119.182	42.80	0.149124	40	0.502
732715.455	129115.273	42.90	0.146499
733121.045	129057.818	43.00	0.144252
734288.227	129113.545	43.09	0.141643
735481.409	129151.500	43.19	0.138651
736616.091	129151.500	43.29	0.135182
737848.364	129151.500	43.39	0.131420
737548.909	129151.500	43.48	0.132334
738360.455	129151.500	43.58	0.129859
738957.182	129151.500	43.68	0.128041
739556.455	129057.864	43.77	0.124584
740645.864	129084.682	43.87	0.121739	41	0.499
740405.000	129067.455	43.97	0.122171
740832.773	129057.773	44.07	0.120702
741673.955	129078.773	44.16	0.118515
742297.045	129090.682	44.26	0.116832
742681.545	129090.682	44.36	0.115667
743309.909	129090.682	44.45	0.113764
743057.455	129090.682	44.55	0.114528
743755.091	129090.682	44.65	0.112416
744210.909	129090.682	44.74	0.111037
744681.000	129049.773	44.84	0.108903
744991.818	129045.773	44.94	0.107894	42	0.499
743813.818	128968.182	45.03	0.110102
744462.500	129021.364	45.13	0.109068
744878.227	129019.773	45.23	0.107784
745065.545	129008.909	45.32	0.107029
744690.000	129016.955	45.42	0.108304
744466.818	128965.000	45.52	0.108072
743984.409	129027.636	45.62	0.110623
745004.909	129051.000	45.72	0.107946
744164.000	129051.000	45.82	0.110487
743256.818	129035.091	45.91	0.112955
742692.045	129033.182	46.01	0.114632	43	0.502
741830.909	129028.818	46.11	0.117167
740484.182	129009.909	46.20	0.120927
739231.318	129017.909	46.30	0.124877
737914.000	129043.318	46.40	0.129334
736147.273	129043.318	46.49	0.134729
735412.136	129043.318	46.59	0.136977
733635.045	129043.318	46.69	0.142422
731934.545	129043.318	46.78	0.147644
730851.091	129043.318	46.88	0.150978
730328.273	129011.682	46.98	0.152036
730320.818	129060.727	47.08	0.152915	44	0.501
729930.318	129027.364	47.18	0.153536
729778.636	129019.682	47.27	0.153870
729381.409	128967.000	47.37	0.154176
729842.182	129024.045	47.47	0.153750
730388.636	129044.455	47.56	0.152422
731411.136	129122.864	47.66	0.150641
731922.364	129059.318	47.76	0.147960
732402.864	129057.409	47.85	0.146450
733297.591	129057.409	47.95	0.143703
734201.636	129101.136	48.05	0.141692
734996.045	129099.455	48.14	0.139229	45	0.499
735444.091	129012.545	48.24	0.136342
736288.409	129006.045	48.34	0.133647
737217.318	129033.727	48.43	0.131292
738720.864	129073.455	48.53	0.127400
739313.273	129073.455	48.63	0.125596
741114.591	129073.455	48.73	0.120120
741943.955	129073.455	48.82	0.117603
742698.955	129073.455	48.92	0.115314
743503.318	129073.455	49.02	0.112878
743954.227	129005.682	49.11	0.110332
744154.955	129036.955	49.21	0.110270	46	0.501
744205.636	129014.227	49.31	0.109720
744391.455	129010.727	49.41	0.109097
744484.364	128983.273	49.50	0.108337
745652.864	129113.091	49.60	0.107072
745593.773	129113.091	49.70	0.107250
746120.000	129113.091	49.79	0.105663
746488.818	129113.091	49.89	0.104550
747102.409	129113.091	49.99	0.102701
747671.273	129113.091	50.08	0.100988
748035.455	129115.182	50.18	0.099929
748702.318	129150.273	50.28	0.098535	47	0.499
749004.318	129130.773	50.38	0.097288
749056.636	129084.818	50.47	0.096330
749065.455	129045.364	50.57	0.095615
749439.091	129069.136	50.67	0.094908
750137.182	129069.136	50.76	0.092812
749946.364	129069.136	50.87	0.093385
750073.364	129069.136	50.96	0.093004
750403.136	129069.136	51.06	0.092015
751185.000	129069.136	51.16	0.089671
751096.227	129006.591	51.25	0.088846
751815.955	129049.773	51.35	0.087444	48	0.502
751733.909	128971.818	51.45	0.086330
752290.955	129024.545	51.54	0.085582
752938.682	129129.864	51.64	0.085482
752635.818	129050.955	51.74	0.085012
752783.909	129050.955	51.83	0.084569
752734.955	129050.955	51.93	0.084715
752823.318	129050.955	52.03	0.084451
752830.364	129050.955	52.13	0.084430
753355.455	129050.955	52.22	0.082861
753824.682	129071.182	52.32	0.081812
754208.636	129149.455	52.42	0.082031	49	0.499
753257.682	128998.591	52.51	0.082240
753375.409	129004.545	52.61	0.081992
753361.864	128975.545	52.71	0.081526
753688.000	129011.727	52.80	0.081184
753499.455	129058.909	52.90	0.082570
751556.773	129058.909	53.00	0.088379
751414.318	129058.909	53.10	0.088806
750635.318	129058.909	53.20	0.091140
749644.364	129058.909	53.29	0.094113
748240.727	128945.545	53.39	0.096353
746387.636	128880.273	53.49	0.100794	50	0.502
744881.818	128933.955	53.58	0.106276
742918.818	128892.045	53.68	0.111483
741207.591	128915.045	53.78	0.117074
739194.136	128893.409	53.88	0.122817
736591.227	128893.409	53.97	0.130756
733754.545	128893.409	54.07	0.139439
730597.955	128893.409	54.17	0.149141
727449.364	128893.409	54.26	0.158861
723861.045	128893.409	54.36	0.169989
720921.682	128908.000	54.46	0.179401
718269.909	128911.909	54.55	0.187762	51	0.501
715860.364	128901.273	54.65	0.195139
713926.955	128850.182	54.75	0.200333
712493.000	128794.591	54.85	0.203886
712600.864	128850.000	54.94	0.204513
713210.091	128850.000	55.04	0.202590
713198.682	128850.000	55.14	0.202626
714049.500	128873.818	55.23	0.200359
714892.591	128851.273	55.33	0.197310
715730.318	128903.864	55.43	0.195593
717007.182	128938.636	55.53	0.192188
720075.136	128928.000	55.62	0.182394	52	0.499
722833.773	128912.591	55.72	0.173520
724965.045	128922.818	55.82	0.167073
726506.000	128881.455	55.91	0.161572
728464.682	128890.955	56.01	0.155679
729414.955	128890.955	56.11	0.152745
729267.182	128890.955	56.20	0.153201
729779.000	128890.955	56.30	0.151623
731276.773	128890.955	56.40	0.147009
731301.227	128890.955	56.49	0.146933
731288.773	128938.136	56.59	0.147795
732719.909	128947.818	56.69	0.143565	53	0.499
734867.227	128949.318	56.79	0.137005
736976.636	129024.773	56.88	0.131871
737263.045	128922.591	56.98	0.129214
738198.955	128966.045	57.08	0.127117
739714.818	128966.045	57.18	0.122501
740030.318	128966.045	57.27	0.121541
740066.500	128966.045	57.37	0.121431
740644.000	128966.045	57.47	0.119676
740543.045	128966.045	57.56	0.119982
740930.318	128979.364	57.66	0.119038
741527.818	129046.000	57.76	0.118387	54	0.501
741007.545	128951.136	57.85	0.118311
741263.273	128958.682	57.95	0.117666
742667.091	129056.409	58.05	0.115113
742034.273	129063.909	58.14	0.117162
741611.182	129017.227	58.24	0.117632
742653.955	129017.227	58.34	0.114470
742128.227	129017.227	58.44	0.116063
742127.773	129017.227	58.54	0.116065
743114.727	129017.227	58.64	0.113074
742574.727	128974.136	58.73	0.113958
741742.091	128999.136	58.83	0.116919	55	0.502
740883.091	129071.636	58.93	0.120791
738119.909	129049.682	59.02	0.128817
734876.364	129049.682	59.12	0.138728
730762.364	128998.773	59.22	0.150474
724895.818	128998.773	59.31	0.168613
718898.682	128998.773	59.41	0.187309
711722.955	128998.773	59.51	0.209885
703565.273	128998.773	59.60	0.235828
697895.818	128998.773	59.70	0.254036
693499.227	128933.455	59.80	0.267118
691890.545	128934.682	59.89	0.272366	56	0.499
689504.909	128979.273	59.99	0.280917
687763.091	128937.818	60.09	0.285885
688114.955	128971.682	60.19	0.285325
687674.364	128960.318	60.28	0.286568
688488.273	128955.818	60.38	0.283828
689633.455	128924.409	60.48	0.279540
692194.136	128948.227	60.57	0.271615
694671.500	128986.091	60.67	0.264236
697650.273	128986.091	60.77	0.254606
700330.182	128947.409	60.87	0.245303
703894.182	128958.227	60.96	0.234068	57	0.501
706592.955	129002.273	61.06	0.226225
709313.455	129032.318	61.16	0.218101
711242.136	128947.318	61.25	0.210508
713461.318	128916.182	61.35	0.202953
716567.000	128916.182	61.45	0.193178
718829.591	128916.182	61.54	0.186084
720218.273	128916.182	61.64	0.181740
722176.909	128916.182	61.74	0.175629
723730.818	128916.182	61.84	0.170792
725758.818	129039.682	61.93	0.166649
726545.727	129012.091	62.03	0.163729
728496.955	129040.227	62.13	0.158184	58	0.545
730456.500	129052.773	62.22	0.152358
730728.000	129039.818	62.32	0.151296
730676.000	128979.364	62.42	0.150401
730554.682	128951.727	62.51	0.150293
731715.955	128951.727	62.61	0.146718
733729.091	128951.727	62.71	0.140535
734857.636	128951.727	62.80	0.137077
735984.955	128951.727	62.90	0.133627
736064.409	128951.727	63.00	0.133384
735415.455	128892.909	63.09	0.134342
735200.091	128902.818	63.19	0.135174	59	0.501
734740.545	128874.091	63.29	0.136080
734332.318	128888.273	63.39	0.137578
733521.636	128928.091	63.49	0.140759
731914.955	128900.773	63.58	0.145217
729133.591	128900.773	63.68	0.153785
724924.500	128900.773	63.78	0.166814
721374.773	128900.773	63.87	0.177861
718186.318	128900.773	63.97	0.187830
714088.909	128900.773	64.07	0.200706
709847.682	128908.545	64.16	0.214247
706969.000	128935.091	64.26	0.223856	60	0.499
704683.545	128987.409	64.36	0.232055
702374.727	128984.545	64.45	0.239391
700797.591	128950.591	64.55	0.243857
700828.727	128985.455	64.65	0.244366
702128.045	128985.455	64.74	0.240197
