# Supplementary material for: The coordinated action of UFMylation and the RQC pathways clears arrested polypeptides at the ER
Source: EMBO J. 2026 Mar 25;45(9):3252–75. doi: 10.1038/s44318-026-00753-9 (PMC13144351; doi:10.1038/s44318-026-00753-9)
Supplement: Supplementary file 5 — Source data Fig. 2 [file 44318_2026_753_MOESM5_ESM.zip]

Archive with 32 entries (22 files):
- Figure 2/
- Figure 2/2B+C/
- Figure 2/2B+C/siASCC3_CytoK0.csv
- Figure 2/2B+C/siASCC3_CytoK20.csv
- Figure 2/2B+C/siASCC3_ERK0.csv
- Figure 2/2B+C/siASCC3_ERK20.csv
- Figure 2/2B+C/siCtrl_CytoK0.csv
- Figure 2/2B+C/siCtrl_CytoK20.csv
- Figure 2/2B+C/siCtrl_ERK0.csv
- Figure 2/2B+C/siCtrl_ERK20.csv
- Figure 2/2B+C/siZNF598_CytoK0.csv
- Figure 2/2B+C/siZNF598_CytoK20.csv
- Figure 2/2B+C/siZNF598_ERK0.csv
- Figure 2/2B+C/siZNF598_ERK20.csv
- Figure 2/2D/
- Figure 2/2D/FLAG/
- Figure 2/2D/FLAG/CHEMI_11222024_130930Chemi.tif
- Figure 2/2D/FLAG/CHEMI_11222024_130930Membrane.tif
- Figure 2/2D/RPS10/
- Figure 2/2D/RPS10/CHEMI_11222024_131724Chemi.tif
- Figure 2/2D/RPS10/CHEMI_11222024_131724Membrane.tif
- Figure 2/2E/
- Figure 2/2E/2E.xlsx
- Figure 2/2F/
- Figure 2/2F/FLAG/
- Figure 2/2F/FLAG/CHEMI_11222024_130157Chemi.tif
- Figure 2/2F/FLAG/CHEMI_11222024_130157Membrane.tif
- Figure 2/2F/RPS10/
- Figure 2/2F/RPS10/CHEMI_11222024_131223Chemi.tif
- Figure 2/2F/RPS10/CHEMI_11222024_131223Membrane.tif
- Figure 2/2G/
- Figure 2/2G/2G.xlsx
