# Supplementary material for: The coordinated action of UFMylation and the RQC pathways clears arrested polypeptides at the ER
Source: EMBO J. 2026 Mar 25;45(9):3252–75. doi: 10.1038/s44318-026-00753-9 (PMC13144351; doi:10.1038/s44318-026-00753-9)
Supplement: Supplementary file 5 — Source data Fig. 2 [file 44318_2026_753_MOESM5_ESM.zip › Figure 2/2B+C/siASCC3_CytoK0.csv]

FSC-A	FSC-H	FSC-W	SSC-A	SSC-H	SSC-W	PE-Texas Red-A / FITC-A	FITC-A	PE-A	PE-Texas Red-A	Time
346	230	385	246	186	338	789	235	264	243	0
264	185	366	162	135	308	929	698	842	834	0
352	222	407	294	218	345	346	240	278	243	0
280	191	376	230	184	319	785	562	703	692	0
330	220	384	245	185	338	721	711	830	821	0
310	209	379	197	148	342	928	743	884	877	0
263	180	374	137	106	331	394	233	244	234	0
374	246	389	245	195	322	705	238	275	251	0
269	190	362	219	175	321	793	635	768	759	0
337	231	373	242	172	360	728	254	304	295	0
388	233	425	286	199	368	802	554	700	687	0
199	132	386	158	132	305	933	748	886	883	0
314	212	379	183	140	333	1023	837	989	983	0
241	174	355	173	138	321	840	725	856	850	0
340	218	399	232	164	362	1023	235	266	248	0
223	152	375	191	149	328	741	685	807	799	0
314	225	357	260	191	348	506	374	471	460	0
257	181	365	193	153	322	792	678	808	799	0
342	229	382	225	166	348	669	753	860	854	0
300	208	369	172	137	320	427	238	254	242	0
221	146	387	232	188	316	808	704	834	826	0
216	144	384	226	171	338	714	613	736	728	0
336	219	393	337	251	343	834	751	883	875	0
242	166	374	310	243	327	858	661	798	792	0
274	186	378	162	126	329	759	258	332	309	0
200	140	366	161	126	326	958	740	886	878	0
274	188	373	213	166	329	774	688	815	806	0
229	153	381	167	130	329	887	440	607	599	0
397	251	404	359	249	368	756	238	272	251	1
405	244	425	248	172	369	485	243	269	254	1
336	208	413	294	228	331	323	238	264	240	1
309	208	381	181	139	333	1023	856	1008	1001	1
216	158	351	119	99	307	1023	233	249	237	1
241	174	355	190	150	326	637	750	853	845	1
275	195	360	173	134	330	679	282	378	356	1
349	221	404	214	160	343	807	609	745	738	1
283	189	383	164	127	331	823	293	423	403	1
446	276	414	341	250	350	431	244	275	252	1
275	182	387	203	155	337	881	706	844	836	1
254	187	347	210	165	325	828	666	800	792	1
323	206	402	263	201	335	823	905	1023	1023	1
362	241	385	174	129	346	476	239	260	246	1
360	227	405	282	210	344	487	239	258	246	1
286	194	378	176	134	337	734	573	700	695	1
237	157	386	224	168	341	788	762	886	879	1
322	176	469	213	122	449	437	522	598	589	1
393	250	402	364	255	366	796	876	1002	992	1
204	138	379	152	121	321	851	677	813	806	1
305	197	397	230	157	376	794	656	786	779	1
389	252	394	244	181	345	701	324	455	438	1
280	187	384	190	144	338	1023	859	1006	1000	1
238	157	386	180	137	338	820	673	807	798	1
325	211	393	215	150	368	878	694	834	825	1
229	159	369	239	187	328	730	766	882	875	1
225	156	370	186	144	331	818	609	749	739	1
214	159	345	115	92	318	376	407	469	458	1
254	182	358	167	140	305	740	628	756	746	1
358	223	411	264	183	370	498	248	287	264	1
395	255	396	329	236	356	824	840	967	960	1
261	184	363	191	154	318	1023	810	961	953	1
333	212	401	294	228	330	875	846	978	972	1
267	184	372	126	100	325	691	573	697	688	1
200	128	399	221	169	334	714	239	289	254	1
334	222	386	198	149	341	797	374	529	520	1
260	193	345	227	177	328	926	714	859	850	1
254	177	367	137	105	332	900	241	262	266	1
285	192	380	184	140	338	804	688	820	810	1
245	165	380	184	147	320	781	699	826	818	1
294	202	372	210	160	335	910	798	935	928	1
359	228	404	259	186	357	284	238	262	239	1
159	125	326	128	116	283	945	667	812	808	1
285	196	372	221	168	337	740	787	905	896	1
361	230	401	218	158	352	699	238	262	249	1
276	202	351	207	170	312	798	762	889	880	1
557	325	439	576	330	447	941	250	361	300	1
307	207	379	202	151	342	547	499	604	595	1
479	292	420	415	289	368	1023	239	311	272	1
268	187	366	222	179	318	978	253	325	312	1
274	194	362	144	117	316	766	279	369	364	1
192	139	354	176	157	288	819	679	807	804	1
254	182	357	147	113	335	433	249	270	261	1
422	248	435	380	262	371	742	704	822	817	1
211	146	371	136	110	315	819	587	727	719	1
313	199	403	215	159	346	293	238	249	239	1
244	166	376	227	170	341	867	470	638	623	1
260	180	371	202	154	335	756	745	864	858	1
227	166	350	246	187	338	661	743	850	843	2
221	144	394	198	157	324	987	244	284	281	2
358	232	396	193	147	336	820	271	367	351	2
288	186	397	189	138	351	817	787	915	907	2
252	170	380	191	146	335	876	646	788	780	2
298	199	384	246	159	395	721	651	772	765	2
236	158	381	155	119	332	675	298	400	390	2
254	141	462	318	167	486	463	240	273	248	2
230	160	368	191	146	335	875	705	842	835	2
205	147	356	174	140	318	805	603	740	732	2
262	189	355	181	145	320	566	450	558	553	2
304	211	369	191	150	326	813	564	706	698	2
476	275	442	290	198	375	751	719	839	833	2
249	174	366	138	107	330	1015	765	914	907	2
256	181	362	147	114	331	251	239	249	238	2
397	237	429	219	147	380	655	928	1023	1023	2
341	213	410	210	158	342	498	234	256	237	2
388	253	392	443	310	366	398	834	887	880	2
266	188	361	157	125	323	445	235	250	237	2
266	194	351	153	121	324	809	769	894	888	2
305	205	380	191	143	341	615	241	283	254	2
367	218	432	177	129	350	487	246	276	259	2
272	201	347	183	150	313	778	702	828	820	2
218	144	387	206	147	358	787	370	523	514	2
255	173	378	198	154	329	981	751	897	891	2
321	192	428	330	207	408	375	381	441	429	2
236	171	353	209	163	327	832	659	794	786	2
388	233	426	380	267	364	743	873	988	982	2
245	166	378	127	101	322	709	596	721	712	2
225	149	385	127	100	325	0	231	257	232	2
245	167	375	216	164	338	885	737	874	866	2
209	156	342	234	175	344	846	685	820	813	2
357	222	411	208	153	348	208	253	264	249	2
287	200	368	153	123	319	291	235	247	235	2
393	229	439	296	196	386	535	277	347	324	2
277	198	358	183	138	339	452	397	484	471	2
269	182	378	163	128	327	850	601	745	736	2
342	229	383	221	170	333	812	313	461	439	2
367	227	413	206	146	362	779	749	871	865	2
284	184	396	204	138	378	0	229	254	240	2
313	203	393	202	151	342	773	492	639	629	2
326	208	401	226	174	333	764	249	297	285	2
364	229	408	276	201	352	817	283	421	380	2
302	206	375	217	168	332	834	269	352	348	2
266	177	385	189	141	344	439	236	261	239	2
268	178	385	192	155	317	1023	232	246	235	2
239	162	379	237	189	321	522	235	249	239	3
265	187	362	175	130	345	599	705	804	796	3
242	165	375	164	124	340	793	741	865	859	3
321	223	369	209	168	319	518	244	278	258	3
232	165	359	183	149	315	710	666	783	777	3
219	144	389	122	94	332	0	235	242	229	3
248	174	364	286	220	332	834	754	883	877	3
248	184	345	208	171	311	885	619	763	756	3
290	199	373	210	155	347	808	714	841	835	3
286	202	362	157	126	318	367	245	256	251	3
353	223	404	265	198	343	612	546	660	650	3
354	216	419	286	207	353	834	786	915	908	3
267	188	365	180	141	327	875	698	836	829	3
286	191	383	162	125	332	945	798	939	933	3
383	246	398	272	198	353	611	241	263	254	3
256	175	373	164	124	338	769	754	878	869	3
292	203	369	175	132	339	572	238	255	246	3
254	178	366	193	160	309	748	735	857	848	3
268	184	374	157	121	333	410	237	249	241	3
318	219	372	212	157	345	715	581	704	699	3
243	157	396	207	154	344	875	711	850	841	3
370	237	400	235	169	356	709	577	703	695	3
247	164	386	216	163	338	832	662	797	790	3
295	209	362	127	99	328	432	236	253	240	3
320	209	391	216	163	338	895	672	814	807	3
246	180	349	188	153	316	1023	772	922	916	3
393	244	413	234	173	347	741	674	796	788	3
250	170	376	246	188	335	588	862	952	947	3
307	207	380	199	148	343	587	244	285	262	3
292	218	343	211	171	316	812	824	951	943	3
296	196	387	229	171	342	833	808	937	929	3
386	233	423	259	176	376	512	235	258	239	3
320	226	363	293	234	320	592	237	250	244	3
245	177	354	156	133	300	767	653	777	772	3
271	180	385	253	198	327	652	667	777	769	3
247	183	347	159	130	313	736	288	389	380	3
224	153	373	170	130	333	837	434	600	587	3
233	165	360	171	137	320	845	566	710	704	3
273	190	368	200	160	320	879	643	785	777	3
254	168	386	192	144	341	867	683	822	814	3
209	141	379	178	133	342	712	634	755	747	3
372	240	397	192	144	342	889	836	971	964	3
257	183	359	248	195	326	890	823	959	951	3
247	171	369	147	114	329	715	594	717	711	3
237	169	359	206	161	327	805	636	767	762	3
231	165	358	181	145	318	811	736	860	857	3
269	182	379	206	164	321	942	805	946	939	3
227	173	337	209	179	299	776	650	776	771	3
276	190	371	224	177	325	915	809	947	940	3
248	180	352	199	163	313	685	622	739	732	3
319	213	383	213	160	340	391	237	259	240	4
319	222	369	158	119	339	597	327	430	422	4
348	225	396	330	256	330	670	832	936	931	4
297	207	366	237	188	323	636	708	810	805	4
332	218	390	192	146	337	554	238	255	246	4
277	184	385	195	154	325	820	774	902	895	4
298	212	360	191	148	332	733	749	866	859	4
318	212	384	275	211	334	579	264	337	305	4
276	187	379	184	140	336	791	429	582	575	4
382	241	406	376	247	390	622	810	909	901	4
286	196	373	182	136	341	1002	838	986	978	4
240	169	364	197	155	325	715	676	796	787	4
400	256	399	265	190	358	263	237	259	237	4
350	229	391	198	147	344	912	240	260	262	4
261	183	366	203	164	317	742	740	858	852	4
241	175	352	158	125	325	457	280	338	316	4
263	175	383	216	166	332	948	757	902	893	4
312	212	377	179	133	344	799	678	809	800	4
231	162	366	145	114	324	521	472	584	564	4
457	289	405	268	194	353	405	239	270	243	4
208	147	362	207	163	325	741	746	864	857	4
206	146	362	208	161	330	816	766	893	886	4
372	229	416	236	168	359	85	236	256	233	4
253	171	378	170	125	347	631	253	293	284	4
174	134	332	178	150	303	1023	732	895	888	4
252	175	367	209	144	370	828	713	843	837	4
253	178	365	180	148	311	774	710	836	827	4
301	206	373	226	168	344	860	593	739	730	4
246	172	367	251	214	300	1023	875	1023	1023	4
244	176	355	166	131	325	490	515	604	596	4
263	183	368	228	176	331	700	730	844	836	4
303	191	407	224	172	333	850	619	759	752	4
254	177	367	187	152	316	837	541	690	681	4
456	292	399	247	176	361	734	796	913	904	4
268	188	365	242	191	324	641	415	550	535	4
225	162	356	192	154	320	719	768	881	876	4
304	220	354	249	191	333	877	744	880	873	4
250	170	376	116	93	322	854	437	602	592	4
262	176	380	185	143	331	624	468	588	582	4
237	150	404	258	199	331	804	739	864	859	4
385	235	419	230	166	356	403	236	247	239	4
237	162	376	192	148	331	766	761	881	875	4
257	186	353	163	132	317	641	826	926	920	4
260	196	339	171	140	314	601	295	385	370	4
486	303	410	277	194	365	378	241	270	246	4
348	222	402	205	149	353	766	458	612	598	4
356	257	355	257	192	343	762	818	938	930	5
307	207	380	197	156	324	833	281	411	377	5
282	192	377	198	155	326	936	236	265	248	5
308	207	381	182	135	345	878	701	839	831	5
255	181	361	185	150	317	782	635	768	757	5
392	261	385	363	257	362	849	731	866	857	5
260	186	358	132	106	317	657	601	714	708	5
300	213	360	222	171	332	873	882	1014	1007	5
270	189	366	161	123	333	766	536	680	666	5
355	233	391	201	150	342	756	602	731	724	5
289	194	380	245	191	328	728	639	762	754	5
273	195	359	136	108	322	381	355	418	401	5
380	237	410	243	181	344	809	863	988	980	5
251	185	348	149	122	312	674	234	256	239	5
225	164	350	303	238	326	730	648	769	763	5
269	180	383	150	118	327	870	438	603	595	5
600	333	461	497	300	423	609	250	309	276	5
280	201	357	207	161	330	847	523	675	667	5
346	205	432	304	216	361	648	241	302	256	5
256	188	348	154	125	316	897	839	974	967	5
242	169	366	183	145	324	796	732	857	851	5
227	151	385	174	134	332	903	537	693	686	5
376	238	405	237	164	370	687	923	1023	1023	5
237	167	365	189	151	320	837	722	854	846	5
418	232	460	333	210	407	524	687	774	764	5
362	206	451	445	251	453	539	383	495	479	5
267	196	349	175	144	311	861	771	901	897	5
270	182	379	244	189	330	456	250	293	264	5
219	151	371	194	153	324	795	741	867	860	5
267	184	371	138	106	333	682	612	733	722	5
298	205	371	334	257	333	755	477	622	613	5
259	192	346	194	157	317	398	778	832	824	5
249	171	374	220	177	319	894	730	870	861	5
314	207	389	216	165	335	453	276	325	309	5
230	150	393	176	135	334	746	555	688	680	5
462	319	371	368	278	339	661	726	834	826	5
238	167	365	187	145	330	844	745	876	869	5
294	206	367	229	176	332	813	659	791	784	5
238	166	366	189	152	319	840	746	877	870	5
407	253	411	309	212	374	868	899	1023	1023	5
236	163	370	136	104	336	828	278	384	369	5
292	194	386	186	138	347	825	499	655	642	5
343	224	392	246	173	363	795	702	830	822	5
268	177	387	207	155	342	950	752	895	889	5
364	223	417	256	191	345	781	717	846	835	5
270	193	359	192	152	324	1023	842	1012	1007	5
235	166	362	191	148	329	942	539	699	692	5
356	231	395	223	165	347	826	765	895	887	5
367	239	393	290	219	339	363	237	270	239	5
245	165	380	186	144	332	852	761	893	886	5
215	147	375	120	94	327	304	236	244	237	6
525	319	421	380	244	398	866	707	845	836	6
198	141	360	199	129	394	690	250	304	282	6
447	274	417	316	220	369	532	597	690	681	6
320	215	382	292	227	330	768	747	870	861	6
310	207	382	175	130	345	884	638	783	774	6
231	172	344	202	181	285	875	668	805	800	6
224	166	346	198	163	310	861	655	792	786	6
279	186	385	155	117	339	860	664	803	794	6
283	188	386	155	116	342	756	668	792	785	6
311	212	375	325	245	340	596	457	580	566	6
304	203	384	174	132	339	871	260	360	326	6
397	243	418	337	240	360	744	243	295	266	6
240	163	377	300	242	317	882	732	868	861	6
255	175	372	216	168	329	636	715	817	811	6
400	244	419	314	223	359	780	241	281	262	6
161	110	374	111	95	298	293	235	238	235	6
354	232	391	209	153	350	653	239	266	251	6
216	150	368	189	150	322	757	735	854	849	6
322	226	365	176	138	327	743	360	512	495	6
283	193	375	212	161	337	852	621	762	754	6
269	182	377	201	155	331	997	827	973	966	6
337	222	389	206	153	346	429	237	258	242	6
217	159	348	150	124	312	306	236	247	237	6
243	162	385	166	129	328	830	704	836	828	6
248	167	382	264	211	320	746	522	658	651	6
272	192	362	157	120	334	766	280	390	365	6
307	200	393	213	165	331	871	742	876	870	6
260	185	360	242	183	340	840	631	770	761	6
277	190	374	307	228	345	853	756	889	881	6
253	193	336	222	187	303	762	681	806	798	6
262	182	369	173	139	320	1023	235	256	245	6
313	211	380	185	138	342	859	250	303	292	6
237	161	376	234	176	341	852	710	844	837	6
211	150	358	197	154	328	822	779	906	900	6
378	240	404	214	168	328	781	557	698	687	6
266	187	364	140	111	323	525	484	589	576	6
297	209	364	203	157	331	494	305	393	364	6
321	202	407	196	143	351	907	799	937	929	6
253	190	341	182	150	311	766	739	861	854	6
245	160	393	195	150	332	767	730	853	845	6
488	293	426	332	222	383	727	309	433	419	6
208	155	343	151	126	307	671	634	752	740	6
328	221	380	228	168	348	861	410	582	567	6
250	170	376	204	157	333	822	770	898	891	6
469	277	433	376	253	380	818	775	902	895	6
261	179	373	172	133	333	959	827	970	963	6
449	275	418	388	263	378	736	278	386	356	6
298	194	393	200	153	333	1023	840	997	990	7
361	221	419	204	152	343	481	239	250	246	7
244	166	376	137	104	338	794	698	825	818	7
239	164	374	203	155	335	600	724	821	814	7
501	274	467	387	215	462	806	681	811	804	7
244	164	380	162	128	324	963	735	881	873	7
307	230	341	241	196	315	819	510	659	651	7
216	133	415	210	178	302	803	776	899	895	7
339	212	409	222	166	343	753	513	652	644	7
299	194	393	262	201	333	750	778	898	889	7
375	234	411	211	149	361	772	459	612	599	7
279	185	387	199	152	334	833	722	854	846	7
245	170	368	159	123	332	581	252	293	278	7
291	209	356	158	126	320	671	240	270	253	7
244	174	358	181	148	314	822	772	902	893	7
272	191	365	180	144	320	798	717	845	837	7
373	240	397	253	176	369	837	774	905	896	7
213	151	361	169	144	301	739	338	485	466	7
241	174	354	192	153	322	845	718	852	844	7
290	194	382	189	137	353	811	750	879	870	7
206	143	367	192	145	340	806	691	821	813	7
302	212	364	156	121	329	326	237	250	239	7
245	179	351	119	99	309	634	235	246	240	7
276	190	372	206	165	319	873	715	851	845	7
292	196	382	203	155	334	1023	793	945	938	7
331	224	378	153	117	334	705	263	333	316	7
276	199	355	152	121	322	614	405	535	520	7
452	269	430	508	332	392	384	247	277	256	7
354	222	409	219	158	356	858	414	583	570	7
240	164	375	177	146	311	829	678	812	804	7
392	237	423	304	202	384	478	241	278	249	7
233	188	316	313	232	346	666	512	639	629	7
225	164	352	113	90	324	500	514	606	597	7
234	156	383	151	118	329	743	750	868	861	7
278	181	394	218	169	330	681	711	823	815	7
380	237	410	237	167	364	554	945	1023	1023	7
356	228	399	287	192	382	717	237	295	247	7
243	178	350	191	159	307	601	242	288	256	7
299	207	370	139	111	321	794	256	314	305	7
257	179	367	217	176	316	1023	231	243	234	7
327	214	390	238	181	335	831	655	793	782	7
329	214	394	175	134	335	791	417	570	564	7
433	250	445	389	251	396	759	725	848	840	7
244	174	360	171	133	329	1023	235	289	247	7
242	176	353	154	124	318	680	478	608	601	7
214	163	335	143	116	318	810	704	837	826	7
248	166	383	165	127	333	739	310	439	422	7
345	222	398	222	169	336	801	685	815	807	7
385	239	412	336	245	351	425	244	282	253	7
259	177	374	227	174	333	773	711	836	828	7
223	161	354	132	109	309	995	750	897	891	7
158	118	343	188	149	322	696	244	282	267	7
249	173	369	175	139	322	786	604	737	730	7
350	218	412	228	160	366	804	383	548	531	8
257	184	358	199	149	343	874	644	786	778	8
264	183	369	163	129	323	624	551	665	657	8
351	230	390	200	146	351	448	247	283	260	8
300	202	379	228	177	329	615	242	281	258	8
159	96	422	188	158	304	615	717	815	810	8
239	167	365	186	151	316	304	240	251	242	8
353	230	394	231	172	343	523	239	260	247	8
247	172	367	135	100	347	750	477	621	612	8
271	194	357	181	143	323	730	373	523	508	8
256	182	360	163	130	322	897	722	863	854	8
291	196	381	231	165	360	939	773	916	908	8
271	186	372	176	133	338	668	698	808	800	8
241	167	370	240	197	311	750	411	556	551	8
225	153	377	169	138	313	469	393	478	471	8
276	186	380	192	149	330	906	610	762	750	8
367	246	382	291	215	347	778	492	645	629	8
234	172	348	158	133	304	569	309	404	387	8
335	226	380	271	215	322	682	780	889	882	8
356	220	415	224	169	339	757	649	777	767	8
295	211	358	243	202	308	759	731	852	845	8
257	178	370	168	133	323	877	777	912	905	8
229	153	382	162	122	341	822	715	843	838	8
249	170	375	115	92	319	602	339	446	439	8
256	179	366	159	130	314	880	698	835	829	8
262	186	360	199	157	325	684	742	851	845	8
421	249	433	368	251	375	550	242	300	254	8
240	167	368	152	115	339	911	699	840	834	8
266	180	378	170	132	328	863	551	702	693	8
258	190	348	190	155	314	818	739	867	861	8
247	177	357	157	124	323	523	545	642	631	8
329	211	399	201	154	334	296	240	249	242	8
285	202	360	238	182	335	741	734	854	845	8
371	237	401	228	166	352	905	831	968	960	8
283	202	359	191	149	328	580	688	785	776	8
244	171	367	184	144	327	765	661	788	779	8
294	205	368	243	181	343	731	679	802	792	8
278	188	379	193	152	325	776	720	845	837	9
258	174	379	215	164	335	777	761	884	877	9
251	172	374	162	129	321	742	732	850	843	9
242	166	374	160	123	333	932	745	888	880	9
223	166	344	192	157	315	825	624	761	754	9
299	202	378	274	206	341	837	735	869	859	9
254	183	356	153	122	321	1023	702	857	850	9
183	147	318	227	205	283	696	708	818	814	9
269	181	381	197	149	338	855	680	816	809	9
216	161	343	256	215	305	491	333	407	405	9
177	146	312	129	115	287	896	599	743	740	9
284	175	414	263	192	349	725	235	264	242	9
286	196	373	224	173	332	746	696	819	810	9
247	169	375	242	182	341	875	760	895	888	9
231	163	363	144	115	321	1023	774	933	926	9
324	216	385	243	180	345	888	339	494	492	9
395	250	405	231	164	360	597	243	274	258	9
326	218	383	233	175	341	794	654	785	777	9
251	166	388	178	135	337	887	582	730	723	9
272	195	358	141	111	325	836	676	810	803	9
285	198	368	171	129	338	1003	798	945	938	9
226	159	365	162	121	343	688	580	703	694	9
265	178	380	193	153	323	875	737	874	866	9
288	196	376	177	138	329	816	799	926	919	9
260	175	379	162	129	322	810	765	892	885	9
329	215	392	189	147	328	783	247	309	280	9
248	188	337	165	130	323	875	712	850	842	9
237	165	367	190	145	335	925	493	657	650	9
189	132	367	169	148	293	895	726	863	857	9
186	141	338	200	178	288	996	739	884	881	9
269	181	381	242	188	329	822	816	944	936	9
260	181	368	202	163	317	654	747	854	846	9
239	162	379	155	119	334	794	281	393	373	9
249	189	337	147	122	308	580	562	666	659	9
238	185	328	290	230	323	918	699	839	835	9
368	251	376	322	235	350	448	239	262	244	9
264	186	363	174	126	353	589	242	274	256	9
403	251	410	236	166	364	869	806	940	932	9
376	230	418	242	167	372	858	748	883	874	9
360	226	407	271	189	367	417	240	264	246	9
259	193	343	205	171	307	965	673	823	815	9
290	186	398	257	190	347	399	237	255	240	9
395	238	425	225	160	361	304	237	244	238	9
419	255	421	400	273	375	866	670	807	801	9
270	179	388	167	130	330	828	728	861	852	9
313	194	412	244	187	334	931	848	987	980	9
271	189	369	155	118	337	861	692	826	821	9
290	194	381	196	148	340	1023	864	1023	1023	10
274	191	367	177	136	333	591	506	614	610	10
259	188	354	127	100	326	496	513	608	595	10
285	208	352	251	206	312	682	734	843	837	10
247	164	386	174	133	335	877	621	767	757	10
241	177	350	153	127	307	316	239	256	241	10
260	181	368	248	195	326	667	683	794	786	10
357	226	404	223	163	352	788	297	436	406	10
295	204	369	150	116	331	796	723	850	842	10
237	173	351	172	133	331	902	635	781	773	10
244	172	363	173	141	315	838	594	736	728	10
267	185	370	166	128	332	942	692	838	830	10
248	196	324	156	127	314	332	247	268	251	10
273	174	403	227	169	343	885	686	824	818	10
357	225	406	431	316	350	982	802	943	940	10
217	154	362	149	113	339	749	359	502	495	10
272	192	362	174	140	318	621	627	736	725	10
288	195	378	202	156	332	833	736	870	859	10
237	161	376	223	179	319	783	740	865	857	10
244	171	366	154	118	334	783	660	790	781	10
248	181	350	138	112	317	576	377	504	482	10
256	178	368	197	157	322	764	708	832	824	10
283	186	389	268	193	355	731	238	263	250	10
414	254	417	287	203	363	749	455	601	592	10
235	162	371	228	180	326	790	762	886	879	10
270	196	353	194	159	313	698	757	871	862	10
286	195	375	203	166	313	679	786	894	887	10
306	203	385	176	129	349	924	729	869	863	10
352	231	391	194	143	346	672	283	383	358	10
301	206	373	176	138	326	814	707	838	830	10
208	126	422	252	188	343	776	836	954	950	10
243	169	369	167	124	347	1023	794	956	948	10
414	248	427	225	158	364	772	628	759	750	10
520	356	374	301	233	330	579	518	629	619	10
251	188	342	172	144	307	791	392	552	539	10
326	207	402	202	150	344	754	630	761	750	10
229	167	351	169	139	312	783	716	842	834	10
292	186	402	188	142	338	368	236	253	238	10
243	186	334	167	135	317	923	779	920	911	10
235	161	373	192	146	338	693	732	846	836	10
260	173	385	221	168	337	502	255	298	278	10
255	177	369	197	154	327	791	724	848	842	10
367	219	429	296	212	358	979	235	280	245	10
223	160	356	224	199	287	700	702	814	809	10
531	304	447	482	335	369	506	245	306	258	10
261	176	379	198	154	329	853	773	906	898	10
293	202	372	260	213	312	766	432	584	573	10
314	209	385	212	160	339	956	700	848	840	10
340	222	392	209	159	337	746	305	441	415	11
258	177	374	219	168	334	746	330	479	456	11
248	166	382	205	159	331	826	764	893	885	11
452	263	440	363	222	419	739	837	953	946	11
267	177	386	181	136	340	962	736	882	874	11
377	243	397	214	158	346	703	294	403	385	11
383	229	428	230	169	348	451	235	267	237	11
263	183	367	179	147	310	848	736	869	861	11
487	273	458	524	298	450	735	838	954	946	11
282	194	372	165	128	330	717	364	505	495	11
256	179	366	218	167	333	828	706	838	831	11
295	198	382	183	140	334	960	778	922	915	11
343	229	383	403	296	349	382	241	263	245	11
381	247	395	274	191	367	755	660	784	777	11
278	203	351	150	122	315	762	245	290	271	11
334	209	410	220	166	339	417	238	257	242	11
231	158	374	197	162	310	845	723	857	849	11
242	168	369	179	133	344	866	693	831	822	11
277	188	378	168	126	341	807	738	866	858	11
245	182	344	257	200	330	848	691	824	818	11
243	174	358	195	168	298	744	673	797	788	11
247	175	362	205	161	326	809	738	866	858	11
452	257	450	236	159	379	764	797	919	910	11
263	190	354	186	154	309	428	239	267	244	11
292	196	381	249	195	327	811	574	715	706	11
280	180	398	156	119	337	927	852	989	983	11
333	217	394	202	145	356	722	512	644	638	11
329	213	396	192	147	333	989	799	948	938	11
283	196	370	162	127	327	749	642	768	760	11
309	208	380	224	175	327	856	237	281	251	11
427	248	442	233	164	365	769	760	883	875	11
262	179	374	183	136	344	702	240	275	254	11
336	218	394	226	170	341	758	381	534	522	11
223	152	377	181	143	324	916	641	788	780	11
251	172	374	198	156	325	982	713	863	854	11
262	185	362	204	155	337	939	701	849	839	11
241	169	364	194	159	313	614	699	799	793	11
223	162	351	215	170	325	862	465	629	618	11
231	152	390	318	261	312	825	737	865	860	11
330	228	370	190	145	335	807	736	864	856	11
338	222	389	255	198	330	865	655	794	787	11
318	217	375	142	111	326	713	741	857	849	11
229	159	369	190	151	322	691	636	753	745	11
239	171	358	159	129	316	724	654	777	768	11
312	187	427	169	120	361	795	634	767	759	11
240	165	371	179	140	326	809	731	859	852	11
371	231	411	290	204	365	473	242	304	252	11
276	199	355	163	133	313	636	699	804	796	11
204	134	391	150	121	319	275	235	266	236	12
349	214	417	223	153	374	773	402	562	546	12
367	225	417	239	173	354	798	661	790	784	12
219	174	322	246	202	312	768	247	299	279	12
285	207	352	163	128	327	688	581	702	694	12
450	272	423	362	255	363	939	864	1005	997	12
432	268	412	429	290	378	922	848	986	979	12
197	135	372	162	129	321	815	715	846	838	12
289	199	371	173	133	333	785	588	725	715	12
250	180	355	179	146	315	954	758	901	895	12
203	147	353	158	130	310	0	230	243	231	12
353	231	392	222	168	338	252	243	254	242	12
271	180	385	213	165	331	846	706	840	832	12
295	198	381	198	151	335	842	719	852	844	12
264	193	349	203	174	298	896	642	783	779	12
217	143	388	186	148	323	798	709	838	829	12
284	194	376	183	138	338	824	810	938	930	12
495	274	461	360	240	383	747	693	816	807	12
249	185	346	222	178	319	774	733	855	849	12
279	189	378	234	182	329	717	773	887	880	12
298	197	388	267	201	341	864	778	910	904	12
314	175	460	237	160	379	708	533	667	655	12
308	209	378	263	196	344	640	234	270	239	12
339	219	396	200	149	344	530	236	249	240	12
293	163	460	283	173	417	771	619	750	742	12
283	201	360	174	135	329	792	709	836	829	12
241	165	372	117	90	334	947	234	251	243	12
188	131	369	168	131	329	213	770	760	751	12
356	220	413	262	188	357	687	268	336	327	12
276	193	366	197	151	335	517	683	769	759	12
275	196	360	150	120	318	517	253	299	276	12
228	160	366	191	149	327	796	746	872	865	12
315	199	404	304	226	344	807	777	903	896	12
302	201	384	303	237	327	841	829	959	951	12
241	173	356	172	139	317	749	657	783	773	12
193	120	410	213	165	331	684	277	359	346	12
266	188	362	179	144	320	908	745	885	877	12
254	184	354	187	149	321	774	796	916	910	12
172	128	344	113	98	295	355	705	746	741	12
242	168	368	175	134	335	941	654	803	795	12
293	192	391	202	153	338	306	242	267	245	12
283	196	369	236	184	327	686	766	875	869	12
211	143	377	171	136	323	831	740	871	863	12
316	209	387	178	130	352	576	234	253	237	12
247	174	365	127	102	318	610	249	283	274	12
294	200	376	261	185	361	1023	843	998	991	12
234	159	377	221	170	331	804	701	830	823	12
328	208	405	210	154	348	924	827	966	959	12
186	141	337	151	124	311	815	723	851	844	12
269	196	352	114	90	325	102	234	229	232	12
260	172	388	182	137	341	914	246	280	282	12
284	202	361	192	149	329	752	785	903	896	12
253	178	365	169	134	323	723	568	695	688	12
355	236	385	210	157	342	862	283	403	388	12
239	168	364	176	137	329	588	474	588	580	13
396	250	405	326	234	356	856	711	845	838	13
474	269	451	365	216	434	947	890	1023	1023	13
362	232	400	265	199	342	680	666	783	772	13
327	221	378	208	152	349	860	356	527	509	13
242	172	360	137	117	300	229	239	243	238	13
335	231	371	281	208	346	793	434	593	580	13
226	160	363	140	111	322	731	390	545	526	13
306	210	374	178	137	332	820	616	755	745	13
247	177	357	150	116	333	998	237	277	256	13
320	213	384	231	166	355	801	686	815	808	13
264	177	381	237	178	340	836	763	894	886	13
326	217	385	192	149	331	914	742	883	875	13
300	195	394	284	221	329	801	760	887	879	13
278	194	366	170	130	335	756	319	455	441	13
258	186	354	140	115	313	759	625	754	746	13
243	179	348	133	107	318	748	305	423	415	13
266	187	365	167	134	319	929	783	923	916	13
282	198	366	164	141	299	713	594	716	710	13
435	266	419	320	222	369	610	573	684	674	13
260	173	385	219	173	324	957	519	687	677	13
268	192	358	262	198	340	814	758	889	879	13
337	232	372	173	130	339	573	240	260	252	13
378	231	419	229	163	359	565	259	311	292	13
258	179	368	240	190	323	567	706	799	791	13
380	243	400	260	187	356	724	675	798	787	13
157	108	372	191	147	332	760	627	754	747	13
251	176	365	132	106	319	800	326	469	459	13
267	192	356	224	175	328	683	707	820	812	13
246	165	382	246	187	337	681	793	900	894	13
274	169	414	219	160	349	1023	846	995	989	13
343	226	388	223	174	328	771	786	908	900	13
242	171	363	186	139	342	703	725	840	831	13
195	143	348	186	150	316	828	696	826	821	13
267	190	359	168	135	320	743	727	847	840	13
319	218	374	185	142	333	741	393	541	532	13
256	178	368	194	147	337	1023	785	940	933	13
320	229	357	313	246	326	736	237	280	249	13
288	190	388	219	167	337	973	783	929	921	13
270	193	359	133	107	317	744	676	800	791	13
385	240	411	182	130	358	806	555	698	689	13
340	221	395	231	167	354	785	486	637	625	13
316	217	373	222	172	330	585	237	249	244	13
386	241	409	263	188	357	735	498	640	628	13
246	168	374	176	135	333	762	760	880	874	13
314	210	383	213	164	333	709	787	902	892	13
263	186	361	205	158	332	648	870	969	965	14
222	143	397	206	157	336	761	658	784	776	14
616	337	468	347	208	428	755	646	773	765	14
238	164	372	185	146	323	736	679	800	793	14
336	237	363	249	199	321	796	702	832	822	14
257	178	369	199	156	326	763	796	916	909	14
237	169	359	178	145	315	858	788	920	913	14
229	162	362	206	164	322	824	745	874	867	14
287	201	365	183	138	341	913	690	832	825	14
384	241	409	260	197	339	762	532	673	663	14
418	269	397	403	282	366	820	838	964	957	14
269	184	375	157	125	322	797	687	815	808	14
261	188	355	127	104	313	725	234	247	239	14
272	203	343	296	235	323	837	770	900	893	14
246	176	358	212	175	310	760	737	858	851	14
234	166	361	235	189	318	745	711	833	824	14
378	235	412	319	227	360	380	241	252	245	14
305	206	379	173	132	337	789	258	334	311	14
458	269	436	318	218	373	760	755	875	868	14
309	208	380	194	155	320	672	240	269	254	14
296	202	376	177	134	337	875	755	889	883	14
362	232	400	247	170	374	810	437	596	585	14
318	216	377	179	137	335	804	433	591	581	14
228	164	357	204	165	316	605	654	757	748	14
414	259	409	281	186	386	779	250	324	286	14
318	215	379	192	143	344	772	508	646	643	14
217	147	379	127	98	330	421	552	620	612	14
420	262	410	376	276	349	576	240	286	251	14
252	181	357	173	141	315	859	675	810	805	14
363	239	389	208	154	347	762	510	651	643	14
267	190	360	150	121	318	425	338	417	393	14
385	230	428	332	240	353	471	238	278	244	14
246	172	366	171	132	334	792	708	837	828	14
281	198	362	184	151	311	748	624	752	743	14
329	211	399	241	172	358	488	243	272	254	14
271	184	377	216	168	329	629	622	730	722	14
245	174	361	209	164	326	811	699	827	822	14
246	164	385	191	146	335	791	747	872	865	14
381	241	404	284	202	360	762	543	683	672	15
293	194	387	191	151	325	853	661	799	791	15
296	197	385	247	186	340	856	839	972	963	15
348	230	388	205	152	344	773	374	528	516	15
221	161	352	202	166	312	517	655	741	732	15
344	215	409	265	193	352	227	242	263	241	15
262	184	365	141	111	324	1023	233	242	239	15
288	208	355	137	112	312	697	771	881	875	15
427	264	415	235	174	346	648	270	346	326	15
299	208	368	178	138	330	748	648	773	765	15
453	266	435	308	214	369	889	751	889	880	15
246	167	378	149	114	334	658	233	255	237	15
255	177	368	177	141	319	781	741	866	858	15
281	182	395	175	128	351	997	240	284	265	15
252	184	351	205	165	317	778	708	833	825	15
212	148	367	143	113	322	952	656	807	798	15
301	210	367	218	176	318	781	668	797	788	15
245	185	338	278	224	317	939	720	862	857	15
227	170	342	178	148	308	160	234	251	233	15
244	173	362	180	145	318	897	685	829	819	15
237	170	358	297	227	335	808	720	849	841	15
318	201	405	312	213	376	774	719	844	835	15
251	164	391	315	254	318	717	754	866	862	15
426	254	429	248	171	372	768	652	782	772	15
216	148	373	170	143	305	601	609	715	705	15
318	213	381	178	142	321	915	790	928	922	15
289	207	357	145	116	322	583	408	521	516	15
285	198	369	227	177	329	503	459	557	547	15
293	199	378	188	147	326	617	311	411	401	15
300	207	371	225	172	334	593	582	690	679	15
317	202	401	215	157	350	692	260	326	308	15
403	264	391	267	184	371	706	665	785	775	15
246	175	359	177	135	336	789	802	925	918	15
349	236	377	229	169	346	771	499	642	635	15
404	251	412	243	178	350	308	238	241	240	15
207	142	372	160	124	330	966	780	924	917	15
271	192	360	152	118	331	1023	233	254	242	15
366	234	401	342	259	337	837	401	569	555	15
198	132	385	228	179	325	692	241	278	257	15
308	189	417	228	166	352	278	246	266	247	15
236	164	369	119	94	325	840	360	523	511	15
310	207	383	254	202	323	758	814	934	926	15
339	222	390	231	169	350	389	243	259	249	15
306	203	387	224	168	341	495	238	258	245	15
246	174	362	176	134	336	664	665	776	768	15
244	167	374	188	148	325	713	760	875	867	15
375	221	435	217	155	357	771	414	575	557	15
214	158	348	212	168	324	769	685	810	803	15
249	174	366	241	199	310	798	698	826	819	16
343	213	412	223	158	361	736	330	476	454	16
268	184	373	183	149	314	792	750	876	868	16
201	144	357	187	157	304	841	723	852	848	16
314	218	368	162	124	334	726	618	741	734	16
469	290	413	258	188	351	672	659	774	764	16
328	220	381	210	156	343	885	654	797	788	16
208	152	350	191	158	310	889	599	746	739	16
302	209	370	170	134	326	981	729	876	870	16
221	171	330	268	221	310	465	235	255	237	16
323	228	362	243	188	331	874	862	994	987	16
252	172	375	215	163	337	848	669	805	798	16
321	216	381	238	177	344	423	239	280	245	16
277	203	349	357	266	344	776	247	304	278	16
399	238	429	293	219	342	1023	232	273	242	16
320	218	376	161	123	334	820	305	441	426	16
324	212	391	192	137	357	838	450	614	601	16
330	207	407	312	226	354	1023	235	270	247	16
301	200	387	176	138	327	365	236	240	239	16
234	167	358	129	105	313	765	700	823	816	16
259	175	379	120	94	327	641	262	314	307	16
277	193	368	247	189	334	850	706	841	833	16
243	165	377	154	117	336	1023	233	253	244	16
253	186	348	147	118	319	661	272	341	332	16
240	167	367	201	160	323	749	724	845	838	16
321	203	405	219	165	339	1012	839	988	980	16
261	187	357	220	169	333	753	581	715	704	16
278	191	374	154	121	326	1023	851	1016	1010	16
267	188	363	269	225	306	806	802	929	920	16
239	175	349	237	192	317	852	633	775	765	16
282	184	391	179	140	326	384	232	255	233	16
311	216	369	254	193	337	211	234	261	233	16
280	191	376	229	173	340	872	831	962	956	16
343	228	385	264	202	334	761	694	818	810	16
239	165	370	164	128	330	881	665	807	798	16
244	171	365	200	163	315	732	609	734	727	16
357	232	394	203	156	333	0	236	238	231	16
342	212	413	215	152	362	791	244	292	269	16
219	173	325	167	139	309	919	256	315	316	16
318	215	379	196	143	351	0	233	253	231	16
263	186	363	141	111	323	803	609	747	737	16
238	165	369	144	112	331	1023	233	262	242	16
302	201	384	198	149	341	698	300	400	397	16
331	213	398	323	240	345	406	241	274	247	16
244	174	359	176	145	311	762	287	410	382	16
217	149	373	165	133	317	911	615	764	756	16
249	176	362	189	148	327	862	771	903	897	16
238	168	363	276	225	314	725	427	569	563	16
248	176	361	131	105	320	745	595	726	716	16
288	198	372	232	182	326	698	641	762	752	16
264	187	361	152	123	315	845	779	908	902	16
301	199	389	213	165	332	366	237	263	239	16
280	182	393	209	148	361	764	769	890	882	16
316	218	371	246	186	339	751	610	733	730	16
256	180	364	154	122	323	729	694	814	806	16
260	184	361	167	134	318	770	546	685	676	16
322	205	402	236	180	337	875	850	984	976	16
350	228	394	236	175	345	613	236	265	242	16
324	210	394	240	167	367	851	695	831	822	16
240	169	363	158	130	313	1023	756	908	902	16
425	248	439	251	175	367	646	238	262	249	16
250	179	358	176	141	321	807	699	829	821	17
279	190	375	184	142	331	809	665	797	789	17
198	152	334	250	202	316	1023	233	257	238	17
294	198	381	177	134	338	891	792	927	921	17
279	188	381	213	165	331	992	885	1023	1023	17
595	362	421	499	348	367	849	864	996	987	17
217	151	368	117	94	318	373	244	259	249	17
280	191	376	173	139	318	917	769	908	901	17
307	215	365	159	127	321	124	236	237	234	17
279	188	380	154	117	337	889	767	904	896	17
368	246	383	220	175	322	871	727	862	856	17
251	167	385	214	157	348	940	763	906	898	17
285	200	365	190	149	325	848	750	882	875	17
334	194	441	296	182	416	477	244	297	255	17
252	176	367	210	140	383	811	325	464	459	17
345	223	395	221	164	344	887	763	900	892	17
270	179	386	174	136	328	776	295	415	400	17
254	193	337	242	198	313	749	613	739	733	17
234	157	382	129	104	317	938	768	912	903	17
279	185	385	171	131	335	798	692	822	814	17
277	177	399	199	152	334	858	678	816	807	17
236	165	367	181	147	315	711	748	863	855	17
320	215	381	187	144	332	844	637	775	767	17
295	186	405	207	149	357	314	241	278	243	17
278	202	352	189	155	312	715	780	894	886	17
376	247	390	395	270	376	732	822	936	930	17
371	228	416	252	186	347	453	243	282	253	17
249	163	390	198	153	331	746	771	889	882	17
326	225	371	193	155	320	410	233	262	234	17
313	220	364	208	158	337	796	647	779	771	17
248	167	381	209	156	342	743	719	840	832	17
387	269	369	242	179	346	795	434	582	580	17
338	210	413	192	146	337	491	239	271	246	17
228	151	385	202	164	317	807	741	868	861	17
289	203	365	181	135	342	816	336	490	476	17
234	155	387	184	140	337	772	771	893	886	17
360	234	394	212	156	348	800	349	505	491	17
339	219	397	289	203	364	1023	236	291	260	17
226	158	367	136	105	331	556	243	276	257	17
270	190	365	229	184	319	746	690	812	805	17
324	206	403	211	160	337	739	433	590	571	17
258	167	395	163	124	336	553	239	255	248	17
193	131	379	204	171	305	534	235	241	239	17
285	198	368	171	131	334	758	714	839	829	17
257	177	371	201	158	325	786	747	873	864	17
407	258	405	338	245	354	552	239	265	248	17
259	189	352	237	188	324	564	239	270	248	17
274	173	405	237	190	320	596	697	798	788	17
287	201	365	194	151	329	771	699	825	816	17
240	159	387	298	235	325	776	769	889	884	17
281	185	388	164	124	340	788	672	801	793	17
419	255	421	288	210	351	1023	236	271	254	17
265	188	360	216	169	328	643	702	807	800	17
260	180	368	190	147	330	910	701	844	835	18
386	251	394	257	196	336	736	247	296	277	18
404	240	430	219	147	383	747	393	549	533	18
293	195	384	190	146	331	866	621	764	756	18
260	186	358	199	157	326	756	697	819	812	18
256	178	367	140	112	320	454	235	252	237	18
265	175	387	183	133	353	710	235	266	241	18
198	140	361	123	101	312	916	240	274	264	18
253	176	367	223	179	318	650	754	858	852	18
292	202	371	190	148	328	831	693	826	819	18
206	146	361	125	101	317	721	350	500	479	18
276	188	375	174	134	332	641	467	596	584	18
235	157	383	222	174	325	805	721	849	842	18
242	176	352	136	109	321	582	246	265	264	18
292	208	359	204	161	324	871	561	712	703	18
236	159	381	129	99	334	535	237	250	242	18
411	244	430	314	209	384	762	745	867	859	18
253	185	351	179	146	314	949	764	907	900	18
237	173	351	126	102	314	0	235	237	230	18
295	208	364	141	108	334	877	333	491	481	18
220	157	360	185	147	322	856	658	794	788	18
240	181	340	157	125	322	336	306	360	328	18
664	368	462	554	308	460	754	857	975	967	18
375	227	422	260	187	356	386	240	264	244	18
250	176	364	182	142	328	721	709	825	819	18
368	232	406	263	199	339	551	241	263	253	18
295	197	384	162	119	349	1023	240	280	280	18
281	198	363	144	113	327	881	385	561	546	18
278	204	349	312	247	323	935	777	916	911	18
449	285	403	430	279	395	896	238	289	254	18
284	199	366	174	130	343	248	236	251	236	18
349	209	427	205	146	361	640	238	260	248	18
227	154	379	236	182	333	717	743	857	851	18
248	176	359	157	128	313	788	529	677	664	18
367	227	413	229	174	337	512	237	253	242	18
370	239	396	278	208	342	610	241	279	255	18
311	211	378	232	170	349	834	687	823	813	18
319	206	397	221	158	359	742	234	256	240	18
290	204	364	171	134	326	717	738	854	846	18
265	180	377	201	146	353	902	747	887	878	18
515	287	460	499	306	418	880	683	823	815	19
282	191	378	199	157	325	847	770	902	894	19
203	142	368	152	121	323	732	677	796	790	19
194	125	396	150	117	328	384	237	269	240	19
299	203	377	211	156	345	1008	853	999	992	19
265	186	365	178	138	329	1023	835	994	988	19
318	215	378	184	139	339	807	586	725	717	19
264	181	375	135	106	325	816	236	258	247	19
294	198	380	180	137	336	770	568	701	695	19
262	179	375	170	131	331	887	724	862	854	19
321	208	395	204	157	334	486	239	262	246	19
289	201	367	149	117	326	1023	835	1002	995	19
284	173	420	241	183	337	588	238	264	247	19
258	179	369	162	132	314	735	547	680	672	19
263	183	367	211	155	350	753	741	861	854	19
243	175	355	203	159	328	781	669	798	789	19
392	231	435	257	181	363	728	412	567	549	19
269	189	365	182	146	318	722	737	853	846	19
192	143	344	189	163	297	851	477	636	627	19
281	185	389	155	117	339	1012	814	962	955	19
279	202	354	200	159	322	889	798	935	926	19
265	192	353	265	201	338	713	709	826	818	19
277	188	377	192	142	347	859	670	807	800	19
297	199	383	203	150	347	677	758	867	859	19
340	217	401	227	167	347	797	765	892	883	19
225	167	344	249	195	327	849	593	734	728	19
288	190	388	210	156	346	830	673	809	800	19
256	175	374	216	172	322	677	710	822	813	19
402	250	412	245	181	347	776	688	817	807	19
260	178	374	176	136	332	833	717	849	841	19
225	147	391	195	154	324	810	654	787	779	19
207	134	395	225	151	381	773	528	672	660	19
280	186	384	167	128	334	789	316	458	441	19
270	192	359	159	124	330	755	465	610	603	19
272	187	372	169	132	328	492	235	250	239	19
259	176	377	139	105	337	774	481	627	619	19
288	195	379	211	164	329	880	792	926	919	19
315	205	393	175	137	327	779	294	404	399	19
270	171	405	300	223	345	714	275	373	347	19
247	178	356	153	117	334	858	234	243	242	19
215	155	354	97	81	306	398	235	246	238	19
208	146	366	187	141	340	744	733	854	845	19
254	139	469	275	212	333	1023	817	970	967	19
240	181	339	193	150	328	938	803	942	936	19
327	204	410	270	199	347	815	825	951	944	19
247	173	366	170	127	343	1023	236	261	264	19
251	177	364	198	155	328	815	752	881	873	19
254	169	385	205	163	323	243	234	255	234	19
277	198	359	246	199	317	574	883	972	965	19
244	162	386	154	116	342	1023	823	983	977	20
181	129	358	178	161	284	799	571	706	702	20
330	202	418	224	156	368	803	306	439	426	20
364	234	399	190	139	350	574	237	254	244	20
240	171	359	117	91	328	673	634	749	741	20
317	211	385	233	176	339	893	695	836	828	20
277	184	386	207	161	329	916	741	881	874	20
231	168	352	189	146	332	835	735	866	859	20
238	168	364	159	122	333	594	256	293	287	20
372	241	394	252	177	364	820	410	580	562	20
389	255	389	293	218	344	884	866	999	992	20
314	200	402	212	157	346	825	595	733	727	20
236	168	360	185	142	332	498	772	851	841	20
247	174	362	196	160	313	769	714	837	830	20
310	206	384	202	147	353	837	543	694	682	20
259	177	375	249	187	341	1023	875	1023	1023	20
255	182	358	184	150	313	714	730	845	838	20
343	221	399	302	221	350	620	264	344	308	20
248	174	364	185	146	323	1023	809	970	963	20
248	179	355	108	87	320	516	422	522	515	20
265	179	379	157	121	330	704	278	366	353	20
253	180	359	271	214	325	811	704	834	826	20
262	171	393	140	107	336	755	404	562	545	20
452	281	411	352	261	345	844	826	956	948	20
263	194	348	121	99	315	664	235	243	242	20
336	202	426	247	183	346	282	242	267	243	20
229	166	354	134	106	324	687	591	715	704	20
297	209	363	157	122	328	230	240	242	240	20
305	207	376	202	158	327	519	567	661	650	20
213	144	381	112	86	332	582	351	455	451	20
235	162	371	170	133	328	880	738	873	867	20
391	243	412	291	207	360	700	240	274	254	20
264	175	387	211	164	330	784	767	891	883	20
409	250	418	274	185	379	331	239	249	241	20
300	197	389	147	111	340	716	253	297	293	20
355	225	405	266	193	353	797	512	664	650	20
257	185	356	187	145	329	759	655	781	773	20
324	218	381	236	177	340	787	761	884	878	20
347	228	391	265	189	359	899	853	989	981	20
283	192	376	195	150	333	861	625	769	759	20
227	156	372	194	153	324	752	746	866	859	20
240	164	373	180	139	331	859	727	862	854	21
251	171	375	152	122	317	695	429	575	559	21
230	165	356	148	114	333	937	238	257	256	21
233	161	371	208	159	334	729	710	829	821	21
348	221	403	243	178	348	779	717	844	835	21
304	212	368	169	129	335	905	704	847	838	21
256	188	349	176	143	316	486	563	648	639	21
301	201	383	184	144	328	894	773	910	903	21
271	193	359	181	146	317	779	790	912	905	21
460	276	427	380	240	406	596	645	744	738	21
276	200	353	204	162	324	245	324	349	320	21
228	158	369	142	113	324	848	662	800	792	21
281	192	374	205	162	324	955	697	843	837	21
285	195	375	159	117	346	647	237	263	245	21
242	171	362	160	129	316	842	723	854	849	21
260	173	385	155	118	338	956	720	868	858	21
301	192	401	166	121	351	754	330	475	458	21
201	159	325	227	198	294	911	704	847	838	21
257	194	339	186	151	314	702	558	688	676	21
275	197	358	178	135	339	649	305	420	396	21
327	205	408	216	161	344	731	468	610	601	21
418	256	418	337	249	347	738	677	801	790	21
272	188	372	159	121	335	1023	232	261	240	21
251	191	337	173	139	319	765	588	719	712	21
402	245	421	266	182	374	792	735	860	853	21
432	239	463	410	279	376	784	866	988	980	21
216	151	366	171	134	326	797	696	826	817	21
237	158	385	217	168	330	720	700	818	810	21
213	152	359	147	115	327	712	640	763	753	21
325	220	378	215	162	339	748	635	762	753	21
325	215	387	221	172	329	831	685	821	811	21
316	208	388	241	184	335	830	673	808	799	21
239	170	359	200	161	318	888	765	901	894	21
370	207	458	224	132	433	658	246	283	269	21
248	177	360	127	104	313	242	237	252	237	21
305	203	385	165	124	340	826	540	689	679	21
397	247	412	257	182	362	768	362	517	502	21
426	275	396	278	198	358	768	312	449	431	21
238	163	372	162	121	343	847	237	260	251	21
326	208	401	199	151	338	703	524	655	646	21
419	259	413	368	271	347	901	281	398	386	21
265	185	367	161	131	315	872	719	856	848	21
375	234	410	230	168	351	602	547	657	649	21
563	308	468	598	374	409	613	245	312	265	21
263	190	354	166	131	325	784	735	861	853	21
307	205	384	225	165	350	785	234	261	238	21
305	203	385	206	159	332	851	748	880	873	21
254	180	361	210	167	322	694	734	846	838	21
267	186	368	184	150	315	794	770	895	887	21
266	187	363	166	133	318	310	239	253	240	21
242	178	348	174	142	313	819	710	841	833	21
252	174	370	174	130	342	674	700	812	803	21
382	224	436	254	174	375	794	460	611	603	21
261	182	367	240	191	321	685	610	730	720	21
232	175	339	155	128	311	808	655	789	780	21
387	235	421	283	205	354	592	248	293	269	22
307	212	371	230	177	332	1023	770	921	913	22
237	169	359	166	131	325	811	602	738	732	22
226	158	367	180	141	328	889	643	786	779	22
357	232	394	219	160	351	629	235	249	240	22
244	172	364	303	257	301	957	749	891	886	22
356	218	419	233	167	358	394	242	268	247	22
321	217	378	198	145	349	337	240	252	243	22
353	214	422	204	143	365	560	248	295	267	22
246	168	375	159	128	319	785	528	677	662	22
288	200	370	187	140	342	561	235	250	238	22
262	180	373	179	148	310	775	503	642	638	22
288	191	385	180	138	333	357	236	247	237	22
234	158	378	148	112	339	822	508	662	650	22
264	185	366	220	171	329	700	736	849	841	22
423	254	427	280	206	349	730	265	347	323	22
280	198	361	207	165	322	846	612	755	746	22
405	255	407	297	218	348	459	236	251	239	22
262	193	348	170	143	304	695	734	845	839	22
242	164	379	172	137	321	911	666	811	803	22
239	167	367	258	204	323	883	773	908	901	22
263	188	359	263	201	335	643	800	902	895	22
316	195	415	261	195	344	808	436	596	584	22
191	117	417	218	169	330	849	726	858	852	22
230	170	346	169	141	306	819	676	810	801	22
243	176	353	211	171	315	622	235	250	239	22
389	239	416	211	149	363	819	618	754	747	22
287	189	389	188	142	340	677	236	262	244	22
288	218	338	269	208	331	799	767	893	886	22
374	245	391	349	251	357	521	244	270	257	22
279	192	372	135	105	329	406	330	391	378	22
263	188	358	166	131	323	791	678	807	799	22
248	186	340	229	197	298	677	533	662	650	22
278	191	372	147	117	322	402	246	281	254	22
270	188	366	168	134	319	827	649	785	777	22
294	189	397	188	140	344	512	240	262	248	22
445	266	430	390	263	379	506	245	294	259	22
354	223	406	251	184	349	871	243	284	272	22
366	224	419	232	166	357	745	262	335	318	22
272	190	366	140	113	318	750	568	701	692	22
338	215	403	221	162	351	827	722	852	845	22
358	227	403	258	185	357	492	235	250	239	22
286	201	365	250	192	332	677	236	273	244	22
421	257	419	383	255	384	453	913	978	971	22
328	225	374	182	136	342	895	440	611	600	22
290	184	404	280	211	340	653	729	838	828	22
318	208	391	209	151	356	798	353	490	496	22
245	170	370	191	147	333	838	684	819	811	22
321	214	383	281	213	337	753	741	861	854	23
327	211	397	194	141	352	824	296	420	409	23
267	171	399	156	120	333	882	725	863	855	23
343	213	412	213	154	354	404	237	239	241	23
280	193	371	172	130	339	679	652	764	758	23
349	222	402	189	141	344	512	236	271	242	23
262	183	366	184	153	307	907	716	857	850	23
271	197	352	151	120	322	763	361	511	500	23
370	205	462	315	173	465	748	778	897	889	23
340	227	384	198	146	348	807	507	655	647	23
411	251	420	301	214	361	643	238	277	247	23
218	147	379	135	109	317	1005	787	933	928	23
253	185	351	165	135	313	739	740	858	851	23
313	200	401	188	143	337	846	741	872	866	23
267	167	408	222	169	336	767	782	903	896	23
409	250	419	209	163	328	764	761	883	874	23
283	189	385	188	145	333	779	610	742	734	23
267	179	382	171	130	337	798	664	795	787	23
324	203	409	269	196	352	398	243	269	249	23
348	234	381	280	212	338	890	394	570	555	23
257	175	376	230	177	332	605	634	738	730	23
285	188	388	216	171	322	944	743	888	880	23
357	235	389	222	166	341	814	448	611	595	23
287	187	392	195	143	349	834	659	794	787	23
260	187	357	228	176	333	798	740	866	859	23
256	180	365	215	166	332	812	774	901	894	23
251	178	360	147	117	323	867	635	776	768	23
294	193	390	200	149	343	957	777	921	913	23
591	330	459	439	262	429	747	255	341	300	23
287	193	382	229	185	315	903	747	886	878	23
293	193	389	216	177	312	507	240	290	249	23
278	197	362	150	115	334	727	713	832	824	23
269	195	353	221	177	319	723	715	833	825	23
249	175	364	209	164	326	694	744	855	848	23
293	190	395	164	124	338	761	344	486	478	23
184	133	354	165	145	290	888	746	880	875	23
249	171	372	209	160	336	736	779	895	888	23
250	185	346	145	118	312	842	726	858	851	23
212	151	359	230	181	324	794	705	830	825	23
290	193	383	231	177	334	851	718	852	845	23
622	388	410	468	341	351	780	835	957	949	23
395	245	412	319	221	370	702	862	972	965	23
318	222	367	169	131	332	778	730	856	847	23
294	202	372	167	131	327	861	802	934	926	23
252	171	377	207	159	333	688	748	858	851	23
234	170	353	222	171	333	767	701	825	817	23
205	139	377	164	124	339	776	645	777	766	23
441	274	413	368	273	345	733	410	559	547	23
387	237	417	302	210	368	862	899	1023	1023	23
231	162	364	119	94	322	1016	237	262	252	23
244	168	373	183	149	315	675	670	784	775	24
363	237	391	287	202	363	754	319	452	439	24
351	230	390	182	133	350	734	664	787	778	24
325	210	397	399	276	371	664	774	879	873	24
343	227	387	215	159	347	812	706	835	828	24
243	154	405	203	149	349	640	696	802	794	24
274	188	372	176	133	340	1023	234	254	242	24
399	237	432	234	173	347	818	763	892	884	24
266	184	371	182	145	321	547	542	644	634	24
274	176	399	211	165	328	751	677	799	793	24
213	139	392	245	178	353	668	670	782	774	24
250	176	363	178	139	327	772	701	825	818	24
347	233	382	267	187	365	904	876	1013	1005	24
169	126	343	132	106	319	1023	238	273	264	24
363	240	387	292	224	334	785	700	824	819	24
274	205	343	177	138	329	782	777	899	892	24
207	132	401	239	186	330	763	708	830	824	24
371	209	454	284	175	415	856	663	799	793	24
371	231	411	255	182	359	578	236	262	242	24
325	198	421	208	145	366	881	244	281	276	24
367	236	398	230	167	353	841	740	873	865	24
283	205	353	254	205	317	1006	842	990	982	24
286	204	360	209	162	330	796	743	869	862	24
250	176	364	149	117	325	0	235	242	227	24
272	171	406	262	188	357	885	663	800	797	24
227	160	364	126	100	323	891	235	241	246	24
374	225	426	249	175	364	765	683	808	801	24
290	195	380	179	141	325	730	715	834	825	24
259	187	354	143	113	324	662	513	641	629	24
209	146	366	127	100	323	729	576	708	697	24
284	181	402	167	125	341	812	593	731	723	24
226	174	334	173	143	308	387	683	735	728	24
284	191	381	167	124	343	680	560	683	674	24
229	155	378	166	115	369	740	370	519	506	24
291	210	354	150	119	324	718	723	841	832	24
473	276	439	416	238	447	516	639	727	717	24
364	222	419	264	183	370	758	493	640	627	24
233	155	385	187	139	345	884	744	882	873	24
281	199	363	170	136	319	832	783	912	905	24
242	165	375	198	152	334	540	692	782	772	24
257	174	378	153	113	349	1003	753	903	895	24
215	153	361	164	125	338	752	692	815	807	24
273	192	364	160	125	329	864	570	720	709	24
229	163	359	178	141	322	872	437	603	594	24
261	191	349	158	129	313	605	233	245	235	24
394	244	413	361	253	366	807	791	916	909	24
328	246	342	199	150	340	330	240	262	242	24
276	185	382	173	129	343	377	247	280	255	25
473	274	441	352	236	381	736	834	948	942	25
227	153	381	179	143	322	809	625	759	752	25
392	233	431	304	229	340	867	799	933	925	25
254	192	339	181	154	300	875	492	653	643	25
278	178	399	200	154	333	860	572	718	711	25
227	160	363	211	169	319	810	461	618	607	25
251	178	361	199	156	327	816	712	843	834	25
187	119	402	212	167	325	718	677	795	788	25
291	204	365	185	149	318	974	850	992	987	25
316	209	388	200	147	350	709	590	715	706	25
239	169	361	143	114	322	432	401	471	470	25
274	188	374	233	178	335	853	801	932	925	25
265	184	367	207	167	318	622	680	783	776	25
345	209	423	317	226	359	775	735	858	851	25
243	180	346	169	132	327	772	597	728	722	25
356	225	405	211	156	345	791	337	485	474	25
240	160	385	192	151	326	940	738	881	874	25
292	161	462	306	152	516	774	746	870	862	25
246	187	337	184	150	316	709	441	579	572	25
248	173	366	190	155	314	666	240	285	253	25
307	204	386	212	163	331	894	657	798	792	25
349	223	400	217	159	348	748	420	567	560	25
296	208	365	195	158	316	932	602	755	747	25
337	221	390	216	163	339	894	805	942	934	25
223	159	360	143	116	314	826	647	781	775	25
331	219	387	246	181	348	851	741	875	867	25
395	257	393	382	267	366	694	246	298	272	25
291	203	367	223	183	312	734	791	907	900	25
249	181	352	224	181	317	865	660	800	792	25
311	215	370	179	136	338	848	754	886	878	25
365	236	396	197	146	345	434	241	251	248	25
230	159	370	240	193	319	755	709	829	823	25
188	131	369	175	151	296	777	720	843	837	25
417	250	427	298	211	363	771	391	549	534	25
463	278	426	356	237	385	776	830	951	943	25
250	174	368	215	165	334	811	781	908	900	25
283	199	364	161	125	328	656	663	775	765	25
221	154	367	133	103	330	285	237	244	237	25
220	158	356	225	177	324	354	557	609	596	25
301	208	371	194	147	336	658	247	302	272	25
255	166	393	154	114	347	774	571	706	699	25
364	221	422	275	207	340	550	242	273	254	26
239	176	348	237	189	320	655	700	807	800	26
395	263	384	365	279	335	980	887	1023	1023	26
215	131	420	233	175	342	719	744	858	852	26
308	220	358	205	158	333	582	632	732	723	26
411	227	463	349	213	419	768	536	677	667	26
244	161	388	210	154	349	852	655	795	786	26
321	201	410	197	142	355	467	237	267	241	26
347	224	397	202	149	346	624	234	247	237	26
369	234	404	245	176	357	578	237	269	244	26
258	181	366	169	130	332	754	327	469	452	26
314	200	402	243	177	353	703	315	427	424	26
317	196	413	239	172	355	972	828	972	965	26
251	181	355	149	127	300	783	673	802	793	26
299	200	383	185	145	326	794	244	274	270	26
308	210	375	189	142	341	696	236	263	245	26
201	156	329	159	132	309	692	455	590	583	26
267	180	380	203	160	325	821	780	907	901	26
220	149	377	220	175	322	770	637	764	758	26
236	161	374	169	131	330	762	703	826	819	26
606	336	462	628	352	457	817	804	931	924	26
284	192	378	184	145	324	934	835	974	967	26
250	179	357	115	93	317	601	305	403	387	26
289	193	384	192	147	333	713	797	910	903	26
279	198	360	190	150	325	602	534	643	638	26
218	149	373	126	101	321	782	282	374	373	26
228	161	362	152	119	326	873	651	794	785	26
286	192	382	171	128	341	823	505	656	648	26
363	228	408	243	181	344	776	709	835	827	26
253	166	390	174	131	340	938	684	833	822	26
304	203	385	217	162	343	567	607	706	698	26
285	188	388	212	156	348	837	807	935	929	26
260	167	399	219	158	355	726	638	761	752	26
214	137	398	224	177	323	901	776	911	906	26
278	175	407	286	226	324	885	769	902	898	26
233	166	361	169	136	316	783	750	873	867	26
412	246	429	262	172	391	745	755	874	866	26
258	179	368	164	128	328	834	677	811	804	27
304	202	386	214	159	344	819	686	818	811	27
408	258	405	169	124	349	556	256	298	283	27
335	232	370	207	155	342	834	724	858	848	27
290	198	375	141	115	314	823	732	863	855	27
349	224	398	344	248	355	790	829	951	944	27
334	216	395	220	162	348	764	250	306	285	27
230	161	367	160	127	321	853	661	800	791	27
307	208	378	223	161	355	867	717	853	846	27
275	175	403	242	189	328	934	840	979	973	27
298	198	385	234	182	330	731	757	874	867	27
291	198	376	218	168	333	351	235	249	237	27
265	185	366	190	149	327	831	731	862	855	27
369	246	384	293	228	329	936	690	838	828	27
568	319	456	419	278	386	811	853	979	971	27
225	164	351	224	168	341	822	634	771	762	27
260	183	365	172	133	332	810	737	865	857	27
222	158	358	135	109	316	292	257	275	260	27
215	152	362	120	96	321	750	315	453	433	27
370	228	415	226	165	350	518	238	285	245	27
276	196	361	223	175	327	752	723	843	836	27
199	137	371	166	131	323	717	293	401	387	27
311	202	394	187	140	341	652	290	395	370	27
276	189	375	180	137	335	911	818	955	948	27
403	257	401	249	169	377	710	238	277	250	27
283	195	373	166	126	338	835	726	858	850	27
174	106	422	213	179	305	876	526	681	673	27
455	278	419	197	140	361	793	242	282	265	27
275	200	352	182	143	326	1023	806	959	953	27
232	161	369	240	192	320	741	770	887	880	27
299	203	376	162	124	334	744	240	274	255	27
384	237	416	321	232	353	785	243	286	267	27
318	190	429	248	192	331	631	254	305	287	27
254	168	386	241	183	338	942	802	943	936	27
277	189	375	142	112	325	288	236	245	237	27
310	202	393	225	166	347	1023	233	245	241	27
335	224	383	229	175	335	798	768	894	886	28
234	158	378	215	174	316	841	674	807	802	28
338	201	431	276	187	376	651	248	290	273	28
199	136	374	151	130	298	941	758	898	893	28
262	180	374	208	161	331	734	628	752	745	28
233	162	369	132	103	330	792	597	732	725	28
223	157	363	154	123	321	713	542	669	664	28
300	199	385	169	131	329	244	238	245	238	28
339	234	371	230	175	336	638	240	269	252	28
436	247	453	491	250	503	822	732	861	855	28
294	212	355	189	148	328	503	235	256	240	28
304	205	380	199	151	338	786	734	860	852	28
304	210	371	202	155	335	794	654	787	777	28
275	191	369	261	209	320	708	259	327	305	28
255	182	359	189	150	322	823	761	888	882	28
327	205	408	322	225	367	817	695	827	819	28
248	169	374	176	138	327	809	530	680	668	28
234	159	376	270	223	310	850	639	774	771	28
222	158	359	133	106	320	968	678	826	820	28
239	168	364	176	135	335	753	731	852	844	28
282	192	375	211	161	334	832	750	879	873	28
332	212	402	277	206	343	776	241	277	260	28
359	229	402	301	220	350	764	706	830	822	28
246	166	380	194	142	350	131	237	254	234	28
261	175	382	184	138	342	821	766	894	887	28
289	198	374	173	142	311	1023	842	992	987	28
300	192	399	373	274	348	578	236	269	242	28
257	180	364	200	162	316	785	736	861	853	28
232	171	347	185	148	320	1006	769	918	911	28
228	164	356	227	183	317	670	730	837	831	28
332	208	408	241	170	361	787	543	685	676	28
315	179	452	229	129	455	701	455	596	584	28
215	148	372	185	142	332	627	687	791	784	28
274	192	365	175	132	338	805	236	264	245	28
306	197	398	190	144	338	805	572	713	704	28
319	220	371	248	194	327	1006	839	983	978	28
266	196	348	132	107	316	502	493	585	578	28
261	167	399	159	121	337	858	570	718	709	28
262	186	360	202	165	314	784	780	903	896	28
244	159	394	175	131	341	379	240	261	244	28
254	183	356	170	131	331	781	680	809	800	28
272	186	374	186	143	331	678	702	814	806	29
230	154	381	173	133	333	759	821	940	933	29
330	221	382	213	155	352	762	495	640	630	29
415	234	455	207	142	374	780	251	308	290	29
278	200	355	159	128	316	800	723	851	842	29
266	193	354	193	148	334	712	734	848	841	29
216	151	365	125	103	310	732	607	734	725	29
339	211	411	193	136	364	777	578	713	706	29
381	246	396	329	246	343	739	837	954	945	29
250	175	364	200	163	314	958	716	865	855	29
275	191	368	224	179	320	704	772	885	877	29
249	171	373	138	110	322	719	624	745	739	29
373	231	413	227	160	364	813	524	672	663	29
326	221	377	228	178	328	814	777	904	897	29
339	212	409	228	160	365	791	467	616	609	29
426	268	406	333	244	348	871	515	672	662	29
287	199	368	169	132	326	884	249	303	292	29
286	205	356	201	160	321	614	658	759	753	29
277	181	392	202	156	332	862	777	910	903	29
441	250	452	464	268	443	784	671	799	792	29
226	146	395	261	193	345	858	714	847	841	29
250	172	373	172	134	329	903	717	859	850	29
291	215	347	175	146	308	603	850	944	937	29
280	191	376	179	136	336	685	273	353	338	29
304	189	410	181	133	348	835	600	741	733	29
427	249	440	342	249	351	576	235	256	240	29
308	211	374	165	128	330	707	279	377	355	29
286	198	370	157	120	333	707	693	808	802	29
345	230	385	322	237	347	508	242	280	252	29
378	233	416	213	153	357	607	263	313	306	29
224	151	381	203	159	327	913	718	858	852	29
263	191	353	225	180	320	730	691	811	802	29
392	261	384	340	237	368	439	238	277	242	29
220	159	355	169	136	318	664	743	850	843	29
366	234	401	246	173	364	365	245	283	251	29
209	138	386	238	176	346	736	800	916	909	29
343	221	397	198	147	345	791	284	393	379	29
284	203	358	174	148	300	710	675	796	785	29
268	187	366	166	137	311	816	737	866	858	29
232	163	364	170	126	345	1023	819	983	977	29
276	178	397	197	153	331	812	725	854	847	29
239	166	369	207	161	330	644	721	824	819	29
248	156	407	174	131	341	502	256	296	279	29
257	180	365	218	172	325	772	697	820	814	30
342	218	401	263	187	359	1023	234	266	247	30
303	206	377	183	142	330	713	681	801	791	30
219	139	403	193	144	344	1003	849	996	989	30
301	211	366	271	222	313	712	782	895	888	30
297	193	393	207	160	331	455	240	265	246	30
302	187	413	220	163	345	912	730	872	863	30
297	214	356	329	264	320	331	239	269	242	30
239	175	349	129	108	305	765	374	520	515	30
276	202	349	206	165	319	929	757	898	891	30
283	195	372	227	174	335	840	810	940	932	30
230	158	372	195	150	333	840	578	723	714	30
395	247	409	275	191	369	707	715	832	823	30
290	197	378	182	140	333	608	432	555	545	30
270	189	366	174	135	330	896	719	859	851	30
289	206	358	199	158	323	654	772	877	869	30
260	198	336	186	138	344	255	596	606	596	30
249	166	385	205	151	346	822	708	838	831	30
223	158	362	190	150	325	956	771	914	907	30
366	216	434	233	161	370	0	230	255	235	30
321	211	391	185	141	335	763	629	760	750	30
298	210	364	184	137	343	815	266	342	336	30
244	160	390	226	170	341	966	782	927	919	30
257	193	341	157	131	306	818	735	867	857	30
234	165	364	187	146	327	802	763	890	882	30
250	175	366	223	176	325	798	729	856	848	30
297	202	376	220	154	366	804	615	752	742	30
206	154	342	161	133	309	728	461	607	595	30
235	158	380	152	123	317	962	700	849	840	30
266	177	385	149	113	335	768	762	883	877	30
289	196	377	202	153	339	1010	237	264	253	30
277	195	363	165	131	322	818	729	860	851	30
187	139	345	176	149	303	1023	598	757	753	30
229	160	368	134	112	305	643	238	272	248	30
318	190	427	191	135	362	816	447	608	596	30
324	212	391	196	148	340	805	591	729	720	30
306	206	379	191	147	331	881	722	859	852	30
354	214	424	235	166	363	492	239	271	247	30
258	181	365	154	117	337	731	521	660	648	30
306	211	372	188	147	327	880	730	866	859	30
242	171	363	235	187	321	639	546	662	655	30
299	196	391	167	126	338	467	237	257	241	30
349	220	405	193	140	354	493	237	255	243	30
169	117	370	216	175	317	965	791	934	928	30
286	190	385	198	152	332	774	789	910	903	30
420	268	401	376	263	366	773	248	298	280	30
283	197	367	238	195	312	718	728	844	837	30
264	182	372	125	100	322	731	463	610	597	30
359	217	422	202	140	370	298	243	264	245	30
231	166	356	183	150	312	657	645	760	749	30
233	165	360	163	134	311	770	695	819	813	30
235	162	371	135	105	328	548	557	654	648	31
269	180	383	195	149	335	1023	234	253	242	31
273	187	374	219	170	330	837	770	899	893	31
416	249	428	256	178	369	780	504	649	640	31
217	154	359	127	103	315	0	229	254	236	31
379	236	410	252	178	363	692	658	775	766	31
252	175	369	190	146	334	688	717	830	822	31
380	254	383	313	234	343	750	914	1023	1023	31
399	247	412	286	209	350	720	562	694	683	31
269	183	376	240	177	348	780	262	339	323	31
283	201	359	193	142	347	736	314	447	428	31
472	290	417	332	234	363	811	665	798	789	31
409	257	408	484	360	345	634	258	321	296	31
254	178	366	172	132	334	652	432	564	554	31
272	198	351	214	168	327	876	806	939	933	31
289	189	392	191	138	354	705	304	426	406	31
363	226	411	351	240	375	755	838	957	948	31
252	162	397	173	134	330	819	667	800	792	31
305	209	373	168	134	322	841	647	786	776	31
252	175	369	154	118	335	646	472	601	590	31
269	186	371	176	145	310	1023	856	1019	1013	31
312	188	425	228	163	357	757	373	523	513	31
230	160	368	215	167	330	825	768	897	890	31
323	211	392	197	146	346	761	412	565	554	31
361	236	391	292	210	355	810	822	947	940	31
244	167	373	170	134	324	909	701	844	835	31
383	233	421	187	130	369	748	587	719	709	31
442	254	446	301	204	377	800	698	825	819	31
252	173	372	173	137	324	784	755	879	872	31
444	266	428	353	235	385	921	816	956	947	31
261	186	359	159	122	332	787	569	706	699	31
282	187	386	151	116	332	817	249	291	287	31
258	172	384	224	175	328	751	841	958	952	31
193	137	360	181	144	322	677	622	737	731	31
377	233	414	215	165	332	487	239	262	247	31
207	148	358	121	101	308	713	271	349	336	32
234	165	362	168	133	325	859	680	816	810	32
326	187	446	312	162	494	621	741	840	834	32
313	205	392	343	264	333	994	780	928	920	32
244	169	368	164	133	315	988	783	929	922	32
261	175	382	159	120	339	631	724	827	820	32
310	198	401	225	166	346	786	324	466	454	32
260	186	357	210	164	328	290	370	400	384	32
421	265	407	219	154	365	760	495	638	629	32
226	169	342	102	87	300	712	688	804	797	32
368	221	426	201	139	370	822	793	919	913	32
293	211	357	226	181	321	811	709	836	831	32
289	201	368	293	227	330	810	776	903	895	32
248	169	375	142	112	326	810	686	818	809	32
297	205	371	226	165	350	807	544	693	680	32
250	177	362	132	104	323	181	247	253	242	32
215	146	376	144	111	331	854	477	637	627	32
281	202	357	134	109	316	512	244	277	257	32
296	207	366	207	161	329	871	765	900	892	32
262	186	361	177	146	310	788	598	734	725	32
279	204	350	282	235	307	780	722	844	839	32
339	222	391	191	148	330	810	666	798	791	32
272	185	376	214	165	332	780	731	856	848	32
308	214	368	199	152	335	829	546	694	684	32
374	239	400	212	160	340	192	239	258	237	32
215	157	350	197	163	310	735	616	741	733	32
264	179	377	189	147	330	762	397	557	540	32
291	169	441	286	204	360	900	735	874	866	32
248	169	376	178	134	339	866	718	854	846	32
273	193	362	222	178	319	784	764	887	880	32
263	183	368	182	137	339	876	699	836	829	32
339	207	419	302	219	353	697	253	313	290	32
345	209	422	285	209	349	440	241	268	248	32
294	211	357	220	162	348	1023	232	264	235	32
306	217	361	224	179	320	817	688	819	812	32
259	177	374	165	128	331	1023	821	996	991	32
324	210	395	187	135	355	883	811	946	938	32
340	225	387	210	156	346	793	477	623	619	32
245	183	343	257	216	304	675	566	688	679	32
395	233	434	226	168	343	721	705	824	815	32
268	184	372	210	167	322	847	791	921	915	32
296	200	379	172	130	339	809	696	825	818	32
283	179	405	190	137	356	974	801	946	939	32
384	241	407	234	162	370	720	237	261	247	32
273	181	385	165	128	331	975	800	945	937	32
211	139	387	178	146	312	784	592	725	719	32
209	133	402	199	147	347	826	710	841	833	32
352	228	396	242	178	349	528	239	267	247	32
386	231	427	254	187	348	311	243	276	245	32
229	167	351	170	139	313	764	778	899	892	32
428	234	468	442	254	447	809	342	501	483	32
353	233	388	245	189	332	625	662	766	759	33
340	200	436	214	148	371	111	242	257	236	33
440	261	432	238	163	375	632	291	387	367	33
255	161	405	283	218	333	628	698	801	794	33
249	170	375	176	139	324	673	662	777	767	33
414	234	454	421	232	465	776	784	905	899	33
210	146	369	188	156	310	829	475	630	622	33
273	188	372	195	154	324	728	717	834	827	33
313	207	387	182	135	345	1023	235	268	249	33
290	200	371	179	145	316	857	736	870	862	33
207	139	382	260	212	313	895	720	858	852	33
324	210	395	166	126	336	792	669	799	791	33
398	245	416	277	193	368	295	242	273	244	33
263	189	356	163	126	331	604	492	618	600	33
421	251	430	403	271	381	808	750	878	870	33
245	161	388	223	163	350	849	607	749	741	33
315	180	449	347	233	381	719	778	893	885	33
252	186	347	149	117	325	827	553	701	690	33
244	167	374	171	132	331	1023	231	243	234	33
262	187	358	171	139	315	821	664	799	790	33
301	190	405	190	145	336	910	853	991	983	33
271	189	367	140	107	335	808	782	908	901	33
304	205	379	195	164	305	696	237	277	248	33
233	167	356	128	105	313	676	441	584	567	33
381	248	394	275	192	368	819	791	917	911	33
251	179	360	183	146	321	565	240	278	251	33
292	201	372	266	194	351	727	623	747	739	33
274	186	378	158	122	332	635	731	834	827	33
462	270	438	303	211	367	704	392	540	524	33
320	206	398	288	208	355	818	529	677	667	33
327	205	409	338	243	355	312	830	857	850	33
394	249	404	250	178	361	755	701	824	816	33
259	185	360	205	159	330	819	825	950	944	33
397	246	413	267	191	358	952	240	271	264	33
376	234	411	256	187	350	538	244	269	257	33
208	138	387	157	120	335	739	252	317	291	33
278	196	365	162	125	331	290	240	247	241	33
264	183	368	156	119	335	736	232	232	235	34
219	150	375	152	112	346	928	717	860	853	34
332	212	401	231	171	345	512	238	264	245	34
269	191	361	233	183	326	758	699	822	814	34
312	206	388	233	178	334	826	747	878	869	34
273	192	363	173	139	318	818	722	852	845	34
340	214	407	246	168	374	815	520	667	659	34
283	186	390	175	135	331	853	696	831	824	34
302	200	386	175	132	340	880	254	315	309	34
254	163	397	204	155	338	787	687	816	807	34
286	202	363	182	139	335	913	857	993	987	34
254	169	385	157	120	334	847	297	437	416	34
251	165	390	202	158	328	788	761	886	878	34
297	219	346	151	121	319	591	302	399	380	34
290	170	435	299	173	444	549	388	506	488	34
229	163	360	189	144	337	814	708	839	830	34
364	232	402	246	178	352	683	270	334	332	34
236	166	364	157	127	317	711	613	736	728	34
312	207	386	213	162	337	927	708	851	844	34
227	165	353	134	111	309	827	652	789	780	34
219	146	382	190	153	319	794	605	739	732	34
254	170	381	162	124	336	853	671	809	801	34
210	146	369	281	230	312	866	787	917	913	34
264	177	381	157	118	340	927	837	974	968	34
402	247	417	292	203	369	550	633	727	718	34
244	163	382	200	157	327	582	699	794	786	34
403	236	438	305	215	362	889	800	939	929	34
302	203	381	195	148	336	831	527	677	668	34
251	157	409	334	278	308	772	632	758	753	34
251	182	353	318	268	304	643	237	269	246	34
225	158	364	176	143	315	766	648	774	768	34
219	158	355	184	145	324	700	710	825	817	34
264	189	357	171	136	321	681	446	585	572	34
206	158	332	168	140	308	1023	821	971	965	34
213	154	354	149	117	327	1023	771	926	918	34
246	169	372	159	119	342	599	273	337	327	34
186	137	350	195	162	308	823	698	829	822	34
337	220	391	232	168	353	836	773	904	896	34
381	245	398	341	243	359	716	267	332	328	34
241	173	357	166	128	331	768	691	817	808	34
248	161	393	223	166	343	872	760	895	887	34
273	191	366	213	159	342	870	589	733	728	34
268	194	354	183	143	328	822	689	821	814	34
233	170	351	212	174	313	720	742	857	851	34
276	191	369	212	172	314	0	231	253	238	34
259	185	359	182	139	334	772	606	738	730	34
321	213	387	290	222	334	702	423	567	554	34
309	222	357	177	143	316	276	237	247	238	34
286	200	366	152	120	323	702	633	753	744	34
282	193	375	188	144	335	863	745	879	872	34
385	226	436	281	202	357	495	258	298	282	34
231	163	364	189	152	318	823	544	689	682	34
252	175	369	217	174	320	788	758	882	875	35
201	141	365	206	158	333	719	713	829	822	35
363	227	408	227	156	372	515	246	261	260	35
234	164	365	188	148	326	909	449	619	610	35
205	147	357	213	175	312	869	674	812	805	35
243	167	373	200	158	325	721	765	882	873	35
233	156	381	123	96	326	476	287	347	332	35
299	215	356	237	183	332	903	834	971	963	35
236	165	365	170	133	327	1023	234	267	245	35
408	232	450	305	224	349	427	241	273	248	35
246	176	358	163	128	325	433	240	258	246	35
206	142	372	197	153	330	730	645	768	760	35
363	220	422	259	182	364	357	241	251	244	35
263	190	355	232	183	325	475	236	263	239	35
251	177	364	128	98	333	650	245	273	266	35
312	218	367	281	219	329	616	269	336	319	35
278	190	375	153	119	328	619	717	818	810	35
349	228	392	216	157	351	780	576	714	704	35
320	212	386	258	195	338	919	242	288	268	35
269	190	363	189	141	343	535	625	718	708	35
324	212	391	204	152	343	751	766	886	877	35
379	240	405	274	193	363	815	716	845	838	35
337	232	373	207	159	333	848	729	863	855	35
241	184	335	147	116	324	333	248	276	253	35
427	248	441	368	259	363	637	783	886	877	35
269	174	396	269	210	328	805	773	900	892	35
291	193	386	251	195	329	475	240	267	247	35
277	190	373	300	231	333	551	617	708	704	35
326	212	394	193	145	341	430	243	267	252	35
571	318	459	435	226	492	688	575	699	690	35
259	181	366	138	105	336	434	323	401	377	35
307	198	396	201	152	339	807	683	812	806	35
304	206	378	178	139	327	772	382	537	525	35
295	210	360	171	132	331	798	358	509	502	35
361	243	381	315	217	371	518	244	291	257	35
408	244	428	277	196	361	809	620	755	748	35
249	171	374	209	167	320	772	343	492	479	35
350	220	406	217	154	360	824	676	810	801	35
362	236	392	235	168	358	862	816	947	941	35
281	201	359	205	163	321	742	718	840	831	35
283	195	372	189	148	328	866	792	926	917	35
332	208	409	208	147	363	766	837	956	949	35
210	137	393	174	132	337	815	683	815	807	35
294	199	378	210	157	342	936	803	942	937	35
207	148	358	172	138	318	661	578	696	688	35
275	192	367	236	185	327	707	781	894	886	36
493	296	427	397	262	388	378	244	288	250	36
246	172	367	186	149	320	822	703	834	827	36
271	181	383	185	137	346	824	749	880	871	36
255	179	366	114	91	319	496	247	276	261	36
397	247	411	288	215	344	1023	246	316	290	36
313	219	366	209	168	320	952	739	883	876	36
177	124	366	202	166	311	565	496	607	596	36
239	172	354	131	104	322	1023	232	239	235	36
268	186	368	226	174	333	649	745	849	843	36
352	222	406	283	211	343	709	235	271	242	36
320	192	428	274	206	339	825	736	866	859	36
331	226	376	206	149	354	853	235	271	242	36
234	157	382	163	129	324	926	686	831	823	36
272	189	367	176	144	314	777	742	866	858	36
333	223	382	184	139	340	886	799	935	927	36
337	225	384	205	151	347	859	672	809	802	36
371	222	427	168	122	354	1023	234	282	244	36
553	316	448	550	385	365	657	246	311	270	36
230	148	398	163	132	316	730	750	868	860	36
303	212	365	190	153	318	764	458	610	597	36
560	311	461	577	375	394	546	255	344	281	36
272	186	375	182	140	332	746	615	743	734	36
519	287	464	546	324	432	787	873	994	988	36
406	256	405	344	256	344	833	765	895	887	36
333	219	390	179	135	340	582	238	268	247	36
326	214	390	229	175	334	827	801	931	922	36
258	183	360	189	150	321	754	738	859	851	36
409	257	407	262	184	365	746	530	670	658	36
269	189	364	163	128	327	787	486	635	626	36
260	183	363	155	125	317	728	624	747	740	36
296	213	355	208	147	363	847	447	612	599	36
321	223	368	180	127	362	477	237	251	242	36
344	231	382	203	152	342	775	416	569	560	36
480	287	429	411	314	335	862	704	838	832	36
275	188	375	257	179	369	782	632	763	755	36
269	194	356	124	98	326	569	433	554	538	36
383	237	414	264	183	369	869	835	968	960	36
224	165	348	147	113	331	410	236	250	239	36
345	192	459	284	169	431	584	250	294	274	36
363	233	399	232	178	333	773	672	799	791	36
273	198	352	146	116	324	664	307	420	403	36
298	209	366	185	142	333	930	234	254	242	36
235	172	349	126	107	303	1023	231	248	238	36
250	173	371	208	167	319	865	767	901	893	36
213	148	367	144	113	325	875	746	881	875	36
224	154	370	150	114	338	830	407	563	560	36
341	218	401	270	203	340	864	235	261	244	36
428	259	423	363	264	352	819	515	665	656	37
258	178	371	165	124	338	858	668	807	798	37
274	195	360	160	126	326	735	518	654	646	37
377	223	432	357	258	353	545	240	278	249	37
308	177	444	283	198	366	915	834	972	965	37
368	216	435	260	202	330	1023	865	1020	1013	37
242	163	380	183	140	334	795	680	809	801	37
306	216	363	173	137	322	1023	841	998	990	37
333	191	447	228	159	366	706	244	273	266	37
388	242	410	351	244	369	660	238	278	249	37
314	225	358	249	196	327	669	250	309	280	37
216	150	368	168	135	320	822	642	777	770	37
244	174	359	184	148	320	857	626	765	759	37
260	182	366	213	164	332	793	760	887	878	37
235	147	408	206	146	360	990	886	1023	1023	37
271	184	377	167	134	319	792	656	789	778	37
415	240	442	258	172	384	834	851	978	971	37
271	184	378	227	171	339	845	767	898	891	37
281	192	374	193	140	353	912	833	971	963	37
310	215	370	179	135	339	711	531	661	654	37
471	271	444	288	190	387	364	239	264	243	37
214	151	363	196	156	321	859	594	741	731	37
266	189	360	195	149	334	952	700	845	839	37
158	128	317	195	173	289	886	734	868	864	37
286	191	382	200	150	341	1023	717	873	866	37
661	365	464	581	397	375	574	244	293	260	37
266	195	350	150	127	302	854	688	823	816	37
297	205	371	180	136	338	812	521	667	660	37
349	239	374	320	260	316	870	721	858	850	37
266	179	380	204	165	317	873	678	817	810	37
414	248	428	269	192	358	748	774	893	885	37
205	142	369	190	149	326	809	776	900	895	37
289	197	376	145	114	326	243	234	236	234	37
219	168	335	194	159	312	731	697	814	809	37
379	234	414	281	192	374	484	241	288	250	37
276	196	360	187	149	322	190	243	268	240	37
348	225	395	210	165	326	716	459	604	590	37
323	208	398	282	217	333	842	240	279	261	37
275	187	376	235	188	320	641	696	803	794	38
266	184	370	234	188	318	810	739	868	860	38
355	237	384	173	130	342	536	240	269	249	38
284	186	391	240	180	341	813	720	851	842	38
287	193	381	179	132	347	1018	780	930	922	38
428	257	425	305	225	347	848	881	1011	1003	38
254	172	378	152	121	323	826	678	811	803	38
237	186	325	150	125	307	742	454	600	590	38
304	198	393	331	264	321	704	237	283	247	38
271	179	387	151	114	338	840	547	701	686	38
306	215	364	308	230	343	869	686	823	816	38
361	235	393	228	161	361	795	607	744	734	38
248	173	366	134	102	337	535	563	660	650	38
300	201	382	225	160	360	795	440	596	586	38
281	191	377	205	162	323	823	736	865	859	38
251	168	382	185	144	329	794	658	789	781	38
385	238	414	300	216	355	477	238	260	244	38
267	186	368	187	149	322	794	780	905	898	38
243	162	382	305	229	340	1023	513	702	700	38
220	152	370	181	142	325	827	632	767	761	38
254	176	369	196	155	324	973	753	899	892	38
224	166	346	186	151	316	893	790	925	918	38
329	245	345	372	267	357	803	797	922	915	38
235	165	365	171	140	314	760	735	857	849	38
335	222	387	180	136	340	861	401	573	558	38
276	182	388	233	169	354	768	505	652	640	38
245	179	350	258	200	331	576	856	946	939	38
235	165	365	187	142	339	747	574	706	698	38
261	180	371	160	127	323	795	672	804	794	38
206	134	395	178	146	312	826	614	752	744	38
329	220	383	229	169	347	477	235	251	238	38
478	291	420	408	282	371	527	242	278	253	38
301	215	359	163	126	331	687	279	370	352	38
304	212	368	162	125	332	691	646	765	755	38
281	207	348	199	165	309	735	784	899	893	38
281	202	356	202	168	307	812	393	553	543	38
194	145	344	184	158	298	700	704	817	810	38
415	255	416	197	141	358	384	233	250	235	38
295	202	373	211	160	338	626	362	485	474	38
243	176	353	193	151	326	587	358	468	461	38
375	237	405	229	170	345	478	244	268	256	38
269	180	383	185	144	330	855	739	874	865	38
247	171	370	252	198	325	491	239	271	246	38
337	224	385	179	134	342	794	285	397	382	38
247	181	350	198	169	301	845	589	734	724	38
249	179	356	116	90	328	663	608	722	715	38
252	175	369	160	129	318	448	245	267	255	39
313	209	383	248	190	335	839	769	899	893	39
244	163	384	160	127	323	639	795	896	889	39
204	150	349	203	161	321	1023	237	291	268	39
297	195	390	168	122	351	1023	237	263	254	39
255	182	359	136	106	327	482	470	559	553	39
347	219	406	353	259	348	791	901	1021	1016	39
408	241	434	267	189	362	700	373	521	503	39
286	203	361	144	115	322	931	792	933	925	39
171	121	362	176	146	308	676	577	693	689	39
288	192	383	207	165	322	812	663	796	787	39
237	166	365	218	172	325	799	767	891	886	39
282	185	391	201	148	348	911	803	941	933	39
271	183	379	155	118	337	665	306	406	401	39
297	202	377	186	138	345	763	476	627	613	39
319	232	352	162	125	332	712	511	640	636	39
283	181	401	226	174	332	763	787	907	900	39
239	163	375	262	216	310	855	800	930	924	39
334	231	371	201	158	326	789	678	810	799	39
493	338	373	401	295	348	405	253	285	266	39
238	161	379	186	147	324	761	552	689	680	39
233	150	397	191	138	355	863	582	731	720	39
260	168	396	213	163	335	688	625	743	735	39
264	193	350	198	159	317	790	741	866	859	39
314	217	371	186	140	341	839	642	778	772	39
372	232	409	241	170	364	520	241	290	251	39
270	180	383	169	130	331	836	693	827	819	39
302	205	378	202	155	334	935	819	960	951	39
241	171	362	151	118	328	735	689	809	801	39
351	228	394	244	181	345	813	586	726	717	39
269	185	373	186	144	331	616	242	272	257	39
308	197	400	277	190	374	831	707	840	832	39
269	189	365	145	117	316	736	375	524	511	39
243	164	379	149	115	332	677	538	663	654	39
257	184	359	269	202	341	739	732	852	844	39
259	182	366	119	95	319	0	237	249	231	39
340	211	413	294	209	360	945	890	1023	1023	39
343	188	466	304	181	431	738	433	577	570	39
277	183	388	187	139	343	892	734	872	864	39
246	179	352	176	141	320	802	762	888	881	39
281	198	364	152	123	317	532	512	613	603	39
223	170	336	140	120	299	578	235	246	241	39
266	185	367	207	168	316	1023	798	952	947	39
255	182	358	170	133	328	887	621	768	759	39
275	200	352	175	138	324	659	601	715	708	39
342	216	406	214	156	351	752	685	811	800	39
330	225	375	214	164	333	771	330	469	460	39
238	162	376	169	135	320	1023	767	924	916	39
243	169	368	218	170	328	796	693	822	814	39
306	211	372	250	187	343	691	528	652	648	40
386	234	422	205	143	368	779	609	741	734	40
260	191	350	198	164	309	332	271	301	283	40
261	175	381	201	157	329	814	636	772	763	40
272	189	368	142	115	317	708	515	647	639	40
265	178	381	190	148	328	863	721	856	849	40
347	226	394	237	176	345	290	239	271	240	40
161	114	361	175	146	306	1023	756	912	908	40
265	182	372	182	138	336	846	616	756	749	40
322	208	397	217	157	353	622	252	282	282	40
305	210	371	185	142	335	274	236	254	236	40
543	317	439	526	346	389	765	396	562	539	40
308	221	357	194	156	319	839	713	845	838	40
381	251	389	252	178	362	770	286	393	381	40
272	173	403	286	213	343	826	770	899	892	40
300	214	359	133	105	325	796	260	327	318	40
348	219	407	231	171	347	665	261	331	306	40
374	237	405	263	194	346	931	801	941	933	40
247	173	365	179	141	326	885	667	810	800	40
385	242	407	236	172	350	744	484	626	618	40
263	171	394	204	157	333	933	727	869	862	40
290	211	352	164	135	309	808	786	913	905	40
463	278	426	385	273	361	707	246	303	271	40
336	226	381	207	161	328	730	257	314	302	40
242	162	383	197	157	321	371	242	263	247	40
265	184	369	137	106	331	806	665	798	789	40
324	229	362	170	137	318	1023	235	268	246	40
326	208	401	226	170	340	633	237	268	245	40
246	163	387	188	122	395	1023	743	896	890	40
264	176	385	172	130	338	363	235	245	237	40
250	170	376	198	154	328	815	740	868	861	40
260	195	341	126	103	313	976	757	903	896	40
220	153	367	236	188	321	538	516	612	608	40
250	165	386	208	156	341	890	704	844	836	40
265	182	374	173	131	337	827	747	876	869	40
306	208	378	188	143	335	817	453	611	601	40
333	220	389	203	152	341	929	797	937	930	40
301	199	387	178	136	335	831	777	906	899	40
263	198	339	254	193	337	848	397	567	553	40
361	224	412	266	193	352	741	299	426	403	40
298	206	371	254	204	318	683	793	903	895	40
323	210	395	187	142	338	938	830	969	963	41
349	219	408	224	163	352	103	239	255	234	41
290	193	386	227	182	319	782	738	863	855	41
224	159	359	243	193	323	752	760	879	872	41
441	263	430	370	247	384	861	236	289	249	41
311	210	379	204	155	336	987	837	982	975	41
242	168	369	189	155	312	916	684	827	820	41
277	190	373	236	183	329	1023	235	280	247	41
224	150	383	161	127	324	842	705	839	831	41
138	87	407	99	81	313	0	231	243	236	41
290	188	394	190	143	340	47	233	242	232	41
253	173	374	145	116	320	978	824	966	961	41
249	172	371	193	149	332	803	750	876	869	41
211	145	373	170	135	323	916	665	812	803	41
231	161	366	187	143	335	903	708	848	841	41
343	222	396	204	153	342	874	584	731	724	41
326	217	386	188	141	340	797	569	708	700	41
258	188	352	214	176	311	707	554	682	674	41
280	194	368	133	103	331	726	541	674	665	41
250	174	368	139	110	324	767	691	817	809	41
322	218	379	248	196	323	899	785	922	915	41
259	175	379	155	117	339	777	714	837	831	41
317	194	418	332	254	335	830	789	918	911	41
404	240	431	217	151	367	788	268	360	340	41
258	177	372	157	126	320	740	418	569	557	41
258	182	363	206	162	326	884	735	871	864	41
258	186	355	145	112	331	789	672	802	793	41
231	165	358	173	141	313	722	648	770	762	41
305	205	382	175	138	325	486	237	253	243	41
229	156	377	136	106	326	597	678	778	769	41
254	174	374	207	156	340	826	740	871	863	41
225	149	387	179	143	320	810	778	904	897	41
210	160	335	94	80	302	787	377	524	522	41
254	188	345	167	134	318	658	233	240	237	41
258	190	348	245	198	316	938	739	880	875	41
348	229	389	223	162	353	786	302	432	415	41
437	262	426	407	276	377	706	834	946	938	41
238	154	397	165	124	340	1023	835	992	985	41
344	229	384	246	187	337	572	250	288	274	41
360	235	392	203	153	340	743	267	349	331	42
300	193	398	213	157	347	684	253	304	289	42
314	212	379	198	152	333	795	406	566	554	42
253	174	372	183	146	322	794	679	808	801	42
244	178	351	119	98	312	788	518	663	654	42
256	187	350	256	204	321	566	578	681	670	42
219	147	382	164	125	337	836	770	901	893	42
425	251	434	299	216	355	737	831	948	939	42
293	203	370	206	158	333	777	699	824	817	42
240	163	378	209	163	328	906	895	1023	1023	42
355	243	373	222	172	331	779	337	486	471	42
286	195	375	216	164	338	725	786	901	894	42
489	283	443	356	243	375	809	805	931	923	42
258	181	366	180	149	310	649	778	880	875	42
219	156	359	166	136	312	800	540	685	675	42
319	214	382	193	148	333	949	804	945	939	42
210	129	416	207	166	320	205	576	558	548	42
266	196	347	134	111	310	988	842	986	980	42
483	293	422	464	309	385	740	244	304	268	42
299	207	370	169	132	327	597	235	256	241	42
298	210	364	221	170	333	1023	233	249	239	42
380	240	405	232	176	337	809	236	264	247	42
281	183	393	178	137	334	720	514	651	640	42
253	173	376	184	136	346	771	602	734	726	42
306	214	367	222	172	331	832	354	515	503	42
243	173	360	178	147	311	601	680	781	772	42
265	185	368	205	151	347	777	659	790	779	42
279	196	364	228	180	326	814	759	886	879	42
243	188	332	174	140	318	868	542	694	685	42
333	204	418	238	172	354	578	236	264	242	42
296	210	360	243	188	330	626	707	811	803	42
281	196	368	154	115	342	332	239	249	241	42
293	200	376	245	194	323	666	774	882	873	42
257	167	394	218	168	332	747	766	886	878	42
328	213	393	212	156	348	722	278	378	354	42
259	173	383	222	170	334	711	771	884	877	42
349	227	393	263	198	341	805	704	833	826	42
362	221	419	197	146	344	780	667	795	787	42
376	231	416	318	230	354	812	719	849	841	42
192	137	360	140	115	313	887	670	810	804	42
240	170	363	142	111	328	761	513	651	645	42
263	181	372	195	144	346	819	823	949	942	42
372	232	411	274	197	356	699	273	371	340	42
312	208	385	197	146	345	990	244	307	281	42
209	146	366	151	123	315	894	665	807	800	42
241	160	386	149	115	331	767	724	846	839	42
277	190	373	156	120	334	899	601	750	742	42
292	205	365	183	132	355	751	420	569	560	42
428	243	450	389	266	374	891	642	784	778	42
396	240	423	269	196	352	847	236	267	246	42
261	179	374	171	136	322	690	678	792	785	42
267	195	351	188	147	328	823	237	251	250	42
336	219	392	377	283	341	860	792	921	917	43
343	210	418	273	205	341	784	399	562	545	43
245	178	353	297	236	323	976	237	269	253	43
192	124	398	222	167	340	933	710	852	846	43
231	161	367	164	129	325	794	758	884	875	43
348	229	389	258	189	350	574	237	258	244	43
307	201	390	226	176	327	713	702	820	811	43
261	176	380	208	158	336	807	422	577	571	43
261	183	365	121	98	318	628	267	324	317	43
263	184	366	220	171	329	763	569	706	695	43
289	205	360	156	119	336	791	736	861	854	43
312	199	403	242	175	355	785	706	833	824	43
185	121	392	145	116	322	753	304	422	413	43
244	178	351	192	153	322	737	790	907	899	43
384	235	418	243	167	373	358	237	258	239	43
292	185	403	284	213	342	662	830	933	927	43
276	186	380	215	157	350	911	269	364	356	43
428	255	430	419	284	377	700	244	323	266	43
385	249	396	298	203	376	331	244	267	247	43
312	219	365	304	233	334	902	895	1023	1023	43
293	197	380	218	165	338	918	831	969	961	43
340	224	388	181	137	338	473	246	262	258	43
361	236	391	211	161	336	471	236	258	240	43
386	240	412	333	220	389	555	243	286	257	43
251	174	368	182	145	322	842	723	856	849	43
231	169	350	229	191	306	366	235	252	236	43
309	211	375	180	140	330	857	791	924	916	43
[truncated: 49,450 more rows]
