# Supplementary material for: The coordinated action of UFMylation and the RQC pathways clears arrested polypeptides at the ER
Source: EMBO J. 2026 Mar 25;45(9):3252–75. doi: 10.1038/s44318-026-00753-9 (PMC13144351; doi:10.1038/s44318-026-00753-9)
Supplement: Supplementary file 5 — Source data Fig. 2 [file 44318_2026_753_MOESM5_ESM.zip › Figure 2/2B+C/siASCC3_CytoK20.csv]

FSC-A	FSC-H	FSC-W	SSC-A	SSC-H	SSC-W	PE-Texas Red-A / FITC-A	GFP	PE-A	mCherry	Time
269	182	379	215	176	312	307	659	690	679	0
327	220	381	274	206	340	481	238	259	243	0
583	323	462	509	296	440	376	495	562	545	0
269	194	356	206	162	327	109	239	242	234	0
633	362	448	600	356	432	588	251	341	276	0
306	210	373	167	130	328	585	236	252	241	0
243	181	344	123	99	318	171	234	241	233	0
245	164	383	166	125	341	896	235	247	243	0
301	189	407	237	182	333	427	235	261	237	0
262	187	359	151	117	330	246	235	243	235	0
418	267	402	306	214	366	1023	235	262	247	0
342	222	394	219	159	353	140	238	248	235	0
205	133	393	190	152	321	442	238	260	243	0
394	244	414	247	175	361	268	241	262	242	0
347	220	404	262	188	358	310	263	287	269	0
286	200	365	148	117	323	231	241	253	240	0
312	211	378	241	186	331	456	636	709	701	0
279	199	359	236	182	331	543	516	612	609	0
357	229	399	294	218	345	477	246	295	259	0
360	250	369	230	171	345	580	236	268	242	0
255	176	371	193	154	321	298	242	255	243	0
218	156	357	146	119	315	554	552	652	644	0
259	171	388	174	137	325	536	563	662	650	1
325	223	374	214	156	353	502	235	256	239	1
264	185	364	125	98	325	313	233	244	233	1
365	227	411	252	180	358	315	241	256	244	1
302	208	372	134	102	335	78	238	240	233	1
341	224	390	150	116	331	271	432	455	439	1
265	183	369	208	161	332	656	234	243	238	1
223	159	359	133	106	321	261	247	252	247	1
321	193	426	238	176	347	455	242	275	250	1
268	192	357	150	122	317	412	237	251	240	1
284	192	380	151	117	332	573	235	245	240	1
300	194	395	246	175	359	221	271	280	265	1
358	231	397	260	186	358	233	491	505	479	1
283	196	369	204	159	329	460	574	654	643	1
319	215	380	168	128	337	866	233	243	238	1
233	168	355	164	135	311	1023	231	245	234	1
269	190	363	190	152	319	442	289	347	328	1
283	196	369	202	160	324	179	556	521	510	1
273	176	396	171	131	334	90	567	447	431	1
220	162	348	123	108	292	271	237	243	237	1
347	232	383	201	149	345	1023	232	248	241	1
270	188	368	179	140	326	236	492	495	481	1
226	156	371	155	120	333	342	398	446	435	1
235	166	363	179	140	327	649	542	660	653	1
284	198	368	161	126	327	501	242	279	252	1
312	211	378	170	133	325	357	240	258	243	1
327	221	379	250	185	347	454	435	523	510	1
347	225	395	185	135	351	512	238	254	244	1
236	167	362	159	127	320	442	470	553	541	1
272	192	363	138	111	317	341	236	240	237	1
294	198	379	248	192	331	540	235	259	240	1
280	197	363	156	120	332	308	238	242	240	1
247	163	388	171	135	325	230	236	234	235	1
408	254	411	332	236	361	422	240	271	245	1
313	203	395	172	130	341	224	241	258	240	1
296	210	361	191	150	326	289	253	278	256	1
226	132	440	215	170	323	504	485	581	571	1
206	144	368	139	114	312	506	499	597	585	1
249	176	363	180	138	335	151	303	300	275	1
435	312	357	391	278	360	666	242	290	259	1
362	227	407	208	155	344	422	353	425	412	1
253	176	367	160	128	320	1023	235	259	251	1
224	151	379	148	113	336	121	346	293	289	1
288	188	393	191	146	334	223	237	250	237	1
433	279	397	472	327	369	597	248	328	270	1
282	177	407	206	152	347	485	240	260	248	1
366	228	410	266	198	344	512	241	253	251	1
253	177	365	172	139	316	526	503	601	594	1
262	184	363	154	128	309	294	234	252	235	2
284	186	392	172	125	350	394	233	245	234	2
257	180	366	164	130	324	436	517	588	584	2
349	229	391	188	139	346	378	238	245	241	2
310	204	388	234	166	362	565	237	251	245	2
356	233	391	226	158	366	1023	233	247	239	2
351	244	369	202	154	336	356	438	500	482	2
261	195	342	226	182	318	283	633	651	645	2
284	170	428	258	170	389	445	241	288	249	2
292	201	372	219	168	334	605	261	324	300	2
252	183	353	137	109	323	247	254	269	254	2
374	240	399	398	291	350	346	574	617	611	2
261	177	376	165	129	328	102	237	254	233	2
261	187	357	126	100	321	389	235	240	238	2
247	173	365	181	141	330	484	552	638	629	2
341	214	407	224	170	337	423	297	353	336	2
242	171	363	202	164	315	569	338	449	431	2
354	230	395	210	158	340	243	247	255	246	2
360	228	405	266	187	364	436	264	315	286	2
273	193	362	154	119	332	0	231	246	232	2
295	196	385	188	146	330	341	236	259	238	2
248	186	341	343	282	311	295	510	549	528	2
296	195	388	221	162	348	156	237	268	235	2
420	254	424	270	184	376	497	239	270	246	2
335	225	382	189	141	343	450	236	263	240	2
340	229	381	267	204	335	606	238	261	246	2
250	165	387	131	103	324	111	238	244	234	2
311	205	389	180	135	341	743	236	256	245	2
328	221	379	205	158	332	374	463	529	513	2
305	198	395	198	145	348	366	236	249	237	2
315	212	381	199	144	353	912	234	260	240	2
231	152	389	218	162	345	219	261	272	256	2
329	218	387	232	173	345	281	239	258	240	2
364	219	426	356	263	347	407	694	754	745	2
217	174	318	249	205	311	116	238	242	234	2
335	232	371	170	134	326	1023	232	244	240	2
236	163	369	167	130	329	537	569	663	656	2
214	149	367	157	127	316	511	566	660	648	2
341	217	403	268	187	366	600	237	259	244	2
359	227	405	255	182	358	349	236	246	238	2
361	201	460	327	208	403	223	240	271	239	2
222	158	359	182	149	313	514	607	695	686	2
262	182	368	192	153	321	374	300	348	330	2
276	192	367	164	128	328	264	236	250	236	2
235	163	370	138	107	331	203	235	247	234	2
366	238	393	237	180	336	488	268	330	301	2
373	224	425	204	144	363	190	237	252	235	2
342	205	426	230	165	357	267	242	242	243	2
291	200	373	165	127	332	488	236	249	241	2
259	172	385	161	123	335	191	407	381	371	3
285	196	372	163	132	316	695	235	247	240	3
261	179	373	219	171	328	426	562	633	623	3
293	201	373	156	116	345	288	557	581	571	3
188	133	362	190	155	314	498	234	251	237	3
318	209	390	223	167	343	768	232	259	235	3
251	179	359	152	124	313	0	230	235	231	3
236	163	371	174	135	330	1023	232	252	239	3
266	189	360	194	154	321	235	756	755	746	3
356	214	426	213	156	349	714	234	249	240	3
286	200	366	192	145	339	428	628	695	686	3
262	182	368	205	167	314	403	635	695	687	3
246	173	365	148	125	304	557	567	672	659	3
242	158	392	220	166	338	368	307	356	337	3
205	151	348	100	82	311	269	234	240	235	3
315	212	380	194	138	360	0	228	254	241	3
211	162	334	196	162	309	362	238	262	241	3
239	170	360	191	153	318	383	588	644	636	3
324	208	399	236	183	330	414	270	318	293	3
334	212	403	219	157	356	375	240	257	244	3
278	196	363	158	125	325	72	306	277	253	3
487	300	415	366	246	381	384	239	292	243	3
217	142	393	203	150	346	426	469	544	536	3
238	182	334	212	171	316	296	237	258	238	3
321	221	372	211	164	329	316	341	398	363	3
256	173	379	143	110	333	784	234	245	239	3
233	162	368	163	128	328	610	237	250	244	3
398	250	408	275	201	350	321	240	255	243	3
256	177	369	133	107	318	177	308	285	285	3
336	230	375	170	131	331	720	234	241	238	3
264	180	375	168	132	326	456	581	660	649	3
375	230	417	234	170	351	546	234	258	236	3
299	200	383	160	125	327	463	379	458	455	3
187	126	380	171	142	309	405	589	651	643	3
302	210	368	179	145	316	574	554	661	650	3
242	158	393	182	120	389	664	237	251	246	3
254	173	376	154	120	328	370	255	267	265	3
528	292	462	439	290	387	386	240	276	245	3
156	115	347	82	71	298	168	473	437	418	3
242	168	369	150	120	318	466	298	340	348	3
362	223	415	278	185	383	490	304	392	363	3
280	192	373	160	124	331	514	247	277	264	3
272	191	364	157	123	328	441	262	301	284	3
252	178	363	166	133	321	180	235	243	234	3
287	197	374	164	130	325	306	577	607	599	3
319	212	385	224	166	347	555	233	242	235	3
345	231	382	284	223	326	394	696	751	743	3
244	150	416	283	198	365	273	243	278	244	3
289	207	359	198	153	331	484	588	672	662	3
237	159	380	164	138	304	120	234	253	232	3
220	156	361	171	132	330	537	602	691	686	3
234	166	362	119	93	327	401	407	480	465	3
212	151	358	140	116	309	200	502	486	469	3
295	196	384	231	187	317	0	234	247	230	3
302	212	364	237	189	320	484	481	573	563	4
254	187	348	155	126	316	1023	232	239	234	4
321	218	376	167	132	323	462	237	266	241	4
316	205	394	187	134	356	318	236	249	237	4
393	244	413	237	172	354	296	240	256	242	4
325	216	385	206	151	350	248	241	251	241	4
318	211	386	216	165	336	495	236	264	241	4
517	296	447	438	261	429	229	333	368	323	4
396	244	416	267	186	368	480	258	306	280	4
241	182	339	191	157	313	217	284	298	277	4
276	187	377	171	129	339	192	236	248	235	4
393	235	428	344	254	347	273	627	645	635	4
235	162	372	221	168	336	472	580	662	651	4
364	235	397	238	178	343	508	320	400	391	4
345	216	408	259	190	350	470	552	633	625	4
160	127	322	104	92	289	0	237	244	231	4
261	183	366	220	167	336	539	522	624	614	4
257	187	351	204	158	330	571	255	311	284	4
305	195	401	184	134	351	459	290	353	332	4
295	188	401	193	140	354	112	237	248	234	4
203	143	364	122	99	313	180	300	296	280	4
378	207	467	378	234	413	366	239	273	243	4
272	191	365	156	117	341	279	240	251	241	4
220	147	382	201	153	335	497	567	653	646	4
260	185	359	224	176	326	499	585	670	663	4
309	206	384	205	151	347	366	473	527	520	4
266	186	367	173	131	337	246	239	252	239	4
330	221	382	218	171	326	398	238	261	242	4
297	192	397	182	134	347	501	235	261	238	4
231	160	370	148	116	326	1023	233	261	243	4
246	166	380	178	134	340	528	531	635	620	4
222	152	373	196	159	315	638	597	705	701	4
230	155	379	159	126	323	224	254	264	251	4
255	186	351	163	133	315	445	304	361	352	4
390	236	423	290	216	344	368	259	290	271	4
249	174	366	105	82	325	337	235	248	236	4
272	194	359	253	195	332	919	235	277	244	4
281	195	368	176	140	322	558	236	243	241	4
222	159	359	184	145	324	556	549	652	642	4
406	256	406	311	211	376	343	378	437	414	4
234	168	357	175	141	319	457	526	606	597	4
273	185	378	348	268	333	209	242	254	240	4
342	231	380	197	149	340	232	236	241	236	4
233	134	444	322	239	344	181	239	258	237	4
254	171	381	149	118	323	379	621	671	666	4
149	102	374	171	145	303	640	240	272	252	4
360	220	419	230	164	359	234	240	249	239	5
337	223	387	343	269	326	473	239	262	246	5
369	235	403	248	177	359	401	240	253	244	5
294	201	375	150	116	330	216	237	252	236	5
333	217	392	185	136	349	28	233	241	231	5
260	186	358	131	104	322	114	340	298	282	5
393	248	405	286	207	353	300	635	662	654	5
277	209	340	253	215	302	0	230	265	245	5
373	203	470	325	183	455	249	398	413	394	5
256	174	375	179	142	323	383	623	678	669	5
354	229	395	256	182	361	713	233	245	237	5
243	181	344	223	185	309	377	635	685	679	5
355	212	428	307	223	352	268	238	268	238	5
253	179	362	161	125	330	813	234	253	240	5
251	174	369	159	125	325	178	294	289	275	5
267	195	350	241	185	334	227	556	549	541	5
334	214	400	225	166	346	542	234	246	237	5
275	194	362	180	144	321	443	500	583	570	5
260	182	367	223	168	340	463	364	450	437	5
263	182	370	140	110	327	484	233	244	234	5
200	142	361	111	89	317	143	271	257	254	5
269	191	360	190	150	324	417	543	614	603	5
231	165	359	175	136	329	342	614	658	648	5
239	181	338	262	207	324	358	234	248	235	5
327	227	369	244	193	324	655	245	281	267	5
238	171	356	136	109	320	298	544	574	563	5
301	210	367	206	161	327	432	356	435	418	5
391	245	408	206	150	351	288	240	260	241	5
321	240	343	254	193	337	261	239	266	239	5
269	188	367	156	121	328	482	336	413	407	5
338	211	410	270	203	340	701	281	379	358	5
257	180	365	168	135	319	470	562	647	635	5
260	186	358	192	150	328	305	602	631	622	5
201	135	382	138	114	311	1023	232	237	233	5
339	214	406	241	176	350	788	235	260	244	5
305	208	377	199	153	332	512	235	252	238	5
385	243	406	290	215	346	779	238	284	253	5
291	204	366	211	160	337	631	238	281	248	5
238	163	374	127	97	333	230	236	246	235	5
216	146	378	136	108	320	289	243	257	245	5
361	226	410	221	160	354	996	237	261	254	5
263	180	375	143	109	336	0	235	235	231	5
449	262	439	281	187	386	174	253	259	246	5
238	178	342	152	121	321	461	235	272	238	5
279	198	361	277	216	329	406	436	512	497	5
322	216	382	199	151	337	788	235	251	244	5
167	113	377	215	165	332	407	237	262	240	6
307	225	349	239	180	339	180	240	237	237	6
295	207	366	177	139	325	1023	232	248	238	6
411	265	398	303	223	348	225	261	277	257	6
279	201	357	165	126	336	323	243	253	246	6
312	209	382	250	173	370	335	335	382	363	6
253	175	370	158	118	343	526	237	253	243	6
195	150	333	168	134	322	413	596	657	652	6
259	175	379	168	134	321	300	380	418	399	6
268	190	362	162	128	324	284	237	242	238	6
205	141	372	228	186	312	733	235	256	241	6
281	196	368	144	110	336	425	238	255	242	6
195	142	351	114	96	302	147	242	250	237	6
355	224	405	227	162	359	499	234	249	237	6
335	220	390	218	162	344	0	230	251	240	6
357	226	404	240	170	362	1023	235	265	246	6
250	169	379	335	255	336	386	244	270	250	6
282	187	386	225	164	353	536	263	311	296	6
256	188	349	209	176	304	520	611	699	692	6
244	180	346	155	131	302	587	234	251	237	6
281	194	371	222	167	340	547	236	257	241	6
346	228	389	213	158	346	306	239	253	241	6
373	242	394	248	179	354	537	245	282	261	6
221	148	382	169	130	333	482	554	634	630	6
353	222	407	324	225	369	382	240	259	244	6
285	184	397	159	120	340	221	243	248	241	6
289	200	370	145	112	331	815	233	244	237	6
446	271	422	386	279	354	419	244	282	252	6
322	208	396	258	200	329	372	295	351	322	6
211	158	342	200	168	305	0	230	247	237	6
258	173	382	185	131	361	536	560	654	648	6
279	202	354	154	127	309	352	234	258	235	6
553	340	417	489	287	436	370	246	283	252	6
196	151	334	199	168	304	0	235	244	231	6
444	280	406	282	193	373	314	329	368	348	6
246	171	367	240	200	307	561	563	666	656	6
215	149	370	179	140	326	538	572	668	659	6
333	221	385	169	128	339	265	240	243	240	6
213	147	371	139	108	328	130	249	235	240	6
262	182	368	147	116	322	453	243	255	252	6
319	216	377	189	146	332	254	254	264	254	6
444	266	428	274	201	350	389	244	264	251	6
233	153	390	214	172	317	514	504	599	591	6
256	179	367	164	132	318	337	493	537	529	6
292	201	372	198	153	332	185	520	479	478	6
276	185	382	145	114	325	265	264	281	265	6
242	183	338	162	132	314	246	244	252	243	6
195	155	322	203	166	314	219	236	240	235	7
321	213	386	238	179	340	368	238	263	240	7
284	191	381	139	108	330	116	307	280	266	7
199	128	399	172	128	345	399	596	651	648	7
236	163	372	218	171	327	430	622	691	681	7
253	188	344	197	158	320	1023	234	260	244	7
358	223	410	226	166	348	409	618	681	671	7
204	141	371	158	128	316	478	619	697	690	7
232	162	366	145	115	323	32	248	235	233	7
284	173	421	344	199	442	474	600	676	671	7
224	156	368	220	164	344	308	595	628	617	7
237	173	352	160	127	323	395	563	628	616	7
213	153	357	213	185	295	465	611	683	679	7
239	158	387	145	108	343	438	460	546	530	7
474	277	438	404	245	422	422	607	676	664	7
244	172	364	137	109	323	0	231	248	235	7
306	212	369	232	179	332	114	556	471	452	7
193	129	383	151	121	320	264	516	530	520	7
319	206	397	261	188	356	572	239	276	249	7
319	212	385	200	148	346	576	236	265	242	7
228	167	348	166	135	314	401	235	255	237	7
231	155	382	161	120	343	398	242	252	249	7
237	160	379	212	159	341	117	316	289	271	7
298	208	366	202	159	325	496	631	713	705	7
414	246	431	262	179	375	196	255	284	249	7
384	230	428	274	188	372	410	241	276	247	7
384	247	398	224	168	342	320	237	246	239	7
414	257	412	349	252	354	350	237	260	239	7
279	202	353	175	137	327	606	236	264	242	7
248	177	359	128	100	326	0	229	242	232	7
334	212	404	204	153	342	106	243	260	236	7
397	242	420	272	193	361	384	235	250	237	7
376	208	464	450	186	618	369	327	386	363	7
301	210	368	143	109	335	108	239	236	235	7
202	142	365	169	142	304	311	602	631	624	7
224	164	348	173	143	310	474	584	666	656	7
216	155	358	127	101	323	290	239	250	240	7
285	191	382	188	146	329	690	254	311	291	7
255	173	378	155	119	334	458	528	610	600	7
216	150	367	114	93	313	0	231	240	232	7
285	183	399	207	153	346	419	244	254	252	7
301	208	371	165	127	333	111	243	242	236	7
182	126	370	153	134	292	255	373	394	373	7
348	235	379	308	244	324	896	240	298	262	7
262	168	400	214	155	355	227	238	249	237	7
225	156	369	198	156	325	326	568	610	598	7
393	244	413	227	164	355	282	247	259	248	7
244	171	366	164	131	320	179	245	251	241	7
240	165	371	180	130	355	233	235	244	234	7
289	196	377	208	163	326	473	639	715	707	7
338	224	387	199	147	348	217	238	251	237	7
301	206	374	183	139	336	335	237	243	239	7
597	380	402	345	252	350	253	255	275	255	7
294	210	358	232	176	337	590	237	263	244	8
289	195	379	196	149	336	522	470	573	562	8
337	200	431	376	189	510	394	252	299	264	8
344	213	414	215	161	343	366	243	253	248	8
222	158	360	178	152	299	853	233	246	236	8
447	283	404	350	255	351	904	234	258	241	8
208	151	353	175	142	315	1023	232	250	239	8
249	163	392	281	209	345	374	243	274	248	8
245	173	364	185	150	316	1023	234	257	245	8
258	170	388	157	116	346	1023	231	238	235	8
286	190	384	205	149	353	447	260	289	281	8
281	194	370	138	107	329	699	239	253	253	8
321	211	390	210	148	364	725	234	253	239	8
360	232	397	230	167	352	695	237	252	246	8
236	163	369	147	114	331	268	241	261	242	8
248	176	361	154	125	318	534	522	623	612	8
298	209	366	159	131	310	302	236	245	236	8
296	211	360	177	143	318	482	239	264	246	8
226	166	350	140	110	324	361	235	244	236	8
312	196	406	204	153	341	241	643	644	636	8
333	215	398	199	148	344	719	235	254	240	8
201	127	405	240	201	305	201	239	256	237	8
196	149	337	194	167	297	386	612	663	660	8
277	191	371	180	136	338	274	389	408	397	8
266	187	364	149	115	332	384	235	243	237	8
284	196	369	216	179	310	437	568	641	631	8
244	165	377	127	101	320	341	232	239	232	8
375	249	385	215	162	339	396	288	348	317	8
357	225	406	260	180	369	367	241	255	245	8
368	226	417	284	199	365	191	240	262	238	8
314	211	382	180	136	339	260	240	253	241	8
237	153	397	240	187	328	427	238	262	243	8
277	196	362	173	136	327	361	532	578	575	8
332	212	402	224	163	352	538	240	267	251	8
307	212	371	204	157	332	329	236	252	237	8
210	146	368	197	156	325	529	636	725	717	8
234	172	347	240	204	302	446	264	304	288	8
316	213	379	172	129	342	217	233	245	233	8
338	219	396	204	153	342	348	239	256	242	8
237	170	357	141	113	318	144	237	255	235	8
316	219	369	179	134	342	521	235	256	240	8
254	177	367	145	112	331	345	235	238	237	8
298	194	393	196	148	340	243	237	256	237	8
248	184	345	147	117	321	192	235	236	234	8
151	98	393	165	132	319	427	238	262	242	9
399	243	420	339	244	355	299	244	274	246	9
300	206	373	194	144	344	332	325	353	350	9
322	219	377	207	159	333	243	237	238	237	9
269	186	370	218	161	347	295	541	566	558	9
226	155	373	122	96	324	397	309	365	347	9
240	166	370	129	99	331	292	315	347	326	9
466	271	440	349	229	389	601	239	280	250	9
302	196	394	193	141	351	379	240	253	244	9
238	161	378	179	138	331	466	409	507	488	9
254	174	375	168	131	329	155	484	433	418	9
298	205	373	182	141	330	507	330	412	405	9
225	164	352	180	139	331	483	600	680	673	9
254	174	375	184	144	326	394	587	647	638	9
324	211	394	202	147	351	531	268	327	307	9
394	257	392	201	149	344	286	244	258	246	9
352	218	412	236	173	350	300	240	253	242	9
246	165	380	205	161	326	471	662	735	729	9
286	201	364	137	107	329	519	243	264	256	9
329	224	377	151	115	337	114	237	245	234	9
272	187	373	186	141	338	96	235	239	233	9
340	222	392	324	231	359	500	241	283	250	9
310	206	386	214	162	338	247	235	245	235	9
284	196	371	163	129	323	406	256	283	270	9
302	206	374	144	114	323	375	259	281	271	9
329	216	390	229	167	349	775	237	271	250	9
242	172	360	163	129	323	1023	233	247	239	9
289	191	389	203	155	336	429	236	256	239	9
341	226	387	212	159	340	121	342	309	286	9
237	168	361	157	121	332	580	362	477	465	9
208	138	385	131	101	331	1023	231	242	232	9
214	157	348	231	184	320	649	236	249	243	9
241	166	373	141	105	343	299	571	604	590	9
319	191	428	288	209	353	664	237	288	246	9
373	232	411	237	177	343	303	251	267	254	9
301	202	382	314	238	338	1023	251	330	323	9
271	189	367	162	122	340	0	230	251	238	9
316	208	389	150	112	342	947	233	244	237	9
254	180	362	150	118	326	204	275	282	266	9
234	159	376	139	117	306	278	247	253	249	9
266	184	370	142	111	327	159	239	249	236	9
227	159	366	154	123	320	136	325	285	283	9
197	136	371	172	150	293	406	417	493	477	9
396	246	412	204	147	355	354	235	256	237	9
310	202	394	199	150	340	468	344	441	414	9
304	208	374	199	153	334	280	250	271	251	9
320	206	397	211	149	361	128	252	260	242	9
385	249	395	282	198	363	346	241	285	244	10
216	147	377	187	136	352	555	497	605	594	10
307	218	360	291	228	326	564	245	271	261	10
438	251	446	314	220	366	1023	233	270	243	10
266	182	374	129	106	312	195	388	370	357	10
265	184	367	159	122	333	118	476	392	376	10
351	210	427	318	223	366	369	240	263	244	10
237	158	384	141	107	338	186	502	481	459	10
247	159	396	208	168	318	531	564	658	650	10
228	164	356	143	113	324	168	242	254	238	10
333	201	423	212	152	357	335	244	250	248	10
371	230	412	289	203	364	554	237	265	244	10
402	251	410	417	293	364	612	245	328	264	10
350	223	402	299	218	352	744	238	273	251	10
261	180	372	164	125	336	493	422	520	508	10
318	214	381	192	145	340	442	236	264	240	10
249	171	372	278	213	333	189	815	788	783	10
255	171	383	204	154	339	0	230	249	240	10
231	166	357	175	143	313	480	565	650	640	10
241	168	368	164	132	319	589	552	661	651	10
367	202	466	267	150	456	449	244	270	253	10
300	192	400	201	145	356	452	249	287	263	10
165	133	318	166	143	295	345	235	246	237	10
367	236	399	251	184	350	361	279	312	298	10
250	163	394	155	117	340	190	346	331	319	10
213	130	421	265	189	360	123	261	268	245	10
340	211	412	206	145	364	1023	234	253	242	10
323	209	395	247	185	341	619	235	247	240	10
386	250	395	213	159	343	498	234	249	237	10
362	236	393	254	188	346	309	292	313	304	10
350	218	412	231	165	358	742	234	249	240	10
262	175	383	183	144	327	435	514	592	581	10
219	151	370	245	201	312	555	607	701	695	10
361	238	388	223	166	345	1023	239	291	271	10
280	188	381	184	134	350	1023	232	251	238	10
281	192	376	137	105	333	320	240	255	242	10
189	121	401	200	152	336	218	549	535	529	10
311	217	367	409	312	336	344	237	266	239	10
235	160	375	266	215	317	152	236	256	234	10
239	173	354	126	101	318	136	460	391	379	10
496	275	461	344	246	357	111	272	279	249	10
222	169	335	184	146	322	30	234	254	232	10
217	150	370	188	150	321	103	768	677	669	10
258	176	375	150	118	326	286	238	245	239	10
223	194	294	251	202	318	1023	234	266	244	10
234	167	360	176	141	318	505	547	638	629	10
314	225	357	236	172	351	497	255	298	277	10
329	208	405	230	171	344	234	244	254	243	10
233	161	370	114	92	318	0	230	238	235	10
250	174	367	139	113	315	0	231	232	236	10
426	267	409	441	246	459	501	496	594	581	11
330	217	389	190	141	343	1023	232	254	234	11
290	195	380	167	128	332	1023	234	262	241	11
313	202	397	211	153	354	376	246	274	253	11
355	220	413	312	219	365	231	283	300	278	11
280	195	368	181	139	333	167	308	299	282	11
310	205	387	178	134	341	346	234	244	235	11
203	145	358	107	85	320	0	231	249	236	11
297	192	395	211	154	351	290	303	343	312	11
265	183	371	155	119	332	299	260	274	264	11
279	193	371	192	148	332	375	242	262	247	11
261	182	366	184	147	321	433	514	594	580	11
145	97	384	178	143	319	452	573	650	640	11
249	173	368	125	95	339	1023	245	468	443	11
278	194	366	180	133	347	209	235	243	235	11
231	176	335	151	117	330	432	527	600	591	11
224	150	383	148	118	321	401	557	628	611	11
263	187	360	147	115	327	331	238	244	240	11
272	174	400	237	166	365	384	244	295	251	11
193	141	350	114	95	306	412	234	245	236	11
271	188	370	163	117	356	450	337	430	400	11
458	265	443	480	324	380	515	243	289	255	11
269	183	377	247	203	312	189	423	400	385	11
281	197	365	139	108	328	973	233	249	237	11
261	177	377	190	152	321	391	251	270	261	11
381	242	404	361	267	346	292	540	577	556	11
329	222	380	199	155	328	1023	233	266	240	11
337	226	381	210	138	391	287	246	282	247	11
386	245	404	252	184	350	432	238	270	243	11
228	157	371	164	130	321	340	674	710	705	11
231	171	346	162	128	325	0	234	256	230	11
242	172	360	136	111	314	195	388	366	357	11
270	184	376	141	110	330	295	240	238	242	11
393	246	409	232	167	356	523	281	350	329	11
151	102	377	187	153	314	248	376	371	372	11
287	211	349	141	112	322	394	233	243	234	11
327	212	395	193	142	347	217	237	239	236	11
311	211	377	198	150	337	372	235	248	236	11
262	177	378	168	128	337	408	539	600	597	11
259	183	362	213	167	327	315	575	608	600	11
314	218	369	172	132	335	149	236	232	234	11
388	249	398	261	199	336	61	239	254	233	11
252	180	359	171	135	323	203	452	443	422	11
275	200	353	162	127	326	391	317	379	356	11
317	216	375	213	166	330	505	237	258	243	11
232	164	362	153	119	327	73	237	245	233	11
192	127	387	187	139	345	300	236	256	237	12
287	182	403	233	192	310	391	281	333	306	12
243	160	387	143	111	332	181	234	239	233	12
320	220	373	201	152	338	0	230	248	232	12
324	217	383	181	140	332	442	430	511	502	12
380	240	406	302	213	364	376	260	312	273	12
241	162	380	170	134	326	533	557	653	645	12
280	193	372	176	140	322	469	232	245	233	12
388	244	406	219	159	351	1023	232	252	242	12
315	204	395	170	128	341	288	442	475	457	12
160	95	432	183	139	336	225	239	271	238	12
384	233	423	388	257	386	445	403	497	475	12
251	177	363	156	118	338	1023	232	254	238	12
244	164	380	128	97	337	368	254	268	264	12
410	227	462	437	262	426	462	611	689	679	12
321	223	369	204	154	339	657	236	252	243	12
356	227	401	265	198	342	312	240	259	242	12
320	213	385	185	144	330	616	237	259	245	12
214	154	356	104	84	315	354	237	253	240	12
258	179	368	130	104	322	433	528	609	593	12
255	176	370	193	140	351	323	235	237	236	12
317	205	396	211	156	347	1023	234	262	246	12
286	215	341	207	162	326	434	490	571	558	12
253	166	390	212	159	341	248	566	573	562	12
265	181	374	194	155	320	367	662	708	702	12
342	220	398	241	178	346	284	240	260	241	12
259	189	351	114	92	317	304	234	257	234	12
217	155	357	147	116	323	233	240	248	239	12
283	198	366	192	150	328	159	343	312	303	12
247	172	367	179	139	330	494	497	588	580	12
236	161	374	162	132	314	85	238	242	233	12
340	226	385	229	169	347	444	237	252	240	12
160	94	436	196	156	321	417	469	541	533	12
347	235	378	236	173	350	482	237	254	241	12
365	253	369	244	182	342	209	264	275	258	12
320	201	408	189	140	344	289	239	252	240	12
269	191	362	182	143	327	428	431	505	499	12
246	174	362	173	136	325	469	517	600	593	12
337	212	406	240	170	361	559	259	319	291	12
404	241	428	283	198	365	850	236	269	246	12
263	199	338	213	167	327	411	567	634	623	12
263	186	363	170	132	330	211	540	527	515	12
239	171	358	147	119	319	199	308	324	292	12
341	215	407	200	147	349	449	238	266	244	12
353	229	394	223	167	342	377	285	330	310	12
227	161	361	148	122	310	108	235	236	233	12
301	203	379	213	157	347	400	243	261	249	12
237	160	379	141	108	335	239	304	310	299	12
266	182	374	155	122	326	155	238	246	235	12
285	191	382	182	141	332	380	533	595	582	12
231	156	378	243	180	345	494	596	683	672	12
332	224	379	226	166	349	581	238	271	246	13
310	208	381	247	177	357	271	239	236	240	13
291	214	349	168	137	315	391	255	273	267	13
386	235	420	191	146	335	346	247	269	253	13
238	166	366	135	104	330	268	238	254	238	13
246	146	430	296	223	339	717	243	298	264	13
264	178	378	185	144	330	373	620	670	663	13
368	233	404	260	185	359	778	235	255	243	13
256	174	377	184	145	325	326	606	643	634	13
298	201	379	177	133	340	177	235	261	234	13
273	178	393	254	190	342	463	497	591	573	13
383	247	396	332	241	353	502	647	728	721	13
237	160	380	148	109	346	499	532	624	614	13
377	239	404	278	198	359	482	242	271	251	13
338	187	462	314	173	464	597	243	277	260	13
217	156	356	145	117	318	411	484	551	545	13
418	234	458	327	175	478	730	257	337	304	13
292	203	368	167	126	338	375	236	238	238	13
294	195	387	228	178	328	622	238	247	247	13
245	169	371	174	139	320	85	235	237	232	13
282	188	383	164	125	337	345	235	247	236	13
516	349	379	278	212	336	374	276	323	297	13
273	189	371	230	166	354	203	600	582	572	13
294	200	376	219	165	339	779	235	260	243	13
280	202	355	130	103	322	439	275	314	305	13
221	149	380	162	122	342	441	487	569	557	13
256	172	382	181	141	328	518	462	567	553	13
323	218	380	247	171	369	232	473	478	460	13
423	240	451	345	243	363	392	239	270	242	13
248	182	349	192	156	316	526	642	731	722	13
267	187	366	191	151	323	216	289	295	280	13
260	179	373	154	116	342	468	267	309	295	13
219	150	373	201	159	322	592	558	667	657	13
355	228	399	190	145	335	559	236	246	242	13
316	204	397	200	149	344	230	502	504	488	13
261	177	378	155	125	316	114	298	291	262	13
226	185	313	184	157	301	135	342	299	292	13
347	227	391	211	155	348	245	235	251	235	13
319	222	369	175	137	328	278	251	257	253	13
411	236	445	380	266	366	307	378	417	400	13
321	219	376	197	148	342	137	236	248	234	13
327	228	367	223	166	343	119	245	261	237	13
289	193	383	173	130	341	306	244	259	247	14
330	225	376	169	130	333	341	236	249	237	14
369	236	399	275	202	348	549	238	262	245	14
250	186	345	116	94	314	307	239	244	241	14
311	204	389	208	157	340	241	237	260	236	14
181	112	415	141	118	305	1023	233	254	242	14
339	218	398	227	163	357	571	264	325	304	14
489	272	461	311	195	407	408	238	259	242	14
298	203	376	228	175	334	398	238	261	242	14
246	179	353	146	114	327	317	241	260	243	14
243	181	344	151	120	322	481	236	247	241	14
233	160	373	195	158	317	1023	234	258	242	14
473	282	429	366	243	386	658	238	265	248	14
362	232	400	247	182	347	249	313	326	311	14
304	200	390	191	148	332	309	240	266	242	14
260	185	359	191	147	331	244	238	248	237	14
225	177	325	297	230	331	540	345	441	434	14
288	207	356	175	137	326	205	251	267	247	14
222	156	364	143	115	319	176	422	396	376	14
281	204	352	165	128	330	702	236	266	244	14
246	168	373	157	118	341	450	306	379	355	14
461	279	423	280	195	368	163	328	335	294	14
225	158	365	161	128	323	141	439	388	365	14
243	177	352	139	116	308	358	647	693	685	14
206	133	397	227	182	320	358	237	263	239	14
243	174	358	142	113	320	108	240	252	235	14
333	228	374	183	141	332	299	238	255	239	14
360	222	414	248	174	365	574	248	289	269	14
213	145	375	159	128	318	527	569	662	654	14
352	237	379	234	177	339	415	245	267	253	14
408	259	403	243	173	359	378	274	307	294	14
241	177	348	181	137	339	115	342	303	284	14
391	230	435	198	144	352	297	236	253	237	14
337	210	410	208	151	354	604	235	263	240	14
278	191	372	146	116	323	362	240	256	243	14
291	206	360	148	119	319	202	239	251	238	14
240	168	366	176	144	312	501	664	745	738	14
322	222	371	241	177	349	1023	232	249	241	14
231	158	375	126	99	326	161	407	375	353	14
287	190	386	241	181	341	578	242	275	256	14
287	198	372	237	186	326	409	583	650	638	14
287	186	397	208	158	338	410	238	263	242	14
214	145	378	192	147	334	401	646	703	696	14
235	165	365	175	139	323	425	530	603	593	14
306	211	371	248	203	313	430	572	642	634	14
428	258	424	261	170	393	157	617	569	558	14
313	208	385	165	126	335	0	231	259	235	14
283	194	373	156	121	329	420	288	337	322	14
264	183	369	177	139	325	0	230	241	236	14
303	203	381	266	190	358	295	453	489	472	14
325	212	391	236	180	336	475	238	254	243	14
253	166	390	333	253	337	540	238	284	246	14
365	240	389	249	181	353	333	243	271	246	15
274	187	375	183	136	344	103	322	281	269	15
340	225	386	243	179	348	458	240	272	247	15
365	244	383	216	162	341	320	236	255	237	15
375	234	409	287	206	357	248	581	591	577	15
287	203	362	202	154	335	290	646	670	661	15
204	139	376	154	121	325	592	234	245	237	15
337	202	427	277	215	330	1023	232	254	237	15
343	211	416	233	160	373	309	240	259	242	15
238	170	360	131	106	318	580	234	248	237	15
142	96	381	159	132	309	92	235	245	233	15
342	228	384	268	207	331	822	234	250	241	15
235	165	364	204	155	338	289	775	793	788	15
322	212	389	225	160	361	821	236	260	246	15
264	183	369	240	187	329	381	673	723	717	15
331	216	392	203	153	339	361	699	745	736	15
483	273	454	483	309	400	472	244	308	255	15
314	210	381	190	149	327	274	280	314	283	15
252	180	359	170	136	320	567	397	515	501	15
256	181	362	201	158	326	227	569	571	554	15
340	208	418	258	187	353	164	286	273	267	15
267	187	364	149	118	322	138	299	279	268	15
384	239	411	221	155	366	1023	233	256	242	15
255	173	377	119	96	316	892	236	263	248	15
286	200	366	154	118	335	305	240	252	242	15
255	173	378	168	131	329	307	245	252	247	15
269	195	353	173	138	320	434	606	672	667	15
285	191	382	181	140	331	868	234	249	241	15
303	199	389	191	142	345	46	238	247	232	15
222	145	391	211	172	315	458	514	597	587	15
263	191	351	164	133	316	0	230	255	235	15
287	197	373	178	141	323	379	466	527	518	15
328	208	403	254	190	342	569	242	286	254	15
285	208	350	326	257	325	470	410	507	490	15
370	233	406	244	179	349	201	262	282	255	15
356	234	390	208	161	330	607	237	261	244	15
182	135	345	208	167	318	256	256	267	256	15
238	163	375	161	122	336	181	388	363	349	15
243	175	356	154	122	323	175	238	228	236	15
308	196	402	169	124	349	474	255	297	275	15
380	225	433	230	164	358	288	244	240	245	15
238	167	363	154	125	317	388	575	636	624	15
333	203	420	213	173	315	481	238	278	243	15
242	160	389	128	97	338	179	255	262	248	15
210	142	380	147	107	352	213	232	247	232	15
241	170	363	139	111	321	272	275	284	277	15
350	233	384	196	149	336	282	239	240	240	15
356	229	398	274	207	339	731	244	296	268	15
281	196	366	181	144	321	410	450	521	512	16
295	196	386	230	173	340	418	552	626	612	16
260	178	374	159	124	327	205	234	242	234	16
345	235	376	211	157	344	103	239	242	234	16
307	197	399	237	184	330	364	664	711	703	16
425	264	412	252	184	350	701	235	251	241	16
321	216	381	178	134	340	432	330	391	385	16
228	156	374	168	133	325	721	233	249	236	16
229	155	379	125	97	331	427	248	259	258	16
265	188	360	226	175	329	402	477	552	536	16
310	209	379	147	109	346	256	233	248	233	16
248	172	370	173	136	325	599	576	683	674	16
256	174	376	191	138	354	317	240	257	242	16
251	161	401	224	171	335	385	458	534	512	16
362	225	412	253	183	354	1011	234	265	244	16
250	176	363	174	136	326	475	237	242	241	16
288	187	395	159	117	349	1023	232	253	239	16
396	248	408	259	187	355	668	238	278	250	16
284	197	369	163	130	321	424	490	563	555	16
255	178	367	139	106	335	9	236	246	231	16
224	150	382	207	157	336	503	539	625	621	16
227	161	361	145	115	324	274	356	383	364	16
255	176	371	178	141	324	395	422	497	479	16
285	192	381	155	119	334	325	238	249	239	16
293	208	361	139	108	329	220	237	251	236	16
243	166	375	181	143	324	558	415	522	518	16
285	205	356	139	111	320	549	236	248	241	16
311	210	379	203	160	324	0	230	249	237	16
258	177	374	224	170	338	362	723	765	760	16
318	213	382	187	145	331	345	251	271	258	16
289	187	395	204	146	356	51	236	242	232	16
302	203	382	229	171	341	563	306	397	382	16
234	171	350	118	103	292	1023	236	261	252	16
314	211	380	247	198	319	636	236	274	244	16
252	173	373	192	145	338	552	465	577	564	16
431	275	401	344	240	368	433	240	271	246	16
224	157	366	153	123	318	454	542	625	612	16
233	167	357	175	139	323	573	551	655	647	16
271	186	373	179	134	340	361	238	261	241	16
345	231	382	243	179	348	384	315	373	352	16
333	218	391	214	152	361	393	236	258	238	16
269	179	385	161	123	335	74	237	247	233	16
259	176	378	164	125	335	464	234	247	236	16
351	236	381	211	155	347	215	239	258	238	16
357	230	398	205	152	345	357	240	258	243	16
324	231	359	237	182	335	1023	232	254	237	16
353	230	393	227	162	358	480	252	277	270	16
324	221	375	180	133	346	340	262	282	272	16
350	222	403	320	250	329	364	252	292	261	17
322	221	372	206	152	348	264	237	264	237	17
351	203	443	317	238	341	692	252	359	286	17
243	176	353	178	142	320	387	244	256	251	17
242	170	364	134	108	318	315	237	251	238	17
230	156	377	150	119	324	365	540	591	584	17
246	173	365	149	116	328	313	235	234	236	17
256	178	369	162	128	323	260	503	509	506	17
273	193	362	218	167	334	1023	232	261	236	17
356	234	388	306	238	329	330	240	272	243	17
290	200	371	195	154	324	487	469	562	553	17
321	222	370	301	245	314	420	254	317	269	17
155	102	388	156	128	312	461	236	258	240	17
228	172	340	132	106	319	136	239	242	235	17
235	178	338	247	205	309	441	236	252	239	17
228	166	353	265	203	335	243	269	269	267	17
283	191	378	206	157	336	435	256	290	273	17
300	195	393	281	217	332	516	649	734	726	17
284	187	389	230	181	326	526	515	605	605	17
247	169	375	187	147	325	404	585	646	639	17
247	180	351	135	107	323	116	448	357	351	17
253	185	350	196	156	322	379	476	532	527	17
331	182	466	332	199	427	457	648	719	712	17
353	222	407	296	202	376	538	239	275	248	17
395	247	409	226	157	368	284	241	260	242	17
244	178	350	131	108	312	345	235	239	237	17
209	152	352	174	139	320	525	468	570	561	17
238	166	367	186	146	326	453	630	702	694	17
264	182	370	164	126	333	1023	233	255	241	17
354	227	399	233	174	342	747	235	259	242	17
457	276	424	233	153	390	536	244	306	259	17
321	210	391	238	179	340	377	253	282	263	17
240	170	361	139	116	309	504	580	670	659	17
397	241	422	169	122	353	436	317	383	368	17
241	165	374	166	132	321	459	608	687	675	17
307	199	395	177	131	347	219	399	373	380	17
361	220	420	255	187	349	736	236	277	246	17
235	168	358	163	135	310	237	688	687	680	17
291	199	374	259	185	357	244	238	247	238	17
218	148	377	189	156	310	438	471	547	541	17
291	215	347	251	195	330	320	239	258	241	17
342	230	381	188	143	336	502	327	415	399	17
345	237	374	241	176	351	347	248	271	254	17
199	141	359	118	93	325	626	233	254	235	17
371	243	391	252	180	359	380	251	288	260	17
244	181	346	231	195	304	498	609	694	685	18
340	217	401	170	128	339	187	246	257	242	18
257	169	389	180	141	327	509	456	552	546	18
285	199	367	135	103	336	322	237	252	239	18
410	240	437	252	188	343	185	247	269	243	18
390	246	406	221	157	361	832	236	259	245	18
247	173	365	176	140	324	509	532	629	616	18
289	193	382	173	139	319	625	239	260	250	18
282	197	367	150	116	330	165	276	270	260	18
255	179	364	163	126	330	666	233	236	235	18
274	186	378	202	159	325	587	276	328	330	18
230	148	397	178	136	335	565	600	702	690	18
227	153	381	153	119	330	301	289	321	298	18
346	217	407	207	155	341	415	241	256	247	18
346	234	378	214	157	349	388	236	242	239	18
294	205	368	216	173	319	517	597	686	678	18
310	211	376	134	103	332	483	240	251	247	18
218	160	349	165	137	309	452	495	578	567	18
616	336	470	504	292	442	306	328	376	345	18
259	176	376	154	125	313	37	237	240	232	18
238	163	373	129	104	319	354	313	354	341	18
294	195	386	363	277	336	640	237	274	244	18
236	175	345	148	120	315	504	236	240	241	18
417	268	399	228	170	342	410	250	268	261	18
244	156	400	174	137	325	572	423	545	529	18
255	203	321	210	169	319	438	238	252	243	18
318	217	375	212	162	336	369	243	278	249	18
274	186	377	172	136	324	96	268	266	245	18
335	216	397	192	137	358	105	241	252	235	18
251	163	394	207	156	340	517	637	723	715	18
206	128	411	249	188	339	452	597	669	663	18
267	187	367	171	140	313	265	240	247	240	18
252	174	372	137	108	326	24	228	241	231	18
316	213	380	207	154	344	396	261	300	277	18
258	185	356	153	119	328	335	241	242	244	18
223	151	378	163	132	315	418	529	601	590	18
327	206	407	231	164	361	369	633	682	674	18
246	170	372	294	228	329	678	237	263	248	18
270	190	363	294	242	311	704	233	247	236	18
252	181	356	139	109	328	247	241	243	240	18
255	180	363	126	100	322	321	273	293	284	18
309	221	359	159	126	325	294	443	479	462	18
231	163	362	144	116	320	274	236	254	236	18
236	169	357	198	166	305	547	395	501	494	18
419	243	440	301	209	368	345	242	272	245	18
246	169	373	138	103	343	196	236	246	235	18
382	229	427	288	197	375	428	272	314	299	18
290	204	364	174	128	349	547	235	265	239	18
376	241	399	205	153	344	247	240	259	240	18
245	171	368	178	144	316	539	526	625	617	18
365	217	430	336	249	346	333	585	626	616	18
287	203	363	206	162	325	0	231	252	239	18
222	151	378	133	100	339	0	231	242	236	18
278	193	369	176	138	327	293	238	247	239	18
281	192	374	195	159	315	427	539	618	602	18
402	253	407	350	263	340	339	241	275	245	18
355	241	377	214	162	337	225	299	305	291	19
285	190	384	138	105	336	112	249	248	239	19
221	174	326	160	140	292	416	477	554	540	19
321	209	394	221	165	343	313	235	242	236	19
230	184	321	257	220	299	536	591	677	677	19
497	300	424	450	305	377	309	246	287	249	19
275	174	406	161	127	325	419	547	620	607	19
243	171	364	174	142	313	674	424	562	550	19
387	244	406	262	187	359	387	262	292	277	19
304	198	392	221	163	346	864	234	270	240	19
232	167	354	198	161	314	351	526	575	566	19
262	178	378	194	157	316	250	571	575	568	19
257	192	343	184	147	322	846	236	262	248	19
175	123	363	105	87	310	179	234	239	233	19
291	198	375	151	115	335	576	235	243	240	19
318	233	349	229	182	322	1023	232	256	240	19
263	183	369	164	132	319	175	315	288	289	19
326	206	405	235	179	337	396	236	243	239	19
313	201	398	183	137	341	163	250	257	243	19
278	197	361	145	114	325	137	236	238	234	19
256	178	368	117	95	316	137	261	257	247	19
190	140	348	236	198	304	338	477	520	514	19
357	224	408	244	182	344	235	297	305	292	19
207	133	399	242	204	304	411	240	278	244	19
204	155	338	109	93	302	284	234	241	234	19
400	258	397	263	193	348	382	240	278	244	19
292	206	363	125	101	318	390	238	252	242	19
250	182	353	160	127	322	512	232	244	232	19
258	163	406	162	123	338	301	317	346	331	19
288	210	351	178	139	329	167	342	321	306	19
268	184	373	256	193	339	481	591	676	664	19
222	156	365	175	143	312	346	631	674	665	19
248	174	365	132	108	313	264	236	239	236	19
287	196	375	177	136	333	5	239	247	231	19
328	211	397	373	287	333	521	240	277	248	19
273	180	389	177	133	341	419	272	298	297	19
317	214	379	179	130	352	949	234	261	241	19
228	164	358	150	123	313	497	512	603	595	19
248	183	347	235	184	327	548	237	259	243	19
290	189	393	176	132	342	227	242	253	241	19
266	189	359	179	139	329	411	553	617	610	19
261	160	419	283	202	359	507	240	283	248	19
280	199	361	197	150	336	187	507	482	465	19
245	162	386	154	116	339	491	239	246	246	20
235	170	355	292	238	314	183	239	256	237	20
348	220	404	186	135	351	44	239	251	233	20
252	187	344	273	222	315	192	236	247	235	20
254	175	371	212	164	329	428	575	643	636	20
357	227	402	251	177	362	601	239	268	249	20
315	213	378	262	195	342	474	235	259	239	20
312	215	372	178	134	338	447	426	509	500	20
259	169	393	163	123	339	194	236	252	235	20
323	214	387	211	156	346	398	237	245	240	20
361	244	378	250	180	356	184	243	258	240	20
372	235	406	255	180	363	558	237	267	244	20
300	193	397	171	126	347	976	234	251	241	20
207	143	372	144	115	321	310	584	620	607	20
174	114	391	182	143	327	64	238	241	233	20
292	200	374	228	181	324	512	611	699	690	20
267	190	360	176	140	322	247	236	238	236	20
223	145	393	237	177	344	482	239	267	247	20
262	181	371	213	167	326	158	240	255	237	20
247	178	355	202	157	329	559	585	686	676	20
286	214	343	184	147	322	439	233	242	235	20
216	151	365	150	120	320	293	503	536	521	20
329	221	381	243	175	357	837	235	253	244	20
219	162	347	151	121	320	381	237	255	240	20
316	212	381	191	150	326	271	258	274	260	20
271	192	362	178	135	337	591	236	247	242	20
277	201	352	197	154	327	780	235	244	241	20
255	179	365	247	190	333	439	585	653	648	20
282	199	362	171	129	339	266	508	530	513	20
285	196	372	134	104	328	230	239	242	238	20
278	187	382	217	170	326	363	470	538	516	20
283	193	376	170	129	337	1023	232	249	235	20
306	206	381	233	180	332	1023	232	260	237	20
208	151	353	170	137	317	489	240	252	248	20
364	231	403	279	202	354	536	240	264	249	20
230	166	354	142	114	318	499	275	328	314	20
234	165	363	130	104	320	453	259	294	281	20
352	230	391	262	200	336	445	240	271	247	20
305	206	379	208	149	356	360	285	323	305	20
294	199	377	198	150	337	293	242	257	244	20
292	208	359	214	171	320	249	509	506	506	20
375	205	467	325	194	428	350	241	273	244	20
311	214	373	210	166	324	234	237	248	236	20
228	174	335	181	146	317	338	297	338	317	20
290	200	371	195	147	340	75	280	250	246	20
281	189	381	197	151	334	167	235	234	234	20
257	179	368	178	135	337	156	240	249	236	20
297	209	364	148	119	316	579	235	241	239	20
290	196	379	167	130	329	374	237	254	240	21
297	195	390	248	196	323	406	240	258	244	21
320	219	373	250	200	320	440	237	258	242	21
238	156	391	235	171	352	586	618	717	711	21
326	215	388	195	149	334	361	235	260	236	21
477	262	467	362	192	481	181	247	276	243	21
267	180	379	162	129	322	439	488	570	558	21
290	202	367	154	121	326	540	233	244	234	21
218	162	345	130	104	319	420	565	631	624	21
225	157	368	172	142	309	531	457	552	552	21
471	299	403	308	219	360	213	241	258	240	21
220	159	354	174	142	314	401	613	672	665	21
327	214	390	216	162	341	512	240	261	249	21
266	196	347	205	169	310	266	280	296	282	21
343	226	388	263	196	343	137	666	606	594	21
340	228	382	207	153	347	555	362	480	459	21
282	177	407	218	167	333	413	236	270	239	21
283	191	380	159	123	330	312	238	248	240	21
291	199	375	184	142	331	371	239	259	243	21
249	166	384	164	133	316	324	241	258	244	21
340	244	356	198	163	311	297	679	699	695	21
209	151	356	108	87	316	163	298	289	274	21
275	194	363	170	135	322	357	480	533	524	21
365	232	403	198	147	345	411	249	275	260	21
237	159	382	167	127	338	387	547	604	598	21
216	139	396	180	132	347	497	564	651	643	21
266	185	367	142	110	331	912	234	247	240	21
265	185	367	128	105	314	328	236	247	238	21
375	235	408	254	179	362	380	253	273	264	21
569	320	455	460	264	447	409	702	762	753	21
310	210	378	210	166	325	217	239	251	238	21
347	234	379	261	190	351	311	240	251	242	21
282	209	345	191	146	336	256	233	253	233	21
242	171	361	198	157	322	558	548	649	641	21
350	213	421	253	182	356	567	249	292	270	21
258	184	358	149	122	314	245	239	256	238	21
283	183	397	140	107	335	479	240	260	247	21
357	238	384	300	220	348	456	235	255	238	21
360	231	400	191	141	346	455	285	345	324	21
303	204	381	270	200	346	454	581	661	648	21
591	326	464	525	317	424	441	280	382	314	21
304	206	377	201	156	329	176	266	272	255	21
269	193	357	136	102	340	354	235	243	236	21
230	157	373	187	150	318	201	741	725	716	21
288	186	397	269	199	346	339	241	264	244	21
430	276	399	284	194	374	218	241	253	239	22
358	231	397	216	159	348	430	438	524	507	22
258	183	361	178	142	321	513	513	612	599	22
293	201	373	148	118	323	512	236	246	240	22
264	182	372	165	126	333	117	239	241	235	22
370	230	411	213	158	344	354	245	279	250	22
265	176	384	170	128	340	479	245	275	256	22
458	260	451	492	328	384	306	287	350	298	22
370	235	403	269	193	356	1023	235	264	246	22
370	239	397	211	157	343	413	236	252	239	22
204	133	392	234	173	348	206	437	419	408	22
257	176	375	180	139	332	751	234	240	238	22
229	158	371	174	137	326	442	635	703	697	22
264	186	364	136	109	319	389	264	296	280	22
262	176	380	181	140	330	470	586	665	656	22
253	186	349	254	200	326	450	266	302	291	22
345	232	381	252	181	356	521	240	266	249	22
215	160	345	135	116	298	296	375	403	393	22
311	201	396	221	169	334	429	687	748	743	22
264	191	353	142	112	324	528	256	298	282	22
306	207	378	162	125	332	1023	234	252	241	22
287	201	367	167	128	333	195	235	253	234	22
272	179	390	332	243	349	395	244	274	251	22
258	185	357	203	158	329	469	576	658	647	22
264	182	371	175	135	332	587	238	256	246	22
237	165	367	118	95	315	147	240	239	236	22
214	152	360	196	159	316	441	545	624	612	22
166	112	378	194	157	316	197	250	252	245	22
335	211	406	245	180	347	503	271	328	308	22
326	208	402	190	141	344	819	234	254	239	22
293	206	364	164	132	319	270	240	253	240	22
256	177	370	177	128	355	450	404	480	478	22
203	128	405	236	164	370	544	244	288	257	22
233	168	354	147	118	319	321	261	285	269	22
147	99	380	156	126	318	683	235	252	241	22
303	203	382	209	169	317	485	519	611	598	22
316	214	378	213	163	335	157	242	256	238	22
260	171	391	163	128	325	564	266	313	307	22
365	220	424	282	202	357	475	710	784	776	22
363	221	420	309	222	357	722	236	274	244	22
252	183	353	154	127	311	339	463	515	500	22
300	198	388	193	157	314	438	635	707	695	22
267	193	354	151	122	316	234	251	270	250	22
216	153	363	172	133	331	582	506	617	608	22
218	148	377	190	160	304	507	617	700	694	22
397	254	400	400	304	337	685	238	278	250	22
270	185	374	166	131	323	469	503	595	580	22
285	196	373	156	120	333	270	240	256	240	22
362	234	397	223	167	343	354	235	238	236	22
399	244	418	287	209	351	1023	233	258	240	22
384	234	420	250	180	356	223	243	275	242	22
228	166	351	188	146	330	465	530	614	604	22
486	284	438	326	213	391	176	242	258	239	22
319	220	372	209	156	343	10	239	258	232	22
274	187	375	176	126	357	527	237	247	242	22
342	228	384	259	197	337	140	253	256	243	22
296	196	386	250	181	354	250	238	270	238	23
330	223	379	280	224	320	315	237	273	238	23
278	200	356	141	113	321	465	263	301	289	23
390	252	396	235	170	355	410	235	242	237	23
316	207	391	201	152	340	704	235	250	242	23
351	236	381	187	139	345	102	238	249	234	23
255	175	374	136	102	340	307	234	234	235	23
289	192	386	189	145	333	357	240	263	243	23
217	152	367	112	87	327	212	237	236	236	23
342	228	384	228	170	344	165	614	571	561	23
302	205	377	158	123	330	827	233	250	238	23
162	118	350	176	156	289	425	560	630	621	23
282	182	397	257	199	331	227	630	627	616	23
345	229	386	211	156	345	442	235	253	237	23
235	172	349	180	147	313	384	241	256	246	23
257	183	359	230	172	342	0	229	254	235	23
236	163	371	131	105	318	249	237	246	237	23
378	227	427	205	149	352	322	236	254	237	23
309	205	385	188	147	329	322	244	253	248	23
285	188	388	189	141	343	237	242	265	241	23
235	177	339	129	109	302	398	233	232	233	23
495	286	443	321	215	382	293	244	264	246	23
413	251	422	275	180	391	470	270	328	302	23
266	178	382	124	102	312	133	235	239	233	23
257	186	354	255	201	324	439	652	719	712	23
268	184	374	127	101	322	266	244	253	244	23
207	148	358	183	151	310	532	607	700	690	23
253	184	353	131	106	315	125	237	243	234	23
322	203	405	234	175	343	231	341	360	331	23
305	209	373	200	150	341	446	236	248	240	23
275	192	368	203	156	333	249	681	688	678	23
387	236	420	266	174	391	360	238	269	240	23
284	197	370	201	157	326	742	234	265	240	23
239	163	375	115	89	331	0	226	242	234	23
304	223	349	225	182	316	845	233	238	236	23
341	217	402	222	165	343	207	275	284	267	23
329	218	386	206	158	333	250	589	595	586	23
247	173	364	234	183	328	388	630	684	677	23
256	175	374	146	114	329	812	236	259	246	23
216	158	350	135	114	301	370	459	522	508	23
222	142	399	211	153	353	557	574	673	665	23
293	174	429	313	222	361	474	248	296	263	23
377	237	408	212	161	336	162	239	255	236	23
236	170	355	147	120	314	187	283	294	269	23
357	224	407	176	130	347	503	286	363	335	23
233	161	370	224	185	311	214	243	265	241	23
258	177	374	210	174	309	427	236	252	240	23
251	187	344	148	118	320	209	362	366	341	23
359	236	389	251	176	365	1023	235	263	245	23
291	202	369	143	109	335	426	246	266	255	23
285	202	362	183	141	333	229	244	261	243	23
460	281	419	369	258	366	381	244	289	250	24
223	154	371	153	122	320	454	508	593	580	24
253	167	389	174	133	334	499	583	667	661	24
229	161	364	170	138	314	533	527	622	617	24
284	190	383	198	155	327	701	234	249	239	24
275	201	349	279	227	316	626	235	258	242	24
300	199	386	195	153	325	491	239	255	246	24
250	177	362	213	174	313	495	528	617	609	24
214	145	376	120	95	324	248	236	248	236	24
239	175	349	200	165	310	284	504	522	517	24
297	201	378	153	119	329	1023	232	248	235	24
323	224	369	219	166	338	377	260	292	273	24
304	199	391	173	131	338	397	260	292	275	24
306	209	376	203	157	330	523	563	657	647	24
225	160	361	209	160	334	570	572	676	666	24
305	212	368	210	167	322	308	439	474	464	24
334	215	398	252	191	337	301	238	269	240	24
326	212	393	207	153	347	256	238	247	238	24
296	205	369	203	158	329	281	238	246	238	24
230	140	420	146	105	356	388	259	284	273	24
391	238	422	229	171	342	193	241	248	238	24
247	168	376	175	135	332	549	475	578	573	24
264	203	333	323	265	312	238	468	466	458	24
268	190	361	198	146	348	436	621	691	681	24
297	201	378	168	133	324	319	306	338	323	24
184	126	376	193	159	310	475	553	634	627	24
294	193	390	203	148	350	245	238	250	238	24
271	196	355	149	117	327	495	236	241	241	24
399	261	392	218	159	351	0	233	240	229	24
228	158	370	117	96	312	341	235	246	236	24
244	169	369	172	136	323	80	365	287	277	24
259	178	372	236	192	314	291	235	250	235	24
247	181	350	138	109	323	479	272	317	307	24
340	219	398	234	175	342	371	242	273	247	24
259	196	339	123	102	310	424	236	253	240	25
281	186	386	247	193	327	284	241	241	242	25
428	256	427	475	327	372	259	244	263	244	25
214	156	352	176	156	288	452	557	629	626	25
230	167	352	141	110	329	197	316	306	297	25
220	152	369	225	161	357	566	484	596	585	25
398	238	427	333	237	360	501	300	383	359	25
269	174	396	268	207	330	387	667	718	712	25
216	160	346	178	157	291	483	562	638	638	25
503	345	373	339	262	331	483	672	751	742	25
303	221	350	184	149	316	623	249	298	275	25
379	241	403	240	176	349	1023	232	262	240	25
325	206	405	254	176	370	904	239	282	259	25
401	247	416	286	202	363	203	239	255	237	25
184	131	360	160	131	312	211	443	445	418	25
638	365	448	614	416	378	384	736	784	780	25
267	184	372	163	130	321	167	238	235	236	25
266	185	368	299	231	331	384	238	267	242	25
186	135	353	204	158	331	569	504	611	603	25
346	211	419	235	175	342	377	248	270	256	25
267	187	366	141	111	326	365	320	365	353	25
301	209	369	284	213	342	309	245	259	248	25
276	193	366	170	133	328	226	356	340	344	25
260	187	355	168	129	332	651	235	247	241	25
301	200	385	215	164	336	369	241	265	245	25
262	183	366	197	149	338	357	439	495	484	25
254	176	369	159	125	326	640	234	243	237	25
210	150	358	241	190	325	507	611	695	689	25
333	217	393	226	177	327	676	235	251	242	25
346	233	380	205	155	338	228	233	241	232	25
289	205	360	219	174	322	853	233	260	236	25
250	176	364	143	113	323	0	231	257	234	25
361	199	465	401	217	472	366	283	346	304	25
267	185	369	152	119	329	335	236	242	237	25
233	170	350	159	126	324	266	516	531	521	25
496	304	418	449	249	461	217	261	289	256	25
292	218	343	274	212	330	532	235	262	239	25
265	192	353	328	258	326	301	241	265	243	25
231	162	366	111	90	317	234	240	238	239	25
272	199	349	154	124	318	130	290	266	262	25
269	171	402	233	168	356	292	239	266	240	25
283	191	379	134	102	336	429	271	319	296	25
263	179	375	194	151	330	485	630	707	701	25
302	210	368	257	186	354	370	245	268	251	26
339	232	373	219	171	328	585	261	310	299	26
367	215	437	414	295	359	657	241	308	256	26
330	215	393	199	146	347	351	239	257	242	26
267	182	376	183	141	333	506	371	468	457	26
208	157	339	166	137	311	504	242	260	252	26
272	176	395	255	182	360	528	601	693	684	26
371	226	419	274	193	364	380	241	262	246	26
404	252	411	367	261	361	393	647	704	695	26
221	155	366	166	135	314	0	230	237	235	26
340	210	415	197	139	363	474	279	330	317	26
319	213	384	216	158	350	528	246	290	262	26
218	146	382	202	161	321	630	268	336	320	26
299	202	378	168	126	340	976	234	243	241	26
242	168	369	145	116	320	163	358	334	316	26
222	163	350	130	101	328	0	233	246	231	26
307	207	380	172	138	318	410	495	570	555	26
372	227	420	227	173	336	526	252	293	273	26
331	221	383	208	159	335	412	240	262	245	26
211	147	366	155	120	331	555	524	625	619	26
268	197	348	255	202	324	733	235	260	241	26
310	200	396	199	149	342	420	521	591	583	26
238	161	379	193	154	322	323	594	628	622	26
256	175	374	173	136	327	576	534	640	632	26
308	210	375	199	152	336	160	472	418	410	26
256	180	363	170	135	322	390	238	248	242	26
368	234	403	233	174	342	210	393	376	370	26
215	144	382	157	128	315	531	372	475	465	26
255	178	368	135	99	351	133	391	353	322	26
245	168	373	189	150	323	399	477	551	535	26
195	142	351	178	146	311	362	474	524	520	26
277	190	373	157	126	319	113	468	362	364	26
249	178	357	191	148	329	337	625	663	657	26
433	269	411	311	219	363	569	303	406	378	26
440	264	426	266	186	366	289	242	260	244	26
314	206	391	224	161	357	161	241	263	238	26
268	176	391	173	130	340	327	491	530	523	26
230	151	390	283	221	327	504	260	303	286	26
244	163	383	133	105	323	380	247	270	254	26
185	116	408	224	169	339	363	237	256	239	26
265	189	359	147	121	312	1023	232	256	239	27
322	231	358	335	252	340	337	238	267	240	27
336	217	395	223	161	355	174	239	250	237	27
359	228	403	247	182	348	210	242	244	240	27
338	187	462	344	202	436	220	258	277	254	27
277	191	372	189	145	334	295	662	690	678	27
227	151	385	203	154	338	596	628	733	722	27
335	223	384	214	160	342	863	235	263	245	27
200	140	367	140	110	328	424	525	598	588	27
216	149	372	123	100	315	1023	232	247	242	27
228	157	370	163	125	333	549	489	597	586	27
345	222	397	223	164	347	463	322	404	383	27
338	221	392	229	157	375	267	238	248	239	27
267	193	354	166	134	317	298	237	251	238	27
382	250	391	334	236	363	888	237	278	250	27
271	183	381	194	151	330	417	512	578	573	27
343	220	400	205	148	353	331	238	258	240	27
321	229	359	346	259	341	382	240	263	245	27
251	177	363	182	149	313	586	544	652	643	27
415	249	427	333	228	373	309	611	641	633	27
267	181	378	168	130	330	423	235	243	238	27
265	184	369	245	196	320	377	575	629	621	27
177	131	345	191	158	309	449	587	663	652	27
294	209	361	155	119	331	242	428	430	420	27
287	189	389	141	107	337	265	249	262	249	27
264	186	363	166	130	325	507	239	253	246	27
374	245	390	213	158	347	172	239	250	237	27
352	217	416	360	249	369	529	691	773	769	27
269	184	374	151	118	327	602	234	254	239	27
212	163	332	176	146	308	284	233	258	233	27
237	165	367	137	109	321	319	255	270	260	27
316	213	380	165	129	328	116	280	260	253	27
281	170	421	352	251	359	473	578	653	650	27
210	144	374	199	161	316	327	617	651	645	27
406	255	408	339	226	384	384	240	271	244	27
272	189	368	197	163	310	958	235	269	247	27
288	187	395	181	137	338	250	238	251	238	27
222	155	367	141	111	326	404	609	669	661	27
241	172	357	244	178	351	444	613	685	676	27
259	177	376	185	143	331	422	521	596	584	27
286	214	342	201	153	336	605	233	245	235	27
282	187	386	171	134	328	224	241	252	240	27
319	206	397	194	141	351	321	246	266	250	27
304	208	373	231	171	347	222	248	267	246	27
606	353	439	375	216	446	332	476	519	510	27
370	244	388	265	200	339	239	236	256	236	27
291	195	382	162	125	331	535	287	354	342	27
297	206	369	191	143	343	1023	232	253	236	27
372	230	413	266	187	363	439	237	253	241	27
385	232	425	302	209	370	371	237	267	240	27
301	218	353	171	131	335	1023	232	249	236	27
338	232	372	241	184	335	480	268	327	299	27
241	168	367	168	136	318	476	258	298	281	27
227	176	331	156	129	311	373	247	260	254	27
313	215	373	315	230	350	249	243	263	243	27
283	168	431	354	184	493	481	242	268	251	27
267	185	370	160	125	328	0	231	265	238	27
273	189	371	148	122	310	468	445	536	525	27
374	242	395	263	197	342	411	257	304	273	27
315	205	394	221	169	334	366	240	250	244	27
243	172	361	135	110	315	391	234	249	236	27
492	297	424	557	401	356	539	250	334	271	27
215	150	367	123	98	324	841	232	238	235	27
285	198	367	159	122	333	836	234	253	239	28
263	184	366	188	152	317	483	562	649	637	28
235	158	382	174	137	325	419	638	701	693	28
277	197	361	186	149	320	130	242	248	237	28
424	265	409	317	232	350	433	620	689	680	28
270	192	361	169	134	323	120	241	242	236	28
263	182	369	187	151	317	433	560	639	624	28
285	187	390	166	123	347	140	233	245	232	28
183	151	310	238	195	312	205	267	273	260	28
160	111	368	101	85	306	68	239	229	233	28
211	160	339	140	116	308	315	235	244	236	28
372	238	400	291	202	369	357	499	550	542	28
371	225	423	239	170	359	327	257	278	264	28
336	231	372	166	125	340	629	238	252	249	28
367	232	404	209	155	346	254	264	278	264	28
385	232	425	282	192	375	301	237	252	239	28
564	316	457	608	409	380	1023	237	308	258	28
384	248	397	235	173	347	196	241	256	239	28
339	221	393	267	200	343	401	246	257	255	28
232	156	382	171	134	325	84	678	551	546	28
234	164	366	170	134	326	462	593	668	662	28
284	188	386	279	160	447	126	242	246	237	28
264	185	365	186	148	322	515	605	696	685	28
227	159	366	176	125	361	194	616	594	583	28
199	134	381	111	86	331	249	242	253	242	28
271	190	366	182	138	338	248	236	242	236	28
244	159	393	172	141	313	612	256	300	289	28
283	195	372	167	132	325	668	235	259	241	28
280	181	396	207	157	336	590	240	279	251	28
164	112	376	178	146	311	538	535	630	625	28
234	146	411	223	164	350	521	577	667	660	28
269	185	373	209	160	334	291	314	342	324	28
245	174	360	190	145	337	310	429	474	454	28
251	180	357	165	128	330	389	536	598	588	28
277	190	372	136	105	333	126	468	386	377	28
375	235	408	235	171	351	477	241	263	250	28
296	192	395	193	144	343	714	236	250	246	28
354	233	388	247	174	363	479	238	263	245	28
325	229	362	192	150	329	73	438	314	305	28
333	236	361	195	152	328	120	237	252	234	28
301	202	382	209	159	337	549	325	420	409	28
282	178	405	190	143	340	256	235	255	235	28
257	184	359	241	196	315	536	601	693	685	28
145	102	362	157	138	291	550	489	591	586	28
395	251	404	258	192	345	404	237	265	241	28
233	164	365	117	91	327	100	239	244	234	28
274	189	372	236	174	347	580	236	256	242	28
343	226	389	211	159	339	92	415	320	309	29
298	213	358	176	135	335	232	267	274	264	29
267	186	367	154	120	328	335	522	566	556	29
330	223	380	222	162	352	1023	233	273	241	29
402	246	419	226	162	358	395	239	280	243	29
360	230	401	294	209	360	528	236	261	242	29
243	174	357	127	103	315	1023	233	248	241	29
215	169	325	240	200	307	386	240	269	245	29
351	229	392	279	203	351	495	238	259	244	29
320	221	372	219	159	352	751	238	266	251	29
271	179	388	166	126	337	1023	233	297	289	29
259	179	371	135	105	328	186	260	252	252	29
260	184	362	154	121	327	75	277	244	245	29
402	260	396	317	232	350	479	242	284	252	29
194	142	351	111	90	317	620	235	237	241	29
281	187	384	196	155	324	431	602	672	662	29
342	232	377	225	169	341	311	261	279	267	29
280	176	408	248	194	328	476	510	600	588	29
355	228	398	304	187	416	1023	232	258	241	29
211	151	357	160	127	323	460	536	614	608	29
254	177	368	172	129	342	718	264	341	321	29
336	215	400	238	181	337	326	528	563	558	29
423	295	367	315	240	336	365	320	385	353	29
411	248	425	266	182	374	430	283	336	316	29
241	172	359	158	124	325	264	241	251	242	29
319	217	376	217	159	350	347	238	261	241	29
265	197	345	179	143	319	549	238	254	245	29
380	228	426	249	170	375	811	234	254	240	29
227	157	370	167	134	320	372	519	578	566	29
239	162	379	174	140	318	607	521	630	627	29
395	248	408	241	174	355	340	256	275	264	29
316	211	383	157	118	340	365	290	323	314	29
408	284	367	346	254	348	329	242	274	245	29
321	218	377	194	145	341	661	235	249	241	29
299	200	384	182	139	335	120	392	338	315	29
306	215	364	191	150	325	209	302	297	290	29
265	184	369	156	123	325	374	235	234	237	29
333	222	383	190	137	355	1023	232	244	236	29
283	201	359	156	122	327	452	234	247	236	29
360	224	412	266	196	349	800	236	267	247	29
241	163	377	266	205	333	459	549	628	620	29
306	203	387	218	163	341	505	260	302	287	29
339	205	423	259	190	350	516	381	481	471	30
357	232	395	219	160	351	442	269	310	296	30
247	171	368	153	119	329	167	335	306	301	30
299	193	397	141	98	368	839	234	243	240	30
368	230	410	271	187	372	266	240	241	240	30
209	163	328	256	205	320	321	239	264	240	30
280	192	373	185	140	338	223	244	253	243	30
393	239	420	259	187	354	151	242	264	237	30
311	194	411	161	125	329	214	245	255	242	30
388	247	402	221	163	348	260	241	264	241	30
290	205	363	178	136	336	214	239	252	238	30
326	211	396	226	171	339	191	300	301	283	30
157	101	396	173	135	329	620	271	330	325	30
224	160	358	197	168	301	515	272	339	312	30
253	157	411	191	142	343	419	233	250	234	30
260	178	373	185	149	319	496	261	287	289	30
286	190	385	212	155	349	496	236	256	241	30
309	223	355	194	152	326	325	450	499	481	30
362	245	377	220	158	356	334	238	269	241	30
287	194	379	146	115	325	15	239	243	232	30
382	237	412	417	318	335	359	291	340	314	30
379	247	392	257	190	346	408	467	549	528	30
243	168	371	195	154	324	528	602	693	685	30
313	209	384	187	143	336	178	237	250	235	30
329	227	372	188	143	337	1023	233	248	237	30
266	184	369	166	128	333	111	277	269	251	30
315	213	377	240	180	342	287	304	329	312	30
310	211	376	186	139	342	568	245	278	261	30
335	226	379	232	171	348	829	237	275	250	30
342	220	398	233	171	348	403	244	273	251	30
306	214	365	305	242	323	243	312	339	308	30
238	180	339	175	144	311	451	638	709	701	30
332	225	378	222	159	359	430	328	418	383	30
241	172	359	156	121	330	494	251	290	269	30
206	147	358	108	88	314	602	234	249	239	30
223	152	377	125	96	333	136	239	229	235	30
205	148	355	149	123	312	157	236	239	234	30
328	208	403	229	170	345	963	235	263	244	30
323	219	379	212	163	333	375	234	255	235	30
247	186	339	162	137	304	622	232	251	234	30
256	184	356	188	151	320	532	499	601	591	30
274	185	379	241	198	312	689	248	308	276	30
415	242	438	257	183	359	271	275	298	278	30
340	205	425	246	181	348	309	237	267	239	30
296	194	392	208	159	334	1023	233	246	239	30
364	241	387	277	179	395	495	457	554	543	30
284	190	382	207	158	337	235	237	251	237	30
277	194	365	195	156	320	384	238	254	242	30
279	203	351	143	116	316	87	282	264	249	30
346	231	384	222	161	352	183	236	246	234	30
263	192	350	203	163	318	502	587	675	665	30
386	252	392	231	174	340	216	241	249	240	30
292	218	342	183	151	310	397	237	258	240	30
268	199	344	142	112	324	184	237	242	236	30
287	181	405	315	244	330	433	247	268	259	31
245	162	386	253	202	321	500	595	677	672	31
353	234	386	270	203	341	332	432	477	467	31
324	218	381	196	148	339	616	236	253	243	31
180	144	319	165	135	313	183	385	360	348	31
261	188	356	163	129	323	189	353	338	324	31
337	221	391	208	154	345	464	236	263	240	31
260	179	371	188	148	324	494	517	607	599	31
252	188	343	265	208	327	258	250	271	250	31
285	209	349	271	210	331	205	237	242	236	31
342	228	384	207	153	345	224	245	261	243	31
290	190	391	163	125	334	1023	233	254	240	31
341	222	392	213	149	367	230	419	433	405	31
242	164	378	145	116	322	272	236	246	237	31
335	230	373	243	181	344	269	237	263	237	31
322	217	379	241	179	345	508	251	280	270	31
232	168	353	126	105	306	220	417	401	398	31
226	155	372	151	118	327	210	244	253	242	31
286	194	378	184	142	331	251	240	248	240	31
336	217	396	174	126	355	229	240	249	239	31
372	243	392	230	174	337	452	292	351	335	31
282	192	375	156	122	328	768	233	260	236	31
231	165	358	172	138	319	452	458	544	532	31
371	224	425	199	140	364	327	241	254	243	31
288	217	339	133	110	308	181	235	228	234	31
358	231	397	218	158	354	523	239	273	247	31
231	166	356	147	115	328	188	462	430	421	31
234	156	384	144	112	329	232	240	250	239	31
249	174	366	138	108	326	158	421	380	363	31
264	164	411	309	162	489	331	246	290	250	31
265	181	375	186	141	338	453	566	644	634	31
501	309	415	426	299	364	970	237	278	254	31
316	208	389	212	158	345	394	335	408	381	31
244	171	364	136	108	323	228	264	268	261	31
255	183	357	218	172	326	489	468	563	552	31
236	167	361	194	152	325	1023	233	256	239	31
249	161	397	160	126	327	209	239	260	237	31
268	180	381	197	153	329	484	588	671	662	31
264	173	391	180	132	351	329	235	246	235	31
267	180	379	172	136	324	420	628	691	684	31
281	199	361	195	151	330	350	239	251	242	31
220	161	350	149	121	315	1023	234	267	247	31
284	184	394	244	137	458	370	372	433	417	31
286	177	413	253	171	379	291	238	252	239	31
333	211	404	262	188	356	314	246	272	249	31
310	198	401	216	166	334	668	238	282	250	31
297	205	371	257	209	315	239	234	263	233	32
170	129	339	148	132	288	524	238	240	244	32
220	147	383	126	97	331	366	236	247	237	32
243	171	363	174	135	330	296	237	253	238	32
369	239	396	301	210	367	438	359	447	424	32
424	258	420	237	164	371	773	239	282	255	32
345	222	398	278	214	332	500	267	302	299	32
281	196	366	197	158	319	107	237	244	234	32
246	176	357	202	159	325	456	604	681	671	32
261	188	356	178	148	308	272	236	239	237	32
306	214	367	196	149	337	0	232	240	229	32
270	182	381	179	140	327	145	238	250	235	32
305	217	360	195	162	309	233	248	256	247	32
246	180	349	136	109	320	1023	233	253	242	32
351	221	406	395	292	346	632	242	300	257	32
241	171	360	167	135	316	483	554	639	630	32
298	204	373	191	150	326	105	235	254	233	32
240	174	353	146	117	320	0	235	247	231	32
274	182	387	174	134	332	246	247	266	246	32
299	206	371	164	128	327	512	237	258	242	32
280	185	388	158	119	340	385	506	570	558	32
287	201	365	209	159	337	257	270	293	270	32
293	190	395	200	151	340	171	241	256	238	32
263	193	349	166	130	328	185	374	362	340	32
358	230	399	238	172	353	1023	232	254	235	32
323	218	379	168	127	336	281	523	548	535	32
273	181	386	191	139	353	475	575	656	648	32
228	163	357	158	131	309	840	235	260	244	32
319	206	395	249	184	347	365	236	258	239	32
211	131	412	231	193	307	790	235	260	242	32
365	233	401	325	245	340	467	247	286	260	32
393	246	409	232	173	343	545	237	262	244	32
244	166	377	172	135	325	454	250	280	264	32
348	242	369	230	169	348	279	236	251	237	32
256	172	381	156	121	330	128	231	245	231	32
346	225	394	215	152	362	0	229	252	235	32
287	197	372	190	151	323	455	575	651	643	32
325	223	373	165	120	352	363	241	255	245	32
307	204	385	202	156	330	969	233	250	240	32
310	197	403	234	172	349	320	237	256	239	32
356	216	422	257	180	366	256	237	257	237	32
263	189	356	152	123	317	418	458	538	522	32
285	190	383	156	109	366	1023	233	256	242	32
293	198	380	163	129	324	1023	233	242	240	32
253	190	342	260	209	319	850	235	263	244	32
317	213	382	184	137	343	606	234	256	238	32
387	251	394	166	120	355	134	241	244	236	32
250	177	361	122	99	313	443	238	247	242	32
376	236	408	204	149	349	381	238	264	241	32
255	169	386	150	114	336	374	594	649	639	32
251	172	373	312	251	318	413	238	269	242	32
346	229	387	298	223	343	361	241	269	245	32
317	205	396	241	171	360	122	499	415	401	32
199	152	334	147	116	325	549	236	257	241	32
264	184	368	131	101	333	0	231	248	236	33
283	192	378	151	122	317	120	234	250	232	33
268	189	363	142	111	327	224	235	244	235	33
277	197	360	164	135	311	367	252	272	261	33
286	203	361	175	121	370	347	251	267	257	33
261	180	372	203	153	339	532	653	739	733	33
287	196	374	146	108	346	114	246	247	238	33
320	217	377	212	161	337	422	234	261	236	33
290	208	357	162	125	330	317	337	361	359	33
272	204	342	183	150	312	400	666	724	715	33
351	237	379	202	150	344	396	240	269	244	33
342	220	398	266	199	343	495	245	279	258	33
378	238	407	288	209	353	150	263	265	250	33
311	209	381	236	178	340	290	240	253	241	33
313	204	393	176	133	338	83	237	238	233	33
311	221	359	179	139	330	478	461	558	543	33
282	193	374	187	143	335	382	395	456	447	33
266	176	386	235	180	335	532	512	609	603	33
298	204	373	180	135	341	700	234	242	238	33
414	282	377	203	143	364	1023	234	270	244	33
268	190	361	209	162	329	398	235	259	238	33
480	268	459	470	271	445	171	256	272	248	33
312	215	372	173	132	336	361	362	423	403	33
214	153	358	137	113	310	359	498	546	541	33
250	172	372	215	169	324	541	580	678	667	33
246	166	381	148	111	340	1023	234	249	242	33
244	184	340	216	175	317	489	238	264	245	33
342	230	381	212	156	348	317	238	241	240	33
273	189	370	206	162	326	503	635	717	711	33
348	197	452	311	172	464	315	327	377	346	33
247	168	376	195	154	324	635	575	688	681	33
331	232	365	221	176	322	579	238	255	246	33
262	177	380	208	164	324	580	645	742	735	33
225	153	377	179	141	324	455	594	668	660	33
244	174	359	136	108	323	1023	231	247	238	33
264	179	377	170	129	338	479	247	268	261	33
381	249	391	201	149	344	395	282	314	308	33
225	156	368	167	128	334	451	531	613	601	33
287	180	409	189	142	340	0	229	257	238	33
252	178	362	220	177	319	473	654	730	721	33
309	211	374	183	149	313	223	239	267	238	33
319	209	391	170	131	331	391	272	326	293	33
338	218	398	200	144	354	698	265	348	320	33
376	238	405	239	184	332	442	233	259	234	33
223	161	356	138	113	313	140	235	242	233	33
204	146	357	157	131	308	549	535	636	628	33
239	165	371	188	157	307	0	231	243	237	33
349	237	377	240	180	340	456	566	642	635	33
243	171	364	135	107	323	142	235	243	234	33
322	210	393	192	144	341	163	236	256	235	33
247	164	385	155	120	330	0	237	236	230	33
234	161	373	122	97	323	422	234	237	236	33
306	214	365	186	140	341	657	235	252	240	34
244	170	368	146	112	333	562	316	400	397	34
217	153	362	165	136	312	349	525	575	564	34
489	288	435	270	192	360	501	238	274	245	34
277	193	367	170	132	331	251	268	265	268	34
344	225	392	217	160	347	251	254	275	254	34
252	179	360	179	144	319	173	485	441	434	34
373	230	414	251	189	340	853	237	279	250	34
268	190	360	157	128	313	0	229	239	239	34
277	193	369	152	121	320	122	235	245	233	34
278	192	372	161	125	331	563	237	257	245	34
389	245	406	204	150	347	446	242	251	250	34
241	163	379	213	166	329	449	605	680	670	34
211	162	334	175	142	316	372	236	261	239	34
257	181	362	180	147	314	455	605	680	672	34
284	187	388	192	144	340	480	538	622	614	34
348	234	381	219	162	346	269	279	312	282	34
357	248	369	234	169	354	459	251	289	267	34
399	249	410	284	208	349	370	351	419	393	34
362	243	381	203	155	335	378	390	450	440	34
221	153	369	115	92	318	796	233	242	236	34
231	161	368	150	116	331	534	355	458	445	34
386	249	397	300	214	359	441	236	262	239	34
365	244	382	424	300	362	301	238	264	240	34
206	138	382	113	88	327	1023	232	242	236	34
288	203	363	207	157	337	410	238	258	242	34
395	241	419	273	196	357	558	236	262	241	34
252	185	348	124	103	308	973	234	252	240	34
262	182	369	134	106	324	117	235	231	233	34
259	177	374	150	115	334	285	605	625	618	34
268	186	368	180	147	312	439	577	647	641	34
334	229	374	212	169	322	172	507	469	455	34
357	225	407	246	173	363	658	273	347	334	34
291	191	390	154	118	334	207	242	251	240	34
353	239	379	222	178	319	245	243	259	242	34
531	360	377	314	243	331	592	617	722	711	34
317	227	358	327	252	332	396	260	291	276	34
309	213	372	173	135	328	167	380	358	335	34
281	193	372	176	139	326	353	539	583	579	34
233	174	344	148	122	313	418	485	561	548	34
302	200	386	171	132	334	315	235	243	236	34
359	241	381	270	183	377	617	251	307	279	34
312	205	388	197	154	327	294	254	291	258	34
185	121	393	233	189	315	515	247	289	262	35
360	221	418	341	241	363	383	680	731	724	35
283	194	373	193	153	323	285	522	542	536	35
247	179	353	203	165	315	510	411	510	502	35
270	194	356	270	206	335	249	242	251	242	35
335	227	379	203	153	339	768	233	240	238	35
262	190	353	209	168	318	475	241	268	249	35
335	227	378	226	159	364	429	241	260	247	35
283	191	379	191	144	339	486	237	259	243	35
307	199	396	197	149	339	438	571	642	635	35
240	164	375	213	164	332	433	618	687	678	35
258	181	365	171	132	331	511	546	636	630	35
265	181	374	159	127	320	330	592	631	622	35
290	198	375	168	131	328	411	419	497	482	35
287	193	380	145	109	338	299	255	262	259	35
341	227	385	231	179	331	462	238	259	244	35
297	204	372	200	149	345	420	535	609	596	35
660	375	451	535	340	402	393	244	296	251	35
303	210	368	220	164	344	7	237	248	231	35
275	153	460	276	179	395	353	499	554	540	35
315	197	410	289	205	361	1001	233	244	238	35
276	195	361	174	140	317	410	239	255	244	35
221	155	366	145	116	320	452	465	545	540	35
286	196	373	162	129	322	472	533	615	608	35
243	170	366	135	109	317	583	239	254	248	35
228	172	339	149	122	314	0	230	254	236	35
217	167	332	151	120	323	622	233	244	237	35
366	229	409	224	164	350	480	234	265	236	35
463	263	451	290	187	397	507	240	276	248	35
269	210	327	266	230	296	275	560	575	569	35
294	193	389	165	124	340	1023	231	241	235	35
294	188	400	275	207	339	92	387	331	294	35
246	173	365	146	117	320	387	610	669	658	35
349	215	416	281	194	372	506	256	301	280	35
332	219	388	208	152	351	777	235	261	244	35
344	222	396	168	129	334	376	239	250	242	35
315	213	378	236	171	353	398	234	240	236	35
284	197	369	155	121	328	1023	234	238	244	35
207	146	364	230	180	327	505	622	705	699	35
263	188	359	174	138	323	395	369	426	422	35
189	126	385	201	160	323	367	457	515	505	35
246	166	378	160	128	322	203	265	274	258	35
288	195	378	198	154	330	423	521	599	584	35
257	183	360	140	117	308	1023	231	252	241	35
236	163	370	167	128	332	262	238	252	238	35
237	161	376	143	113	326	691	243	275	263	35
340	226	386	231	177	335	398	680	736	729	35
299	209	366	180	137	338	403	244	257	251	35
313	209	382	178	134	341	397	249	277	259	35
392	241	417	231	166	356	260	242	249	242	35
288	208	354	217	170	327	973	233	245	237	35
240	174	353	138	112	315	163	450	403	391	35
277	187	379	195	148	337	603	236	261	242	35
266	189	361	252	197	328	118	791	716	709	35
228	161	363	118	96	316	289	242	253	243	35
229	163	361	137	108	326	276	243	253	244	36
440	250	450	345	228	389	440	538	617	605	36
371	247	385	247	182	349	419	235	248	237	36
270	186	373	276	224	317	270	385	403	392	36
314	207	389	204	158	330	429	237	247	240	36
234	169	355	148	118	319	204	603	586	575	36
265	182	373	267	198	345	475	258	304	281	36
193	137	360	107	86	319	0	231	243	237	36
345	219	403	234	175	343	403	292	359	324	36
365	247	377	227	164	353	186	235	245	234	36
382	241	406	212	158	343	164	241	262	238	36
362	236	392	183	138	340	381	282	335	306	36
283	203	357	140	111	323	455	243	257	252	36
252	191	337	247	201	315	438	526	604	592	36
291	205	363	204	171	306	337	459	513	495	36
334	223	384	244	187	335	433	322	396	375	36
369	226	418	249	186	342	1023	238	297	262	36
399	231	442	238	163	375	272	277	311	280	36
298	214	356	150	120	319	473	240	257	248	36
329	214	393	219	170	330	411	563	629	620	36
333	205	414	194	132	376	351	239	258	242	36
295	204	370	157	122	330	0	235	246	231	36
307	203	387	242	183	338	781	234	256	240	36
218	169	329	185	151	313	0	228	248	235	36
242	164	377	231	182	324	498	568	656	647	36
292	187	399	205	159	331	301	473	510	494	36
333	218	390	224	165	347	647	237	269	246	36
334	206	414	221	164	344	0	231	243	240	36
323	213	389	171	135	325	203	237	244	235	36
281	189	382	181	136	342	495	234	253	236	36
252	187	346	215	181	303	424	510	579	574	36
314	203	396	202	154	338	398	466	539	524	36
322	210	393	234	168	355	386	461	526	515	36
286	181	404	203	152	342	512	232	253	233	36
322	215	382	237	178	342	692	237	279	247	36
269	178	387	222	163	348	389	489	552	543	36
531	309	440	544	325	429	374	247	288	254	36
271	182	382	168	128	336	357	557	608	597	36
260	186	357	156	123	323	347	349	386	382	36
270	186	372	157	122	331	269	491	522	498	36
362	233	398	210	151	355	274	251	270	253	36
286	202	362	142	115	318	1023	232	238	237	36
260	173	385	153	121	324	368	575	631	619	37
206	151	349	184	147	320	249	739	739	736	37
326	220	379	201	150	341	571	286	366	346	37
254	175	371	197	155	326	465	629	704	696	37
266	192	354	188	149	322	1023	232	258	241	37
289	192	385	157	122	330	533	560	658	647	37
210	169	317	122	107	293	425	556	629	617	37
337	204	423	290	205	361	388	241	261	246	37
281	194	370	137	109	322	128	238	237	235	37
299	205	374	169	128	337	310	541	575	565	37
394	242	417	219	159	352	70	233	247	232	37
358	225	407	237	176	344	367	238	263	241	37
201	140	368	149	117	327	472	559	642	632	37
280	183	392	169	138	314	226	247	258	245	37
331	213	398	225	163	354	468	244	279	255	37
243	170	366	164	132	319	556	532	635	626	37
241	166	371	215	175	315	577	599	699	692	37
378	220	439	276	183	386	374	241	270	245	37
271	192	361	217	167	332	359	580	627	620	37
287	189	390	199	150	340	346	243	265	247	37
194	148	335	228	202	289	452	518	598	589	37
271	192	361	232	182	327	485	602	683	675	37
297	197	386	174	128	346	672	235	247	241	37
287	187	392	247	187	338	371	458	515	506	37
429	272	405	292	205	365	227	241	256	240	37
307	192	409	250	175	366	246	239	255	239	37
322	201	411	253	181	359	155	237	243	235	37
370	232	408	231	169	351	228	241	262	240	37
209	150	358	140	112	321	417	240	254	246	37
228	159	368	122	94	331	246	247	255	247	37
328	217	387	197	149	338	359	239	257	243	37
317	202	402	238	175	348	361	238	263	241	37
271	185	376	183	140	334	378	235	255	237	37
342	224	391	327	243	344	418	540	611	600	37
170	128	342	124	104	306	0	231	245	240	37
243	178	348	228	192	303	560	240	273	251	37
251	175	368	147	121	313	645	263	318	310	37
221	157	361	129	105	316	192	300	303	283	37
358	238	386	227	168	347	275	244	261	244	37
432	258	429	306	208	377	292	536	569	553	37
252	180	359	135	110	315	214	371	379	352	37
272	183	380	164	123	340	160	242	254	238	37
355	236	384	297	208	366	543	239	272	248	37
278	186	384	176	137	329	389	456	525	511	37
327	207	405	247	176	359	541	625	716	709	37
222	153	371	158	129	314	387	339	393	383	37
244	188	331	158	128	315	245	239	241	238	37
463	291	407	281	199	362	428	239	264	244	38
263	198	339	149	121	314	147	237	238	235	38
328	222	378	171	131	335	375	238	250	241	38
280	180	398	177	135	335	247	236	245	236	38
313	219	366	218	172	324	203	329	338	310	38
330	223	379	202	148	350	679	235	263	241	38
325	230	362	238	192	318	887	236	259	246	38
255	179	364	141	102	355	385	537	598	588	38
286	194	378	160	125	327	343	240	261	242	38
267	184	371	166	127	335	297	433	469	453	38
363	224	414	219	160	351	55	240	241	233	38
204	146	358	110	90	312	425	258	273	275	38
253	181	358	197	149	338	96	465	369	345	38
283	192	377	164	130	322	372	559	616	604	38
299	216	353	157	124	323	444	247	266	258	38
380	243	401	279	198	359	427	237	254	241	38
335	222	387	209	159	337	1023	231	261	245	38
236	165	366	128	98	334	216	238	244	237	38
275	194	364	157	128	315	617	234	244	238	38
341	222	392	221	164	344	221	236	241	235	38
326	205	406	226	171	339	290	240	251	241	38
226	157	370	132	104	326	244	245	254	244	38
265	174	389	147	113	334	760	236	262	246	38
280	196	366	189	145	334	431	237	256	241	38
285	201	364	200	153	335	150	240	244	236	38
260	183	364	165	132	319	680	236	271	244	38
268	186	369	196	149	337	488	620	700	693	38
305	198	395	306	224	350	356	377	431	417	38
267	192	355	178	144	315	0	230	253	236	38
282	199	362	205	163	322	389	534	598	586	38
304	209	372	149	116	331	519	290	347	345	38
293	198	379	183	137	340	359	239	246	243	38
287	194	378	149	119	321	356	241	257	245	38
207	143	369	121	99	313	589	238	267	247	38
357	235	389	191	142	345	512	238	255	245	38
218	132	423	223	163	350	593	567	671	666	38
257	166	397	188	141	342	420	553	625	613	38
248	176	360	127	100	325	159	263	255	251	38
312	174	459	384	168	584	625	239	277	250	38
343	227	387	248	177	358	267	235	257	235	38
230	165	356	147	120	313	401	235	241	237	38
293	204	368	171	135	324	135	608	541	529	38
362	226	409	243	172	361	1023	234	259	242	38
263	160	419	151	114	338	1023	232	256	240	38
324	216	384	224	173	331	116	287	271	257	38
264	182	371	218	161	348	1023	232	253	242	38
214	149	367	155	126	315	174	282	286	266	38
277	183	388	216	163	339	381	263	284	279	38
343	208	422	431	312	354	712	240	303	257	38
288	184	400	213	146	373	342	445	500	483	38
308	208	379	154	119	332	432	243	257	251	38
290	194	382	170	133	328	117	263	255	246	39
288	196	377	148	119	320	357	240	254	243	39
304	208	374	249	171	374	335	243	278	247	39
349	219	408	239	177	345	427	235	260	238	39
316	215	377	185	141	337	444	240	276	246	39
230	162	363	130	100	334	100	455	363	341	39
358	223	411	232	174	341	429	244	260	252	39
200	137	374	203	161	322	468	496	586	572	39
305	211	371	198	146	346	467	270	318	300	39
371	242	392	342	269	326	493	237	258	243	39
260	179	371	168	132	326	358	509	569	552	39
249	173	369	129	102	323	672	234	251	238	39
245	173	364	176	138	327	441	487	568	557	39
248	181	350	199	161	317	574	496	605	598	39
314	207	388	183	137	341	140	421	369	350	39
282	205	352	205	163	322	442	248	274	260	39
147	102	370	156	137	292	709	452	584	583	39
232	174	341	134	112	308	217	235	244	235	39
273	191	365	218	169	329	459	564	642	633	39
372	225	423	305	220	354	172	293	299	273	39
385	246	402	236	171	354	169	242	245	239	39
267	185	369	198	153	332	526	485	587	577	39
371	204	465	324	173	479	328	255	281	261	39
310	209	381	366	286	327	454	270	315	298	39
250	172	373	186	145	329	308	649	679	670	39
269	189	364	177	140	324	486	497	587	578	39
238	172	354	152	120	324	321	613	648	639	39
350	228	393	210	157	341	347	240	263	244	39
223	163	351	95	77	316	1023	232	243	235	39
385	245	402	227	165	351	228	241	248	240	39
381	259	376	244	186	336	304	244	268	246	39
237	167	363	199	161	317	224	260	269	257	39
250	171	373	159	125	325	328	269	299	280	39
285	199	368	146	117	320	631	236	251	242	39
389	251	396	255	186	351	351	258	287	268	39
355	226	402	247	187	338	739	238	287	251	39
291	188	397	209	142	377	358	441	498	486	39
342	229	383	213	174	314	1023	234	267	246	39
234	161	372	183	144	326	562	567	664	659	39
262	180	374	177	135	336	520	247	272	262	39
343	225	390	262	206	325	450	707	774	767	39
237	174	349	198	152	333	130	326	310	281	39
229	154	380	175	131	343	495	566	654	644	39
368	223	422	206	150	351	595	335	444	433	39
191	146	334	148	114	333	512	235	248	240	39
271	183	378	186	137	348	666	235	256	241	39
427	256	427	317	224	362	725	235	267	242	39
380	239	407	247	185	341	402	652	711	702	39
374	225	425	263	186	362	0	229	257	237	39
293	206	363	174	136	328	845	243	296	270	39
214	157	349	218	185	303	439	497	576	566	39
329	223	378	249	186	342	400	237	262	241	39
279	193	370	183	143	330	394	241	256	246	40
227	169	343	209	176	305	227	563	554	548	40
220	157	359	170	133	328	484	496	588	577	40
236	164	370	174	140	318	475	335	418	404	40
250	172	372	187	148	325	398	485	548	542	40
341	222	394	195	152	328	417	400	465	464	40
261	189	353	153	126	311	524	487	585	578	40
245	178	352	164	130	322	382	495	559	547	40
318	218	374	187	141	341	0	231	243	242	40
227	157	370	147	118	320	495	558	650	637	40
336	226	380	264	204	332	263	318	342	321	40
340	224	389	220	162	347	469	310	391	366	40
400	244	420	457	316	370	455	244	285	254	40
256	171	382	148	116	326	107	261	266	244	40
295	204	371	190	143	341	129	260	258	246	40
240	185	333	180	138	332	0	226	248	233	40
347	219	405	263	201	336	142	234	246	233	40
241	176	351	176	143	315	368	371	430	416	40
240	185	332	142	116	313	181	239	252	237	40
269	179	385	154	115	341	283	239	261	240	40
379	221	439	387	227	435	421	546	613	606	40
383	258	379	275	191	369	398	242	283	249	40
287	196	374	180	137	338	139	477	409	397	40
345	216	409	277	202	351	568	316	424	399	40
335	206	417	227	170	343	484	325	414	392	40
401	256	402	237	158	384	0	229	271	239	40
378	254	381	391	303	330	1023	234	255	244	40
275	203	346	175	135	331	341	237	242	239	40
409	246	425	275	201	350	319	254	286	260	40
298	198	386	321	251	328	452	237	253	241	40
277	194	365	166	136	312	0	229	252	234	40
365	230	406	272	198	352	334	244	259	247	40
135	105	330	77	65	303	0	231	235	232	40
232	159	374	151	116	332	400	294	348	327	40
267	198	345	246	201	313	878	235	256	242	40
279	194	369	154	122	323	127	480	415	390	40
279	188	380	142	107	340	263	237	249	237	40
275	192	367	140	109	329	140	259	249	247	40
302	185	418	250	191	334	264	242	274	242	40
300	194	395	163	123	341	240	236	241	236	40
278	196	364	147	118	319	144	234	247	233	40
281	193	372	194	145	342	455	237	249	241	40
418	229	466	409	232	451	108	270	275	248	40
293	196	383	180	138	334	341	513	562	550	40
380	243	400	246	177	356	512	236	255	242	40
221	152	372	157	124	322	297	577	610	595	40
267	179	381	172	134	330	346	246	256	251	40
213	168	324	164	140	298	472	470	559	549	41
241	169	364	137	109	322	256	234	237	234	41
354	232	391	250	189	339	45	229	247	231	41
240	169	362	166	136	313	490	277	341	317	41
307	210	375	236	177	341	112	465	380	361	41
286	190	385	186	138	345	341	238	246	240	41
256	171	384	206	158	332	466	578	654	648	41
251	167	386	169	139	313	742	234	254	240	41
277	195	364	221	172	329	535	472	581	567	41
294	197	382	171	127	344	328	236	253	238	41
255	164	398	215	161	342	514	547	640	631	41
254	186	350	175	138	324	146	239	243	236	41
219	157	357	274	225	312	440	567	639	632	41
232	165	360	149	120	318	260	326	340	327	41
304	203	382	296	198	382	640	239	280	251	41
261	182	367	266	205	332	384	239	265	242	41
306	207	378	151	117	330	266	247	270	248	41
255	196	333	243	185	336	509	589	676	669	41
294	191	394	183	134	349	419	240	249	245	41
272	194	360	164	130	323	217	298	314	288	41
371	236	402	284	202	359	396	584	647	635	41
312	197	406	202	154	336	486	236	243	240	41
348	233	383	213	158	344	190	237	241	236	41
359	232	396	414	288	368	367	244	271	250	41
238	167	365	187	143	335	198	242	247	239	41
233	155	385	217	154	360	491	624	705	697	41
196	119	421	194	154	322	1023	233	257	240	41
221	153	369	168	131	328	580	591	691	685	41
327	219	382	209	161	333	0	231	248	239	41
343	220	398	241	181	342	206	241	259	239	41
364	231	404	233	169	353	354	237	252	239	41
233	154	389	163	135	309	467	570	648	641	41
236	175	345	243	200	311	165	233	247	233	41
357	239	382	205	158	332	354	248	268	255	41
435	248	449	332	240	354	479	246	301	258	41
291	188	398	188	140	344	0	240	248	229	41
251	177	362	149	121	315	449	507	587	578	41
381	221	442	206	141	372	368	258	280	269	41
213	158	346	176	139	324	603	613	716	709	41
291	198	376	186	137	348	368	289	330	313	41
222	158	359	288	213	346	449	644	715	706	42
300	201	381	228	167	350	0	235	251	231	42
224	157	364	150	122	316	1023	244	302	286	42
298	201	379	199	157	324	154	422	389	361	42
252	163	394	239	183	334	459	669	741	733	42
257	176	375	203	160	326	536	564	659	651	42
397	256	397	233	172	346	149	238	246	235	42
173	110	405	154	121	325	293	252	264	255	42
360	235	393	248	182	348	368	238	257	240	42
294	199	378	178	139	328	289	237	254	238	42
[truncated: 49,421 more rows]
