# Supplementary material for: The coordinated action of UFMylation and the RQC pathways clears arrested polypeptides at the ER
Source: EMBO J. 2026 Mar 25;45(9):3252–75. doi: 10.1038/s44318-026-00753-9 (PMC13144351; doi:10.1038/s44318-026-00753-9)
Supplement: Supplementary file 5 — Source data Fig. 2 [file 44318_2026_753_MOESM5_ESM.zip › Figure 2/2B+C/siASCC3_ERK0.csv]

FSC-A	FSC-H	FSC-W	SSC-A	SSC-H	SSC-W	PE-Texas Red-A / FITC-A	FITC-A	PE-A	PE-Texas Red-A	Time
269	175	395	191	146	335	1023	353	768	765	0
309	205	386	186	133	357	454	258	367	354	0
226	156	371	241	180	342	489	334	550	539	0
331	227	373	193	149	332	135	244	266	250	0
322	198	416	234	173	346	507	381	606	597	0
253	171	378	185	143	332	1023	321	795	792	0
292	201	372	153	119	329	1023	233	268	262	0
322	215	384	205	153	342	661	251	374	360	0
191	135	362	151	118	328	675	327	576	569	0
186	134	355	162	134	310	801	279	497	497	0
396	245	414	238	173	351	380	587	749	745	0
340	224	389	205	148	353	897	314	587	584	0
255	178	367	213	167	328	787	365	638	632	0
214	155	354	180	142	325	700	327	582	573	0
269	186	370	160	130	315	582	388	630	621	0
350	218	412	273	203	343	969	421	714	707	0
253	180	360	184	142	331	565	487	709	703	0
335	230	373	282	224	322	1023	295	604	602	0
257	183	360	185	151	314	1023	375	699	695	1
253	182	355	200	168	305	648	399	650	643	1
362	226	410	228	163	358	0	230	260	235	1
393	260	387	310	241	329	989	266	502	483	1
285	206	355	238	191	319	634	387	637	630	1
288	203	364	144	110	335	643	451	692	687	1
374	227	422	256	191	343	219	234	259	239	1
197	138	365	179	148	311	522	339	559	553	1
323	217	382	276	204	347	1023	532	869	867	1
278	199	358	150	117	330	378	420	606	600	1
206	148	355	234	185	323	391	463	649	641	1
258	181	366	173	143	310	581	422	660	652	1
218	160	350	144	113	328	471	379	598	587	1
404	246	420	276	203	348	1023	585	936	933	1
316	216	374	220	170	331	82	238	262	237	1
242	159	388	194	151	329	803	385	658	655	1
298	206	370	183	144	326	673	380	636	629	1
280	194	370	191	144	339	828	643	882	876	1
276	197	358	152	119	326	123	237	241	239	1
279	209	342	180	140	329	229	336	458	442	1
164	130	322	103	92	284	675	270	453	446	1
219	144	390	231	192	309	623	330	565	564	1
215	153	360	155	119	333	304	488	642	635	1
272	192	364	167	132	323	883	282	526	518	1
343	230	383	220	168	336	369	459	632	631	1
278	190	375	149	115	331	56	242	243	238	1
237	174	349	195	152	329	756	390	657	653	1
270	196	353	288	236	313	398	475	656	654	1
281	192	375	189	145	333	626	299	520	514	1
413	255	415	385	255	387	251	468	609	594	1
252	188	343	129	113	293	237	238	257	249	1
244	176	354	192	153	320	462	293	475	459	1
261	177	377	198	151	335	410	398	593	588	1
283	184	392	164	124	338	488	492	696	691	1
223	162	353	191	155	315	764	351	620	614	1
223	163	352	199	164	310	426	363	568	556	1
380	230	422	338	234	370	1023	419	772	766	1
285	174	420	298	169	451	492	278	452	432	1
211	145	374	134	102	336	962	371	664	661	1
261	191	349	205	171	306	498	640	830	821	1
212	153	354	161	127	323	358	362	537	534	1
269	186	370	253	196	331	1023	363	785	781	1
332	211	402	217	161	346	1023	282	571	567	1
226	147	393	247	197	321	1023	364	772	768	1
224	162	355	269	215	321	546	303	519	502	1
294	208	363	160	130	315	566	387	619	616	1
244	169	369	175	133	337	594	280	467	462	1
280	188	382	183	144	327	551	415	646	639	1
218	163	341	212	186	291	759	376	643	639	1
224	150	382	195	152	328	330	402	569	566	2
236	165	365	264	213	318	583	325	558	547	2
250	179	358	154	119	330	464	388	598	594	2
240	171	360	150	120	320	578	352	582	582	2
338	222	390	246	189	333	404	295	454	447	2
217	161	346	180	149	309	728	273	483	469	2
407	244	427	279	167	429	344	473	646	635	2
436	272	410	330	245	346	490	415	632	626	2
378	241	402	222	155	366	71	239	253	237	2
243	177	351	278	211	337	1023	388	702	698	2
287	196	374	188	136	355	694	233	266	244	2
322	204	405	299	202	379	493	602	787	786	2
433	271	410	289	213	346	244	238	269	250	2
316	204	397	308	233	338	894	305	576	569	2
247	169	374	141	111	327	326	474	636	630	2
272	197	353	236	185	326	596	396	641	631	2
258	190	349	216	163	339	475	251	340	326	2
227	148	393	206	166	318	873	340	621	617	2
506	301	431	469	288	417	462	301	496	476	2
235	161	374	177	144	315	168	235	246	238	2
299	198	387	198	157	322	442	291	459	449	2
175	133	337	84	74	293	840	248	371	369	2
334	202	424	342	150	583	711	420	674	672	2
255	172	378	125	100	318	147	244	265	251	2
362	227	408	258	191	346	419	237	283	255	2
256	182	359	281	204	353	1023	513	824	822	2
236	172	352	194	152	327	171	298	360	348	2
262	178	377	192	151	326	171	236	248	240	2
368	227	415	325	240	346	808	427	699	692	2
257	180	365	129	103	321	217	252	285	279	2
272	182	382	190	146	332	482	327	534	527	2
286	202	362	182	142	328	325	505	663	657	2
318	197	414	265	191	355	454	524	713	710	2
269	193	357	228	187	312	575	414	645	643	2
221	154	367	166	135	314	983	328	617	615	2
268	190	360	196	147	340	987	331	625	620	2
497	282	450	286	197	372	499	567	761	757	2
348	231	386	306	234	334	148	237	262	241	2
298	189	404	187	140	342	496	235	266	249	2
232	174	343	144	119	310	416	264	367	366	2
347	222	401	320	241	340	142	241	279	246	2
346	217	409	368	261	361	440	465	663	657	2
269	189	365	159	126	323	599	400	635	635	2
244	170	369	283	230	316	693	346	602	597	2
219	155	361	189	160	302	236	268	342	321	2
282	202	357	205	160	329	580	385	621	617	2
282	193	374	171	141	311	603	370	614	606	2
360	240	384	363	262	355	670	419	671	665	2
282	185	390	208	167	317	835	305	565	561	2
194	128	390	167	136	315	741	268	465	452	2
265	171	396	242	177	350	1023	405	704	703	2
326	234	356	248	203	313	507	380	604	596	2
247	171	371	155	119	333	650	377	627	622	2
254	181	360	176	141	321	555	342	569	565	2
225	161	358	161	127	323	1023	386	703	699	2
351	223	404	222	162	351	518	286	470	458	3
209	147	364	209	170	315	587	366	603	599	3
237	158	383	162	122	341	1023	374	686	683	3
300	215	358	230	169	347	467	349	560	552	3
268	181	379	278	216	330	430	318	504	498	3
228	166	351	140	113	318	575	310	525	522	3
270	188	368	168	138	312	579	335	565	561	3
224	148	388	180	144	321	1023	448	757	757	3
277	203	349	162	135	308	711	403	660	657	3
229	158	371	162	130	319	570	366	595	596	3
249	182	351	210	173	311	321	281	405	385	3
236	171	353	167	132	324	440	290	460	447	3
449	270	425	241	168	367	72	245	256	242	3
226	157	369	181	139	333	431	427	629	621	3
275	170	414	257	181	363	571	424	656	651	3
403	261	395	319	246	332	627	417	660	655	3
307	221	355	360	268	344	632	269	438	434	3
211	148	365	180	145	318	764	396	659	659	3
236	167	360	124	96	328	443	457	655	650	3
300	206	373	216	165	335	608	314	543	536	3
301	211	365	168	128	337	398	247	311	295	3
284	198	368	193	152	325	1023	473	882	881	3
244	173	360	247	201	315	652	379	635	625	3
405	250	414	365	246	379	153	237	246	240	3
309	206	383	147	113	333	376	407	593	587	3
222	157	362	170	136	321	525	333	558	546	3
530	323	420	319	198	413	267	329	474	452	3
244	175	358	194	154	323	308	249	308	288	3
262	184	365	189	150	322	1001	422	717	712	3
254	169	383	203	153	339	68	297	312	280	3
298	194	393	289	217	341	566	407	640	635	3
269	196	351	167	134	319	524	412	639	631	3
208	150	355	180	142	326	389	340	529	518	3
212	157	346	244	186	335	390	339	528	516	3
283	198	367	237	188	323	532	433	660	651	3
228	159	366	200	161	318	903	359	649	642	3
265	189	359	188	149	323	931	298	574	562	3
227	161	361	144	115	322	635	329	575	564	3
202	144	359	184	151	312	446	285	444	437	3
345	198	445	353	190	476	789	336	608	599	3
370	242	391	275	201	349	293	346	501	488	3
246	166	378	212	160	339	1023	416	743	735	3
419	245	438	348	246	362	177	239	267	246	3
264	178	379	137	111	317	378	466	646	640	3
447	280	409	363	262	354	684	275	480	466	3
316	234	346	198	153	330	294	301	442	417	3
281	202	356	197	153	330	327	451	617	611	3
253	170	383	191	149	327	455	455	658	652	3
245	163	384	312	251	319	638	423	665	663	3
181	132	351	166	127	336	575	309	524	521	3
292	196	381	242	188	330	1023	255	478	476	3
237	166	365	229	175	335	429	442	641	634	3
222	159	357	209	179	299	720	351	612	607	4
254	169	384	191	147	333	435	546	731	725	4
199	145	351	155	120	330	86	322	334	316	4
225	153	377	183	135	347	999	363	666	658	4
268	154	446	299	232	330	449	330	536	522	4
259	182	364	171	134	327	1023	342	643	640	4
258	194	340	181	144	321	229	254	301	288	4
212	145	375	198	147	343	1023	369	681	673	4
301	212	363	189	140	346	538	315	532	523	4
236	175	347	246	202	312	613	270	453	433	4
248	174	365	213	171	318	656	264	444	422	4
220	161	350	162	136	305	703	330	583	578	4
185	103	462	234	181	331	541	477	695	690	4
287	198	372	148	113	335	71	236	243	235	4
387	241	411	370	271	349	848	443	716	711	4
214	153	358	174	134	332	363	392	571	568	4
475	290	419	412	277	380	527	443	661	659	4
419	260	413	422	309	349	338	543	699	694	4
226	160	363	162	124	334	144	245	267	253	4
219	168	333	193	159	311	722	386	649	644	4
288	199	370	209	158	340	165	239	260	244	4
198	136	371	199	155	329	1023	340	672	668	4
297	216	352	145	113	329	433	474	661	662	4
269	180	383	349	273	326	220	244	289	262	4
249	172	370	181	145	318	733	311	568	555	4
292	209	359	202	156	331	695	326	576	571	4
393	246	408	428	297	368	345	483	649	644	4
244	176	354	186	140	341	486	300	490	481	4
261	183	366	188	146	329	825	325	594	590	4
444	246	462	293	166	452	217	279	367	338	4
267	184	372	227	171	340	356	489	657	653	4
198	139	365	225	184	312	1023	485	837	836	4
387	247	402	233	167	356	563	465	687	684	4
273	183	381	171	132	332	560	479	699	695	4
227	153	378	174	136	327	588	333	568	561	4
247	172	368	168	133	323	687	342	594	590	4
262	180	372	187	150	319	411	345	545	531	4
240	171	358	209	167	320	451	333	535	526	4
244	174	359	171	138	318	596	349	583	582	4
410	240	436	409	289	362	991	522	796	791	4
268	192	358	219	174	323	435	427	626	622	4
569	328	444	447	272	421	376	431	620	609	4
376	228	422	226	160	362	95	238	253	238	4
235	168	358	172	138	319	350	313	466	462	4
336	208	413	219	154	365	584	565	773	772	4
233	165	363	200	156	328	728	322	580	571	4
258	194	340	212	169	321	321	372	535	531	4
184	115	408	212	160	339	447	482	676	673	4
247	175	362	177	142	319	796	350	624	617	4
232	170	349	187	167	287	436	363	567	560	4
229	158	371	207	157	336	818	331	600	598	4
367	228	411	301	219	351	726	433	688	685	4
254	187	348	216	173	319	1023	370	722	719	4
241	163	379	183	144	325	848	445	714	713	4
305	209	373	181	142	326	546	239	280	277	4
408	253	412	386	273	363	194	240	294	250	4
345	207	427	227	158	369	572	440	670	665	5
250	181	353	241	199	311	963	391	686	680	5
207	150	352	155	131	301	814	308	568	562	5
241	169	366	203	149	349	324	400	572	561	5
513	294	446	489	294	425	727	467	717	714	5
257	178	371	174	133	333	258	449	586	580	5
226	168	343	215	175	315	552	385	622	611	5
249	176	362	132	101	335	450	257	361	350	5
214	149	368	125	98	327	136	270	286	287	5
317	217	373	162	124	335	83	240	246	239	5
219	155	361	138	110	321	927	358	645	644	5
254	176	369	155	119	333	657	329	575	568	5
299	204	375	199	156	326	968	379	676	670	5
273	192	363	196	157	320	703	351	606	604	5
296	194	390	181	144	321	84	239	247	238	5
332	220	387	252	176	366	509	462	674	671	5
263	187	360	217	170	327	491	435	651	644	5
217	154	361	172	145	305	1023	231	257	248	5
369	226	418	305	224	349	593	392	634	626	5
244	169	370	211	161	335	504	388	612	604	5
247	168	376	190	147	331	561	401	636	629	5
345	232	381	337	255	338	491	377	600	589	5
271	198	351	180	148	312	95	274	286	275	5
230	161	366	161	128	322	1023	384	725	721	5
311	199	399	275	193	364	607	310	538	529	5
414	249	425	267	175	389	1023	384	690	695	5
217	153	361	162	131	317	238	307	421	402	5
266	188	362	161	124	334	660	384	635	631	5
261	183	366	167	123	347	511	267	413	399	5
380	234	415	221	159	356	169	240	253	248	5
320	218	376	265	207	328	374	433	625	611	5
304	206	378	252	189	342	230	347	471	457	5
227	163	356	149	124	308	568	332	563	555	5
280	190	376	174	134	332	590	234	250	249	5
165	105	402	214	170	323	596	401	638	636	5
357	221	414	275	206	342	376	236	264	249	5
204	148	353	175	143	313	894	345	631	626	5
254	185	351	221	180	314	615	279	469	464	5
397	243	418	327	238	351	574	457	685	680	5
197	135	376	154	125	316	440	395	598	594	5
268	183	375	190	151	322	1001	394	687	687	5
224	161	355	176	141	320	386	372	570	555	5
183	133	351	161	140	296	516	629	820	815	5
224	153	374	215	171	322	510	355	588	570	5
225	160	360	168	137	313	755	349	612	610	5
306	219	358	196	154	326	295	353	507	498	5
240	166	371	169	133	326	1023	365	753	750	5
390	246	406	252	181	357	608	493	721	715	5
231	155	381	206	149	353	287	388	551	534	5
265	175	387	163	125	333	236	506	627	621	5
197	149	339	137	113	311	255	331	455	449	5
269	188	366	201	158	327	1023	401	711	706	6
405	251	413	242	175	354	562	420	652	645	6
267	196	349	173	132	335	481	512	710	706	6
216	147	376	149	120	318	990	366	665	660	6
320	216	379	243	182	342	167	357	442	428	6
314	189	427	404	289	358	622	488	720	714	6
298	200	382	260	199	335	413	406	608	597	6
164	125	338	110	89	317	812	302	560	552	6
242	173	358	137	107	327	309	450	604	603	6
343	223	394	226	168	344	87	243	251	242	6
442	253	447	395	217	467	575	330	565	553	6
248	164	389	167	126	340	562	352	587	578	6
398	263	387	358	282	326	323	249	335	292	6
243	168	371	182	141	331	588	336	572	564	6
444	263	431	447	323	354	260	601	724	717	6
610	340	460	533	338	404	218	245	307	264	6
301	213	362	157	119	338	64	237	244	235	6
280	190	378	238	182	334	677	361	621	611	6
249	156	409	251	192	336	964	417	705	703	6
265	188	361	162	130	319	695	277	485	472	6
246	189	332	179	147	312	541	398	626	622	6
277	198	358	193	150	329	1023	402	713	706	6
245	174	362	162	126	330	56	241	250	237	6
261	181	369	192	151	325	204	451	562	553	6
270	190	363	225	175	329	875	366	648	646	6
195	143	350	173	142	313	719	340	595	594	6
251	187	343	190	158	308	649	384	635	629	6
447	258	444	329	228	369	97	242	251	243	6
530	364	373	343	266	330	587	342	583	571	6
243	176	353	200	161	318	411	358	558	547	6
233	170	352	143	119	308	342	518	676	673	6
279	191	373	218	177	316	403	451	642	635	6
298	196	389	361	283	326	666	554	781	776	6
229	165	357	177	142	319	642	376	627	620	6
234	168	355	135	112	308	452	301	485	474	6
220	140	402	198	155	327	71	240	248	238	6
381	244	400	233	175	341	657	313	552	544	6
312	203	394	207	155	342	458	262	389	370	6
408	251	416	210	148	364	894	353	636	635	6
272	183	382	181	134	347	707	385	648	640	6
265	189	359	204	159	329	473	301	492	481	6
609	350	446	436	262	426	677	507	742	739	6
261	187	357	175	133	338	391	235	245	248	6
235	171	351	134	107	320	720	402	661	658	6
217	163	340	286	237	309	647	375	630	620	6
200	149	345	151	125	310	552	342	569	564	6
243	175	355	185	143	332	509	438	655	650	6
347	226	393	193	146	339	1023	242	387	361	6
307	207	380	206	160	330	569	237	278	265	6
236	158	382	172	137	323	647	339	591	579	6
389	248	401	269	199	346	579	248	353	331	7
202	149	347	153	123	319	320	269	393	353	7
415	253	419	377	267	361	293	239	301	255	7
265	177	383	150	116	329	571	319	547	536	7
330	247	342	297	228	333	499	389	609	603	7
266	186	366	162	128	323	415	419	614	610	7
255	172	379	160	124	331	241	235	251	240	7
220	163	347	147	117	320	720	374	632	632	7
294	209	361	220	171	329	260	389	537	523	7
203	154	337	185	163	291	571	323	549	543	7
328	212	396	270	191	361	744	316	577	565	7
267	178	384	211	158	342	668	291	522	504	7
197	146	345	171	141	311	333	420	591	584	7
294	192	392	178	137	333	308	236	267	248	7
407	246	422	183	139	338	499	248	349	316	7
235	178	338	184	150	313	312	290	403	402	7
235	173	347	173	137	324	463	330	533	526	7
346	227	390	217	161	344	451	335	542	530	7
255	182	360	169	130	331	449	492	686	682	7
260	189	352	170	136	321	515	368	598	586	7
239	171	357	133	101	338	270	234	251	240	7
227	158	367	209	164	326	638	422	662	662	7
247	169	375	149	117	326	132	236	247	238	7
229	165	355	166	133	320	458	325	530	517	7
269	180	384	165	129	328	70	237	247	236	7
408	268	390	334	237	361	578	556	766	763	7
231	156	378	164	127	332	956	445	731	726	7
241	164	377	160	127	322	717	343	603	597	7
238	171	357	215	159	345	1023	370	674	669	7
196	152	330	208	186	286	558	371	605	598	7
232	171	346	171	140	313	545	329	553	545	7
231	166	355	179	146	315	392	402	596	587	7
344	222	396	250	183	349	792	298	547	540	7
285	199	366	166	132	321	347	499	666	659	7
246	179	352	205	164	319	1023	399	720	713	7
193	159	311	182	153	304	314	237	283	252	7
354	234	388	374	281	341	830	316	586	579	7
215	150	366	196	153	328	757	376	645	639	7
287	195	377	198	156	325	587	370	608	603	7
347	218	407	266	202	338	774	297	543	537	7
275	192	367	178	139	327	798	359	634	628	7
190	138	353	158	129	312	1023	356	667	661	7
296	210	360	176	141	319	393	463	651	642	7
238	168	362	207	167	317	597	361	604	596	7
254	184	353	164	134	314	118	279	307	292	7
233	169	352	171	137	318	196	251	307	273	7
433	269	413	330	239	353	640	455	692	690	7
217	151	367	180	139	331	670	354	609	601	7
213	152	359	192	150	328	1023	332	702	701	7
306	206	380	322	254	325	1023	378	736	733	7
213	147	370	162	120	345	711	292	530	514	8
167	124	345	178	159	287	780	319	573	575	8
225	146	394	215	169	326	805	388	664	658	8
205	145	361	163	131	319	567	256	386	369	8
273	201	347	186	155	307	537	363	589	585	8
254	180	363	168	138	312	531	392	622	614	8
242	171	364	140	107	334	649	268	433	435	8
242	178	348	116	93	322	223	396	517	510	8
266	182	373	155	119	332	1023	399	702	701	8
218	176	317	291	244	305	309	334	493	478	8
238	172	354	212	163	334	571	369	615	599	8
250	181	353	131	104	323	374	422	607	600	8
211	164	329	195	166	300	205	277	345	328	8
243	169	368	219	172	325	390	370	564	554	8
261	183	365	204	160	326	241	348	461	465	8
274	185	379	234	173	346	845	384	664	660	8
253	184	352	174	137	324	622	475	708	703	8
244	174	359	148	115	329	111	285	323	295	8
239	174	350	171	137	319	1023	354	694	688	8
270	191	363	161	128	322	783	340	614	604	8
207	149	356	157	128	313	440	315	513	496	8
248	171	372	142	115	317	392	411	608	596	8
232	163	364	225	175	330	965	308	592	584	8
200	145	354	175	132	339	729	310	556	553	8
255	186	352	179	142	323	431	504	691	687	8
470	262	460	387	226	439	648	442	685	681	8
243	161	386	232	174	342	507	362	585	577	8
371	228	417	229	169	348	257	236	271	244	8
245	182	345	158	136	298	188	256	291	281	8
216	142	388	167	136	314	359	240	276	264	8
173	121	366	192	159	309	653	337	581	578	8
250	172	373	146	114	327	144	267	290	286	8
289	176	421	236	169	357	657	351	602	596	8
244	173	361	179	144	317	608	352	596	587	8
257	185	357	184	148	318	323	234	254	242	8
247	178	355	153	123	318	649	310	547	539	8
230	160	368	147	114	329	484	329	537	530	8
265	180	376	179	139	331	644	370	621	614	8
287	167	441	259	133	498	310	236	266	247	8
209	139	384	180	142	325	411	329	522	509	8
516	312	422	447	267	429	351	243	308	274	8
294	201	375	199	145	352	113	433	480	458	8
295	207	365	231	180	328	122	237	248	239	8
234	169	354	124	100	316	301	268	376	343	8
227	164	354	218	172	324	569	316	538	530	8
238	183	333	186	155	308	581	671	872	866	8
218	162	345	157	129	311	794	404	674	671	8
322	213	386	212	162	335	103	234	257	235	8
240	164	374	262	175	382	198	237	252	244	8
280	192	374	216	163	339	263	422	567	558	8
268	172	397	236	175	346	685	437	687	683	8
310	214	370	206	156	338	150	477	548	539	8
227	161	362	237	183	332	530	420	650	639	8
205	141	372	247	188	336	1023	374	691	688	8
336	189	455	324	186	446	972	441	726	724	8
229	168	348	184	146	324	160	271	305	298	8
242	151	412	250	190	338	413	520	703	696	9
256	184	357	185	145	328	461	398	610	602	9
256	169	388	233	165	362	343	430	606	597	9
194	150	332	125	105	307	512	387	606	605	9
274	200	351	161	125	328	552	341	571	563	9
243	177	351	161	134	306	1023	371	691	684	9
215	145	379	129	103	320	561	359	593	586	9
216	155	357	190	170	287	742	370	637	631	9
333	217	394	333	256	333	1023	562	871	868	9
333	225	378	235	187	322	613	287	490	484	9
286	197	371	206	167	316	1010	424	716	715	9
371	226	421	270	190	364	119	240	256	243	9
230	163	362	172	139	317	433	300	486	466	9
209	145	370	193	153	322	579	388	625	620	9
286	190	385	187	153	313	317	246	293	280	9
406	248	418	420	295	364	506	425	649	638	9
265	192	353	144	112	329	329	439	597	600	9
259	182	366	202	158	329	381	395	581	577	9
225	159	362	149	125	304	1023	235	350	326	9
237	162	374	176	138	326	581	366	607	598	9
219	144	389	142	111	328	355	440	616	610	9
256	177	370	212	170	319	432	411	613	607	9
262	186	361	211	165	327	1023	350	676	671	9
287	193	380	196	162	310	540	454	674	670	9
226	175	330	270	212	325	243	235	265	241	9
293	188	398	164	123	342	448	386	594	587	9
275	199	354	178	144	316	635	389	638	632	9
251	175	367	198	160	316	705	354	613	608	9
357	235	389	177	139	325	148	237	249	240	9
354	229	396	274	201	349	443	366	573	565	9
495	285	445	384	259	380	150	238	269	242	9
262	186	360	276	222	318	614	384	627	623	9
361	202	456	452	266	435	621	355	594	594	9
232	162	367	166	132	321	448	357	572	556	9
160	112	365	155	134	296	667	316	554	552	9
304	223	349	203	159	327	264	369	512	503	9
237	162	375	189	149	325	1023	271	546	532	9
361	220	420	371	241	393	259	527	658	650	9
640	365	450	618	325	487	268	240	305	258	9
393	238	423	329	224	376	261	269	361	333	9
261	184	364	159	130	312	639	381	624	625	9
187	137	350	196	167	300	254	415	552	546	9
381	247	394	320	239	343	265	239	272	252	9
278	196	363	209	168	318	561	384	619	612	9
278	193	368	164	128	328	147	236	251	239	9
247	166	381	172	131	337	1023	420	726	723	9
305	209	374	215	169	326	606	441	676	673	9
236	164	367	202	157	331	1023	440	758	757	9
229	162	362	120	95	324	656	435	679	677	9
236	169	357	196	142	354	405	375	579	564	9
274	173	407	178	135	337	417	471	662	656	10
258	181	365	162	127	326	912	387	675	670	10
279	190	376	170	131	333	1023	476	791	787	10
235	170	354	178	138	331	901	361	653	645	10
377	218	444	272	186	375	350	237	273	251	10
272	188	371	166	129	328	720	418	676	672	10
245	181	346	172	144	307	1023	354	664	661	10
350	244	367	212	169	322	462	236	264	254	10
267	168	408	208	150	357	471	314	513	503	10
269	192	359	119	93	327	434	233	243	238	10
363	232	401	193	144	343	95	239	244	240	10
224	175	328	232	204	291	561	476	694	693	10
393	244	413	309	215	367	433	474	666	663	10
387	215	461	406	236	440	609	408	652	644	10
489	270	464	533	313	436	583	481	709	701	10
264	193	351	187	154	312	449	459	659	654	10
262	189	355	155	117	340	1023	232	250	243	10
411	245	430	259	184	361	578	233	257	245	10
274	181	388	176	132	341	205	241	262	253	10
257	171	385	169	129	335	856	421	699	694	10
332	215	396	224	163	351	186	236	254	241	10
235	168	358	246	197	319	759	329	583	585	10
208	148	359	114	93	315	0	231	237	237	10
275	199	354	190	148	328	486	522	715	716	10
527	321	420	509	355	367	258	249	336	279	10
226	166	348	221	186	304	283	253	303	295	10
268	187	367	135	109	318	595	324	552	549	10
349	219	407	253	198	328	345	562	718	712	10
305	196	398	308	230	342	791	234	281	252	10
383	254	387	298	218	350	698	365	623	619	10
389	245	407	262	182	368	127	237	255	239	10
228	157	371	132	104	325	1023	462	762	758	10
291	197	378	229	174	338	165	330	402	391	10
254	171	382	128	101	326	186	275	317	315	10
335	204	421	322	246	335	119	238	254	240	10
227	161	360	176	139	324	261	420	566	554	10
286	209	349	163	133	314	169	236	253	241	10
298	194	393	206	152	348	526	320	530	528	10
352	220	410	256	187	350	186	237	271	243	10
318	204	399	177	133	341	663	445	685	685	10
254	169	386	210	159	337	1023	349	688	682	10
301	210	367	225	171	337	502	284	455	451	10
247	172	368	202	159	325	586	389	631	623	10
361	232	398	217	165	336	540	312	537	518	10
216	150	370	134	106	323	653	360	611	606	10
356	218	418	440	298	378	284	505	648	642	10
244	176	356	141	113	322	777	306	551	554	10
289	198	373	158	120	338	667	388	644	636	10
266	189	360	182	146	320	566	347	584	573	10
224	161	356	206	167	316	164	272	307	302	10
273	187	374	175	132	341	0	229	252	241	10
225	161	359	194	155	320	673	282	478	483	10
240	156	395	201	156	330	632	298	513	512	10
229	182	321	231	194	306	297	356	502	503	10
242	174	356	135	107	323	322	336	497	487	10
383	244	402	240	185	331	765	344	613	606	11
267	194	353	178	144	317	593	367	607	601	11
380	229	425	234	159	377	229	236	251	242	11
215	157	349	220	170	331	707	370	628	626	11
321	211	389	220	165	342	807	335	611	601	11
264	188	358	163	127	329	566	386	615	615	11
180	119	389	226	180	321	513	346	569	560	11
204	154	340	174	148	301	1023	334	654	647	11
222	157	362	165	135	313	679	370	626	620	11
227	151	386	200	155	331	658	361	612	608	11
265	184	368	256	207	317	424	383	589	578	11
346	229	386	238	178	342	644	235	281	257	11
276	186	381	193	150	330	379	308	481	464	11
288	188	392	202	151	343	573	446	679	670	11
253	168	386	210	161	335	420	429	624	620	11
178	134	340	154	142	277	0	231	248	232	11
266	191	356	139	110	323	190	369	470	459	11
195	135	369	146	114	327	696	383	640	637	11
258	184	359	186	153	311	54	244	250	238	11
329	203	416	190	136	358	204	238	251	246	11
320	225	365	204	150	347	149	237	267	241	11
409	272	384	380	277	352	474	270	423	400	11
414	249	426	385	231	426	364	332	506	497	11
253	173	374	162	127	326	328	387	565	550	11
279	202	354	153	118	332	216	470	590	577	11
348	224	398	301	202	381	700	255	406	387	11
229	174	337	274	223	314	424	395	595	590	11
253	178	364	194	152	326	415	418	614	609	11
260	181	369	172	137	322	577	399	633	630	11
307	207	380	225	173	331	608	323	560	550	11
332	247	345	282	219	329	1011	562	827	827	11
239	166	369	151	116	334	457	396	613	600	11
261	170	393	226	189	306	228	605	709	706	11
268	185	372	325	256	325	905	397	686	679	11
401	267	385	372	272	350	237	311	440	408	11
266	180	378	229	177	330	1023	392	760	761	11
231	157	376	190	150	324	588	387	628	621	11
224	156	367	225	179	322	1023	374	688	684	11
268	196	350	209	170	315	143	238	259	241	11
272	191	365	155	123	323	132	239	274	243	11
314	211	381	261	203	329	299	355	510	502	11
259	175	379	192	147	333	600	376	620	612	11
197	137	368	133	109	314	658	346	602	590	11
402	253	408	330	216	391	411	339	536	522	11
270	188	368	183	150	313	901	291	552	543	11
275	194	362	163	124	336	429	500	687	684	11
251	168	382	183	146	322	545	389	618	614	11
230	166	355	204	165	317	421	399	599	593	11
225	154	373	155	123	322	807	279	511	499	11
185	129	368	141	114	318	649	329	572	567	12
297	205	371	212	167	324	737	266	457	444	12
295	195	387	189	149	324	1023	404	776	770	12
234	170	351	204	167	313	740	319	576	569	12
178	120	379	175	151	298	459	469	667	665	12
281	196	366	180	139	333	696	319	572	560	12
304	220	353	206	163	325	373	462	643	635	12
241	174	355	177	140	323	627	369	623	610	12
248	171	371	179	144	319	562	356	589	583	12
208	150	355	239	195	313	384	277	404	395	12
262	172	391	223	177	323	397	433	624	617	12
280	199	360	193	149	332	380	300	466	449	12
182	126	371	157	127	317	113	236	249	237	12
285	194	375	158	123	329	461	502	699	693	12
234	157	381	182	143	327	796	367	640	636	12
228	161	364	177	143	317	292	344	495	485	12
248	181	351	139	109	326	383	237	263	253	12
217	146	379	150	119	322	367	430	605	605	12
252	175	369	231	181	328	354	247	315	291	12
313	222	361	383	302	325	237	237	275	246	12
216	168	330	152	125	311	0	230	256	241	12
314	208	385	220	162	348	449	602	781	777	12
310	222	357	142	110	329	314	251	326	297	12
496	301	423	418	290	369	241	254	309	290	12
359	234	393	229	178	329	717	347	607	602	12
202	136	380	184	142	332	1023	368	708	705	12
253	168	384	215	173	319	724	320	576	568	12
286	208	351	223	176	325	1023	383	766	765	12
259	184	359	159	123	330	446	612	787	785	12
350	227	395	339	241	360	533	346	580	565	12
207	153	346	163	140	298	780	371	639	638	12
304	215	362	191	147	333	122	288	325	304	12
543	300	463	532	292	466	496	400	619	613	12
225	168	343	199	161	316	510	346	572	559	12
198	131	387	193	154	322	1023	356	665	658	12
375	242	397	304	211	369	205	238	268	246	12
225	156	369	155	121	328	804	323	590	584	12
248	168	379	210	168	320	771	331	597	591	12
198	136	372	200	161	318	356	414	603	587	12
252	187	345	163	127	328	290	453	603	598	12
257	177	370	165	130	326	708	354	619	609	12
242	174	356	162	132	313	822	334	609	602	12
350	226	398	225	168	342	490	238	277	268	12
267	179	382	178	138	330	559	233	258	244	12
251	190	338	128	102	321	305	374	538	527	12
257	184	357	193	152	324	552	370	601	596	12
228	154	379	170	128	342	597	390	636	626	12
429	262	420	283	197	367	83	243	262	241	13
326	180	464	332	201	423	925	425	706	705	13
154	119	331	136	125	278	692	343	600	593	13
232	167	357	151	121	320	828	311	573	570	13
234	159	376	175	137	326	330	354	523	514	13
218	151	369	263	219	307	526	314	524	517	13
260	180	370	253	217	299	660	379	632	626	13
230	166	354	213	158	345	445	384	595	585	13
445	272	420	289	205	360	268	340	487	468	13
422	254	425	194	129	386	155	240	268	245	13
227	149	391	222	172	332	567	326	556	545	13
342	212	413	231	173	341	170	350	429	421	13
234	166	361	197	160	315	389	434	621	616	13
221	149	381	193	150	329	812	333	608	599	13
274	189	371	171	134	326	1023	331	731	726	13
314	208	385	304	227	343	558	358	596	585	13
234	174	344	176	144	314	570	400	634	629	13
438	273	410	337	250	345	186	273	340	313	13
261	177	377	209	166	322	748	364	633	625	13
236	166	364	211	167	324	459	298	485	470	13
246	164	384	229	178	329	592	321	552	543	13
198	143	354	165	140	302	243	235	249	241	13
226	162	356	196	155	325	277	422	568	564	13
200	145	355	188	149	324	307	276	384	366	13
345	206	429	323	239	347	312	523	675	667	13
297	218	348	202	155	333	1023	351	836	834	13
248	175	362	166	137	311	820	347	624	617	13
253	178	364	123	95	333	448	497	689	685	13
407	253	411	253	181	358	654	275	465	459	13
341	227	384	260	200	333	699	463	712	706	13
249	169	377	234	184	325	516	419	645	635	13
231	164	360	171	139	314	407	386	588	576	13
167	123	348	168	151	284	380	314	495	475	13
253	167	389	195	160	312	1023	341	646	640	13
370	221	429	324	215	386	500	388	610	603	13
380	232	420	197	145	348	479	261	381	372	13
199	144	352	99	80	316	61	238	234	236	13
273	192	365	152	121	323	499	467	676	673	13
229	161	364	168	133	324	592	355	597	588	13
220	170	333	212	173	314	819	332	606	599	13
243	172	361	243	194	320	351	432	610	601	13
223	156	366	174	139	320	680	525	756	755	13
215	140	393	191	156	315	721	415	675	669	13
506	313	413	380	276	352	273	494	632	627	14
236	168	360	190	152	319	1023	339	701	694	14
413	268	394	323	249	332	465	306	509	487	14
231	167	353	188	149	322	571	376	612	606	14
246	169	373	130	100	331	65	237	249	236	14
255	182	357	165	136	311	512	293	486	474	14
229	166	353	194	155	320	247	354	489	476	14
336	220	391	216	154	359	1023	391	840	839	14
217	154	359	168	131	328	1023	332	735	729	14
349	231	387	252	185	349	708	325	574	572	14
382	232	422	268	186	369	328	239	272	258	14
261	159	420	254	184	354	925	477	748	748	14
232	170	349	187	156	308	1023	406	734	727	14
346	240	369	262	196	342	1007	234	281	258	14
278	201	353	131	103	325	345	334	497	494	14
299	211	363	220	163	346	650	375	628	621	14
365	236	397	338	249	347	212	328	440	420	14
221	148	383	197	156	323	366	240	282	265	14
254	183	357	208	165	324	261	433	569	567	14
282	198	366	240	168	365	211	285	370	347	14
286	199	368	224	180	318	703	308	557	545	14
215	146	377	241	192	322	501	407	626	621	14
249	173	369	209	176	305	394	370	554	555	14
263	193	348	215	168	329	638	331	577	568	14
259	184	360	182	147	317	630	441	682	676	14
263	185	364	187	152	316	1023	366	689	681	14
349	226	396	251	196	328	603	348	586	582	14
195	139	361	191	151	325	248	233	236	235	14
270	187	369	182	145	322	1023	329	676	668	14
358	221	415	285	187	392	369	309	480	463	14
268	193	355	183	145	322	258	282	375	363	14
216	160	346	176	147	305	533	377	602	599	14
239	174	352	176	142	317	655	378	631	625	14
227	155	374	205	164	319	628	336	581	572	14
237	153	397	205	158	331	1023	391	710	703	14
238	157	389	235	176	341	373	441	630	617	14
298	205	372	151	122	317	84	238	247	237	14
288	195	377	250	184	347	320	445	613	602	14
243	172	360	197	159	316	498	343	560	552	14
339	217	401	227	170	342	218	239	271	248	14
221	157	361	176	133	338	483	337	553	541	14
254	167	390	313	254	316	1023	372	710	706	14
272	181	385	140	109	330	251	502	627	625	14
364	251	372	238	176	346	363	236	264	250	14
234	167	360	223	182	314	813	403	678	673	14
231	155	382	147	112	334	843	353	634	627	14
294	192	392	198	154	328	474	409	621	617	14
250	167	384	229	183	319	538	440	661	658	14
194	132	375	174	144	310	387	358	548	539	14
242	184	337	222	182	311	561	364	597	592	15
277	194	364	188	139	345	560	490	705	705	15
221	144	392	174	133	334	705	300	544	530	15
243	184	339	273	218	320	442	370	580	569	15
266	191	357	237	186	327	450	373	582	575	15
197	142	356	173	139	319	383	258	345	335	15
223	166	344	239	190	322	320	443	607	601	15
202	151	342	149	126	304	159	284	333	320	15
262	187	359	242	191	325	715	338	596	591	15
343	224	392	215	163	338	268	322	448	442	15
260	169	394	201	153	336	1023	377	731	727	15
290	205	362	203	157	331	626	376	622	617	15
356	233	391	211	154	351	540	442	663	660	15
269	184	375	223	178	320	734	392	655	651	15
191	140	351	168	137	315	605	340	578	573	15
217	147	377	153	122	321	319	523	671	671	15
230	161	366	157	126	320	181	316	392	383	15
249	175	364	171	132	330	656	381	628	628	15
408	272	384	430	347	317	308	239	295	256	15
331	216	393	210	165	326	838	237	292	281	15
440	264	427	413	271	391	1023	428	738	732	15
216	151	366	144	118	313	482	378	594	589	15
214	167	328	224	193	297	586	368	608	601	15
247	176	361	171	136	323	682	370	628	621	15
269	186	372	189	150	322	115	237	252	239	15
277	180	395	174	130	343	473	663	843	837	15
256	182	360	263	210	319	416	272	403	393	15
259	184	360	193	155	320	473	371	592	579	15
380	230	424	201	139	371	434	232	251	236	15
278	184	388	139	106	337	114	234	249	235	15
199	133	382	170	133	327	508	334	548	543	15
241	162	381	171	129	340	467	333	540	532	15
248	177	358	191	149	328	182	357	445	439	15
184	133	354	205	184	285	529	349	576	567	15
560	320	449	416	272	391	291	246	306	276	15
265	188	362	178	138	331	129	282	315	301	15
219	152	369	141	116	312	460	306	496	486	15
210	157	341	238	187	326	424	345	542	535	15
268	186	369	150	118	325	501	357	571	571	15
268	200	344	291	226	330	1023	377	718	713	15
259	176	376	153	121	324	464	439	648	640	15
259	177	373	262	209	321	750	361	630	623	15
346	227	389	211	158	342	600	233	257	240	15
275	191	368	196	155	324	1023	362	724	721	15
257	179	369	147	113	334	0	228	242	237	15
222	167	340	188	152	317	1023	312	605	599	15
288	224	330	170	140	312	369	506	681	672	15
215	149	371	241	194	318	389	395	588	580	15
325	212	391	238	189	324	290	234	253	240	15
319	208	392	195	143	349	363	418	603	593	15
185	136	350	138	116	305	89	238	245	238	15
213	150	364	160	127	323	438	296	462	459	15
624	351	455	488	307	408	230	245	311	265	15
249	173	367	207	160	331	1023	386	739	735	15
580	343	433	479	282	434	479	368	596	577	15
175	139	323	178	164	278	411	512	694	689	16
151	104	370	175	150	298	812	315	576	573	16
257	175	376	193	152	325	505	379	602	595	16
299	204	375	160	121	340	0	227	244	241	16
262	183	365	197	157	322	394	429	617	612	16
267	182	374	188	146	331	588	368	611	602	16
232	163	364	139	110	324	1023	322	621	616	16
245	176	356	187	156	308	419	242	319	278	16
306	209	374	206	149	353	254	313	442	421	16
301	211	365	211	162	334	1023	388	782	779	16
301	204	378	259	198	335	502	441	660	651	16
403	229	450	336	194	444	330	239	274	259	16
249	179	356	206	164	323	569	249	343	332	16
233	177	337	177	146	310	616	345	582	581	16
266	186	366	137	100	350	1023	270	519	518	16
231	161	369	177	131	346	748	325	586	579	16
387	254	390	275	217	325	547	292	489	480	16
238	168	361	163	132	315	675	336	586	580	16
541	307	451	337	232	372	301	257	340	313	16
210	149	363	174	135	329	687	382	638	634	16
635	407	399	361	274	337	100	290	316	295	16
240	174	352	153	127	310	0	234	238	230	16
246	169	372	233	187	319	567	274	453	437	16
230	162	363	149	115	331	588	406	649	639	16
237	162	376	163	130	320	1023	328	678	674	16
304	215	362	359	293	314	492	233	258	243	16
323	214	387	234	162	369	296	236	253	248	16
306	191	411	243	179	347	369	236	267	249	16
178	124	367	200	162	317	528	350	572	568	16
221	142	398	184	143	328	865	342	626	618	16
271	177	393	252	194	333	489	385	606	597	16
380	241	404	182	136	342	30	242	244	235	16
244	158	395	201	143	359	307	333	485	477	16
230	165	357	219	176	320	533	355	590	575	16
307	196	401	192	140	350	748	600	830	828	16
229	153	382	174	133	333	1023	356	706	704	16
332	214	397	258	184	359	1023	318	623	620	16
288	199	370	163	126	332	1023	232	251	246	16
255	172	380	143	109	335	353	469	643	635	16
255	177	370	171	137	320	508	459	671	668	16
241	165	373	135	106	327	204	514	617	611	16
355	228	398	288	221	334	728	455	708	704	16
222	152	373	173	140	316	920	316	597	590	16
263	190	355	164	136	310	1023	311	754	751	16
256	187	350	237	184	330	606	442	677	673	16
392	237	424	397	280	363	511	260	407	376	16
230	165	357	167	134	317	567	304	521	509	16
182	144	324	188	154	312	178	333	431	405	16
237	159	382	163	128	324	338	347	515	509	16
415	236	449	288	206	358	1023	342	719	721	16
365	230	406	260	185	360	649	260	404	403	16
381	256	381	355	258	352	595	243	352	303	16
349	221	403	265	192	354	840	387	667	661	16
241	160	387	232	175	340	378	434	621	613	16
266	177	385	204	156	335	550	434	656	655	17
280	192	373	185	138	343	197	238	268	246	17
303	215	361	188	151	319	174	239	251	245	17
288	201	366	311	240	332	939	426	711	708	17
249	174	366	169	140	309	641	366	616	609	17
228	167	350	223	176	325	431	392	596	588	17
255	176	371	128	101	325	0	236	236	231	17
276	187	379	170	131	332	1023	432	810	806	17
163	125	334	102	85	308	637	341	580	581	17
228	164	355	162	132	315	343	281	401	393	17
236	162	373	152	121	320	518	335	554	546	17
409	254	413	230	164	359	781	474	729	728	17
229	165	355	196	152	330	654	326	573	564	17
356	216	421	256	192	342	424	242	282	279	17
361	231	400	234	175	342	338	299	449	433	17
403	239	432	157	121	333	337	237	265	254	17
362	197	470	244	141	444	587	529	744	742	17
433	286	387	322	241	342	314	491	646	640	17
202	136	380	208	158	337	606	379	619	617	17
246	175	360	204	161	325	510	345	569	558	17
481	294	418	425	304	357	399	242	325	277	17
224	165	347	175	136	329	439	407	611	605	17
374	240	398	231	171	346	476	283	458	439	17
155	106	375	133	119	285	571	416	643	644	17
279	184	389	252	198	325	656	325	569	562	17
244	178	351	228	182	320	456	273	412	405	17
220	151	372	167	132	325	856	416	693	689	17
227	166	349	192	169	291	1023	353	688	686	17
333	228	374	263	199	338	412	303	477	465	17
257	184	356	203	159	327	430	417	615	612	17
224	165	347	193	156	317	638	403	653	645	17
305	195	401	201	145	354	74	236	248	235	17
277	183	387	193	150	329	1023	366	842	839	17
253	185	351	177	142	319	482	381	601	592	17
194	132	376	163	131	318	1023	350	671	667	17
205	140	374	177	145	313	642	329	570	566	17
230	160	367	190	140	347	691	380	639	632	17
285	190	385	229	174	337	477	425	642	632	17
351	241	373	228	177	330	785	423	689	686	17
244	142	441	234	147	409	288	301	421	415	17
281	190	378	201	158	326	1023	289	628	620	17
263	159	423	354	249	364	700	426	679	675	17
385	239	414	239	166	369	438	462	658	654	17
225	160	360	231	186	318	427	328	522	513	17
222	156	364	185	147	321	452	378	585	580	17
245	163	385	200	152	338	698	417	677	668	17
231	171	346	197	154	326	147	267	308	288	17
258	178	372	178	132	345	574	283	475	464	17
270	184	375	224	174	329	1023	433	754	748	17
201	140	368	126	99	325	1023	324	640	642	17
331	211	400	322	220	374	610	453	689	683	17
386	228	433	329	235	358	1023	439	785	781	17
325	209	398	213	160	341	542	570	768	768	17
312	217	369	225	173	334	1023	455	799	795	17
251	174	370	190	144	337	670	387	642	636	17
249	183	349	163	131	318	495	365	581	577	17
238	166	368	211	165	328	545	326	555	541	17
223	157	364	135	109	318	530	420	640	639	17
231	165	360	158	129	314	531	322	542	532	17
231	169	351	178	148	309	226	415	536	532	17
311	212	375	169	130	333	183	240	259	247	17
244	173	362	178	147	311	389	347	535	526	17
276	193	366	197	143	353	654	320	571	554	17
284	195	373	209	165	323	425	391	591	586	18
312	205	389	240	168	366	0	231	259	250	18
249	176	363	144	113	327	531	338	554	554	18
333	224	381	215	158	347	456	379	589	583	18
215	152	362	195	153	327	205	294	370	360	18
367	238	394	226	163	355	565	514	724	725	18
220	151	372	148	116	327	372	234	253	243	18
245	170	368	205	166	317	382	462	641	638	18
207	151	351	201	160	321	820	456	719	718	18
308	215	366	266	198	344	193	235	259	240	18
277	197	360	219	174	322	351	438	610	607	18
302	213	363	238	166	366	564	244	339	306	18
258	184	360	127	103	316	265	234	247	240	18
225	169	340	196	163	307	622	394	639	634	18
419	257	418	308	229	344	633	484	717	713	18
292	201	372	275	211	334	577	357	600	587	18
335	223	385	271	200	347	206	240	275	251	18
256	183	357	224	175	329	760	321	580	574	18
383	238	412	292	208	360	421	553	729	726	18
252	181	356	214	168	325	598	373	609	609	18
236	172	352	179	145	317	378	314	495	475	18
253	180	360	119	96	317	290	235	256	244	18
300	206	374	209	166	324	1023	347	783	782	18
245	174	361	202	159	326	587	363	597	596	18
471	282	427	518	360	368	91	247	261	246	18
230	155	381	261	207	323	464	335	537	534	18
295	186	406	190	141	345	1023	232	249	246	18
208	159	336	162	144	288	908	377	663	661	18
235	153	393	166	130	326	817	422	696	690	18
212	158	343	160	134	306	706	340	594	591	18
282	185	390	260	198	336	669	452	699	693	18
226	156	370	163	125	332	530	358	584	578	18
326	219	382	213	155	352	322	265	365	342	18
265	173	392	276	219	323	593	241	297	294	18
241	163	380	169	129	335	742	665	887	885	18
298	196	390	138	107	330	1023	232	272	268	18
305	221	353	250	198	323	743	345	611	604	18
347	234	380	295	222	341	469	535	729	723	18
245	195	322	192	167	294	482	439	649	645	18
457	292	400	483	341	363	237	240	279	253	18
303	220	352	162	125	331	116	235	247	236	18
249	172	371	194	152	328	466	362	577	567	18
324	229	363	173	128	346	497	347	567	557	18
205	140	375	198	161	316	295	319	460	450	18
258	181	364	185	146	326	904	306	582	572	18
253	182	355	196	151	332	212	236	264	243	18
436	269	415	349	233	384	289	241	281	262	18
251	176	365	137	108	326	1023	285	567	563	18
216	155	356	164	137	306	499	319	533	520	18
318	220	369	254	186	349	465	450	652	650	18
233	160	372	179	148	311	720	398	658	654	18
311	220	362	196	153	328	591	432	664	662	18
241	162	380	196	152	330	126	239	258	242	18
348	208	429	271	196	354	202	240	269	251	18
251	195	330	177	144	315	288	442	585	587	18
199	143	355	137	110	320	664	315	558	549	18
257	175	375	204	161	323	528	416	643	635	18
394	262	385	347	257	346	1023	356	660	659	19
265	200	341	184	151	312	517	237	289	264	19
254	183	355	204	170	308	626	333	577	568	19
214	156	350	119	97	315	340	258	341	325	19
327	214	391	226	167	346	341	321	480	472	19
317	206	395	226	165	351	446	492	684	681	19
317	216	377	296	203	374	580	455	682	679	19
287	167	440	289	135	547	256	466	604	595	19
233	158	377	204	157	333	458	400	613	604	19
496	284	448	412	275	383	289	239	274	254	19
379	231	421	273	200	350	444	609	783	781	19
247	187	338	262	215	312	378	325	497	493	19
268	188	363	159	130	312	756	336	604	595	19
258	187	353	196	160	314	572	700	895	891	19
517	294	451	405	266	390	289	240	296	258	19
372	236	404	288	222	332	633	286	494	487	19
276	195	362	177	148	306	782	346	614	611	19
252	177	364	193	153	324	320	396	565	556	19
369	231	409	381	263	370	805	475	737	731	19
259	189	351	193	158	313	476	405	622	613	19
320	211	389	218	160	348	434	234	251	244	19
375	234	410	227	170	342	141	235	258	237	19
351	225	400	236	169	358	809	353	623	623	19
221	171	331	182	151	309	321	451	614	608	19
298	194	393	184	140	337	545	390	625	615	19
288	205	360	176	135	332	995	435	728	722	19
259	177	374	233	181	330	372	387	576	566	19
298	207	369	150	114	337	109	239	247	240	19
335	203	422	290	195	381	101	235	248	235	19
215	134	413	155	128	310	1023	446	792	790	19
312	200	399	171	124	353	658	325	564	563	19
359	225	410	209	154	348	89	238	250	238	19
214	146	376	158	126	321	625	368	615	609	19
260	184	363	202	158	326	722	371	633	629	19
220	158	358	251	214	300	724	352	613	609	19
247	175	361	183	146	320	989	305	586	582	19
269	188	366	262	206	326	719	351	614	606	19
197	139	363	151	124	312	361	363	542	536	19
379	246	394	280	211	341	583	353	594	584	19
271	184	377	165	129	326	685	327	578	570	19
467	257	464	299	207	369	330	395	569	559	19
255	179	365	138	113	313	0	230	246	240	19
265	182	372	133	103	329	229	494	618	606	19
373	240	397	223	164	350	337	239	278	259	19
252	183	352	180	146	314	261	272	354	340	19
249	168	381	174	138	323	552	367	603	593	20
381	259	376	285	210	347	138	240	270	244	20
267	196	348	159	129	315	802	524	774	771	20
218	153	364	205	155	337	579	362	597	593	20
230	158	373	138	111	318	497	408	630	621	20
367	226	417	291	208	358	826	450	720	714	20
223	155	367	182	140	334	774	341	613	604	20
228	165	355	153	122	319	270	382	525	520	20
317	214	380	218	171	327	627	274	459	451	20
220	156	360	172	140	315	413	389	591	580	20
243	180	345	299	246	311	305	235	251	242	20
218	142	391	121	95	326	393	494	677	669	20
535	308	444	525	346	388	309	242	297	267	20
243	166	373	155	126	316	1023	344	677	674	20
249	172	370	165	132	321	188	252	294	273	20
260	177	378	219	165	341	986	420	715	709	20
243	172	361	132	104	326	308	263	349	333	20
247	156	406	219	171	328	354	386	562	558	20
241	175	351	154	128	309	569	328	551	549	20
382	236	414	245	171	366	562	385	620	614	20
351	218	413	226	164	352	930	392	678	677	20
277	200	355	169	132	327	105	264	284	268	20
291	205	364	213	172	318	652	394	640	639	20
266	179	381	163	127	329	1023	334	660	658	20
265	178	382	193	155	319	1023	390	765	763	20
264	183	370	202	161	321	242	488	615	608	20
298	203	376	185	140	336	486	431	647	639	20
273	196	357	151	119	325	248	336	463	453	20
274	199	352	189	159	305	1023	381	697	690	20
254	172	377	164	131	319	1023	339	780	775	20
248	175	362	207	162	327	1023	377	763	758	20
320	207	397	244	181	344	115	234	255	235	20
430	254	434	344	234	376	551	518	729	726	20
209	139	384	162	121	341	391	316	488	482	20
619	347	457	441	232	486	458	530	723	716	20
325	219	379	270	206	336	200	237	246	245	20
215	132	417	244	200	312	675	380	641	630	20
246	169	373	190	150	323	579	322	552	542	20
335	204	419	420	332	324	156	241	278	247	20
325	215	386	230	171	345	238	237	266	245	20
216	161	345	156	131	306	797	301	557	547	20
267	183	374	188	140	343	595	335	577	565	20
270	186	372	180	138	334	476	503	701	698	20
293	194	387	229	173	339	384	285	437	417	20
202	145	357	159	137	295	200	238	257	245	20
289	197	376	284	221	328	1018	318	606	605	20
283	189	383	227	178	326	436	499	692	684	20
342	223	393	190	144	338	490	381	597	593	20
249	175	364	188	151	318	265	349	486	478	20
243	158	395	152	120	325	63	240	248	237	20
275	198	357	213	173	315	640	410	657	652	20
295	216	350	178	149	306	632	302	524	520	20
279	189	377	148	114	332	660	405	652	651	20
226	156	371	151	121	321	727	407	670	664	20
247	176	359	180	142	325	548	339	567	560	20
171	107	408	175	134	333	800	391	665	659	21
321	211	389	262	190	353	580	259	398	385	21
250	169	380	189	147	328	813	299	546	546	21
166	110	387	184	160	294	783	371	642	638	21
305	204	382	249	194	328	444	425	628	623	21
279	187	383	177	135	336	701	455	700	700	21
242	169	366	166	133	318	721	319	572	566	21
232	172	345	173	137	322	367	322	491	483	21
236	164	368	212	170	318	253	345	481	467	21
351	225	400	242	183	340	121	242	266	245	21
276	190	371	231	179	331	469	475	678	672	21
211	136	398	185	143	331	784	266	466	452	21
241	170	363	167	132	323	499	355	571	568	21
224	168	341	183	153	307	1023	321	669	664	21
265	185	366	186	146	326	665	366	620	615	21
316	197	409	411	316	333	726	359	628	617	21
333	223	382	273	205	340	365	347	532	519	21
276	190	371	236	175	345	1023	404	705	700	21
408	235	444	269	160	430	579	434	663	662	21
233	178	336	290	234	317	453	421	629	622	21
267	198	346	168	141	305	187	251	298	271	21
256	175	374	204	158	330	581	283	485	466	21
157	96	417	167	131	325	405	555	729	724	21
254	177	368	140	109	329	393	508	685	681	21
219	153	368	131	101	330	555	355	588	580	21
243	170	366	321	231	355	638	387	639	630	21
252	181	357	162	129	323	610	420	657	655	21
229	165	355	114	91	322	308	291	418	403	21
393	225	447	437	287	390	816	476	739	734	21
238	168	362	265	216	315	1023	375	680	676	21
410	237	443	432	313	353	179	237	264	243	21
254	175	371	192	149	329	529	316	532	522	21
276	170	417	305	159	492	348	289	438	414	21
284	186	391	194	145	344	187	358	460	444	21
256	181	362	174	135	330	649	486	723	718	21
269	189	364	159	126	322	510	504	711	706	21
241	168	366	200	150	342	576	370	606	601	21
210	156	346	158	135	300	1023	346	703	701	21
354	228	397	251	186	344	292	509	653	648	21
237	158	385	202	151	343	379	416	604	596	21
253	172	375	212	177	306	610	420	660	655	21
227	169	345	169	135	320	214	300	392	377	21
244	181	346	162	136	305	396	253	326	321	21
490	277	453	458	319	368	195	243	303	256	21
314	222	362	243	181	343	582	434	665	662	21
252	168	384	177	135	336	215	384	503	493	21
311	202	394	243	177	350	603	270	446	434	21
234	170	353	172	141	314	484	363	577	573	21
230	157	376	205	155	338	669	325	578	565	21
409	257	407	316	214	379	160	242	270	249	21
401	233	440	371	281	339	741	253	407	383	21
286	212	345	247	206	306	704	748	960	957	21
329	210	401	235	174	345	514	365	591	582	21
203	147	353	136	111	314	1011	280	539	530	21
359	219	420	193	138	359	257	236	264	244	21
236	157	384	138	108	328	384	455	635	632	21
227	159	365	196	148	338	295	440	594	588	21
308	221	357	198	158	320	225	319	431	413	21
336	233	369	357	239	382	276	314	455	433	21
279	187	382	176	137	329	1023	314	609	603	21
375	239	402	306	217	361	365	235	256	247	21
325	219	379	251	200	321	214	239	282	249	21
205	149	353	180	148	312	645	354	600	597	21
373	254	377	257	203	325	562	236	290	258	21
309	231	342	216	179	310	257	273	362	340	21
174	117	382	146	119	314	1023	369	679	683	22
229	154	380	211	162	333	551	449	673	668	22
262	184	365	163	130	321	457	343	552	541	22
298	200	381	214	170	322	695	234	281	251	22
153	95	411	180	147	312	527	372	597	593	22
426	271	402	391	271	369	507	631	818	815	22
231	165	359	168	136	316	807	338	607	605	22
184	137	345	157	130	310	1023	318	647	639	22
256	179	367	176	141	321	962	372	664	663	22
356	220	414	375	300	319	291	253	327	297	22
219	163	345	137	110	318	643	242	307	303	22
299	215	356	173	132	337	813	326	597	590	22
268	181	379	234	183	329	645	289	507	495	22
235	179	336	279	229	312	1023	313	711	707	22
389	240	415	350	195	459	696	449	699	694	22
248	175	363	175	137	327	1023	307	603	594	22
334	228	374	180	141	327	105	232	250	233	22
252	165	390	252	194	333	813	341	620	610	22
238	167	365	180	148	312	356	425	608	597	22
216	158	350	166	132	321	563	341	578	566	22
228	163	359	183	142	331	403	409	601	597	22
206	157	335	127	107	302	553	250	358	337	22
314	182	442	314	195	412	640	430	674	670	22
255	188	348	171	140	313	480	325	536	523	22
244	173	360	191	151	325	587	412	653	644	22
298	216	354	213	159	343	401	458	645	640	22
290	199	372	299	236	325	559	323	546	540	22
284	193	376	244	183	341	558	557	761	760	22
305	200	390	278	220	324	161	245	286	256	22
234	156	384	247	199	319	639	377	629	621	22
311	216	369	213	158	346	106	237	249	238	22
237	165	367	245	213	295	702	380	637	635	22
246	139	453	261	200	333	499	233	260	243	22
242	170	365	230	184	319	538	358	581	580	22
200	159	321	252	216	298	612	412	657	648	22
260	185	360	147	114	331	168	522	604	595	22
210	146	367	124	100	317	764	321	584	576	22
402	260	396	455	312	374	576	434	669	661	22
222	154	370	158	117	345	514	314	526	515	22
198	153	331	253	214	303	642	342	586	583	22
288	194	380	134	103	334	391	449	632	629	22
266	186	366	229	176	332	265	390	534	527	22
271	181	383	352	289	312	855	347	630	623	22
221	158	359	159	132	309	350	340	514	503	22
352	236	381	201	154	334	34	236	244	233	22
243	175	356	209	164	326	1023	338	796	793	22
339	241	361	214	160	342	225	234	253	238	22
307	212	371	180	140	330	591	235	269	257	22
246	175	358	153	126	312	887	341	627	620	22
237	159	382	203	157	331	463	358	567	561	22
222	149	382	162	126	329	514	357	587	573	22
255	176	372	321	247	333	623	348	590	586	22
262	176	382	203	149	349	382	320	505	486	22
321	211	389	233	181	329	614	260	403	395	22
366	221	424	263	192	351	136	240	253	245	22
244	165	380	158	125	323	1009	397	698	691	22
261	190	351	182	147	316	479	397	614	606	22
395	250	404	355	257	353	392	396	599	582	22
278	186	383	183	139	337	172	238	255	244	23
430	267	412	382	281	348	858	300	564	555	23
306	205	382	269	213	324	269	257	327	305	23
240	168	366	149	120	317	423	352	557	544	23
187	137	351	200	164	313	477	380	594	589	23
303	206	376	198	148	343	473	260	382	366	23
278	196	362	185	144	328	579	338	574	565	23
346	221	401	233	168	356	205	238	261	247	23
229	167	352	218	176	317	517	361	587	578	23
323	200	414	242	185	335	1023	381	782	778	23
393	245	409	245	176	356	433	311	498	488	23
266	191	357	170	139	315	596	379	622	614	23
282	183	396	185	142	334	95	240	246	240	23
256	178	368	148	113	335	825	274	490	488	23
345	219	404	347	274	324	570	320	554	537	23
237	163	371	202	162	319	739	245	350	333	23
203	141	368	188	140	344	701	338	595	588	23
457	269	436	322	217	379	368	434	617	610	23
227	161	360	143	117	313	468	283	440	437	23
246	169	372	193	153	323	546	378	605	603	23
389	241	413	323	215	385	403	236	281	251	23
233	152	393	183	147	320	342	401	580	569	23
251	181	355	177	145	313	429	288	448	437	23
230	179	329	232	195	306	612	276	469	453	23
313	204	393	328	245	342	1023	296	583	573	23
265	188	361	196	151	332	637	342	588	582	23
209	152	352	159	128	320	603	383	624	620	23
286	207	354	258	204	324	618	379	626	618	23
285	197	370	188	143	335	588	323	556	547	23
548	310	452	418	264	405	475	253	363	337	23
241	168	368	182	143	325	462	360	572	564	23
259	184	361	144	114	325	102	239	253	240	23
236	165	365	231	184	322	228	234	258	239	23
489	272	461	375	258	372	627	436	678	672	23
306	224	350	228	192	304	851	463	732	728	23
348	225	396	274	208	337	1023	503	833	829	23
343	233	378	287	230	319	193	237	253	244	23
242	163	380	181	137	339	877	401	687	679	23
367	228	412	260	196	340	370	238	283	260	23
221	152	372	211	159	339	269	405	540	544	23
421	254	424	241	175	353	313	236	270	246	23
228	157	372	191	153	319	971	428	716	713	23
264	192	353	182	145	322	653	343	592	586	23
278	190	375	206	156	337	505	330	546	537	23
237	163	372	231	187	316	1023	400	717	714	23
323	211	392	310	233	340	539	322	542	534	24
312	216	370	213	165	330	513	318	535	520	24
254	179	363	174	137	327	309	258	326	318	24
159	113	362	199	162	315	591	340	580	571	24
257	187	351	219	178	316	369	278	411	395	24
346	218	405	221	164	345	131	237	252	239	24
220	158	357	260	216	309	404	244	299	285	24
265	177	383	189	137	352	541	299	509	493	24
281	195	370	154	122	323	480	285	454	447	24
216	149	371	155	123	322	457	350	555	551	24
365	235	397	203	150	346	590	306	523	518	24
331	217	390	246	187	338	819	306	571	560	24
199	131	389	149	117	328	871	293	540	542	24
270	180	383	221	172	329	572	377	615	608	24
346	210	423	300	204	377	580	426	659	655	24
238	174	349	199	158	323	296	268	366	342	24
238	163	373	180	142	325	987	328	624	616	24
380	244	398	236	173	349	876	242	334	327	24
278	195	365	179	139	328	758	343	608	604	24
380	236	412	244	187	334	100	238	275	238	24
277	199	356	210	169	318	312	248	308	288	24
227	156	372	170	136	319	1023	374	684	680	24
311	210	378	246	187	336	582	436	667	664	24
239	167	366	189	147	329	551	418	650	641	24
364	226	412	330	219	385	909	365	651	649	24
340	223	391	292	219	341	145	245	283	252	24
221	153	368	212	173	314	586	374	615	607	24
251	170	378	148	112	341	51	240	249	236	24
391	243	411	316	222	364	669	322	566	561	24
480	262	469	309	165	480	513	441	661	654	24
232	170	349	198	163	312	414	348	543	536	24
328	222	378	241	187	329	0	230	245	239	24
332	211	402	365	290	322	1023	261	516	501	24
256	173	378	307	242	325	644	419	662	660	24
348	222	401	303	220	352	223	241	283	255	24
268	192	358	207	165	321	420	402	606	595	24
221	180	315	202	173	299	321	315	465	454	24
182	131	355	197	177	285	490	352	572	562	24
353	226	400	281	217	331	508	368	592	585	24
282	203	355	175	138	324	482	338	545	543	24
289	204	363	189	151	320	659	723	933	927	24
230	160	368	137	107	327	143	250	277	260	24
300	199	387	166	121	351	1023	292	575	576	24
262	178	376	175	135	330	607	356	604	593	24
350	214	420	266	194	350	107	241	267	242	24
321	224	366	188	146	329	476	389	602	598	24
471	278	434	326	228	367	279	237	271	249	24
265	182	374	152	114	342	990	293	566	558	24
300	203	379	195	155	321	616	313	543	536	24
233	161	370	163	126	331	545	366	596	590	24
261	185	360	205	151	347	507	351	573	565	24
270	196	353	169	134	322	1023	369	684	678	24
374	213	449	291	199	375	636	477	712	708	24
219	157	357	147	118	319	645	323	569	557	24
248	166	382	161	123	335	770	357	630	622	24
395	227	446	383	268	366	246	249	309	279	24
335	208	412	287	211	348	417	726	888	883	24
221	160	354	187	146	328	711	369	634	625	24
259	184	361	141	106	339	240	455	579	577	24
291	197	379	218	171	326	868	295	557	547	24
197	144	351	170	137	319	727	325	579	576	24
347	216	410	228	167	351	387	494	672	667	24
216	143	388	215	172	321	646	383	635	628	24
229	161	366	157	131	308	387	402	593	585	24
399	243	421	368	261	362	454	326	524	517	24
241	163	380	234	183	326	732	458	713	707	25
297	198	385	190	149	327	320	448	608	605	25
360	251	367	262	210	320	467	850	1021	1015	25
169	107	404	200	161	317	687	329	576	574	25
222	159	358	133	103	329	165	237	252	242	25
387	224	441	209	154	347	832	234	259	252	25
348	193	461	336	187	460	839	451	721	716	25
377	233	415	403	273	378	330	324	488	473	25
207	136	390	260	189	352	906	437	720	714	25
344	244	361	350	287	312	644	382	629	626	25
324	217	382	188	144	333	716	374	638	631	25
278	196	364	205	164	321	255	449	583	579	25
283	200	363	204	155	338	192	236	262	241	25
243	170	365	182	140	332	238	312	429	409	25
236	164	368	187	147	325	650	371	621	616	25
355	255	357	252	188	343	550	551	758	753	25
249	178	358	178	147	311	572	369	602	599	25
288	198	372	200	146	350	132	236	241	238	25
371	203	468	318	186	439	450	326	523	516	25
332	191	444	366	215	435	436	386	597	584	25
315	228	353	239	203	301	788	454	711	712	25
275	190	371	203	159	327	258	402	543	536	25
329	192	439	367	195	483	496	326	545	529	25
242	164	378	182	148	315	420	443	636	632	25
294	201	373	160	123	333	347	491	657	652	25
262	193	349	181	146	318	1023	367	723	720	25
248	173	367	183	133	352	199	412	516	512	25
277	191	371	262	205	327	269	305	421	413	25
274	190	369	137	109	319	560	406	639	632	25
256	183	359	229	186	315	609	534	751	750	25
288	211	349	148	119	318	223	368	494	480	25
266	183	373	187	147	325	534	363	591	585	25
205	155	339	267	203	336	439	386	597	585	25
390	253	394	339	253	343	507	526	731	723	25
222	150	380	163	125	335	519	404	632	622	25
301	208	371	204	152	343	721	316	570	560	25
259	192	346	200	156	328	365	370	562	546	25
276	194	364	206	163	324	589	329	564	554	26
243	170	366	194	148	336	1023	336	745	741	26
371	220	433	215	153	361	687	340	597	588	26
214	152	361	123	105	301	114	233	232	233	26
245	171	367	141	113	321	523	362	586	581	26
201	140	368	203	151	343	638	383	633	626	26
424	272	399	372	269	354	703	402	662	655	26
244	168	372	188	141	341	280	260	332	315	26
213	155	352	175	137	328	592	366	603	600	26
264	190	356	201	160	321	396	427	615	611	26
369	242	391	233	173	344	122	239	266	241	26
191	131	372	134	114	302	607	426	662	660	26
433	266	416	296	209	363	195	238	268	245	26
262	177	379	153	121	324	468	326	527	521	26
267	183	374	188	150	323	804	318	580	577	26
233	163	365	157	119	338	318	274	362	367	26
238	172	355	148	119	320	230	277	363	339	26
241	164	377	195	153	326	752	330	596	587	26
551	316	447	428	274	400	349	240	307	266	26
185	129	367	204	164	319	592	371	613	605	26
226	159	364	219	154	364	538	255	370	358	26
226	166	348	196	155	323	562	365	595	593	26
268	179	384	206	162	326	379	424	609	603	26
351	243	370	228	177	330	310	237	251	251	26
298	208	367	171	130	335	182	238	256	244	26
221	158	357	144	115	321	589	355	598	588	26
216	155	357	177	140	322	1023	374	713	707	26
157	103	389	184	157	300	436	290	456	446	26
332	226	376	236	181	335	249	237	265	248	26
228	156	374	215	167	330	354	308	479	455	26
277	210	337	203	165	314	458	449	655	647	26
206	146	363	141	116	309	705	323	581	569	26
300	201	381	171	135	325	700	335	588	584	26
241	181	341	170	139	313	346	453	625	619	26
213	156	350	154	129	306	499	378	594	592	26
220	142	396	215	136	406	484	392	609	602	26
328	208	404	250	180	355	722	373	636	631	26
272	198	352	210	171	314	585	342	580	571	26
284	186	391	238	179	341	989	393	693	685	26
249	176	363	172	145	304	1023	300	590	587	26
323	205	402	272	201	346	365	243	293	278	26
302	202	382	183	135	346	199	286	354	343	26
340	228	381	239	189	324	216	240	290	250	26
252	177	363	206	167	317	396	262	361	353	26
255	184	356	138	109	323	394	256	338	330	26
277	188	378	336	232	370	371	536	701	698	26
203	142	366	161	135	306	531	249	337	328	26
241	173	357	172	136	324	709	340	606	592	26
238	164	371	162	130	318	377	235	249	244	26
262	169	396	179	141	324	688	467	713	708	26
216	159	349	202	163	317	1023	335	663	657	26
275	180	392	252	193	333	820	280	519	505	26
297	204	372	234	184	325	306	235	260	244	26
260	184	362	222	179	318	244	458	589	581	26
327	205	408	205	149	352	0	230	237	237	26
256	171	384	183	135	348	820	406	677	676	27
251	176	365	175	131	342	400	544	715	713	27
240	178	345	183	144	324	480	359	567	567	27
405	245	424	316	221	367	839	290	537	531	27
219	158	355	161	130	317	516	373	598	591	27
330	191	441	315	248	325	527	372	604	593	27
252	167	385	214	157	348	751	344	609	604	27
253	186	348	214	162	339	634	318	550	548	27
379	252	386	339	252	344	622	557	774	772	27
235	165	365	176	138	325	1023	328	753	748	27
222	163	348	172	136	325	591	336	577	565	27
373	236	404	251	177	364	360	234	258	240	27
223	160	358	150	122	315	651	348	595	592	27
392	271	370	281	215	335	147	240	278	245	27
212	149	365	201	158	327	1023	337	708	700	27
224	154	372	204	153	340	275	282	381	370	27
323	235	351	282	221	326	407	527	707	701	27
332	208	409	263	191	353	425	319	507	499	27
274	176	398	233	173	346	586	307	528	519	27
227	168	346	210	174	309	165	274	323	305	27
224	168	340	165	131	322	452	259	363	358	27
212	151	359	178	144	316	530	334	557	548	27
242	164	377	264	192	352	311	236	259	246	27
192	139	355	141	116	311	798	274	494	482	27
246	180	350	193	152	324	585	314	534	530	27
260	194	342	181	149	310	479	289	470	457	27
397	241	421	334	238	360	631	568	787	783	27
326	205	408	354	274	330	545	408	641	631	27
341	206	424	261	176	379	179	239	275	247	27
271	196	354	202	162	321	876	336	619	612	27
408	253	412	224	162	354	450	556	738	737	27
272	186	374	198	155	326	997	440	730	726	27
290	201	369	183	148	317	576	515	730	729	27
234	169	356	155	127	314	517	329	547	539	27
251	183	352	190	157	309	436	385	581	583	27
262	179	374	151	119	327	1023	388	735	730	27
258	173	381	162	122	338	404	244	301	286	27
228	150	390	137	109	321	435	390	605	588	27
250	176	364	175	140	320	902	319	600	593	27
237	168	361	184	150	314	641	350	596	592	27
427	284	386	404	281	368	514	350	578	565	27
237	164	370	194	160	311	329	276	399	376	27
225	159	363	192	150	328	566	315	537	528	27
238	175	347	204	159	328	261	248	294	277	27
387	226	437	391	271	370	753	485	741	733	27
262	183	367	193	150	328	264	235	247	242	27
253	180	360	204	159	329	697	356	615	609	27
386	251	394	270	192	360	633	258	405	390	27
233	155	385	158	126	320	567	337	572	561	27
236	175	346	173	140	314	465	395	607	601	27
246	162	388	167	125	343	590	381	624	616	27
230	161	365	176	142	318	633	337	583	575	27
242	165	376	166	131	325	920	295	563	553	27
287	188	390	179	133	345	529	332	548	546	27
263	174	388	168	133	323	271	383	520	522	27
243	168	370	151	117	330	629	331	572	566	27
231	176	335	178	146	311	661	350	603	596	28
424	265	409	389	276	362	144	323	396	366	28
234	140	429	270	225	308	570	486	704	703	28
228	152	384	150	120	320	684	420	674	668	28
189	128	378	252	209	309	847	391	671	667	28
304	226	344	192	155	317	167	405	494	481	28
258	193	343	118	104	292	454	705	877	871	28
210	149	360	164	130	323	472	378	585	586	28
425	249	437	383	254	386	914	403	686	686	28
222	164	347	200	164	313	411	378	574	569	28
238	172	355	205	169	310	979	321	610	606	28
297	167	456	293	180	416	554	516	727	725	28
286	197	372	140	109	328	168	237	257	241	28
377	225	428	208	152	351	526	416	638	635	28
294	212	356	222	176	323	248	239	272	252	28
248	178	356	162	129	321	569	340	573	566	28
268	188	364	178	136	335	255	248	281	277	28
306	219	358	162	129	323	442	277	423	413	28
243	169	368	138	107	332	276	280	376	366	28
273	188	373	203	157	331	446	391	604	592	28
272	190	368	232	179	332	909	415	704	695	28
552	312	452	435	276	404	133	242	286	246	28
174	111	402	200	165	310	1023	353	672	665	28
223	151	378	178	139	328	794	349	621	616	28
308	214	369	220	170	333	494	537	735	730	28
234	163	367	210	161	334	409	391	590	581	28
213	152	359	170	146	298	189	351	459	436	28
327	218	384	220	160	350	186	234	248	236	28
223	158	363	173	137	322	341	399	574	567	28
236	164	369	141	112	322	631	383	631	625	28
392	260	386	370	267	354	81	395	386	378	28
285	200	364	269	217	317	301	438	594	588	28
228	172	339	195	160	312	693	289	518	503	28
259	183	363	221	175	323	374	366	549	544	28
336	227	380	279	208	344	1023	529	919	915	28
316	217	373	223	165	347	111	238	247	239	28
543	341	407	313	217	369	468	317	516	507	28
204	139	374	190	150	324	1023	315	678	675	28
259	177	376	215	164	335	386	459	645	636	28
274	180	390	258	192	344	544	353	585	576	28
230	140	419	304	228	340	248	243	295	262	29
220	157	358	130	108	308	743	353	620	613	29
284	193	375	218	172	325	670	343	600	589	29
274	193	363	185	150	314	545	378	609	603	29
201	142	362	136	108	321	582	366	613	599	29
396	225	451	348	260	343	378	237	287	253	29
235	164	367	156	129	309	745	310	562	554	29
347	240	369	362	303	306	1023	500	808	806	29
268	185	371	167	126	340	595	328	559	554	29
308	208	379	211	160	338	599	550	763	762	29
345	216	409	218	157	356	419	233	244	238	29
253	178	364	142	117	311	282	236	255	246	29
213	144	377	147	116	324	658	374	626	621	29
331	220	385	182	143	328	299	464	618	611	29
202	133	388	148	122	310	1023	364	672	666	29
309	203	390	219	165	339	133	239	260	242	29
173	122	365	183	152	308	691	399	657	651	29
227	166	350	174	140	318	102	233	240	233	29
206	143	368	186	153	312	424	376	577	570	29
247	163	389	211	160	337	711	306	549	542	29
275	198	356	198	156	324	681	241	315	298	29
302	193	399	321	246	334	792	333	602	597	29
283	185	391	184	146	322	444	479	679	669	29
401	246	417	267	198	345	111	241	269	243	29
268	185	370	163	126	332	0	231	246	239	29
412	247	428	274	195	360	366	236	270	250	29
227	152	381	194	158	314	1023	390	704	700	29
225	154	373	123	98	321	1023	278	580	582	29
255	183	356	162	127	327	228	263	316	307	29
247	163	388	326	185	451	468	507	702	699	29
289	200	370	251	187	343	586	449	681	676	29
234	158	378	214	161	339	562	377	615	606	29
254	168	388	200	153	336	689	366	626	618	29
223	152	375	164	128	328	1023	366	676	669	29
396	243	417	260	188	353	707	232	254	237	29
211	159	339	163	133	315	55	238	237	235	29
502	297	433	455	295	395	388	261	386	348	29
224	152	377	155	121	327	619	322	556	551	29
227	162	358	214	155	353	362	488	658	654	29
314	205	391	269	207	333	398	312	488	477	29
239	176	347	170	125	347	1023	337	685	682	29
384	211	465	350	188	477	1023	351	656	649	29
273	196	357	161	124	333	220	455	573	566	29
290	193	385	230	175	337	1023	270	519	519	29
244	166	376	205	155	337	598	364	610	599	29
252	164	393	151	112	344	310	364	527	518	29
262	145	462	317	250	325	758	405	676	666	30
322	200	412	269	200	344	813	424	697	690	30
308	191	413	289	216	343	627	427	670	665	30
225	165	348	218	174	321	370	386	568	564	30
179	117	392	228	191	306	584	300	517	505	30
216	141	392	212	148	368	731	352	613	610	30
265	184	369	177	142	320	542	303	511	503	30
252	167	385	182	140	333	497	390	610	604	30
260	171	389	270	205	338	457	346	555	546	30
197	150	336	149	121	314	689	379	639	632	30
353	235	384	206	153	345	595	342	581	573	30
298	214	357	197	159	318	1008	348	649	643	30
379	231	420	204	147	356	582	290	491	485	30
263	195	346	184	148	318	548	378	612	604	30
249	172	372	174	138	324	586	384	626	617	30
373	269	355	255	192	341	565	328	549	548	30
224	146	392	265	198	343	506	371	592	587	30
240	172	358	153	124	316	128	237	240	239	30
219	162	347	219	172	326	255	517	644	639	30
438	259	433	303	212	366	619	432	671	667	30
269	195	353	217	183	304	251	311	432	416	30
252	177	366	224	181	317	564	405	640	633	30
213	147	371	169	130	334	496	377	596	591	30
654	364	459	525	315	427	535	546	754	746	30
221	147	385	185	142	334	681	320	567	560	30
316	208	388	207	153	345	186	234	247	237	30
219	147	383	157	124	323	509	410	635	625	30
218	145	384	198	152	335	788	393	662	659	30
351	233	385	278	221	323	186	246	290	260	30
386	235	421	295	205	368	1023	245	472	451	30
256	175	375	216	170	326	669	364	618	613	30
385	256	385	407	314	331	508	841	1020	1014	30
281	181	397	171	129	338	441	469	660	660	30
271	192	362	193	146	337	161	235	251	237	30
312	203	393	328	254	331	551	235	281	255	30
274	190	370	294	232	324	49	238	243	235	30
294	195	385	193	146	337	595	386	625	621	30
285	201	363	204	164	319	233	237	260	247	30
246	172	367	179	137	333	465	391	605	597	30
271	194	358	187	148	323	295	360	515	506	30
239	167	366	202	157	329	502	361	581	575	30
346	226	391	288	208	354	691	619	841	836	30
302	214	362	243	182	342	199	445	554	545	30
218	152	367	159	124	330	745	346	611	605	30
180	136	339	215	189	291	447	303	493	477	30
261	176	381	189	145	333	612	326	569	556	30
257	178	370	172	136	323	631	406	651	647	30
204	160	326	235	205	293	544	292	495	480	30
257	173	380	161	117	353	725	442	697	693	30
221	157	362	168	136	315	821	338	614	606	30
301	227	340	344	279	316	638	442	680	679	30
294	210	358	154	128	307	77	236	249	235	30
235	164	367	186	144	329	361	319	491	477	30
294	195	386	210	156	345	527	429	648	646	30
347	221	401	256	200	327	260	244	284	266	30
289	194	382	140	107	335	742	285	510	504	31
276	197	359	168	131	329	446	358	563	558	31
327	208	402	232	169	351	569	334	562	558	31
247	171	371	132	100	338	1023	236	306	296	31
178	126	361	138	114	310	596	375	617	610	31
420	254	422	254	186	351	1023	272	558	555	31
257	184	358	194	160	310	525	364	589	583	31
211	150	359	187	148	324	348	376	559	546	31
247	173	365	167	130	329	209	425	544	531	31
382	233	420	235	171	353	228	243	276	261	31
256	174	378	160	128	321	1023	334	666	665	31
208	147	362	154	121	326	740	339	594	596	31
236	165	365	208	153	348	394	295	454	442	31
268	182	377	206	157	335	718	333	585	584	31
200	150	340	201	169	304	876	285	533	526	31
257	184	359	189	155	312	422	359	559	552	31
318	223	364	231	179	330	327	332	493	483	31
206	158	333	266	215	317	297	262	345	325	31
228	153	381	161	127	324	461	397	613	602	31
566	332	436	493	287	440	481	573	762	758	31
151	106	366	176	147	308	831	233	274	251	31
224	146	394	183	141	332	432	423	623	618	31
236	172	351	209	173	310	398	293	454	441	31
243	170	367	147	111	340	421	467	658	653	31
304	215	363	198	141	360	203	239	263	249	31
309	204	389	250	191	335	179	237	261	243	31
254	169	383	154	122	325	623	340	576	576	31
408	241	432	214	157	349	501	291	463	467	31
640	388	422	409	296	354	522	373	601	592	31
265	175	386	176	135	335	1023	441	819	815	31
266	197	345	161	128	321	228	234	246	238	31
200	149	344	173	133	332	791	372	646	641	31
233	164	364	167	134	320	332	367	537	530	31
300	193	397	192	137	358	964	238	303	298	31
303	221	351	214	169	323	113	241	267	244	31
270	197	350	174	136	326	308	237	279	251	31
239	158	387	249	197	323	1023	372	710	706	31
288	198	372	148	116	327	247	448	581	574	31
476	310	393	405	290	357	493	251	356	330	31
267	186	369	166	116	366	658	308	541	536	31
226	159	363	107	84	327	195	235	243	238	31
302	202	384	258	191	347	567	237	289	263	31
292	185	403	218	155	360	73	243	263	241	31
200	136	378	147	115	328	842	313	582	576	31
319	216	378	406	321	324	443	491	681	680	31
256	177	371	185	147	322	777	367	637	633	31
184	120	393	156	135	297	1010	395	692	689	31
297	204	372	204	157	331	625	440	679	675	31
245	180	349	175	138	324	350	262	340	340	32
272	195	358	253	196	331	498	366	589	579	32
241	177	347	203	162	321	573	352	584	580	32
430	304	362	272	216	322	570	461	685	682	32
337	233	370	187	151	317	400	858	1013	1007	32
220	155	364	173	142	313	1015	294	571	565	32
204	143	365	142	109	334	721	392	653	649	32
260	184	362	172	128	343	408	360	555	549	32
343	218	404	342	237	369	620	419	665	656	32
209	147	365	145	116	322	853	330	598	601	32
276	184	385	228	169	345	672	233	250	247	32
290	191	388	190	153	319	1023	377	697	694	32
271	197	353	177	136	333	305	411	582	565	32
288	196	376	150	115	332	765	392	662	656	32
231	163	362	185	147	323	191	288	364	343	32
285	199	366	154	124	316	415	313	491	485	32
314	221	364	239	182	337	479	544	741	733	32
233	162	368	159	125	326	791	392	665	659	32
412	247	426	362	256	361	771	410	679	672	32
177	122	373	143	111	331	491	358	575	569	32
244	167	373	163	129	324	773	332	597	592	32
257	179	366	156	122	327	456	286	453	441	32
305	204	384	243	184	338	556	463	685	681	32
266	188	363	219	176	319	801	351	625	619	32
271	193	360	264	220	308	630	400	647	641	32
370	236	401	254	182	358	576	451	675	675	32
214	169	325	179	153	300	744	264	447	436	32
235	169	356	157	125	321	334	385	554	551	32
239	158	387	209	168	318	220	239	259	250	32
368	229	411	303	220	352	797	514	766	762	32
305	208	376	212	154	352	397	241	284	271	32
236	155	389	183	133	352	693	374	634	627	32
205	166	317	168	137	315	705	359	615	613	32
206	151	350	168	141	306	710	327	579	575	32
241	167	368	203	156	333	521	343	572	558	32
235	171	351	189	165	293	1023	376	722	720	32
231	172	344	243	199	314	381	441	618	619	32
225	167	345	131	107	314	786	266	457	454	32
234	174	344	166	138	307	574	291	496	485	32
224	166	345	154	121	325	0	229	242	235	32
310	211	376	172	135	328	1023	376	726	722	32
221	149	380	116	90	330	106	236	247	236	32
320	208	394	317	236	344	660	398	649	644	32
228	168	346	150	126	306	140	265	294	282	32
325	215	388	173	129	343	343	264	366	346	32
228	172	340	174	145	307	824	347	623	619	32
243	171	364	201	161	321	578	336	565	561	32
285	204	357	153	118	332	483	241	287	281	32
322	219	376	196	158	318	1023	506	861	859	32
263	189	356	164	135	312	435	306	490	479	32
264	185	366	197	153	330	609	372	616	610	32
276	191	369	188	148	327	452	323	522	512	32
270	194	357	222	178	320	196	248	275	266	32
202	157	329	270	220	315	571	437	667	662	32
448	272	421	404	284	364	825	359	641	632	32
225	158	365	165	143	295	582	388	627	621	32
257	177	371	173	137	323	960	426	715	710	32
383	236	415	272	201	347	1023	311	620	616	32
233	160	373	203	161	322	899	306	580	571	32
390	241	415	334	209	409	1023	438	757	751	32
408	254	411	250	183	350	468	255	377	342	33
221	157	360	141	119	302	380	473	658	647	33
219	156	358	170	126	347	696	343	601	594	33
402	250	411	320	240	342	924	304	576	572	33
266	183	372	175	137	327	611	401	638	638	33
280	199	360	194	148	334	282	241	275	260	33
265	193	350	208	161	332	681	375	631	626	33
386	237	417	284	205	354	681	329	581	572	33
231	160	369	191	152	323	463	358	571	561	33
218	152	366	139	113	313	848	326	602	595	33
246	172	365	190	156	312	545	347	579	569	33
323	204	406	319	245	334	307	254	327	305	33
270	189	365	147	117	323	641	367	623	610	33
227	163	355	156	128	312	1023	387	709	706	33
215	152	362	171	135	323	399	395	588	582	33
265	184	369	204	161	324	729	356	621	614	33
268	194	353	234	192	313	486	448	657	654	33
273	196	356	140	113	319	218	293	377	364	33
235	171	353	223	197	291	817	310	571	567	33
364	234	399	261	187	357	464	245	318	298	33
257	178	369	165	127	332	236	362	493	479	33
364	225	415	254	187	348	1023	354	667	663	33
285	194	375	221	173	327	697	351	606	604	33
330	212	399	263	190	354	500	432	646	643	33
229	160	367	190	148	327	533	300	507	493	33
242	152	407	267	205	333	611	397	640	635	33
245	170	370	234	190	315	410	423	617	612	33
249	173	368	192	152	324	106	235	247	235	33
245	171	368	199	155	330	790	417	691	682	33
279	182	392	206	158	333	448	435	636	633	33
302	200	387	276	211	334	396	361	559	545	33
337	219	393	278	217	328	1023	330	766	762	33
320	210	390	233	157	380	269	237	271	247	33
273	183	381	166	130	326	719	409	664	664	33
364	221	422	391	262	383	583	408	646	640	33
236	171	355	148	117	324	418	477	664	661	33
401	247	415	284	205	354	315	272	375	359	33
234	157	381	197	146	346	479	407	618	616	33
279	191	374	208	153	348	388	427	617	609	33
230	157	376	195	160	311	585	337	571	565	33
287	203	362	246	201	314	500	395	613	609	33
428	263	416	336	237	363	438	498	689	684	33
212	146	372	194	144	343	605	421	661	655	33
273	188	371	166	126	336	802	601	840	836	33
246	179	351	209	169	317	588	391	631	625	34
236	158	382	188	142	339	607	361	611	598	34
281	194	370	190	154	317	697	317	563	558	34
198	139	365	248	191	333	766	349	616	612	34
323	200	413	178	123	371	101	237	248	237	34
466	282	423	325	211	393	298	243	298	268	34
249	178	358	147	115	327	248	531	658	649	34
261	178	376	217	173	321	687	321	570	562	34
327	209	401	226	187	309	392	649	812	805	34
230	174	338	200	168	304	545	398	628	622	34
265	183	372	218	167	335	618	408	651	646	34
268	181	378	198	149	341	811	320	591	582	34
238	161	379	151	115	336	584	406	643	637	34
284	200	363	223	181	316	1023	329	735	735	34
225	167	346	183	150	312	517	351	576	567	34
201	151	341	114	94	312	204	409	520	512	34
277	203	349	223	181	317	725	375	638	633	34
190	131	373	167	131	328	628	301	529	518	34
211	166	326	231	185	319	568	389	627	618	34
215	150	368	200	154	332	762	306	565	551	34
195	139	358	195	156	320	462	298	479	471	34
247	164	385	190	151	321	548	435	663	656	34
262	178	378	206	170	311	554	413	646	638	34
340	225	387	233	170	351	1023	505	834	831	34
241	173	357	228	181	323	362	277	405	389	34
232	168	354	195	157	318	156	278	322	308	34
272	187	372	136	107	324	475	239	291	270	34
354	226	402	233	167	358	751	234	284	251	34
327	214	392	218	171	328	1023	232	255	236	34
277	204	348	159	124	327	585	355	593	587	34
276	173	407	302	232	334	346	489	659	650	34
406	248	420	307	223	353	646	234	273	250	34
378	239	405	312	219	364	638	393	644	636	34
262	189	356	178	143	320	823	377	655	650	34
211	151	358	115	91	322	355	235	242	244	34
205	158	333	176	142	317	241	234	242	238	34
229	166	353	160	127	323	407	267	364	373	34
210	150	359	118	98	311	111	235	239	235	35
222	157	361	149	111	343	236	235	248	242	35
283	194	374	165	131	321	755	374	641	637	35
257	180	366	216	177	312	636	353	604	595	35
306	212	369	172	130	338	172	236	257	240	35
353	204	444	412	237	445	1023	468	772	767	35
228	162	361	161	130	317	293	305	431	424	35
259	180	369	170	133	328	521	244	311	300	35
266	189	361	204	165	317	1023	383	729	724	35
267	186	368	234	189	318	431	445	645	637	35
264	174	389	209	152	351	1023	283	608	600	35
199	144	354	184	149	316	207	234	253	237	35
244	175	357	241	197	314	974	312	596	591	35
178	121	378	185	146	324	712	316	570	559	35
315	207	390	247	192	329	885	350	636	629	35
336	227	379	168	131	329	54	241	253	237	35
259	190	349	165	130	324	1023	350	728	722	35
306	179	438	180	128	359	265	234	252	240	35
258	180	366	134	103	332	49	238	232	235	35
273	180	388	201	152	338	605	380	624	617	35
345	216	408	352	208	434	464	481	682	676	35
254	168	386	165	125	337	716	430	687	681	35
320	214	382	229	174	337	855	294	555	543	35
247	166	381	189	147	330	589	407	649	639	35
385	251	393	260	187	356	696	275	478	469	35
326	222	377	409	329	318	1023	501	805	803	35
236	168	359	199	165	308	521	408	632	626	35
257	176	373	194	150	331	965	341	635	629	35
230	164	358	192	153	322	651	350	596	593	35
350	222	403	222	165	344	698	357	614	610	35
184	132	356	157	126	318	784	271	481	472	35
234	190	316	214	183	301	848	386	665	662	35
235	158	380	158	116	347	521	317	528	520	35
332	224	379	223	170	335	622	300	525	514	35
288	199	371	226	166	350	306	298	431	415	35
251	189	339	199	159	320	324	380	549	541	35
369	239	395	348	257	347	913	234	286	256	35
398	253	403	280	210	342	610	745	945	939	35
236	185	327	207	183	290	696	373	634	627	35
257	182	361	176	138	326	413	459	646	645	35
315	216	373	167	129	331	675	247	347	337	35
157	93	434	182	145	323	207	235	247	239	35
288	197	374	209	168	319	878	431	708	705	35
241	165	374	186	150	318	694	316	566	556	35
220	148	382	198	155	326	644	441	685	679	35
250	174	367	192	152	322	346	339	517	501	35
258	187	354	191	164	298	598	415	655	648	35
384	242	406	208	143	371	65	242	261	238	35
226	150	385	189	138	350	432	417	615	613	35
398	254	402	320	243	336	684	368	622	619	36
268	182	377	174	138	324	42	236	242	233	36
279	198	361	181	140	333	719	395	652	652	36
247	178	355	195	152	329	589	346	588	577	36
201	135	380	164	134	312	1023	316	650	644	36
226	163	356	211	165	328	724	297	535	528	36
239	162	377	197	151	334	1023	384	692	686	36
230	158	374	159	131	311	238	310	415	407	36
489	283	443	446	308	371	264	240	280	256	36
226	158	366	135	108	320	403	468	655	649	36
379	252	385	244	184	340	675	401	654	649	36
223	160	355	199	161	316	848	352	635	628	36
252	182	355	202	162	319	401	464	654	645	36
248	178	356	159	125	325	327	514	672	665	36
445	254	448	377	248	389	464	495	692	688	36
340	217	401	290	208	357	718	391	653	647	36
219	153	365	158	126	322	724	352	608	609	36
176	119	379	200	161	318	577	370	605	601	36
384	223	440	410	286	367	1023	451	806	801	36
256	184	356	141	110	327	310	312	448	445	36
267	185	370	157	122	329	195	404	511	501	36
327	214	391	228	166	351	188	260	297	289	36
364	228	410	288	209	353	393	322	501	492	36
233	159	376	131	104	323	511	480	696	686	36
243	165	376	250	190	337	632	349	596	589	36
225	150	385	128	102	321	507	291	472	468	36
193	145	341	163	136	306	0	231	252	239	36
256	165	397	234	176	340	942	424	711	707	36
305	190	410	228	172	340	657	331	575	571	36
333	221	386	185	140	339	272	501	636	633	36
514	314	420	519	235	565	422	566	745	738	36
233	159	375	218	166	337	569	368	606	598	36
248	175	363	208	162	329	500	379	605	594	36
285	196	373	211	160	337	569	388	625	618	36
211	153	353	119	95	320	600	359	603	595	36
258	171	386	164	128	328	359	556	713	712	36
356	230	396	248	184	344	166	239	261	245	36
320	234	349	188	153	315	1023	235	396	393	36
263	173	388	154	116	341	509	451	671	662	36
244	170	367	191	158	309	324	414	582	575	36
221	161	350	177	144	316	744	337	599	594	36
378	239	405	345	266	332	930	575	832	829	36
214	152	361	117	92	327	628	338	584	575	36
440	261	432	363	279	333	375	603	763	758	36
258	184	359	169	134	322	776	299	551	540	36
312	184	435	263	189	357	681	394	647	645	36
236	164	368	227	176	329	1023	379	683	677	36
325	211	394	170	139	313	264	238	260	250	36
234	167	359	235	188	319	1004	363	666	658	36
257	169	389	209	161	333	460	404	616	608	36
225	152	379	184	143	329	1023	376	694	690	36
263	182	370	182	140	332	575	397	633	628	36
266	184	369	215	174	317	781	442	707	701	36
350	221	405	268	194	354	170	236	261	239	36
475	303	401	426	216	505	419	619	788	784	36
349	220	407	222	161	352	165	239	261	244	36
313	175	457	247	196	324	225	235	247	240	36
523	287	467	506	289	449	476	470	679	670	36
224	150	384	221	173	327	779	377	655	643	36
291	204	366	225	174	330	356	324	489	483	36
387	240	413	251	184	349	1023	236	312	296	36
260	184	362	199	155	328	573	400	644	630	36
235	165	365	168	131	328	250	282	385	358	36
436	253	441	386	257	384	451	500	699	689	36
211	150	360	158	125	323	652	342	589	585	36
239	180	340	184	148	317	276	235	254	244	36
287	191	383	241	192	321	492	404	623	616	36
204	134	389	175	138	325	750	396	663	657	37
222	152	374	216	166	333	1023	382	686	681	37
240	163	377	200	153	335	337	451	625	614	37
257	179	367	162	122	340	451	407	617	609	37
231	151	391	221	167	339	863	403	681	679	37
265	179	379	186	142	336	559	392	627	620	37
254	174	373	208	163	326	485	411	632	621	37
332	214	397	263	202	333	115	366	409	390	37
214	153	357	122	100	314	674	466	704	705	37
215	153	360	123	99	318	290	553	689	686	37
494	280	452	382	252	389	592	540	755	752	37
203	135	386	177	142	320	845	307	567	566	37
277	199	357	275	228	309	1008	364	664	659	37
273	199	352	189	148	327	218	252	297	280	37
324	215	385	232	178	334	772	278	505	489	37
257	176	374	181	143	323	1023	348	827	824	37
349	221	404	200	143	358	644	427	672	668	37
444	270	422	449	298	385	392	242	305	277	37
287	207	354	218	178	314	612	353	597	589	37
301	212	364	228	166	352	367	290	441	424	37
246	177	356	183	153	306	932	260	456	451	37
250	187	342	178	143	320	466	311	509	497	37
393	252	398	207	151	352	582	324	554	546	37
419	265	405	234	164	365	550	494	708	705	37
303	200	388	196	146	343	730	325	585	576	37
285	213	343	193	157	315	210	235	261	241	37
194	138	360	165	133	318	1023	379	699	695	37
254	181	360	213	162	338	569	367	604	597	37
302	199	388	163	117	356	321	236	241	248	37
403	255	405	313	230	348	577	329	561	552	37
349	228	392	270	203	341	354	237	274	253	37
279	183	389	180	135	343	1023	414	742	738	37
265	183	370	144	110	333	168	238	250	243	37
265	187	363	231	189	313	714	447	699	695	37
243	168	370	120	96	320	189	237	251	244	37
248	174	365	155	127	313	527	369	600	589	37
180	124	372	205	153	342	619	337	579	572	37
237	169	359	170	141	307	606	358	603	594	37
289	194	382	193	148	332	543	349	570	570	37
269	172	399	185	139	342	1023	606	873	869	37
299	230	332	292	241	311	641	408	654	650	37
205	143	368	174	140	318	119	236	244	237	37
236	173	348	174	138	323	834	336	610	607	37
292	201	372	226	180	320	618	241	316	292	37
203	143	364	179	141	325	758	311	567	558	37
258	189	349	250	187	342	539	396	621	619	37
237	159	382	178	142	319	1023	343	664	658	37
351	223	404	272	195	356	335	236	282	248	38
392	240	418	303	205	378	530	332	552	545	38
205	147	358	163	131	318	471	358	570	564	38
345	212	415	296	211	360	637	540	767	760	38
380	258	377	219	161	349	202	236	257	241	38
234	163	367	210	167	321	277	398	545	540	38
364	243	383	250	197	325	612	831	1023	1023	38
240	168	365	195	158	316	593	399	643	633	38
249	172	370	180	139	331	507	384	608	600	38
240	169	363	165	130	326	595	328	551	554	38
208	148	361	218	178	313	387	381	576	565	38
232	169	352	186	155	307	410	379	581	570	38
258	181	366	201	159	323	526	378	609	599	38
440	276	409	368	263	358	582	485	712	704	38
286	203	360	212	188	288	219	240	282	252	38
275	202	348	208	161	331	202	331	428	419	38
276	193	367	244	201	311	608	335	571	567	38
572	316	463	426	233	467	522	595	789	786	38
298	205	373	159	123	331	1023	232	259	244	38
199	148	344	191	162	303	348	318	481	471	38
246	170	372	117	93	322	0	229	247	236	38
179	122	375	237	194	312	665	346	601	592	38
277	187	380	182	144	323	621	355	597	594	38
344	236	373	231	181	327	222	515	630	622	38
366	225	417	270	196	353	585	346	586	576	38
321	208	394	236	185	327	546	391	622	616	38
280	197	364	175	141	319	807	308	569	562	38
181	134	344	187	154	311	497	357	576	569	38
230	164	360	197	163	310	781	331	600	592	38
236	163	372	194	151	329	729	324	578	574	38
248	170	375	163	120	349	679	338	601	585	38
269	193	357	183	140	336	745	469	724	718	38
349	213	419	253	182	356	431	236	267	254	38
270	180	384	212	164	329	161	306	355	354	38
274	190	369	182	143	327	393	324	511	496	38
341	217	403	179	131	350	774	457	712	713	38
295	199	379	326	259	323	425	556	735	730	38
343	221	398	332	239	355	264	450	593	584	38
367	233	404	355	248	366	515	572	769	765	38
266	179	381	197	156	323	445	384	591	585	38
253	176	368	171	124	352	477	345	559	550	38
197	134	376	206	160	330	711	339	596	591	38
156	106	376	169	140	309	1023	352	667	665	38
262	192	349	150	126	305	399	338	523	518	38
206	142	372	155	128	310	597	355	594	590	38
285	211	346	176	140	320	437	305	488	477	38
352	223	404	247	192	330	419	258	355	344	38
361	234	394	249	191	334	564	410	640	638	38
275	183	384	157	123	327	708	397	657	651	38
440	260	433	382	270	362	1023	469	809	802	39
213	156	350	190	152	321	406	283	420	419	39
304	201	387	266	206	331	390	422	613	606	39
361	227	408	215	148	372	210	237	259	244	39
222	161	352	172	144	306	594	321	547	545	39
279	197	362	204	157	332	547	259	400	377	39
259	184	359	193	158	314	919	398	683	682	39
252	184	350	201	166	309	778	344	612	608	39
271	180	386	197	162	312	691	356	616	608	39
230	158	374	181	141	328	510	318	530	521	39
197	135	373	233	198	301	1023	357	738	735	39
339	227	383	273	204	342	165	240	269	246	39
305	214	364	245	190	330	551	348	586	571	39
566	322	449	435	228	488	375	534	703	698	39
304	203	383	160	117	349	135	240	249	244	39
465	274	435	367	247	381	895	447	723	720	39
487	281	444	358	241	381	857	239	325	299	39
[truncated: 49,877 more rows]
