# Supplementary material for: The coordinated action of UFMylation and the RQC pathways clears arrested polypeptides at the ER
Source: EMBO J. 2026 Mar 25;45(9):3252–75. doi: 10.1038/s44318-026-00753-9 (PMC13144351; doi:10.1038/s44318-026-00753-9)
Supplement: Supplementary file 5 — Source data Fig. 2 [file 44318_2026_753_MOESM5_ESM.zip › Figure 2/2B+C/siASCC3_ERK20.csv]

FSC-A	FSC-H	FSC-W	SSC-A	SSC-H	SSC-W	PE-Texas Red-A / FITC-A	FITC-A	PE-A	PE-Texas Red-A	Time
259	185	359	189	150	324	573	493	606	594	0
228	161	363	139	114	313	159	246	256	240	0
388	247	402	260	188	354	172	299	292	278	0
241	168	367	154	126	311	172	249	260	243	0
263	189	355	208	164	325	678	466	597	590	0
284	193	378	235	182	332	545	464	570	561	0
233	165	360	244	188	332	734	492	631	623	0
321	202	406	191	143	343	302	238	255	240	0
290	200	372	234	178	337	0	231	263	240	0
272	190	367	171	130	336	537	243	275	255	0
268	177	387	219	176	319	731	528	664	655	0
391	240	417	206	141	373	155	236	247	234	0
280	194	369	178	140	326	724	236	270	244	0
308	209	378	163	126	333	281	236	246	237	0
435	273	408	273	200	349	248	241	269	241	0
266	187	363	248	195	326	626	552	668	658	0
326	217	385	219	172	328	544	409	519	508	0
232	164	362	121	97	319	0	229	242	237	0
271	186	374	186	146	327	203	573	551	544	0
308	181	436	245	163	385	93	389	319	295	0
201	133	388	220	163	345	405	238	266	242	0
290	185	401	262	190	353	714	234	253	240	0
210	146	369	144	117	316	268	436	457	442	0
472	286	422	320	217	378	142	252	261	243	0
179	110	417	220	175	323	473	361	450	436	1
191	137	358	136	111	315	552	379	483	478	1
251	170	379	146	115	324	444	333	415	393	1
271	201	344	208	172	310	606	402	525	515	1
194	136	364	193	154	321	376	319	369	355	1
255	191	341	229	192	304	700	519	651	641	1
284	203	357	206	163	324	134	238	240	235	1
328	223	376	198	151	335	907	237	262	251	1
234	168	358	193	149	331	523	384	492	476	1
251	179	358	202	164	315	637	503	623	616	1
164	140	301	152	137	284	143	264	252	249	1
275	181	389	189	149	325	362	238	240	240	1
270	176	393	180	127	362	313	251	263	255	1
260	180	369	189	152	318	557	445	555	547	1
403	253	407	369	253	374	540	247	296	264	1
490	302	415	529	396	342	603	244	294	261	1
410	257	409	249	179	356	232	243	265	242	1
238	161	379	160	128	319	278	325	344	332	1
297	207	369	200	154	333	729	489	628	619	1
340	230	378	188	146	329	121	237	250	234	1
294	198	380	224	166	347	486	237	266	243	1
218	149	374	261	201	332	730	453	594	587	1
241	169	364	182	145	321	490	276	312	316	1
216	163	341	164	137	307	666	436	567	560	1
334	231	370	356	267	341	379	239	266	242	1
257	181	365	181	143	325	114	478	395	375	1
398	217	470	376	222	434	707	472	612	601	1
433	287	386	263	198	341	316	242	263	245	1
305	207	378	221	171	331	559	235	252	240	1
269	186	371	182	145	321	560	424	543	527	1
265	171	397	191	145	338	529	522	620	612	1
252	178	363	178	145	314	539	286	362	341	1
286	198	369	213	161	338	587	421	539	530	1
276	195	362	185	136	349	73	259	255	239	1
238	152	400	126	96	336	366	235	249	236	1
217	154	361	162	134	309	744	429	580	568	1
288	201	367	211	172	314	704	469	606	598	1
295	213	355	163	131	320	286	235	251	236	1
270	187	370	179	139	330	1023	233	255	244	1
233	170	349	199	161	317	336	376	422	410	1
266	176	387	167	131	326	383	387	449	438	1
284	194	375	178	133	341	512	237	256	242	1
351	229	392	225	170	339	268	245	264	246	1
194	155	321	185	146	323	267	238	243	239	1
214	156	350	172	141	313	924	414	590	579	1
403	256	403	240	176	350	175	311	308	286	1
403	240	430	261	199	336	232	243	276	242	1
166	108	395	171	141	310	228	251	270	249	1
333	216	395	249	187	341	248	405	413	401	1
259	175	379	174	134	331	1023	232	247	239	1
286	201	365	176	140	321	196	239	250	237	1
198	150	338	190	151	321	237	235	253	235	1
354	229	395	225	161	358	573	235	267	240	1
355	214	424	227	158	369	250	238	251	237	1
248	178	357	174	135	331	221	481	469	462	1
382	215	456	361	197	469	356	245	273	250	1
362	257	361	290	233	318	711	482	620	610	1
323	216	383	201	149	345	49	412	297	272	1
242	186	333	186	154	308	691	350	494	473	1
254	186	349	148	120	315	66	281	264	244	2
224	153	374	229	180	327	837	439	602	591	2
237	159	382	303	238	326	552	244	281	259	2
208	152	350	148	121	313	605	236	276	243	2
322	207	398	229	173	339	507	239	250	246	2
333	219	389	232	174	341	317	247	278	251	2
357	226	404	192	144	342	192	239	245	237	2
235	166	363	217	172	324	623	391	513	507	2
206	133	395	178	143	319	517	239	261	248	2
275	192	367	158	127	319	108	340	298	279	2
249	182	350	164	137	306	605	480	592	589	2
310	198	401	272	198	351	194	252	272	247	2
256	179	368	189	154	315	567	516	627	614	2
238	164	371	284	206	353	398	686	740	734	2
283	202	358	241	198	312	714	532	661	655	2
321	219	375	292	215	349	229	255	279	253	2
237	167	363	135	105	331	196	437	421	402	2
270	185	373	238	180	338	649	398	528	520	2
228	154	379	188	141	341	295	386	422	403	2
239	175	349	155	124	321	165	244	265	239	2
276	185	382	166	121	351	281	245	257	247	2
229	159	369	133	105	323	171	241	242	238	2
415	253	419	328	240	350	595	523	637	626	2
192	138	356	190	163	298	153	266	266	252	2
369	228	414	233	166	358	138	252	265	242	2
273	190	369	152	119	327	358	240	251	244	2
447	282	405	315	230	350	180	267	287	256	2
220	156	360	144	115	320	575	364	475	466	2
190	130	374	180	136	339	676	438	579	564	2
260	180	369	152	123	318	210	238	245	237	2
238	167	365	158	116	349	96	260	249	242	2
258	177	372	169	130	334	38	262	250	236	2
350	225	400	233	167	358	486	239	268	246	2
324	221	375	207	157	338	139	251	266	242	2
236	164	368	183	143	327	609	397	520	511	2
230	164	360	186	146	326	709	511	640	635	2
213	147	370	173	136	324	763	381	528	522	2
337	223	388	221	165	342	315	235	251	236	2
245	162	386	214	164	334	618	511	628	620	2
213	139	391	160	136	301	196	242	259	240	2
387	253	391	330	237	357	527	516	616	605	2
338	226	382	216	160	345	214	242	243	240	2
237	174	349	137	111	316	220	350	352	336	2
376	229	421	338	231	374	399	589	655	642	2
253	180	360	151	118	328	652	236	247	244	2
305	216	361	159	118	344	423	239	255	244	2
260	178	375	187	138	347	215	265	278	260	2
367	233	404	241	179	344	393	236	273	238	2
258	178	371	217	176	316	582	400	518	508	2
447	266	430	393	254	397	510	519	615	604	3
352	224	403	196	145	347	256	237	242	237	3
274	180	390	192	141	350	150	246	249	240	3
246	168	375	144	115	320	529	241	258	251	3
403	255	406	316	215	376	267	242	272	243	3
283	198	366	261	199	336	566	555	659	649	3
200	140	365	181	141	330	770	490	635	626	3
316	187	432	302	210	368	100	281	276	251	3
399	240	426	320	215	381	234	238	255	238	3
215	156	354	149	117	325	560	435	550	538	3
205	156	337	185	148	320	716	499	629	626	3
272	181	385	181	138	337	429	236	252	239	3
273	188	371	232	184	323	386	491	558	544	3
192	149	330	179	149	309	0	235	247	229	3
232	165	360	145	112	333	591	236	260	242	3
283	201	360	178	144	316	597	424	544	535	3
254	188	346	159	130	313	204	250	257	247	3
225	156	368	181	147	314	641	393	529	513	3
279	201	355	134	108	318	512	234	246	236	3
214	151	362	178	145	314	683	331	458	445	3
254	190	342	216	157	352	104	344	291	279	3
274	186	378	193	151	326	315	279	309	290	3
219	152	368	141	112	322	461	237	254	241	3
243	173	359	202	161	321	829	440	605	590	3
383	247	397	248	183	347	1023	243	289	283	3
372	230	413	253	186	348	844	237	269	250	3
376	218	442	460	310	379	708	594	720	709	3
334	224	382	297	223	341	495	236	270	241	3
412	237	445	363	240	387	608	486	603	595	3
258	179	368	147	114	331	87	239	238	234	3
240	179	344	269	223	310	516	481	582	571	3
369	226	419	279	207	345	400	237	260	241	3
250	161	397	188	143	336	120	308	280	268	3
283	185	392	212	158	343	492	445	548	531	3
315	207	391	284	218	333	403	237	267	241	3
220	165	341	196	161	313	578	402	526	508	3
275	196	359	111	94	301	88	484	346	351	3
319	202	405	250	186	345	455	237	276	241	3
341	222	394	204	153	341	244	235	242	235	3
218	162	345	192	154	319	530	457	557	552	3
264	186	362	219	174	322	659	444	581	567	3
166	110	387	175	147	305	273	292	311	295	3
242	171	363	235	190	318	367	466	526	513	3
232	155	384	179	139	330	444	425	507	498	4
302	194	398	236	178	338	275	242	248	242	4
232	163	364	165	132	320	552	347	447	439	4
253	167	388	177	132	343	548	355	456	448	4
346	199	446	351	229	392	623	534	648	641	4
280	196	365	168	130	329	99	326	270	269	4
258	187	354	206	162	326	714	468	609	598	4
322	211	389	185	130	365	526	234	251	237	4
266	183	374	155	123	322	158	233	248	232	4
338	220	393	211	152	354	0	230	244	233	4
242	181	343	190	156	313	651	378	517	498	4
375	249	386	266	195	349	1023	234	268	249	4
230	167	354	186	141	337	424	301	377	343	4
207	140	378	144	113	327	535	522	622	612	4
235	162	371	172	131	335	251	240	256	239	4
248	176	361	189	150	322	265	382	408	386	4
265	152	448	310	226	350	444	245	280	256	4
207	143	372	234	182	329	660	519	644	635	4
311	179	447	357	251	364	284	396	421	409	4
207	141	375	174	133	335	663	556	677	668	4
292	186	401	229	163	359	478	239	257	246	4
376	226	427	318	228	357	1023	238	330	260	4
324	222	374	211	158	342	1023	242	281	275	4
292	189	396	285	221	330	772	498	641	634	4
411	240	439	307	208	378	432	239	263	245	4
201	150	342	179	147	311	347	285	314	303	4
286	194	378	199	138	371	356	518	569	560	4
238	170	358	155	127	312	508	380	475	468	4
238	160	380	182	143	326	489	506	592	587	4
246	183	343	211	169	319	102	327	292	271	4
204	159	329	176	146	308	1023	268	382	383	4
305	202	387	311	237	336	336	244	273	248	4
247	174	364	172	132	334	202	357	356	333	4
202	141	368	158	131	307	563	524	630	621	4
301	208	369	349	255	350	1016	236	270	250	4
227	160	364	193	155	319	870	394	564	553	4
282	195	370	186	152	314	500	520	615	603	4
268	185	372	160	124	330	658	236	258	242	4
300	202	380	232	175	340	274	242	256	243	4
326	218	382	154	116	340	545	236	253	242	4
212	143	379	191	157	311	731	336	472	462	4
239	169	362	177	142	320	628	238	266	248	4
201	135	380	189	144	336	741	352	499	485	4
460	273	431	236	163	371	206	360	357	338	4
362	228	405	245	176	357	334	235	248	236	4
329	210	401	345	171	516	608	369	493	479	4
250	175	366	169	135	320	525	365	466	455	4
350	212	423	191	140	349	345	235	256	236	4
330	223	378	170	134	324	1023	233	253	241	4
259	177	374	181	140	330	101	260	257	242	4
415	250	425	415	271	392	671	604	720	713	4
326	203	411	197	151	334	0	229	256	243	4
231	166	355	183	152	309	735	435	575	571	5
296	207	365	206	157	335	691	237	263	248	5
284	202	361	175	135	330	416	451	528	515	5
244	169	369	182	140	333	567	453	568	556	5
315	187	430	221	156	362	289	242	269	244	5
364	226	412	234	173	346	99	280	268	250	5
347	211	420	198	149	341	125	239	250	235	5
282	192	377	236	185	327	549	439	556	539	5
298	199	384	181	140	331	1023	232	261	238	5
297	205	372	242	184	337	556	237	261	243	5
350	221	404	215	158	348	1023	240	322	315	5
266	180	377	127	101	324	79	292	259	250	5
237	151	403	224	150	381	445	279	315	312	5
231	176	337	189	160	302	637	376	492	493	5
205	155	339	226	179	324	800	398	564	546	5
249	184	347	225	185	312	759	380	531	520	5
212	143	378	208	164	325	651	432	566	554	5
202	160	324	137	118	296	318	369	407	395	5
239	164	373	183	142	332	442	390	480	461	5
350	215	417	180	130	355	305	238	246	239	5
283	194	373	164	128	328	186	463	434	421	5
348	203	440	312	230	347	409	242	276	248	5
323	215	385	304	239	326	180	378	361	340	5
430	245	450	229	154	380	155	240	252	236	5
368	230	410	253	180	359	322	246	264	250	5
463	264	449	227	156	372	318	236	247	238	5
292	199	375	192	150	329	364	460	516	506	5
298	206	370	202	157	329	526	431	543	526	5
233	159	373	134	105	326	127	321	286	277	5
266	193	353	208	165	323	644	444	583	564	5
296	207	366	202	158	328	122	431	350	343	5
356	206	443	425	244	446	211	409	415	385	5
281	214	335	224	190	302	737	464	609	599	5
213	151	362	211	166	326	609	570	681	671	5
361	227	406	211	152	355	484	237	265	242	5
260	181	368	144	114	322	381	237	241	240	5
311	213	374	225	181	318	285	242	259	244	5
275	204	345	210	172	312	656	444	572	566	5
329	215	391	230	171	344	1023	239	279	267	5
243	175	355	155	126	315	213	287	286	278	5
297	190	399	243	180	346	395	265	300	283	5
227	149	389	158	120	337	146	454	397	381	5
394	263	384	314	236	341	154	526	465	459	5
342	211	416	287	206	357	693	235	258	241	6
265	189	360	177	146	310	511	356	450	441	6
237	168	361	250	195	328	638	515	632	627	6
374	236	405	225	164	353	566	237	266	244	6
297	212	358	196	150	335	174	254	247	247	6
273	186	376	179	132	346	275	294	313	298	6
268	180	380	219	172	326	114	336	301	280	6
397	229	443	448	295	388	737	556	691	680	6
213	140	390	172	127	345	520	409	508	502	6
266	186	366	192	157	313	773	472	622	611	6
337	223	387	219	163	344	370	241	246	245	6
229	157	374	158	125	324	949	374	553	543	6
276	187	378	218	168	333	623	471	594	585	6
277	200	356	152	117	333	122	247	249	239	6
305	193	405	216	162	342	453	242	266	251	6
231	165	359	203	157	331	665	464	594	586	6
231	160	370	218	164	341	581	385	507	492	6
269	187	367	173	135	326	581	440	549	547	6
260	179	371	226	179	324	520	513	604	601	6
250	170	377	218	161	345	673	460	597	584	6
236	172	350	192	157	313	694	325	449	438	6
281	197	365	150	119	321	414	239	259	243	6
348	227	392	185	136	349	0	231	253	239	6
236	163	372	169	133	326	94	375	314	289	6
248	177	358	193	154	321	498	394	487	481	6
377	220	438	275	193	364	390	241	267	246	6
300	185	415	275	193	365	523	597	691	679	6
239	163	375	150	115	335	0	237	238	229	6
211	147	369	154	116	340	76	289	261	249	6
257	174	377	227	180	324	625	447	580	563	6
379	253	383	224	165	346	1023	232	263	240	6
333	223	382	243	188	331	583	483	598	587	6
222	150	379	204	159	328	634	517	634	628	6
291	198	376	175	142	316	539	363	478	456	6
312	204	392	223	171	333	305	246	259	249	6
314	211	382	232	170	348	156	358	335	313	6
234	179	335	191	153	319	549	422	532	523	6
252	175	370	165	126	336	691	471	608	597	6
267	184	371	147	111	338	314	236	247	237	6
265	179	378	187	135	353	307	637	666	658	6
284	187	389	182	133	350	405	237	257	240	6
419	240	448	349	254	352	593	549	662	649	6
282	202	356	228	181	322	772	417	567	561	6
356	224	406	228	172	340	425	239	268	243	6
360	224	411	218	166	335	271	237	246	237	6
322	214	386	204	152	344	746	239	256	253	6
221	158	359	157	127	316	434	319	390	371	6
218	167	334	137	111	315	789	233	246	237	6
183	133	354	215	171	322	0	231	261	240	6
237	165	367	209	163	327	699	517	650	639	6
211	155	348	181	143	324	612	473	595	584	6
279	195	365	181	129	358	1023	234	252	246	6
264	174	388	206	162	326	661	455	585	577	6
387	237	419	238	171	356	1023	232	260	238	6
301	214	361	201	155	332	243	240	256	240	7
246	173	363	152	120	325	361	456	515	502	7
264	174	389	154	120	330	203	514	501	484	7
232	163	365	168	134	320	783	371	535	515	7
254	178	366	191	151	324	680	340	475	458	7
321	206	399	241	180	343	385	496	567	549	7
361	236	391	226	162	358	350	238	252	240	7
258	171	386	170	127	341	240	239	243	238	7
310	200	397	207	151	351	71	242	245	234	7
305	207	377	220	169	333	440	235	248	238	7
233	167	358	155	127	312	720	454	598	587	7
214	156	352	201	161	320	683	443	576	570	7
256	180	364	248	195	325	612	419	548	534	7
414	257	412	373	265	361	573	644	740	733	7
311	208	383	351	256	351	298	242	266	243	7
250	171	376	137	104	337	39	237	240	232	7
297	207	367	189	146	331	354	463	521	506	7
263	175	385	194	146	341	332	360	403	390	7
229	153	384	174	127	350	279	356	387	366	7
334	214	399	216	163	341	140	238	251	235	7
190	137	354	171	139	315	469	304	377	358	7
342	213	411	222	161	353	1023	245	316	293	7
261	184	364	224	163	352	479	474	568	555	7
236	173	350	182	144	324	293	285	301	292	7
274	177	397	162	123	336	174	287	274	269	7
229	161	365	221	174	324	724	385	529	520	7
263	189	356	208	169	315	374	239	260	243	7
332	225	378	232	154	386	469	239	263	245	7
273	185	378	210	157	343	482	241	276	249	7
271	194	358	208	159	336	484	489	577	570	7
214	149	368	156	127	313	596	445	570	555	7
183	144	324	213	181	302	219	746	738	730	7
234	162	370	159	129	317	449	294	353	338	7
271	185	376	233	184	324	454	443	533	518	7
255	177	369	161	133	309	460	416	504	493	7
240	169	365	186	145	329	623	490	606	601	7
260	163	408	211	164	330	0	230	258	244	7
249	172	371	152	116	336	306	524	556	547	7
253	187	346	151	123	313	460	460	547	537	7
298	199	383	240	190	324	642	515	635	627	7
347	216	411	226	166	349	344	241	272	245	7
237	172	353	143	118	311	87	415	299	305	7
251	184	349	152	125	312	454	297	352	342	7
381	226	432	337	231	374	900	236	273	248	7
236	161	376	183	137	341	98	237	246	234	7
248	189	336	185	146	323	597	233	246	236	7
226	153	378	160	116	354	551	368	478	465	7
330	211	401	234	176	341	529	236	261	241	7
258	175	379	198	158	320	809	452	612	599	7
270	186	373	193	154	320	558	530	635	625	7
252	174	372	253	198	327	582	425	544	533	7
269	192	358	187	148	324	467	467	551	546	7
330	213	396	220	162	348	798	235	267	244	7
242	174	357	177	137	331	591	415	537	525	7
288	200	368	204	159	328	91	303	280	257	7
287	187	392	187	134	358	480	236	242	241	7
396	255	398	442	302	374	236	425	443	415	7
229	148	395	193	142	349	529	236	260	241	7
271	202	344	158	130	311	299	242	261	243	8
262	176	380	169	133	326	814	421	580	571	8
264	183	369	183	146	322	424	469	545	535	8
355	231	394	242	172	360	474	239	256	245	8
264	175	385	147	111	340	491	237	242	242	8
341	226	387	244	184	339	928	234	259	240	8
252	185	349	175	136	329	250	307	317	305	8
352	218	414	257	186	354	565	237	259	243	8
327	222	378	255	196	334	431	240	273	245	8
240	161	383	205	158	332	752	404	553	545	8
283	194	375	218	164	340	211	535	523	510	8
215	150	366	132	108	314	231	489	485	476	8
244	170	368	199	158	323	233	521	518	508	8
259	182	363	131	105	320	202	238	244	237	8
290	197	376	199	157	324	212	539	524	515	8
297	198	384	258	198	334	227	253	261	251	8
415	253	421	254	178	364	1023	237	289	261	8
148	105	360	187	143	335	252	452	474	450	8
318	202	403	192	143	343	195	333	323	310	8
216	144	384	178	140	326	621	440	566	555	8
328	207	405	194	139	358	245	239	253	238	8
486	277	449	471	296	407	525	237	273	244	8
255	182	359	144	111	330	0	240	236	230	8
259	179	371	218	178	313	714	394	538	527	8
194	135	367	197	166	303	623	400	521	517	8
268	193	356	217	172	323	400	240	257	245	8
269	184	375	163	121	346	251	239	249	239	8
297	198	385	172	131	338	74	305	275	253	8
247	175	361	188	154	313	194	323	341	302	8
316	213	380	194	146	341	207	422	413	394	8
235	165	364	192	152	323	623	416	542	533	8
276	155	455	289	173	426	455	525	609	596	8
366	234	401	257	192	342	608	236	273	243	8
344	222	397	221	154	367	1023	232	257	242	8
238	171	355	199	159	322	563	520	627	617	8
218	151	369	181	147	316	478	447	543	529	8
234	161	371	209	168	319	610	481	600	591	8
234	163	367	203	158	330	670	556	678	669	8
356	217	421	228	158	369	361	237	248	240	8
374	230	416	236	171	354	296	252	286	255	8
247	187	338	179	139	330	82	393	299	290	8
238	167	363	209	159	336	556	577	672	667	8
339	186	467	283	166	437	367	240	270	243	8
246	164	386	218	167	334	654	411	553	534	8
192	132	371	126	100	324	88	319	253	262	9
267	200	342	141	114	318	474	235	242	239	9
224	155	370	183	142	330	618	423	555	539	9
274	185	380	200	157	325	218	460	464	439	9
222	139	408	221	170	334	726	523	657	649	9
230	194	303	310	267	297	368	476	532	523	9
351	221	406	223	158	362	461	240	268	247	9
235	157	384	163	123	340	476	446	543	528	9
337	228	378	202	160	325	529	236	248	241	9
260	185	361	119	95	323	58	244	249	234	9
317	214	379	204	159	329	144	236	247	234	9
403	235	439	354	250	362	676	570	690	682	9
382	226	433	159	113	361	295	248	251	250	9
257	178	369	167	129	329	452	234	248	236	9
272	190	367	163	126	332	502	235	254	239	9
394	233	433	215	147	376	225	316	326	306	9
250	167	382	187	149	321	119	413	352	329	9
264	178	380	157	121	331	258	250	272	250	9
222	152	374	161	131	314	468	323	401	385	9
514	324	406	400	254	404	627	456	577	571	9
247	165	383	195	150	334	705	242	269	261	9
396	253	401	334	244	351	375	244	273	250	9
218	142	392	209	167	321	677	470	596	594	9
344	223	395	216	161	343	151	264	267	251	9
229	163	361	168	135	318	684	422	560	550	9
295	209	362	218	169	331	231	296	305	290	9
246	177	356	162	128	326	165	379	338	333	9
212	138	391	217	178	312	724	399	534	535	9
356	230	395	292	213	351	424	245	264	254	9
212	171	318	151	135	287	258	420	424	421	9
274	187	374	167	135	317	535	365	464	458	9
252	182	355	177	143	316	532	352	459	441	9
280	180	398	226	178	325	769	488	635	625	9
198	141	358	214	180	305	598	508	616	613	9
250	161	397	186	144	329	685	404	541	533	9
353	220	411	220	152	370	795	236	268	245	9
197	127	398	252	202	320	197	239	264	237	9
388	239	415	303	211	367	333	240	259	242	9
210	142	379	209	162	330	658	460	590	581	9
313	207	388	219	161	349	331	237	252	238	9
259	182	364	179	145	316	610	494	612	603	9
433	253	437	363	280	332	1006	242	322	274	9
328	226	371	171	129	338	434	235	252	237	9
316	220	366	168	133	324	206	464	442	436	9
376	243	395	288	209	354	310	242	282	245	9
253	184	352	188	150	320	624	404	537	521	9
428	263	417	276	197	359	374	241	270	245	9
187	137	351	121	99	315	245	239	240	238	9
296	199	382	239	163	376	448	238	260	243	9
251	175	366	158	130	311	0	231	267	239	9
276	185	382	256	198	331	596	535	648	637	9
244	176	355	176	142	317	622	422	544	538	9
243	159	391	181	145	318	605	428	553	540	9
222	161	354	128	103	317	137	236	236	234	10
199	141	360	153	127	309	768	443	595	585	10
297	198	384	177	135	336	248	236	256	236	10
277	179	395	306	252	311	184	323	310	298	10
240	174	354	219	164	342	720	568	700	688	10
406	244	427	213	150	363	180	243	266	240	10
382	209	467	407	242	429	701	487	625	613	10
316	216	374	177	133	341	457	233	251	235	10
382	251	390	214	170	321	389	696	750	742	10
372	253	376	193	150	328	1023	238	271	260	10
201	139	370	182	153	305	150	236	234	234	10
245	186	338	192	159	308	543	328	422	411	10
254	191	340	170	140	311	602	314	424	403	10
305	196	399	228	172	339	1023	233	258	238	10
407	246	425	245	184	340	226	247	256	245	10
284	209	347	199	166	308	719	438	582	571	10
289	207	358	155	123	322	149	238	251	235	10
385	244	403	251	177	364	0	230	254	237	10
233	164	365	138	110	322	532	233	243	235	10
211	147	366	123	100	315	731	232	234	234	10
299	212	360	275	208	339	257	260	288	260	10
253	179	362	253	183	354	326	332	393	355	10
248	170	373	286	219	334	741	529	665	656	10
236	176	343	178	145	314	331	412	457	446	10
407	237	439	326	235	356	806	237	285	248	10
254	167	388	172	129	343	598	526	643	629	10
282	192	375	361	269	343	648	236	265	244	10
213	155	351	135	110	313	397	285	332	314	10
230	170	346	152	125	311	283	396	411	409	10
295	211	358	194	159	313	437	375	452	442	10
344	229	385	244	195	321	960	237	281	252	10
377	236	408	237	170	357	330	286	331	301	10
393	260	387	232	176	337	520	237	243	242	10
392	233	431	250	173	371	243	243	274	242	10
323	215	384	205	156	336	399	241	263	246	10
240	167	369	131	102	327	807	238	269	254	10
283	197	368	200	157	325	632	427	555	546	10
364	231	404	218	158	352	960	233	252	238	10
252	199	325	171	149	293	632	438	570	556	10
278	190	374	140	106	336	163	271	278	257	10
246	163	386	169	127	339	655	437	567	559	10
224	162	354	140	109	329	101	236	242	233	10
279	181	395	249	184	346	550	235	251	240	10
233	146	407	208	156	342	510	488	580	576	10
251	189	341	165	139	302	947	375	556	544	10
267	181	379	155	118	337	48	260	247	237	10
246	171	369	147	114	329	1023	234	253	243	10
346	228	388	270	196	353	265	240	252	240	10
252	170	379	178	139	327	599	383	504	493	10
280	190	378	191	142	344	350	237	251	239	11
276	210	336	198	165	308	593	452	580	561	11
206	146	360	206	161	327	648	431	558	553	11
252	175	368	164	131	322	648	397	532	518	11
256	175	374	154	119	332	512	237	261	243	11
311	197	404	178	131	348	336	237	243	238	11
238	166	366	190	152	321	823	388	557	540	11
287	203	362	213	165	332	214	332	327	316	11
231	162	364	215	170	322	723	510	639	637	11
347	231	384	258	193	342	267	250	274	251	11
249	187	341	176	147	307	1023	233	258	239	11
242	168	367	192	155	317	167	508	468	452	11
270	186	370	152	118	330	407	523	590	581	11
200	141	364	194	164	302	119	547	461	446	11
316	211	383	296	228	332	429	238	268	243	11
213	142	384	192	151	324	675	396	537	523	11
282	192	376	149	117	325	621	482	602	595	11
263	190	354	192	144	341	414	239	266	244	11
267	190	359	162	124	334	320	442	485	472	11
161	122	337	156	125	320	781	234	242	241	11
259	180	368	185	144	329	824	465	623	613	11
319	205	399	216	159	348	663	249	292	278	11
345	227	390	298	226	338	415	238	264	243	11
221	158	359	256	183	358	557	503	607	600	11
340	218	400	229	169	347	250	244	256	243	11
449	265	433	332	221	385	359	259	284	270	11
215	155	355	195	155	322	796	489	640	630	11
226	145	399	229	178	329	385	309	378	344	11
250	164	389	169	132	328	453	536	614	606	11
201	144	357	202	168	307	560	437	550	539	11
270	211	329	240	202	304	542	444	551	542	11
270	192	360	187	148	323	379	335	387	376	11
310	197	403	228	166	351	408	236	259	239	11
287	196	374	166	128	334	96	274	257	247	11
263	179	376	230	182	323	330	238	257	240	11
229	161	365	192	157	314	661	418	551	542	11
308	175	451	342	177	495	716	538	671	661	11
156	92	436	197	156	325	400	237	263	241	11
223	149	384	138	108	328	471	464	554	543	11
290	205	362	279	221	323	601	426	540	537	11
253	176	367	160	130	316	679	449	590	575	11
236	170	357	117	95	314	119	243	242	237	12
288	199	370	145	111	336	414	235	241	238	12
307	206	382	251	191	337	290	243	271	245	12
279	197	363	241	198	311	523	388	498	481	12
350	207	433	334	243	351	1023	232	271	251	12
246	178	353	144	119	310	235	233	246	233	12
248	167	379	155	123	323	408	435	511	497	12
340	206	421	212	149	363	488	235	257	237	12
311	208	383	243	174	358	574	472	586	576	12
333	215	396	209	151	354	1023	234	262	248	12
268	179	383	211	156	345	592	548	658	648	12
374	260	368	314	242	332	545	237	279	244	12
334	191	447	253	197	328	325	452	514	483	12
193	149	331	206	175	301	90	321	263	264	12
272	186	374	256	201	326	234	242	273	241	12
205	141	374	126	98	329	208	238	243	237	12
271	185	375	145	111	335	151	237	243	234	12
287	202	364	154	120	326	17	257	246	233	12
239	174	352	230	182	323	705	466	600	595	12
419	247	435	313	210	382	111	477	401	371	12
553	347	408	457	323	362	379	660	716	704	12
371	240	397	209	145	367	0	231	251	243	12
282	190	381	269	210	327	186	734	706	699	12
262	182	368	201	151	342	497	360	455	441	12
269	190	362	189	150	322	597	423	552	534	12
232	159	373	124	98	325	296	234	240	235	12
283	186	390	225	169	341	760	477	625	613	12
365	235	398	211	158	342	326	235	252	236	12
393	242	416	335	241	355	406	496	571	556	12
225	157	367	144	114	322	303	599	630	619	12
249	170	376	165	128	329	211	384	383	362	12
228	149	393	158	122	333	488	435	533	520	12
247	173	366	200	163	314	607	435	557	548	12
258	181	365	181	130	358	128	421	363	341	12
282	176	410	290	158	471	93	411	338	307	12
403	240	429	312	220	363	477	311	390	371	12
284	192	379	185	142	334	315	303	340	318	12
274	188	373	127	99	328	166	237	240	235	12
372	211	452	333	208	409	400	242	258	249	12
339	187	465	282	159	455	129	363	323	302	12
268	185	371	207	165	321	603	480	598	589	12
335	216	398	208	146	363	128	236	245	233	12
217	149	372	180	138	332	672	384	514	509	12
230	162	365	157	124	325	477	235	247	238	12
331	224	377	312	250	320	437	244	287	254	12
292	199	376	217	165	337	321	240	264	243	12
390	243	411	294	217	347	203	547	539	517	12
258	182	363	208	167	319	386	365	425	415	12
315	204	396	217	159	350	439	241	261	247	12
222	160	355	174	142	314	145	497	432	422	12
209	153	351	170	143	304	762	408	561	550	13
249	169	377	188	148	324	578	503	620	604	13
218	163	342	98	80	312	1023	231	246	233	13
254	181	358	147	113	332	561	235	262	238	13
275	180	391	218	160	349	572	414	533	520	13
249	169	378	225	179	322	307	488	524	512	13
176	121	373	157	135	297	149	299	284	271	13
254	175	372	132	102	331	96	251	249	239	13
184	117	405	209	171	313	729	348	503	477	13
180	139	333	195	162	307	725	526	659	651	13
190	129	377	222	180	316	760	429	584	570	13
337	238	362	217	168	330	690	236	262	245	13
347	249	357	261	202	331	323	311	335	331	13
268	187	367	188	153	313	671	480	612	602	13
244	167	374	181	149	312	719	454	594	586	13
203	138	378	197	166	305	417	448	522	512	13
392	255	393	244	181	344	1023	236	288	253	13
249	164	387	202	162	318	521	370	474	460	13
242	174	357	211	171	316	703	473	616	601	13
258	201	329	230	179	330	939	234	258	240	13
211	145	372	173	140	318	791	382	538	528	13
264	179	377	220	163	345	154	271	283	255	13
231	166	357	175	135	331	471	236	250	240	13
342	225	390	216	157	352	208	238	258	237	13
227	163	357	109	85	329	380	236	241	238	13
289	198	374	207	162	327	511	414	518	505	13
240	179	343	142	118	309	64	255	249	237	13
194	142	349	138	114	310	627	372	510	487	13
338	212	409	188	138	349	441	264	301	287	13
279	198	361	149	122	312	444	236	244	239	13
267	182	375	148	118	322	456	360	454	430	13
221	163	348	169	139	311	537	412	519	510	13
286	185	395	160	124	329	134	248	250	240	13
266	188	364	204	162	323	1023	232	249	236	13
249	175	365	171	138	317	693	448	585	577	13
305	193	406	204	153	340	614	240	282	252	13
219	154	364	246	182	347	856	443	607	597	13
266	177	384	161	124	334	311	237	248	238	13
580	318	467	577	353	419	871	243	305	272	13
188	144	334	205	181	290	629	353	473	465	13
270	189	366	222	182	313	653	311	425	408	13
221	151	374	208	168	317	264	438	453	442	13
253	171	379	185	145	327	531	400	505	496	13
233	175	340	154	125	316	686	382	523	510	13
348	221	403	181	135	343	143	237	241	234	13
212	142	381	224	179	320	207	386	384	362	13
248	167	379	162	129	323	386	378	438	429	13
302	192	402	160	126	326	258	508	519	509	13
327	209	400	188	142	338	338	537	580	572	13
227	173	336	148	120	315	343	413	455	452	13
404	233	443	305	206	379	779	238	287	253	13
216	156	354	234	186	323	597	524	638	627	13
337	208	415	281	201	357	506	250	286	268	13
244	177	352	177	141	321	367	407	459	454	13
399	226	452	293	180	416	564	413	536	517	13
239	180	339	178	147	311	685	381	514	509	14
248	163	390	247	212	298	722	555	683	676	14
463	287	414	309	211	374	338	449	502	486	14
369	229	412	313	228	352	306	242	269	244	14
369	232	407	229	161	364	1023	232	247	239	14
279	194	367	206	161	326	335	239	265	242	14
340	220	396	215	150	367	477	238	260	244	14
299	207	371	227	179	324	646	393	519	514	14
294	210	358	152	120	325	110	249	253	239	14
281	201	359	182	143	325	312	398	436	423	14
255	184	355	169	137	315	278	268	288	271	14
365	252	370	302	228	338	742	242	289	262	14
446	273	417	303	219	355	369	239	256	243	14
396	243	417	236	170	355	292	260	289	264	14
274	196	357	205	168	312	615	409	542	524	14
224	150	382	223	181	315	449	238	256	244	14
206	150	352	146	117	318	509	330	407	405	14
265	178	381	153	119	328	259	373	395	374	14
227	159	366	178	137	332	379	299	348	329	14
245	185	340	163	133	315	398	305	361	341	14
221	145	390	184	142	330	591	489	604	594	14
334	222	385	209	156	343	602	234	246	239	14
356	236	386	216	163	340	397	234	247	236	14
281	188	383	179	134	341	0	234	250	231	14
256	179	366	205	164	321	720	570	702	690	14
338	210	413	246	171	368	412	238	263	242	14
280	188	381	176	131	345	1023	232	257	240	14
225	162	356	130	108	309	1023	234	249	242	14
384	239	411	403	290	356	750	242	322	263	14
289	203	364	180	136	338	621	236	255	244	14
372	241	396	215	147	374	679	235	259	241	14
287	186	395	197	144	350	664	237	263	246	14
328	223	376	243	175	355	696	239	279	252	14
223	150	380	168	132	327	468	418	507	498	14
298	197	387	161	117	351	158	239	238	236	14
292	201	372	167	127	338	0	231	253	237	14
219	146	386	209	179	299	502	477	575	564	14
290	197	376	239	186	330	642	507	632	621	14
268	186	369	217	168	330	589	521	634	623	14
257	169	388	223	166	344	659	550	670	662	14
199	152	335	197	162	311	535	487	595	581	14
262	188	356	143	118	311	463	394	479	471	14
224	158	363	202	152	340	648	486	613	603	14
217	148	376	250	197	325	593	401	519	511	14
285	183	397	239	187	328	689	586	710	699	14
384	244	403	266	187	363	207	242	264	240	14
201	157	328	130	103	321	147	277	268	257	14
356	219	416	228	181	323	786	233	257	238	14
247	178	355	157	128	315	662	390	527	514	14
214	151	364	157	129	312	738	446	591	582	14
190	142	342	226	186	311	363	345	392	383	14
252	174	370	200	159	321	620	419	548	535	15
343	211	417	361	276	334	327	238	259	240	15
163	121	344	106	87	315	158	239	244	236	15
254	178	365	212	166	326	630	453	581	569	15
237	168	360	173	136	326	663	234	269	238	15
282	190	381	213	154	355	74	455	346	315	15
271	182	382	150	111	344	1023	232	250	237	15
347	220	405	221	154	367	632	236	261	244	15
395	243	416	270	196	352	512	240	290	248	15
233	171	348	176	141	319	773	431	588	575	15
223	151	376	122	95	328	0	230	247	236	15
300	203	378	193	140	352	265	236	245	236	15
467	272	440	373	235	406	565	554	656	648	15
243	162	383	201	155	332	645	521	640	634	15
223	160	359	220	169	333	640	358	490	473	15
227	165	352	137	107	329	84	253	243	239	15
429	259	424	436	271	412	431	244	300	253	15
468	282	424	387	282	351	310	304	329	318	15
250	190	336	206	164	321	319	328	363	349	15
408	242	432	251	179	359	393	236	268	238	15
311	221	360	159	124	328	18	233	242	231	15
457	268	436	343	228	385	363	244	278	250	15
268	192	357	164	134	314	710	541	670	662	15
296	212	357	214	160	342	273	245	265	246	15
245	165	381	250	193	332	680	542	667	658	15
285	197	371	155	121	328	101	241	246	235	15
313	170	470	348	175	511	777	458	611	599	15
235	166	363	170	136	321	701	420	557	552	15
195	131	380	199	141	362	354	436	501	479	15
356	224	406	233	175	341	631	236	281	243	15
399	238	430	417	310	345	229	471	478	456	15
213	170	320	229	179	327	718	446	590	579	15
241	168	367	201	158	326	448	342	422	406	15
202	143	361	153	126	310	734	354	494	486	15
309	209	379	157	122	328	301	316	349	330	15
224	163	352	256	195	335	743	508	642	638	15
213	159	343	195	153	327	669	467	601	589	15
356	223	409	264	188	358	0	231	250	242	15
279	191	374	236	178	338	161	271	278	257	15
270	197	351	184	148	319	306	238	256	240	15
228	166	351	189	149	325	708	375	519	506	15
236	169	358	239	188	325	541	504	606	597	15
239	175	350	154	125	314	560	447	560	549	15
325	219	381	184	141	334	211	260	264	255	15
268	181	379	209	155	345	282	247	262	248	15
270	192	360	184	144	327	562	412	525	516	15
296	183	414	254	186	350	348	237	255	239	15
326	220	378	321	240	343	368	240	273	244	15
412	243	435	208	147	362	681	239	280	251	15
395	272	372	266	217	315	477	257	291	280	15
276	191	369	191	149	329	265	240	250	240	15
374	221	433	379	242	401	776	577	711	705	15
379	248	391	261	178	375	589	238	276	247	15
261	183	365	218	176	316	658	522	645	637	15
217	147	378	201	154	334	738	451	596	586	15
261	177	378	201	157	327	573	529	633	627	15
224	178	323	301	236	326	1023	233	256	239	15
279	205	349	200	163	314	849	389	554	545	15
241	172	359	174	140	318	704	502	633	627	15
281	198	364	163	127	329	72	287	261	247	15
266	178	383	134	104	330	256	243	258	243	15
339	230	378	169	128	339	0	230	240	237	15
136	116	300	89	84	272	0	230	234	233	15
256	186	352	136	108	321	626	234	242	238	15
240	181	340	181	153	304	618	515	630	623	15
221	143	397	229	179	328	561	502	602	600	15
330	203	416	415	302	351	430	356	452	418	16
278	192	371	193	147	335	211	238	265	237	16
300	200	384	215	163	339	590	367	485	473	16
378	244	397	294	232	324	934	240	298	262	16
242	173	357	315	230	350	859	350	512	501	16
258	173	382	175	136	329	573	411	533	517	16
278	197	361	171	136	322	1023	232	244	238	16
219	146	386	190	149	326	619	447	566	561	16
252	184	350	176	150	300	694	530	659	650	16
258	179	369	208	166	321	282	409	439	422	16
603	329	469	604	360	429	517	249	299	266	16
346	215	412	198	144	351	400	237	251	241	16
357	235	388	190	147	331	875	235	252	244	16
309	210	376	179	140	327	190	405	382	369	16
222	153	370	262	214	313	580	429	547	536	16
243	169	369	192	145	339	304	261	293	267	16
302	209	371	198	151	336	235	237	261	236	16
279	190	375	155	121	328	947	233	243	237	16
260	177	377	135	108	322	159	245	250	240	16
319	218	375	198	147	345	236	251	255	249	16
307	205	383	199	152	336	96	244	264	236	16
203	157	331	253	200	323	91	313	273	261	16
269	192	360	177	140	325	292	410	436	427	16
276	197	359	247	195	325	432	446	527	515	16
254	185	351	174	141	317	828	472	626	619	16
223	162	352	222	179	317	231	242	256	241	16
332	204	417	245	161	390	448	237	253	242	16
235	155	388	158	126	321	613	448	567	561	16
271	187	371	167	135	315	418	514	591	576	16
282	200	362	207	164	323	401	238	252	242	16
286	198	370	226	164	351	125	275	278	253	16
272	182	383	189	142	341	243	550	550	544	16
217	155	359	146	113	331	168	236	239	234	16
216	140	396	245	160	392	529	462	575	556	16
234	166	361	156	121	330	85	314	281	260	16
407	254	411	277	188	377	77	460	352	321	16
282	196	369	230	177	332	120	283	262	256	16
198	143	353	198	151	336	766	410	562	553	16
250	179	358	179	141	325	52	301	262	246	16
437	275	407	331	230	369	127	531	465	439	16
189	130	373	162	130	321	723	451	597	584	17
287	195	377	216	160	346	85	319	286	261	17
228	163	357	220	170	330	722	401	551	537	17
231	152	391	210	163	330	647	492	621	608	17
224	160	359	149	117	326	309	236	256	237	17
267	193	353	201	172	299	689	444	581	572	17
233	172	348	138	112	314	78	266	249	242	17
241	183	338	158	130	312	113	412	330	323	17
282	200	360	153	119	328	93	259	250	241	17
278	192	369	170	131	332	540	237	263	243	17
189	139	348	154	127	310	381	237	253	240	17
209	157	341	252	196	329	753	565	703	691	17
393	264	380	290	206	360	711	237	267	247	17
266	188	363	144	114	323	60	345	269	260	17
321	210	391	209	149	358	73	271	247	243	17
249	171	373	152	121	323	359	342	394	379	17
293	192	391	198	140	362	458	238	277	243	17
267	185	371	167	135	315	642	472	597	589	17
233	165	362	156	122	329	165	362	321	319	17
289	194	382	194	151	330	730	235	260	243	17
239	166	369	168	128	336	405	484	554	543	17
275	190	370	138	111	319	0	231	238	242	17
237	173	350	193	159	310	469	292	349	339	17
291	184	406	179	130	353	331	243	258	246	17
511	305	428	413	267	396	442	242	266	249	17
355	222	409	415	328	323	744	508	651	638	17
261	179	375	216	176	313	668	453	584	577	17
282	192	375	225	173	333	500	305	394	366	17
240	169	364	166	134	318	665	472	605	593	17
245	174	361	167	135	317	617	486	610	597	17
218	151	372	149	120	318	567	387	503	491	17
278	181	393	223	168	340	651	392	531	514	17
318	218	373	303	234	331	531	240	293	248	17
251	172	373	241	186	332	795	473	626	616	17
177	152	299	192	140	350	1023	245	349	287	17
277	203	350	237	198	307	454	334	417	396	17
328	230	366	276	207	341	458	262	305	286	17
142	97	375	98	72	347	95	237	241	233	17
253	165	393	247	193	328	720	519	657	645	17
268	196	350	205	168	311	748	442	592	580	17
304	207	377	170	129	336	474	242	251	251	17
373	236	405	234	166	361	273	238	263	239	17
209	152	352	178	134	339	283	480	507	494	18
376	245	392	235	174	345	251	239	251	239	18
256	179	366	198	153	331	554	484	593	583	18
216	164	337	172	144	306	560	341	446	433	18
271	188	370	187	145	330	41	244	238	233	18
290	196	379	214	169	325	753	359	502	495	18
256	176	372	126	100	321	158	246	245	240	18
333	207	412	284	211	343	368	240	259	244	18
193	142	347	231	189	313	93	292	255	254	18
260	184	361	211	170	319	550	456	563	555	18
268	184	372	193	147	336	355	451	509	494	18
251	186	345	186	147	324	92	301	270	257	18
230	168	351	186	152	313	123	243	250	237	18
319	191	427	295	212	356	650	582	696	689	18
282	207	348	175	140	321	256	240	252	240	18
263	182	370	175	138	325	651	422	554	545	18
356	236	387	318	242	336	392	239	256	243	18
229	172	340	197	168	300	738	417	557	555	18
382	255	384	460	308	383	934	240	298	264	18
363	270	344	285	203	359	75	451	331	314	18
254	194	336	130	106	317	27	298	252	239	18
264	185	365	162	124	335	360	404	455	448	18
249	183	348	184	143	329	1023	234	249	244	18
367	226	415	424	314	346	179	239	295	237	18
372	249	383	403	338	305	293	240	269	241	18
361	234	395	302	219	353	716	562	693	682	18
276	194	364	167	131	326	80	292	275	251	18
235	166	362	195	155	323	754	436	584	575	18
434	269	413	367	274	342	534	559	657	646	18
273	195	357	155	123	321	520	532	629	619	18
267	189	362	209	166	323	636	473	601	589	18
238	159	382	174	125	356	160	343	307	304	18
251	179	359	177	143	317	731	476	619	609	18
385	246	400	219	159	353	646	238	269	249	18
246	172	367	152	124	314	118	389	317	312	18
242	161	384	211	151	357	784	433	596	578	18
332	210	405	241	173	357	265	235	244	236	18
261	185	362	162	129	322	175	253	273	246	18
237	165	368	193	151	326	717	524	658	648	18
368	231	407	272	198	352	546	360	473	454	18
243	152	408	253	186	348	508	327	426	401	18
236	163	370	195	152	329	621	515	631	624	18
235	165	365	132	101	337	120	406	345	324	18
334	225	380	179	135	340	744	235	250	241	18
221	158	359	176	141	320	631	490	610	604	18
365	226	414	220	156	361	729	235	260	243	18
393	237	424	216	152	362	156	238	244	236	18
227	159	366	168	137	314	230	434	420	420	19
292	199	375	152	116	334	37	306	256	242	19
259	172	385	196	143	349	289	503	528	519	19
347	229	388	282	202	357	273	238	267	239	19
318	211	387	215	163	337	1023	234	262	246	19
374	243	393	250	178	359	287	239	253	240	19
361	230	402	225	162	355	432	243	265	251	19
532	313	435	471	307	393	697	247	303	273	19
420	259	415	221	159	356	221	241	255	240	19
234	166	362	141	111	325	105	366	309	291	19
231	165	359	164	129	324	605	371	491	481	19
428	261	419	318	223	365	476	239	269	246	19
451	266	434	274	187	375	532	237	267	244	19
260	192	347	190	158	308	735	431	582	567	19
262	181	371	212	164	331	588	430	554	539	19
273	181	386	228	172	338	644	492	618	607	19
268	194	354	272	213	326	672	234	257	238	19
408	236	443	249	169	377	393	240	278	245	19
264	188	358	163	128	327	190	420	389	382	19
258	179	369	222	179	318	752	500	643	632	19
389	240	415	355	260	350	633	456	586	573	19
342	210	417	440	317	355	459	692	762	755	19
221	159	356	164	133	316	806	356	513	501	19
240	172	356	196	161	311	205	241	257	239	19
313	208	384	209	155	346	1023	232	250	239	19
251	180	357	206	164	320	690	416	560	545	19
262	194	346	175	138	325	190	362	342	332	19
337	230	374	311	213	373	1023	249	411	407	19
246	182	346	219	176	319	805	484	638	627	19
206	152	347	177	147	308	378	354	417	399	19
244	171	364	178	143	320	684	430	562	558	19
282	193	374	325	250	333	764	373	535	514	19
226	165	350	121	101	307	394	237	249	240	19
247	165	383	208	147	360	832	322	467	458	19
262	180	372	178	134	338	547	544	645	636	19
266	182	374	136	105	331	704	237	258	247	19
298	201	379	155	123	324	274	397	424	406	19
246	165	382	216	166	334	693	385	533	515	19
213	150	364	155	126	317	904	440	613	602	20
337	219	394	251	194	330	0	230	290	251	20
316	214	378	250	195	328	551	326	419	409	20
366	232	404	202	152	341	480	244	283	254	20
386	247	399	270	185	373	685	237	260	245	20
302	204	379	173	126	353	126	274	260	252	20
229	153	384	144	121	303	504	237	256	242	20
246	162	390	202	158	326	599	408	533	519	20
247	167	378	194	155	322	704	434	579	566	20
210	139	387	194	144	343	165	257	254	248	20
277	183	388	188	140	342	136	402	345	333	20
273	183	382	178	132	345	370	235	248	237	20
251	163	394	202	157	331	205	286	304	275	20
245	174	359	239	187	327	593	567	673	666	20
247	177	357	143	115	316	237	248	272	247	20
338	219	396	198	144	351	981	234	245	242	20
266	178	384	160	126	325	291	431	461	448	20
294	200	377	240	193	318	580	390	508	497	20
264	179	376	147	113	333	409	436	512	499	20
237	166	364	125	99	325	236	457	461	446	20
260	166	403	251	176	365	616	448	575	562	20
232	161	368	182	147	318	806	414	580	563	20
349	235	380	185	140	337	1023	235	272	246	20
228	153	380	203	153	341	642	440	573	560	20
304	218	357	390	284	351	324	245	282	248	20
298	202	378	184	134	350	99	267	249	245	20
303	209	371	152	116	336	154	242	245	238	20
379	236	410	193	140	354	628	233	247	235	20
244	164	381	209	165	324	597	414	535	526	20
261	186	359	235	186	323	726	527	661	653	20
334	229	374	164	125	337	219	238	249	237	20
302	209	370	202	154	335	364	235	249	237	20
272	194	359	215	179	308	713	407	548	541	20
176	115	391	211	171	315	777	458	607	600	20
227	149	389	241	185	334	547	348	444	439	20
232	172	345	186	153	311	242	280	298	278	20
271	185	375	174	138	323	614	496	611	605	20
485	267	465	459	262	448	430	614	683	673	20
334	217	394	210	147	367	153	239	251	236	20
308	198	397	191	139	353	360	399	449	443	20
189	131	368	179	139	329	361	350	397	389	20
422	275	392	361	254	364	330	446	498	480	20
200	143	356	183	146	321	525	453	558	546	20
273	197	354	203	153	339	404	387	455	446	21
226	156	371	282	208	347	196	405	391	373	21
318	202	403	398	317	322	651	606	717	712	21
243	168	369	191	156	313	806	409	574	558	21
241	171	360	180	136	338	672	476	608	598	21
207	137	386	199	159	319	637	467	593	583	21
227	161	362	175	137	329	426	609	676	667	21
309	221	358	184	137	344	605	233	245	235	21
224	163	353	201	168	305	633	336	458	443	21
263	177	382	217	173	322	513	370	464	457	21
288	204	361	150	118	328	245	235	243	235	21
374	226	425	424	291	373	781	241	300	260	21
312	224	357	155	123	323	370	238	264	241	21
255	178	367	217	162	344	423	489	567	554	21
346	219	404	245	183	343	433	242	277	250	21
213	149	367	196	153	328	718	468	606	599	21
179	121	380	188	159	302	1023	232	247	239	21
166	106	402	213	176	309	183	233	243	233	21
385	229	431	192	136	362	315	237	255	238	21
256	176	373	147	116	325	335	236	244	237	21
264	170	397	209	158	339	274	414	434	423	21
282	185	390	255	182	359	427	238	257	242	21
245	182	344	239	197	310	817	466	617	613	21
219	151	372	188	147	327	353	314	357	342	21
336	214	402	186	141	338	469	352	434	424	21
326	224	373	201	150	343	146	239	249	236	21
289	199	372	240	184	333	601	460	584	570	21
179	121	378	213	175	312	67	256	259	238	21
225	154	374	172	138	320	269	328	346	332	21
261	179	373	200	161	319	727	504	643	633	21
261	182	369	189	152	318	595	527	636	629	21
442	248	457	455	283	412	1023	239	306	262	21
220	158	356	124	101	313	559	235	254	240	21
383	245	400	224	167	344	384	241	269	246	21
304	222	350	121	97	319	755	234	251	240	21
221	154	367	147	113	332	487	492	575	573	21
320	215	382	202	159	326	372	235	260	236	21
269	188	365	191	148	330	77	353	282	270	21
298	197	386	250	184	347	815	235	276	242	21
273	188	372	183	141	330	71	426	319	297	21
242	173	358	126	100	321	333	246	262	251	21
240	165	373	201	158	327	409	337	399	387	21
265	189	358	202	160	323	281	338	382	347	21
390	254	394	283	209	346	689	472	609	598	21
310	212	376	383	293	335	543	239	268	248	21
367	221	424	403	292	353	645	240	289	253	21
282	199	361	163	121	344	145	241	250	237	21
394	229	441	334	237	361	136	273	271	253	21
214	152	360	193	158	312	654	501	631	618	22
267	183	372	208	169	315	705	467	604	596	22
277	189	375	163	134	312	159	487	435	424	22
400	242	423	260	184	362	141	241	250	236	22
299	202	379	161	125	332	266	561	569	565	22
308	220	359	201	154	335	519	237	255	243	22
281	206	349	210	179	301	721	452	597	584	22
406	254	409	244	170	367	355	244	285	249	22
255	182	360	224	181	317	711	547	678	667	22
353	225	401	203	151	345	390	237	249	241	22
351	216	416	300	208	370	393	243	278	249	22
261	189	354	143	112	326	964	234	248	241	22
319	204	401	292	210	357	645	537	657	648	22
320	213	385	186	145	329	565	235	247	240	22
289	200	370	291	229	326	466	244	273	255	22
268	187	366	146	123	303	356	235	250	236	22
261	174	385	192	152	323	664	460	595	582	22
243	165	377	147	116	324	501	475	573	562	22
266	179	380	190	150	324	682	455	592	581	22
267	190	360	191	147	333	339	250	263	256	22
298	201	381	177	136	332	793	236	241	246	22
239	169	363	268	206	332	717	492	631	620	22
184	124	380	150	117	327	680	487	617	610	22
303	207	374	182	136	341	0	231	251	236	22
450	272	424	324	248	335	543	333	439	418	22
376	228	421	318	225	362	820	240	283	258	22
390	242	412	308	235	336	503	620	708	697	22
355	217	419	210	159	337	328	257	283	265	22
249	179	357	167	128	332	444	417	508	490	22
370	234	405	214	159	345	297	235	239	236	22
270	211	328	252	207	311	171	238	251	236	22
373	239	399	391	287	349	666	626	739	732	22
234	169	355	118	91	331	0	231	242	232	22
274	196	356	187	155	310	182	244	258	240	22
236	161	375	220	180	312	668	436	574	561	22
254	171	380	219	173	324	683	590	710	702	22
262	179	375	166	129	328	538	445	557	542	22
326	224	373	218	152	366	131	243	255	237	22
349	224	399	248	179	354	313	239	251	241	22
243	169	367	166	133	320	633	466	589	582	22
318	204	400	219	156	359	185	237	253	235	22
227	155	375	214	167	328	686	544	675	661	22
242	168	368	156	121	329	438	277	333	308	22
233	174	343	133	110	308	328	419	464	452	22
230	153	385	190	144	336	437	372	465	439	22
404	250	413	255	182	360	341	239	261	241	22
308	198	397	272	202	345	457	241	280	249	22
254	169	385	161	124	334	438	298	354	341	22
291	199	375	185	144	328	83	302	274	255	22
276	186	379	296	228	333	316	272	309	282	22
258	181	364	205	165	318	485	396	485	480	22
271	175	396	169	125	345	638	247	272	271	23
339	218	398	274	208	338	116	324	323	275	23
247	174	362	190	153	316	751	512	652	643	23
260	184	363	155	125	318	625	412	539	529	23
262	186	360	166	129	331	122	262	256	246	23
294	205	367	174	133	334	182	247	258	243	23
223	159	358	143	118	309	904	428	596	590	23
254	175	371	148	117	324	648	234	247	238	23
216	146	379	191	138	353	787	436	593	581	23
303	210	369	182	138	338	378	238	244	241	23
356	233	391	229	174	337	1023	232	254	237	23
213	138	396	224	171	336	537	402	512	499	23
308	217	363	169	134	322	896	236	272	247	23
250	183	350	286	222	330	1023	234	275	246	23
344	230	383	303	228	340	474	240	263	247	23
264	178	379	221	176	322	666	355	479	474	23
266	201	338	176	145	311	746	452	606	589	23
361	231	400	272	200	348	800	237	273	251	23
227	165	352	187	153	314	775	486	628	624	23
232	165	359	142	108	335	278	235	240	235	23
274	195	359	165	130	323	228	238	252	237	23
267	183	373	151	112	343	417	477	550	541	23
242	176	351	162	133	312	777	420	571	564	23
293	188	398	259	186	357	298	246	281	249	23
293	193	389	213	160	341	503	433	538	522	23
314	220	365	338	262	331	194	278	305	267	23
212	154	352	197	166	304	728	425	567	561	23
210	143	376	181	140	332	422	378	463	441	23
597	330	463	505	294	440	408	239	265	243	23
231	150	394	181	134	344	444	280	329	314	23
250	177	363	219	161	348	227	466	462	450	23
219	151	371	185	139	342	668	455	591	578	23
216	161	344	167	138	310	593	447	567	556	23
291	197	378	229	184	319	875	514	671	662	23
256	172	382	216	161	343	698	382	523	512	23
266	186	366	217	172	323	589	358	474	462	23
462	285	414	435	307	363	585	442	559	550	23
197	143	351	117	95	314	572	234	248	237	23
251	172	374	185	146	325	748	459	605	595	23
349	223	399	226	165	350	360	353	414	391	23
243	172	361	192	153	322	872	448	613	604	23
172	125	351	162	121	343	291	245	259	247	23
151	111	349	191	143	342	434	427	504	497	23
246	180	349	174	142	314	852	449	609	602	23
235	151	398	261	177	377	683	473	608	598	23
256	178	369	212	167	325	672	563	687	676	23
265	180	375	191	150	327	781	406	564	551	23
140	87	411	116	100	296	126	258	273	245	23
276	190	371	253	198	327	495	463	556	549	23
200	130	393	260	207	321	768	235	266	243	23
219	145	388	226	177	327	597	347	468	450	23
244	172	364	207	162	327	568	236	261	242	23
248	173	367	178	140	325	167	256	262	248	23
287	203	362	234	192	312	544	419	531	518	23
326	222	377	262	189	355	333	317	367	340	23
348	216	413	244	186	336	124	242	251	236	23
264	198	342	163	133	314	348	474	524	514	23
271	189	368	204	166	315	559	330	441	418	23
252	173	373	230	177	334	679	399	534	526	24
345	229	385	202	150	345	326	238	259	240	24
365	241	387	330	239	354	936	236	287	248	24
298	206	370	283	214	338	664	239	261	251	24
285	197	372	191	151	324	1023	232	242	235	24
219	145	387	209	169	317	733	483	623	615	24
246	176	358	172	140	315	318	316	350	335	24
269	196	351	196	147	342	491	422	518	508	24
318	208	391	199	147	348	347	288	322	307	24
270	179	386	196	148	338	718	460	605	592	24
312	219	365	201	149	344	173	260	265	251	24
254	188	346	214	170	321	589	423	538	532	24
244	182	343	193	160	308	691	489	621	613	24
338	221	391	189	148	327	238	245	273	244	24
325	214	388	329	254	332	291	317	353	328	24
280	185	386	180	139	331	582	417	527	525	24
211	149	362	128	100	327	255	481	489	480	24
308	222	356	191	150	326	164	243	255	239	24
254	179	364	246	199	316	1023	232	278	254	24
330	203	415	236	172	352	313	239	251	241	24
284	185	393	209	157	340	1023	232	255	237	24
252	184	351	180	143	322	454	403	481	478	24
292	205	365	201	153	336	213	242	263	240	24
346	223	396	216	160	346	123	296	276	262	24
228	166	351	198	156	325	692	391	532	520	24
227	163	356	174	139	321	618	383	510	497	24
253	172	377	208	170	312	886	427	600	587	24
386	247	399	313	229	350	708	398	538	530	24
333	217	394	174	136	326	262	244	249	245	24
264	174	389	167	127	335	191	481	458	442	24
329	207	407	190	148	329	182	244	250	240	24
266	186	367	192	147	335	1023	232	264	239	24
357	230	397	205	155	339	731	232	247	234	24
299	201	381	187	140	341	592	236	263	243	24
213	146	375	182	146	319	558	387	498	489	24
410	255	412	308	219	360	490	511	602	592	24
235	169	357	222	175	325	772	463	613	603	24
263	175	386	221	171	332	681	560	685	674	24
256	177	370	184	140	336	533	382	497	476	24
257	181	363	163	130	321	820	313	451	440	24
224	160	358	121	96	322	171	243	239	239	24
256	176	373	215	163	338	625	450	575	566	24
327	220	380	247	186	341	477	236	263	240	24
225	154	375	156	125	321	131	477	406	389	24
274	192	366	197	158	320	556	237	270	243	24
232	159	373	246	198	318	628	452	581	568	24
251	181	356	191	157	312	629	508	629	619	24
271	191	363	213	161	339	664	464	600	586	24
399	246	416	316	223	364	476	390	496	471	24
341	214	409	227	166	350	296	239	259	240	24
198	137	369	197	161	313	922	412	588	577	25
272	165	423	336	206	418	364	549	604	592	25
284	199	365	208	166	320	656	540	658	652	25
226	155	373	155	116	343	557	234	243	237	25
454	278	418	411	273	386	43	351	299	253	25
214	151	362	159	128	316	473	420	519	502	25
217	151	369	187	151	317	652	416	545	538	25
308	216	365	166	129	328	1023	235	260	252	25
216	155	356	222	192	295	767	388	533	531	25
226	166	348	238	191	319	655	468	592	588	25
345	222	397	230	163	362	206	558	542	531	25
223	157	364	195	155	323	394	379	444	433	25
232	159	375	146	114	329	768	233	247	236	25
344	235	374	219	168	333	560	236	258	242	25
235	165	366	192	148	331	620	507	626	617	25
266	180	379	224	175	328	877	488	649	639	25
275	192	367	162	128	325	378	390	449	440	25
253	162	399	245	192	326	969	345	525	511	25
281	196	368	135	109	315	374	375	443	422	25
157	127	315	195	147	340	355	238	260	241	25
259	176	376	239	190	321	480	410	507	492	25
276	183	387	203	162	320	380	372	435	420	25
398	244	417	332	226	377	391	243	271	250	25
309	199	398	210	141	381	512	235	263	240	25
267	175	390	222	173	330	465	377	464	453	25
273	189	369	232	175	340	692	461	595	588	25
257	180	366	169	135	321	393	379	437	433	25
250	181	354	199	165	308	594	505	620	609	25
355	234	389	193	140	352	294	234	252	235	25
309	209	379	231	170	348	0	230	252	239	25
368	228	413	327	235	357	859	236	281	247	25
320	207	395	171	123	356	354	251	275	258	25
264	175	387	259	189	350	716	392	538	527	25
258	185	358	153	122	320	313	234	253	235	25
310	221	358	387	299	332	131	287	293	260	25
272	181	385	221	174	325	707	407	553	539	25
338	235	369	239	181	338	186	520	493	479	25
237	162	374	166	133	322	495	399	496	486	25
265	177	383	244	187	333	462	427	513	505	25
249	177	359	155	120	330	349	284	334	303	25
279	187	381	215	165	334	713	494	631	621	25
233	167	357	229	185	317	629	447	574	564	25
217	144	385	130	105	317	586	387	506	495	25
309	195	405	222	164	346	480	241	268	250	25
213	152	360	152	122	319	264	268	287	269	25
245	169	372	186	145	327	526	424	531	519	25
235	175	345	204	167	312	578	344	450	442	25
258	186	354	171	142	308	242	422	435	415	25
272	184	378	213	166	328	516	360	459	446	25
248	171	372	193	152	325	550	496	601	592	25
301	207	372	202	148	350	158	288	285	267	26
238	158	385	223	173	329	518	377	480	468	26
214	145	378	171	131	333	263	403	427	407	26
234	165	364	225	180	320	731	478	624	610	26
331	219	387	395	286	354	356	242	281	246	26
349	223	401	226	166	350	438	242	268	249	26
241	185	333	177	149	305	556	379	497	479	26
372	220	432	440	248	454	119	413	360	328	26
211	148	365	125	104	309	110	235	241	233	26
195	148	337	151	121	319	111	237	247	234	26
229	165	356	210	165	326	723	502	638	630	26
365	229	407	213	160	340	438	236	245	240	26
286	190	387	164	125	334	816	245	293	276	26
283	194	373	217	153	364	1023	237	277	254	26
324	215	386	217	170	327	742	237	279	249	26
177	133	342	191	159	308	548	371	480	468	26
292	204	367	188	146	330	710	498	638	624	26
424	260	417	334	223	384	334	237	255	239	26
262	184	364	144	111	331	171	234	246	233	26
462	274	431	344	236	373	329	508	556	540	26
232	170	349	239	194	315	167	256	252	247	26
236	169	356	232	183	324	174	273	276	260	26
278	197	361	157	124	323	189	476	453	435	26
226	158	366	153	123	317	720	446	581	580	26
343	217	406	271	201	345	443	237	265	241	26
236	163	371	219	165	340	803	440	597	587	26
203	147	353	261	217	308	429	311	381	358	26
447	272	422	454	218	533	256	251	297	251	26
190	131	371	190	153	318	194	249	255	244	26
266	185	368	173	139	318	518	452	556	544	26
252	189	341	129	104	318	272	261	282	262	26
247	174	364	230	192	307	971	449	628	618	26
355	241	378	258	187	352	653	236	272	243	26
292	199	376	151	116	333	277	241	245	241	26
178	120	380	132	104	325	486	239	258	246	26
237	170	357	183	137	342	350	326	369	356	26
267	181	378	192	145	338	1023	233	249	240	26
255	197	332	169	141	308	198	264	254	257	26
341	232	376	256	200	327	473	531	616	607	26
233	159	375	181	153	304	444	460	546	532	26
315	207	389	206	153	344	110	424	340	329	26
280	192	373	155	122	324	112	238	236	234	26
231	163	364	150	120	319	684	455	590	582	26
347	223	399	219	162	346	246	235	255	235	26
316	203	400	197	146	346	1023	234	251	245	26
486	276	451	555	348	407	846	247	330	282	26
313	209	384	183	142	330	922	236	267	248	26
357	233	393	201	148	348	197	235	257	234	27
358	206	444	251	173	372	365	236	262	239	27
226	148	392	153	113	349	248	292	294	290	27
303	205	379	224	175	327	576	237	255	244	27
316	229	353	179	139	331	125	247	258	239	27
243	170	367	132	104	324	478	237	258	242	27
247	179	353	127	106	308	554	266	303	305	27
344	221	399	232	158	376	302	247	261	250	27
427	271	404	407	277	376	491	243	288	253	27
303	187	415	218	163	343	479	238	267	245	27
244	173	361	199	158	322	529	392	500	487	27
247	175	360	151	118	328	149	248	258	241	27
241	166	371	199	155	329	431	371	447	436	27
216	149	372	166	120	354	197	247	261	244	27
315	205	393	183	137	344	1023	233	242	243	27
262	192	348	201	155	331	609	467	590	578	27
262	182	369	202	156	332	828	455	625	605	27
298	197	388	180	134	345	285	249	261	251	27
303	205	379	252	192	335	327	238	256	240	27
287	195	376	148	116	326	36	237	240	232	27
254	181	359	157	125	321	525	234	251	238	27
283	188	384	164	125	337	275	253	271	254	27
234	167	358	196	154	324	538	474	579	570	27
288	202	364	196	151	333	534	465	571	560	27
257	174	378	210	154	348	307	329	358	346	27
355	222	409	207	148	359	411	236	255	238	27
283	179	405	187	141	341	132	297	282	266	27
217	164	339	198	162	313	635	386	513	504	27
252	173	371	180	140	330	547	509	614	603	27
250	174	367	245	190	330	545	425	535	525	27
249	161	397	163	115	364	296	239	249	240	27
255	175	372	164	124	338	276	235	237	235	27
209	140	383	142	110	330	323	238	252	240	27
251	184	350	189	154	314	466	407	497	486	27
256	178	367	192	149	329	361	234	253	235	27
229	166	354	164	130	323	564	403	522	507	27
239	163	375	182	144	322	602	516	632	621	27
269	185	371	160	127	321	505	248	277	265	27
277	187	379	187	146	329	692	433	575	562	28
252	188	343	165	137	308	777	381	536	525	28
374	243	395	242	168	368	1023	238	276	259	28
251	183	351	219	187	299	566	419	536	523	28
218	155	359	189	148	329	574	355	459	454	28
237	162	376	120	96	321	1023	232	249	239	28
234	163	369	188	143	338	523	388	508	480	28
393	227	444	249	173	368	277	239	268	240	28
310	208	382	173	134	331	265	240	257	241	28
528	294	460	481	298	413	388	250	317	260	28
230	167	354	168	135	319	391	356	415	406	28
287	201	365	163	129	323	136	427	364	352	28
309	209	377	377	287	336	670	237	285	247	28
266	190	359	213	173	316	609	411	535	525	28
336	223	386	267	222	309	186	270	283	260	28
242	170	364	205	162	324	606	513	632	619	28
268	194	354	177	137	331	0	232	250	231	28
322	220	375	235	191	315	274	267	292	270	28
226	154	374	199	158	322	597	514	624	618	28
247	187	338	163	132	315	787	421	577	567	28
287	190	386	185	141	336	342	285	328	302	28
239	175	350	157	123	326	586	488	606	593	28
347	215	412	293	191	392	1023	235	273	251	28
268	179	383	217	167	332	440	395	482	466	28
425	252	430	299	201	382	390	388	461	442	28
245	176	356	233	181	330	595	438	554	548	28
322	220	375	210	162	330	629	485	608	598	28
221	149	380	218	171	326	735	467	611	600	28
360	222	415	283	195	371	1023	237	285	259	28
279	191	373	208	161	329	765	418	576	560	28
290	188	394	204	151	346	614	235	248	241	28
203	136	380	176	135	333	594	448	570	557	28
321	205	400	205	153	343	613	236	260	242	28
214	155	353	238	190	320	653	421	551	543	28
291	201	370	183	138	340	209	233	246	233	28
271	191	364	194	158	313	657	398	536	521	28
252	180	359	202	163	316	657	464	598	585	28
311	203	392	227	160	362	241	474	491	465	28
375	237	405	309	216	366	567	240	271	251	28
227	161	362	176	143	316	623	510	634	620	28
260	174	382	168	126	341	298	238	250	239	28
282	194	372	216	176	315	605	401	530	514	28
259	173	383	180	137	336	781	446	603	589	28
285	197	370	178	136	335	133	239	249	235	28
306	212	369	189	149	324	198	443	409	409	29
385	234	420	212	164	331	352	235	263	236	29
365	230	406	188	143	337	326	235	246	236	29
260	177	376	197	148	339	599	425	552	537	29
273	190	367	238	166	366	498	426	527	514	29
227	172	338	226	191	303	600	498	611	605	29
212	156	347	207	167	317	552	402	518	502	29
303	207	375	201	152	337	341	237	262	239	29
316	200	404	216	166	333	680	236	246	244	29
293	206	363	205	164	320	158	443	404	382	29
398	247	412	253	178	363	592	238	273	247	29
237	146	415	207	166	319	532	374	483	467	29
215	161	342	153	122	321	853	234	252	239	29
203	138	377	204	163	320	575	485	595	588	29
454	265	439	282	202	356	300	240	267	242	29
272	194	359	219	180	312	248	252	268	251	29
253	176	369	212	173	314	613	420	546	535	29
274	192	365	188	148	326	655	418	561	541	29
171	125	350	163	145	288	373	525	581	573	29
307	212	371	164	127	333	695	233	246	237	29
390	242	412	237	174	349	256	241	260	241	29
261	186	360	220	178	317	592	463	586	571	29
247	168	377	202	164	317	612	522	637	628	29
230	161	366	184	145	326	535	412	524	509	29
372	243	391	240	170	362	705	238	272	251	29
219	155	363	182	141	329	694	369	510	497	29
278	207	344	190	155	314	629	456	587	572	29
186	126	378	224	168	341	623	414	541	531	29
467	273	438	478	320	382	247	463	484	459	29
270	187	370	222	168	338	620	453	576	567	29
403	259	399	264	195	346	423	235	254	237	29
267	195	351	203	161	323	584	492	604	596	29
301	196	394	188	139	348	593	235	247	239	29
303	209	371	167	125	342	296	237	256	238	29
201	150	343	157	136	295	673	367	493	491	29
317	239	340	318	275	296	325	275	307	286	30
369	235	402	245	178	351	456	240	265	247	30
250	186	344	164	131	321	116	273	253	250	30
251	176	365	137	109	322	116	249	251	239	30
231	169	349	213	189	289	585	356	466	458	30
371	243	392	208	150	354	129	368	321	305	30
302	209	369	213	169	322	679	482	614	605	30
241	176	349	217	174	319	102	282	275	252	30
319	217	376	202	160	324	694	452	590	580	30
227	158	367	134	104	329	141	242	246	237	30
239	178	343	207	173	307	550	500	602	596	30
267	190	359	164	134	313	640	435	564	555	30
201	130	397	182	152	306	563	430	542	534	30
306	214	366	180	138	334	256	242	260	242	30
248	172	369	175	141	319	622	395	521	511	30
316	223	363	216	158	350	619	447	573	562	30
238	167	366	161	124	334	479	430	525	513	30
440	272	413	311	219	363	397	239	258	243	30
213	154	354	104	87	304	848	234	252	240	30
472	278	435	330	219	386	565	235	266	240	30
197	134	377	198	154	330	566	311	419	391	30
356	236	386	220	159	355	355	322	389	353	30
236	164	368	190	152	320	616	506	626	615	30
359	233	395	229	168	349	208	238	252	237	30
422	258	420	349	249	359	589	236	256	242	30
281	208	345	153	126	311	410	237	258	241	30
218	157	354	197	158	320	207	435	422	408	30
403	250	413	280	208	344	393	254	292	266	30
234	167	358	210	163	330	593	404	528	514	30
286	199	367	226	176	328	635	497	616	610	30
243	166	373	193	150	329	478	389	479	470	30
380	230	423	231	164	360	922	234	266	240	30
412	226	466	378	186	521	729	458	604	592	30
329	234	360	214	172	319	674	445	583	570	30
277	187	378	198	151	337	127	278	267	254	30
243	158	394	202	155	333	417	440	509	504	30
326	237	353	265	202	336	95	235	245	233	30
351	226	398	261	190	351	1023	231	249	241	30
371	244	389	236	171	353	677	236	262	244	30
331	202	420	411	279	377	383	399	465	451	30
226	164	353	216	179	308	429	571	642	633	30
352	215	420	329	222	379	1023	235	288	246	30
215	160	345	262	217	309	258	515	530	516	30
314	211	381	212	161	338	473	235	253	239	30
226	167	347	229	183	320	660	495	623	613	30
226	160	362	238	181	337	623	366	493	479	30
404	258	401	225	164	352	144	240	258	236	30
217	154	361	201	155	332	367	365	416	408	30
242	179	347	147	119	318	136	252	255	242	30
317	212	383	200	156	328	205	243	256	241	30
267	186	369	230	177	333	236	507	514	496	30
249	174	368	202	163	318	728	528	663	654	30
282	155	466	307	226	349	388	241	276	245	30
294	200	377	203	149	348	547	426	543	526	31
281	195	368	216	174	317	773	450	606	591	31
431	244	451	339	230	377	1023	235	297	255	31
251	172	373	179	142	324	516	287	350	340	31
252	168	384	247	189	333	670	553	672	667	31
515	290	454	571	375	389	1023	239	319	269	31
226	161	359	169	136	318	262	530	537	533	31
405	256	404	281	206	350	355	240	280	244	31
291	200	372	226	176	329	419	575	645	634	31
264	192	352	196	160	315	532	471	578	565	31
228	161	363	177	143	316	552	473	581	571	31
368	219	431	354	258	351	512	239	280	247	31
385	210	469	355	202	449	685	433	577	561	31
264	175	386	177	127	357	942	236	263	247	31
293	192	390	198	138	367	617	235	247	240	31
261	181	370	128	102	322	1023	233	242	237	31
345	235	376	201	156	330	942	235	276	246	31
231	151	391	213	164	334	715	406	550	540	31
319	204	400	316	223	362	373	237	250	239	31
252	174	370	155	116	340	124	262	256	246	31
398	243	418	329	233	361	419	240	280	245	31
284	201	361	228	183	319	720	414	565	549	31
231	157	377	185	148	320	527	396	500	491	31
490	278	451	513	317	414	375	653	706	695	31
272	198	352	198	164	309	708	400	551	533	31
282	196	369	207	164	322	397	237	257	241	31
302	191	405	235	169	354	314	240	257	242	31
271	190	364	190	149	326	654	489	615	606	31
249	175	366	159	123	331	332	380	434	412	31
321	212	388	220	168	336	476	238	259	244	31
287	183	401	313	234	342	628	452	584	569	31
302	203	381	185	138	343	404	240	255	245	31
274	195	361	204	158	330	539	409	514	507	31
411	261	403	304	215	362	206	283	312	273	31
271	195	356	208	170	313	391	240	254	245	31
244	168	371	160	122	336	289	466	496	482	31
363	238	390	201	147	350	438	237	236	241	31
279	184	388	256	183	359	386	242	266	247	31
426	263	415	277	201	353	541	241	279	252	31
302	215	360	350	267	335	512	237	263	243	31
330	225	375	192	150	327	107	285	273	254	31
421	267	403	396	275	369	668	568	687	679	31
239	170	360	128	101	324	171	239	237	236	32
282	186	388	216	167	331	575	397	505	503	32
238	171	357	183	146	321	629	398	528	516	32
213	148	368	172	124	356	506	362	464	447	32
192	150	329	219	186	301	753	473	616	609	32
266	180	379	128	100	327	1023	231	239	232	32
413	241	438	367	259	362	425	242	279	249	32
397	245	415	245	183	343	846	238	267	255	32
233	175	342	163	136	308	555	453	567	554	32
390	247	404	450	318	362	658	246	316	268	32
217	150	369	240	183	336	676	515	644	633	32
270	180	384	192	147	335	251	568	573	566	32
260	185	359	213	170	321	662	450	585	573	32
277	183	389	227	180	323	759	473	620	610	32
235	170	353	171	144	304	633	439	569	557	32
380	209	465	352	210	429	442	409	494	481	32
220	158	357	178	137	332	672	402	530	528	32
316	221	367	180	136	339	419	251	287	263	32
176	121	371	186	152	313	174	244	257	240	32
349	220	406	376	274	350	695	484	619	609	32
274	198	354	170	134	324	107	271	257	248	32
272	190	368	165	128	328	154	258	261	247	32
273	199	351	169	134	322	469	243	267	253	32
250	176	363	168	133	324	441	340	412	402	32
325	218	382	207	152	349	299	239	241	240	32
418	256	419	258	181	365	295	283	297	290	32
344	215	409	245	163	383	754	237	265	248	32
416	229	464	194	139	357	725	233	255	237	32
235	166	363	248	215	295	564	353	465	450	32
312	183	437	351	179	502	404	242	272	248	32
231	169	350	215	168	326	404	389	466	448	32
223	154	370	148	119	318	250	293	309	292	32
201	140	366	158	127	317	324	237	243	238	32
264	176	385	285	232	315	55	351	281	259	32
254	175	371	180	147	313	262	653	667	656	32
345	217	408	242	167	372	306	497	535	520	32
228	174	335	209	175	306	173	237	240	235	32
248	167	381	185	139	339	394	514	580	569	32
290	199	373	203	165	316	531	573	665	658	32
234	172	348	168	135	318	607	504	615	611	32
257	177	372	232	188	316	567	544	651	640	32
215	158	348	237	200	304	789	454	613	597	32
245	176	357	175	145	310	593	460	575	569	32
200	143	358	150	123	312	677	418	548	545	32
374	233	411	220	150	376	553	236	257	242	32
338	228	379	323	245	338	861	235	260	243	32
209	144	371	173	139	319	832	433	599	585	32
264	183	369	191	152	323	702	520	648	643	32
264	186	364	243	186	333	583	437	554	544	32
422	234	461	414	247	428	482	558	641	634	32
524	325	413	450	309	373	301	238	272	240	32
231	159	372	121	97	318	152	413	364	352	32
377	231	417	215	163	337	475	237	249	241	32
277	192	370	195	156	320	513	486	587	574	32
243	167	371	150	114	338	365	236	247	239	32
330	219	386	248	180	354	331	238	263	240	33
249	173	368	180	144	321	545	465	580	563	33
552	320	442	479	305	402	851	236	281	247	33
154	96	411	163	124	336	505	340	433	419	33
255	172	381	138	108	327	196	241	243	238	33
244	170	367	193	157	315	583	430	553	538	33
347	221	402	196	148	340	523	235	246	239	33
297	214	356	173	136	326	786	236	249	245	33
234	162	370	210	164	327	742	549	680	674	33
280	200	358	229	174	337	717	448	590	580	33
236	173	349	215	172	320	389	388	458	441	33
259	183	361	199	150	340	742	237	270	249	33
356	227	401	228	171	342	372	236	260	239	33
397	257	396	273	202	345	115	296	272	261	33
261	186	358	151	124	310	566	444	559	548	33
389	240	415	396	286	354	746	515	653	645	33
302	205	378	276	213	333	555	242	277	255	33
235	171	351	181	142	326	911	496	660	651	33
195	138	361	147	118	318	660	369	498	490	33
224	155	370	174	135	330	508	407	515	497	33
271	185	376	147	113	335	678	237	258	247	33
265	186	365	141	110	329	212	240	255	239	33
196	147	340	125	97	332	420	235	254	238	33
226	155	374	186	152	312	515	338	425	418	33
316	219	370	157	119	338	242	285	305	282	33
326	226	369	249	186	342	348	237	274	240	33
367	238	394	245	181	347	500	238	261	244	33
331	231	367	234	190	315	376	316	367	352	33
216	150	369	163	133	315	716	350	488	478	33
313	217	368	291	221	337	452	242	264	250	33
215	146	376	171	136	322	131	445	387	362	33
235	172	350	159	124	327	291	240	254	242	33
286	203	361	155	123	323	156	237	248	235	33
247	173	367	190	144	338	452	297	361	343	33
218	164	340	304	258	303	694	479	610	605	33
237	162	374	211	163	332	640	528	647	639	33
419	237	453	236	157	384	187	242	255	239	33
299	187	409	214	160	342	1023	232	257	240	33
408	261	400	218	165	338	1023	233	270	242	33
238	164	371	171	131	334	615	471	595	583	33
222	124	459	243	176	354	366	239	279	243	33
324	196	422	338	238	365	803	240	305	260	33
264	188	360	326	218	382	531	415	526	511	33
231	160	369	146	113	331	85	234	257	232	33
320	208	394	170	125	347	271	237	247	237	33
280	195	367	154	120	330	1023	233	245	240	33
234	163	368	183	148	315	483	369	463	449	33
223	152	377	165	131	323	637	335	463	443	33
225	160	361	220	182	310	234	567	564	556	33
224	162	354	190	156	312	800	396	554	545	33
246	177	356	196	146	343	377	237	260	240	33
334	223	384	186	143	333	252	273	286	272	33
277	189	374	247	193	327	761	395	552	537	33
271	190	365	216	170	325	608	481	604	591	33
147	108	350	179	147	313	245	454	462	448	34
262	185	364	207	165	321	753	451	600	589	34
246	174	363	207	166	319	599	494	614	600	34
233	176	339	155	132	302	109	395	300	309	34
283	197	369	180	143	323	286	306	326	314	34
249	178	359	172	135	326	210	452	440	426	34
261	183	364	191	151	325	145	285	287	262	34
238	179	339	168	135	317	667	236	253	243	34
255	184	356	204	162	322	481	297	372	349	34
283	188	386	213	160	341	320	237	243	238	34
328	219	383	294	222	338	683	238	267	250	34
251	171	376	220	178	316	822	485	641	630	34
235	166	362	198	163	312	543	386	497	484	34
237	168	362	175	142	316	617	403	529	518	34
311	204	390	193	141	350	133	240	237	236	34
236	172	352	151	123	313	365	237	259	240	34
232	164	361	165	137	308	441	316	387	368	34
251	175	366	193	145	341	561	508	620	605	34
412	239	441	409	279	376	649	595	710	701	34
272	188	370	252	197	328	627	484	610	597	34
261	173	386	159	122	333	313	437	471	464	34
294	203	371	188	149	323	272	488	516	497	34
268	187	366	190	141	345	170	378	340	334	34
296	192	395	198	143	356	1023	236	297	287	34
255	177	369	148	114	332	59	235	248	232	34
251	175	368	169	129	336	134	251	262	242	34
237	174	348	165	134	315	672	463	597	587	34
213	160	341	165	137	309	237	346	360	338	34
281	203	353	194	153	325	713	426	574	559	34
325	213	392	187	137	349	132	370	331	308	34
256	182	361	184	143	330	643	507	632	621	34
331	217	390	208	157	339	83	356	289	275	34
281	193	373	150	117	328	214	237	253	236	34
242	176	352	171	140	312	186	240	246	237	34
430	255	432	335	248	347	629	237	262	245	34
369	241	392	188	139	347	229	244	256	243	34
256	187	350	181	149	311	554	433	538	534	34
386	243	406	369	263	359	258	530	539	531	34
290	201	370	187	148	324	454	461	550	536	34
470	258	466	483	331	374	369	656	706	697	34
215	146	378	184	152	310	838	509	659	653	34
276	200	354	199	168	304	475	373	469	451	34
232	165	360	237	195	311	538	533	627	623	34
243	183	340	156	131	305	728	380	532	516	34
243	166	374	206	160	331	207	699	682	676	34
421	255	423	240	165	373	465	237	255	242	34
237	162	375	151	116	334	80	237	259	233	35
241	170	363	127	102	319	106	250	247	239	35
276	191	370	208	162	328	370	381	450	427	35
283	191	380	224	172	334	539	464	568	560	35
259	184	361	189	150	324	434	359	443	423	35
358	245	374	206	156	338	145	270	283	253	35
364	234	398	208	164	325	522	421	522	515	35
254	183	357	205	163	321	735	482	624	614	35
375	238	404	338	238	363	446	506	590	576	35
258	175	378	157	126	320	660	377	509	500	35
276	198	356	218	174	320	501	448	547	536	35
335	215	399	208	158	338	264	236	252	237	35
246	172	365	197	154	328	592	395	521	504	35
212	138	394	184	136	346	562	488	603	588	35
254	177	368	160	123	334	221	252	278	249	35
390	233	428	274	204	344	374	237	259	240	35
273	191	366	157	122	329	84	345	291	271	35
250	183	349	190	166	293	598	448	566	558	35
260	184	360	167	130	328	376	467	530	518	35
309	217	365	307	241	325	819	491	648	635	35
237	165	368	201	158	325	602	287	371	354	35
260	183	363	216	174	316	632	524	642	634	35
190	141	346	142	115	317	592	379	505	488	35
334	213	402	222	164	347	296	234	248	235	35
209	150	356	180	147	313	679	392	538	519	35
285	200	363	169	132	329	344	236	241	238	35
206	130	405	216	175	315	638	469	594	586	35
394	243	416	380	288	338	182	242	264	239	35
298	199	383	217	142	390	159	484	430	421	35
208	161	330	237	201	302	705	463	599	592	35
192	135	364	120	107	286	484	319	409	383	35
343	226	389	230	168	351	853	235	254	244	35
194	137	363	192	158	312	714	442	585	575	35
297	165	461	209	167	321	256	236	246	236	35
345	221	398	209	148	361	285	242	261	244	35
208	144	371	222	176	323	687	477	613	602	35
302	202	382	181	129	360	159	307	288	279	35
266	188	362	151	121	321	88	256	240	240	35
419	241	446	341	219	399	774	237	274	250	35
290	205	362	240	190	323	612	462	588	574	35
356	222	411	239	167	367	773	239	269	256	35
217	163	340	205	168	313	296	439	464	458	35
539	314	440	564	353	409	508	253	342	273	35
236	162	373	147	111	340	393	362	416	414	35
213	138	394	230	171	345	463	239	266	246	35
260	202	329	287	225	327	430	433	512	501	35
291	211	353	232	185	321	651	510	637	625	35
280	190	378	189	144	334	909	234	256	242	35
372	228	418	330	243	348	175	271	275	258	35
276	193	365	225	169	340	172	457	417	404	35
230	148	399	231	167	355	682	554	675	669	35
247	163	388	168	134	321	633	413	542	532	35
264	186	364	220	170	331	306	242	266	244	36
265	188	360	190	149	328	98	382	323	295	36
363	244	380	219	159	352	330	240	270	243	36
307	216	365	149	118	323	132	333	298	286	36
300	202	380	179	138	332	607	237	259	244	36
219	158	356	122	96	326	38	303	248	242	36
221	156	363	180	142	324	530	440	548	536	36
380	245	397	220	163	346	173	236	250	235	36
340	210	413	242	179	345	376	239	274	242	36
256	183	360	133	105	324	76	242	241	234	36
222	166	343	130	104	321	341	467	514	504	36
260	188	355	209	159	337	595	460	574	569	36
238	156	391	186	141	337	321	335	370	358	36
284	194	375	312	244	328	219	296	308	286	36
207	139	381	181	145	318	404	271	310	294	36
254	181	359	135	107	322	158	237	247	235	36
362	218	425	210	153	352	1023	232	265	238	36
277	192	370	157	121	334	79	308	273	256	36
263	177	381	213	164	332	717	454	596	586	36
162	106	391	164	132	319	164	239	262	236	36
238	175	348	169	139	310	649	361	492	478	36
281	195	370	153	118	331	201	272	264	264	36
417	245	435	266	185	368	636	237	253	245	36
263	181	372	198	157	324	458	379	461	454	36
502	293	439	509	324	401	47	456	342	286	36
191	139	351	255	213	307	589	399	516	508	36
259	179	371	189	151	320	563	471	584	572	36
391	235	427	293	179	418	392	463	526	519	36
238	168	362	168	127	338	243	424	419	417	36
256	186	352	181	145	320	683	522	649	641	36
316	216	374	213	162	336	388	236	251	238	36
228	169	347	152	125	311	492	348	448	425	36
237	162	375	229	175	336	912	509	667	662	36
223	159	357	162	131	316	630	357	479	470	36
238	158	386	228	174	335	829	472	631	620	36
230	155	380	178	139	328	627	362	495	475	36
257	184	357	195	157	319	649	491	622	608	37
354	228	397	211	157	345	620	234	258	238	37
264	177	383	162	125	331	364	235	259	237	37
270	193	358	150	121	319	79	253	244	238	37
266	184	370	127	98	333	213	242	249	240	37
237	182	333	240	202	304	311	491	527	517	37
287	197	374	148	117	324	320	235	248	236	37
258	177	374	135	105	330	134	352	308	298	37
380	255	381	434	311	357	694	468	611	595	37
287	182	404	191	146	335	420	237	261	241	37
313	204	394	221	166	340	182	240	262	237	37
220	153	368	168	130	330	640	396	531	516	37
265	176	386	207	160	330	683	474	607	598	37
381	236	413	211	146	371	37	238	252	232	37
268	186	369	195	155	322	238	394	408	385	37
225	160	360	99	80	316	48	254	240	235	37
222	156	363	140	112	319	95	319	283	265	37
181	120	386	202	161	322	822	359	516	507	37
333	216	394	270	192	360	1023	234	269	245	37
253	178	365	154	121	326	386	338	396	382	37
388	238	418	265	181	374	340	242	261	246	37
231	167	355	190	151	321	754	418	563	559	37
238	167	365	182	142	327	418	361	448	421	37
228	169	345	169	135	322	658	360	488	479	37
247	175	361	194	158	315	751	455	604	592	37
237	158	383	260	187	355	693	472	609	598	37
226	161	360	164	130	324	695	386	533	516	37
209	156	343	152	122	317	0	235	242	230	37
271	187	371	197	160	316	433	350	444	412	37
240	157	391	169	128	337	1023	234	263	245	37
242	174	355	137	114	308	381	267	288	285	37
247	172	368	116	89	335	448	234	234	237	37
302	198	391	177	135	337	303	253	287	257	37
232	159	372	147	114	329	109	272	256	249	37
210	133	405	230	180	327	742	532	671	659	37
467	272	440	250	181	353	228	254	272	252	37
253	167	388	257	192	343	949	487	657	648	37
317	199	408	228	164	355	1023	234	274	267	37
266	182	374	182	136	343	268	238	243	238	37
300	203	379	178	137	333	156	251	257	244	37
287	201	366	225	177	326	326	332	373	356	37
317	218	372	353	263	344	205	314	324	298	37
302	200	386	170	126	346	435	237	264	242	38
283	195	371	191	150	325	136	263	253	248	38
201	144	356	185	144	327	708	498	633	624	38
346	225	393	223	169	339	482	246	273	259	38
335	216	396	308	237	333	693	235	269	241	38
268	177	387	176	138	327	326	442	489	474	38
215	157	351	159	130	315	669	445	575	570	38
270	181	383	203	150	347	269	240	251	241	38
351	219	411	199	150	339	196	243	263	240	38
312	207	386	211	163	333	174	242	265	239	38
254	171	379	158	123	329	0	239	241	231	38
214	142	386	216	160	347	880	438	608	596	38
221	172	329	230	187	315	345	238	256	240	38
234	164	364	175	137	327	624	379	509	494	38
266	193	353	171	139	314	524	447	554	541	38
244	177	354	171	135	324	770	344	495	480	38
257	177	372	241	194	319	589	479	596	585	38
251	186	346	185	150	316	629	423	549	540	38
271	191	362	184	145	325	463	375	468	450	38
260	176	378	182	136	341	534	235	255	239	38
211	149	364	221	178	318	631	438	559	555	38
226	172	337	203	166	313	662	436	566	559	38
256	184	357	145	118	312	114	315	290	269	38
273	192	363	216	167	332	683	241	283	257	38
258	179	368	182	141	331	540	465	570	561	38
251	175	367	180	130	354	113	235	242	233	38
344	229	384	302	234	330	207	452	440	424	38
311	216	369	237	177	342	952	235	271	246	38
255	187	350	187	151	316	691	422	560	551	38
328	208	404	273	198	353	1023	233	273	249	38
188	141	341	206	177	299	887	423	592	583	38
381	250	390	280	195	368	663	237	263	247	38
227	156	373	176	134	335	549	479	592	577	38
261	194	344	186	154	309	848	394	567	550	38
273	189	370	224	179	320	528	540	640	628	38
263	181	372	177	139	327	572	394	513	499	38
290	207	360	194	152	327	604	468	589	578	38
404	247	419	249	184	346	532	235	253	240	38
181	127	366	159	126	323	568	363	477	463	38
258	193	342	158	129	314	286	264	292	268	38
226	152	382	174	136	329	823	457	616	605	38
314	200	400	231	176	337	492	324	413	393	38
238	177	345	141	113	318	272	242	241	242	38
254	163	399	208	155	344	864	498	659	647	38
333	217	392	216	152	363	152	235	240	234	38
232	173	343	180	148	312	508	341	425	421	38
234	160	374	141	114	314	104	352	294	284	38
214	157	349	186	155	307	609	422	542	536	38
297	204	372	200	161	318	539	242	276	253	38
228	159	367	179	145	315	770	479	625	617	38
240	181	339	218	182	307	657	448	577	570	38
202	132	392	178	145	315	641	375	504	493	38
252	168	384	146	109	344	61	274	264	241	38
310	196	404	200	142	360	60	298	264	247	39
298	193	395	180	135	341	1023	231	254	240	39
174	146	304	179	153	300	31	265	247	235	39
287	198	370	132	102	329	89	283	268	249	39
251	176	366	150	120	320	324	299	316	316	39
360	218	423	360	243	379	667	521	646	637	39
263	179	376	171	139	315	597	334	441	432	39
258	186	355	216	166	332	429	366	451	429	39
199	147	347	168	143	299	592	439	559	549	39
234	162	370	134	109	314	87	308	276	258	39
249	169	377	215	169	326	750	475	623	610	39
239	174	352	167	135	316	154	244	246	239	39
270	194	356	128	100	327	82	287	261	249	39
365	224	417	258	177	374	160	321	313	289	39
218	163	341	294	255	295	654	419	545	542	39
326	219	381	241	187	329	309	237	260	238	39
339	227	383	170	131	333	291	245	265	247	39
256	172	381	154	120	330	334	240	250	243	39
252	173	371	185	147	322	389	282	319	308	39
421	275	392	416	291	367	650	244	298	263	39
314	203	396	357	270	339	104	236	241	233	39
319	229	356	361	273	338	398	240	259	244	39
264	188	360	172	140	315	196	265	275	257	39
392	228	440	367	246	382	541	624	713	708	39
259	174	382	197	154	327	496	450	538	537	39
178	135	337	158	142	285	612	412	535	527	39
288	196	377	164	128	329	514	451	557	542	39
402	255	404	305	210	372	112	236	257	233	39
286	205	357	196	152	331	175	286	274	269	39
229	154	379	149	116	329	500	355	456	436	39
235	169	355	185	148	320	256	237	244	237	39
238	174	349	229	187	315	659	538	657	651	39
389	251	397	417	307	347	242	240	264	239	39
253	181	358	183	145	323	580	416	530	523	39
217	162	343	163	133	314	424	439	513	506	39
271	185	375	188	142	339	405	237	260	240	39
250	183	351	146	121	310	158	390	350	337	39
248	166	382	218	161	347	458	386	478	461	39
234	158	378	139	110	325	209	237	251	236	39
360	224	412	252	186	347	556	555	657	647	39
281	187	386	182	137	340	608	235	258	240	39
255	160	409	188	148	325	623	236	265	243	39
246	185	340	151	124	313	287	235	238	236	39
350	231	387	311	241	330	593	540	647	641	39
334	214	399	288	218	338	820	587	729	720	40
248	171	372	163	126	332	387	414	472	469	40
271	195	356	205	164	320	581	421	537	529	40
289	204	363	199	165	308	759	391	551	532	40
306	202	386	211	161	334	698	519	650	641	40
247	170	373	146	117	320	547	409	523	509	40
247	167	380	170	130	333	320	436	477	466	40
411	265	397	266	194	350	96	326	279	268	40
244	176	354	164	136	308	651	323	429	427	40
246	167	377	165	129	327	481	354	442	431	40
315	205	392	183	138	340	397	241	244	246	40
251	191	337	164	132	319	62	309	260	251	40
267	186	367	151	119	325	587	234	251	237	40
384	247	399	203	149	348	1023	232	246	237	40
255	176	372	172	134	327	726	237	266	248	40
354	212	429	384	278	353	308	763	790	782	40
280	189	380	186	144	332	173	312	297	286	40
244	176	355	164	133	316	539	471	580	567	40
304	208	373	218	165	339	52	342	282	255	40
224	157	366	167	120	356	133	475	414	391	40
246	166	378	216	171	323	558	337	439	427	40
244	172	363	184	145	325	675	389	534	515	40
318	219	372	177	140	325	171	238	245	236	40
351	243	369	417	335	319	703	568	691	685	40
210	160	337	148	126	302	363	357	423	397	40
303	209	370	216	176	315	629	414	540	532	40
264	182	372	189	143	338	384	336	403	378	40
255	167	392	184	146	322	431	511	586	577	40
241	170	363	136	106	330	145	249	262	241	40
379	231	419	267	186	368	481	242	265	251	40
286	210	348	259	200	331	684	438	578	566	40
249	171	371	143	111	330	191	245	248	241	40
240	165	373	112	85	335	0	231	245	240	40
355	213	426	265	201	338	543	240	284	250	40
303	212	366	189	144	336	95	298	270	256	40
275	200	352	173	142	312	434	371	438	437	40
424	261	416	387	263	378	444	592	665	656	40
233	172	348	168	135	318	705	463	599	592	40
202	111	469	255	180	363	289	245	272	246	40
267	181	377	151	114	338	171	248	259	243	40
261	181	371	180	139	333	592	432	546	542	40
276	187	379	210	166	323	793	376	539	522	40
248	189	336	298	241	317	697	564	685	680	40
265	186	364	215	170	323	716	445	594	578	40
282	200	361	203	163	319	296	259	275	264	40
227	162	358	125	105	304	438	326	386	381	40
235	162	370	134	106	324	476	239	255	246	40
277	188	378	188	143	336	243	348	351	342	40
244	183	341	167	140	306	275	573	590	582	40
234	165	364	141	111	325	1023	235	250	244	40
298	199	383	212	157	346	415	237	250	241	41
283	188	385	316	235	344	361	254	301	263	41
272	186	374	220	149	378	441	450	532	521	41
405	242	428	367	247	380	1023	235	297	253	41
236	173	350	163	132	316	131	246	246	239	41
268	190	361	184	151	312	186	287	299	272	41
305	201	388	211	152	355	1023	233	249	242	41
247	163	388	191	143	342	531	240	270	249	41
238	181	336	156	133	301	697	438	580	568	41
372	223	427	316	229	354	367	450	520	498	41
274	199	353	189	149	325	442	336	400	396	41
248	180	352	207	163	325	640	412	539	532	41
248	176	361	236	164	370	438	559	634	623	41
393	249	404	309	217	364	663	241	279	256	41
254	188	345	143	113	325	113	239	256	235	41
260	193	345	249	200	319	347	524	572	563	41
294	198	380	194	150	332	131	343	322	291	41
285	197	370	172	140	315	508	413	510	503	41
223	154	370	214	177	310	591	573	676	671	41
373	234	408	293	217	346	1023	231	255	241	41
248	171	373	178	140	326	873	358	524	514	41
272	191	365	204	158	331	638	411	550	531	41
391	239	420	313	215	373	689	239	283	253	41
281	195	368	204	154	338	313	311	354	327	41
251	184	348	198	162	314	705	524	660	646	41
244	173	361	186	158	302	907	337	496	492	41
402	232	444	269	195	353	626	237	240	245	41
215	144	382	119	94	325	78	323	275	260	41
241	165	373	157	123	326	502	379	482	466	41
254	188	346	132	109	311	96	318	269	265	41
213	146	375	161	128	322	673	382	509	507	41
264	188	359	208	161	331	711	481	616	609	41
340	208	418	320	241	340	1023	236	304	266	41
418	256	418	283	197	367	382	243	283	248	41
318	221	368	243	193	322	570	381	499	485	41
358	229	400	207	151	351	563	235	255	240	41
248	179	354	205	167	314	773	472	619	611	41
239	158	389	194	146	339	676	359	501	482	42
457	257	455	394	265	380	579	552	660	649	42
347	220	404	207	157	338	363	245	272	250	42
235	160	377	143	114	320	681	424	564	552	42
241	171	361	125	102	313	0	230	242	236	42
244	167	375	152	117	332	142	399	361	334	42
276	191	369	173	131	338	300	404	441	424	42
259	180	369	157	126	318	90	315	281	261	42
247	169	375	141	111	324	261	239	243	239	42
278	197	361	167	129	329	96	265	255	244	42
354	216	420	300	216	354	545	240	269	249	42
337	220	392	258	188	352	753	237	269	247	42
243	174	357	198	156	323	885	401	561	562	42
[truncated: 49,546 more rows]
