# Supplementary material for: The coordinated action of UFMylation and the RQC pathways clears arrested polypeptides at the ER
Source: EMBO J. 2026 Mar 25;45(9):3252–75. doi: 10.1038/s44318-026-00753-9 (PMC13144351; doi:10.1038/s44318-026-00753-9)
Supplement: Supplementary file 5 — Source data Fig. 2 [file 44318_2026_753_MOESM5_ESM.zip › Figure 2/2B+C/siCtrl_CytoK0.csv]

FSC-A	FSC-H	FSC-W	SSC-A	SSC-H	SSC-W	PE-Texas Red-A / FITC-A	FITC-A	PE-A	PE-Texas Red-A	Time
348	241	370	257	192	343	271	234	243	234	0
350	229	391	267	188	365	416	242	276	248	0
264	182	370	184	143	329	934	835	974	968	0
279	176	406	204	150	348	808	538	679	674	0
266	187	365	190	155	313	790	666	797	787	0
242	166	372	198	154	329	872	647	791	780	0
287	198	371	179	130	354	559	237	260	244	0
238	167	366	216	171	324	557	542	643	635	0
218	154	362	278	221	322	1023	757	908	903	0
347	228	389	212	161	339	790	351	496	492	0
285	203	360	201	153	336	905	802	939	932	0
235	168	358	171	133	329	896	608	754	748	0
385	251	393	281	213	338	870	235	252	244	0
322	209	394	252	188	343	478	240	264	247	0
396	244	415	297	205	370	834	883	1011	1003	0
237	166	364	176	139	323	797	784	909	901	0
367	240	391	256	183	359	632	239	265	250	0
239	169	361	117	96	312	695	540	669	659	0
272	191	365	179	138	333	723	739	856	848	0
288	196	377	216	157	352	801	339	492	478	0
267	189	362	152	123	317	453	560	637	628	0
256	169	387	150	117	327	787	565	703	695	0
282	195	370	193	149	332	225	242	251	240	0
415	247	430	282	194	373	427	240	262	246	0
311	217	366	183	140	333	312	235	243	236	0
246	169	373	170	136	320	815	681	811	805	0
242	171	362	216	170	325	730	713	832	824	0
513	286	460	548	373	376	715	818	931	924	1
264	183	369	216	170	326	304	234	245	234	1
214	148	371	177	141	322	991	771	918	911	1
270	188	368	216	169	328	886	578	729	720	1
272	185	376	215	156	352	884	747	883	876	1
300	207	370	224	172	334	845	618	758	751	1
261	170	394	213	167	327	805	719	848	840	1
259	177	375	206	166	318	830	763	893	885	1
335	224	383	197	147	343	430	239	253	244	1
235	169	355	126	101	319	633	327	444	429	1
217	151	366	163	133	315	783	690	817	810	1
252	175	368	207	167	317	794	716	842	835	1
281	199	361	192	152	323	859	698	834	826	1
290	192	386	166	130	328	1023	843	998	991	1
257	182	362	138	106	332	636	458	588	576	1
229	153	384	133	103	329	994	750	898	891	1
237	167	363	165	131	322	828	615	752	746	1
250	179	358	136	109	319	995	793	940	933	1
261	190	351	158	123	328	1023	238	276	264	1
253	174	372	224	183	314	866	681	821	811	1
298	202	377	239	186	329	852	780	911	904	1
225	155	372	200	152	337	988	728	876	870	1
254	169	386	153	114	343	1023	856	1023	1023	1
306	210	373	252	195	330	873	753	887	880	1
263	190	353	210	169	319	895	738	876	869	1
267	195	351	160	125	326	769	366	517	507	1
267	192	356	129	101	329	320	236	243	237	1
252	175	369	116	89	331	847	255	323	309	1
288	192	384	317	235	345	744	590	720	712	1
401	257	400	468	362	331	875	613	757	750	1
289	196	377	173	133	332	737	394	545	532	1
259	186	356	172	137	322	963	696	844	836	1
265	183	371	193	148	333	817	629	765	756	1
286	198	370	226	169	342	853	313	458	446	1
281	189	381	179	135	337	851	639	776	771	1
326	218	382	215	158	347	719	278	368	354	1
240	173	354	155	122	325	460	368	465	441	1
225	158	365	137	106	331	920	235	266	246	1
217	164	339	128	103	318	614	386	504	500	1
205	145	361	123	100	317	640	234	236	237	1
252	174	371	187	146	328	766	739	863	854	1
255	187	349	241	185	333	762	715	839	830	1
416	251	424	238	172	353	844	768	898	892	1
233	169	354	146	115	323	869	551	700	694	1
275	194	362	176	137	330	997	788	937	929	1
180	112	412	219	173	324	958	522	682	679	2
294	202	373	209	165	325	784	752	877	868	2
271	179	388	220	180	313	703	719	834	825	2
293	203	370	197	153	330	815	235	259	242	2
273	203	345	289	213	347	691	236	258	244	2
320	215	381	212	166	328	702	710	825	817	2
391	242	413	174	125	356	44	236	248	232	2
315	213	378	238	183	333	686	592	715	704	2
278	194	368	194	151	328	868	754	890	881	2
283	203	357	193	148	333	694	236	270	244	2
245	174	361	134	104	332	960	800	943	936	2
256	183	358	135	106	325	771	595	727	719	2
256	175	374	175	140	320	800	575	715	706	2
264	190	355	206	153	344	892	686	826	819	2
254	166	392	167	127	335	612	645	748	741	2
237	164	372	158	124	326	733	688	809	800	2
421	264	408	188	136	353	775	540	679	672	2
230	158	372	176	138	327	943	686	833	825	2
318	215	379	225	174	332	852	818	949	941	2
297	211	360	301	227	339	235	237	260	237	2
384	232	424	194	138	360	314	238	257	240	2
233	162	367	186	147	324	888	710	848	841	2
348	234	381	203	153	340	721	238	265	251	2
246	187	336	196	152	329	282	236	253	236	2
268	188	365	174	137	326	844	711	844	837	2
253	181	359	186	145	328	800	669	802	792	2
225	155	372	129	102	322	787	447	597	591	2
276	211	334	260	201	331	678	299	414	391	2
299	207	370	202	155	333	921	791	931	923	2
207	149	356	136	118	296	710	519	649	643	2
337	224	386	202	154	335	815	728	857	850	2
248	181	350	220	175	321	840	702	834	828	2
244	173	360	143	114	319	586	373	484	479	2
253	172	376	144	112	330	681	687	798	792	2
292	190	393	185	139	340	881	676	816	808	2
262	184	364	170	136	320	872	658	797	791	2
312	204	390	184	132	357	1023	233	237	239	2
293	204	368	153	122	322	650	620	733	724	2
355	231	392	217	156	355	644	259	321	300	2
190	134	362	112	92	314	884	600	746	739	2
269	193	356	216	172	322	664	860	964	958	2
289	200	370	195	152	327	841	730	862	855	2
407	234	445	363	239	389	923	639	787	779	2
274	199	352	138	110	323	382	277	327	298	2
207	150	353	203	160	326	652	687	793	787	2
377	242	399	291	214	348	489	236	268	241	2
267	186	368	245	192	326	807	394	555	543	2
284	192	378	156	117	343	659	727	835	826	2
326	210	397	237	185	327	724	689	808	800	2
416	232	459	332	213	399	675	803	910	903	2
320	200	410	207	149	356	605	259	309	295	2
259	186	356	155	122	326	0	235	236	228	2
238	174	349	190	152	319	705	693	809	801	2
221	155	364	132	104	327	476	237	242	242	2
377	245	394	247	180	351	939	235	272	245	2
250	181	353	158	127	320	783	691	820	811	3
212	153	355	153	123	318	887	512	668	662	3
331	229	370	199	149	340	707	235	256	242	3
263	184	366	203	163	319	581	704	801	792	3
328	233	361	232	172	345	469	235	254	238	3
218	152	368	111	89	319	880	254	320	309	3
358	228	402	217	156	356	846	592	736	727	3
225	152	378	206	158	333	857	738	874	865	3
219	160	349	176	137	328	670	640	753	746	3
292	208	360	183	144	325	384	236	260	239	3
212	147	370	180	148	313	850	630	769	762	3
262	191	350	144	112	330	176	234	245	233	3
514	286	460	442	241	470	445	600	674	663	3
277	197	360	175	129	347	474	235	252	239	3
287	200	368	164	126	332	479	248	278	263	3
307	196	401	183	143	329	980	827	972	965	3
259	167	397	166	123	347	472	248	281	262	3
241	170	363	185	152	313	498	486	581	571	3
269	190	362	138	107	330	370	253	265	262	3
252	182	354	189	151	321	724	552	685	674	3
249	173	369	156	119	335	732	321	446	440	3
223	164	348	118	93	326	512	235	245	239	3
277	188	376	154	119	332	877	749	885	877	3
264	186	364	148	121	315	684	725	835	829	3
210	147	368	120	91	335	605	233	239	235	3
295	202	374	175	135	332	887	792	928	920	3
238	173	352	146	124	302	872	653	791	786	3
232	184	323	202	165	313	568	752	846	836	3
338	217	400	295	219	346	582	236	261	243	3
325	218	382	208	158	337	345	325	366	354	3
293	205	366	150	116	331	1023	232	244	237	3
362	241	385	190	143	340	762	714	839	829	3
248	178	356	191	152	320	799	721	848	841	3
355	243	374	217	161	344	737	253	296	293	3
204	156	333	165	136	310	789	233	239	237	3
269	183	377	261	200	334	769	499	646	635	3
287	202	364	159	125	324	482	581	668	655	3
258	181	365	151	121	320	329	239	248	241	3
282	183	394	248	190	335	1023	823	981	973	3
312	216	369	190	145	336	764	292	412	392	3
269	195	354	198	161	315	795	687	817	808	3
260	181	367	132	106	320	618	596	708	697	3
338	213	406	209	154	346	703	253	311	289	3
221	158	357	212	168	324	662	730	836	830	3
290	194	384	258	194	340	759	742	864	856	3
272	194	358	178	138	331	819	288	409	393	3
209	155	345	200	168	305	790	611	746	737	3
271	187	372	180	139	332	884	763	902	892	3
267	189	361	174	131	340	514	248	273	264	3
272	194	359	213	167	326	865	686	821	816	3
326	216	387	260	195	340	767	521	662	653	3
277	188	376	219	172	325	802	563	702	695	3
317	214	380	214	161	340	852	612	755	746	4
228	170	344	172	137	323	726	690	807	801	4
272	192	364	190	149	325	722	686	803	797	4
282	194	372	195	148	339	488	240	259	247	4
259	188	353	168	135	318	555	598	698	686	4
231	176	335	167	133	322	748	352	501	485	4
342	225	390	232	178	334	802	630	764	756	4
223	159	359	152	123	318	521	240	262	250	4
287	190	387	217	163	342	905	696	840	830	4
305	215	364	184	139	339	642	256	294	292	4
266	181	377	195	153	325	745	667	791	782	4
284	189	385	185	143	330	796	799	924	916	4
285	184	396	178	137	334	676	282	382	357	4
263	182	370	171	137	321	0	237	242	230	4
414	257	412	223	160	357	703	328	465	445	4
300	203	378	184	141	333	314	240	256	241	4
263	186	362	192	146	337	809	694	823	817	4
289	205	361	188	146	329	817	639	775	766	4
307	207	380	208	158	337	888	247	307	285	4
351	231	389	229	165	355	806	596	735	726	4
367	239	393	230	169	349	0	236	247	230	4
312	204	392	199	153	333	829	314	465	444	4
292	204	367	223	179	319	772	382	533	526	4
288	187	393	167	132	323	1023	850	999	992	4
195	148	339	107	93	296	540	238	248	246	4
252	181	356	207	160	332	753	743	864	856	4
253	189	343	196	157	320	797	643	774	768	4
231	170	347	183	149	315	724	734	850	843	4
273	191	366	174	132	337	766	692	816	809	4
244	175	356	194	156	317	823	716	845	839	4
373	228	418	271	195	355	103	698	603	594	4
225	160	360	99	79	320	908	233	242	237	4
192	129	381	167	135	318	1012	817	962	958	4
261	183	365	153	122	320	0	229	260	239	4
300	210	367	181	144	322	1023	861	1019	1013	4
192	123	399	240	192	319	811	791	913	910	4
298	213	358	195	152	330	919	756	897	889	4
286	197	371	174	135	330	991	796	942	935	4
391	247	404	341	252	346	767	768	890	882	4
254	178	367	238	178	341	687	712	826	817	4
339	220	395	215	160	344	617	245	268	264	4
323	216	382	213	164	332	140	235	253	233	4
240	170	361	187	148	324	812	699	830	821	5
282	205	352	211	164	330	693	281	378	357	5
224	161	356	195	157	316	801	681	812	803	5
231	161	367	125	97	330	700	658	773	767	5
261	184	363	186	145	329	757	696	819	811	5
306	200	392	185	138	343	780	462	615	603	5
383	250	392	317	228	355	748	239	266	254	5
249	183	348	133	109	313	844	312	462	443	5
294	196	385	196	142	354	749	564	701	688	5
221	164	344	99	82	308	291	259	278	263	5
451	260	443	372	211	451	452	671	740	733	5
292	209	357	264	201	336	810	629	763	756	5
210	147	366	124	99	319	762	384	541	526	5
286	209	349	196	159	315	673	749	858	851	5
301	210	367	162	125	333	818	756	884	877	5
271	191	363	215	175	315	760	747	868	860	5
223	165	346	131	105	320	407	438	504	500	5
359	228	403	195	142	352	737	640	765	756	5
245	174	361	182	144	324	786	581	719	710	5
167	104	411	214	168	325	814	420	578	570	5
316	210	386	175	135	331	695	239	263	252	5
287	191	384	192	146	336	761	649	777	768	5
298	217	352	103	91	288	483	689	766	758	5
229	167	352	177	153	296	1023	701	866	862	5
281	205	350	234	173	346	818	751	881	872	5
276	192	368	198	152	335	828	764	893	886	5
251	182	354	130	104	321	719	298	417	396	5
180	127	363	191	147	331	938	609	757	753	5
306	205	382	265	223	303	806	634	765	760	5
261	188	355	193	151	327	775	755	878	870	5
209	152	352	115	92	322	431	234	245	236	5
473	272	445	445	300	381	744	369	520	506	5
282	203	357	166	138	308	720	603	727	719	5
220	159	354	138	111	318	786	675	802	796	5
361	228	404	221	165	341	504	236	253	241	5
370	241	393	227	171	338	499	243	265	254	5
535	318	430	323	191	434	883	628	772	764	5
332	211	403	223	164	349	649	236	257	243	5
386	246	402	214	157	350	669	241	266	256	5
265	201	338	320	277	295	800	674	805	796	5
216	153	361	149	118	325	606	307	395	391	5
265	182	371	169	131	330	799	431	587	578	5
312	210	380	287	212	348	788	551	687	683	5
219	161	348	163	137	304	681	606	726	716	5
256	165	398	151	118	328	815	384	544	535	5
322	220	375	179	140	329	720	293	398	387	5
243	182	342	199	161	316	797	241	288	261	5
277	192	369	230	180	326	906	671	816	807	5
211	152	355	153	125	314	795	606	741	733	5
286	186	394	211	157	344	929	791	931	924	5
284	190	382	253	196	331	785	677	804	797	5
237	167	364	143	116	316	747	747	865	859	5
212	152	357	198	157	323	529	557	655	643	5
257	175	376	182	143	325	874	739	875	868	5
319	226	361	259	218	305	421	233	253	235	5
269	188	366	193	153	324	785	669	799	790	6
235	160	376	148	114	334	812	737	864	858	6
201	141	365	122	97	322	230	237	252	237	6
302	199	388	190	142	342	853	774	907	899	6
193	110	449	190	146	334	627	237	252	246	6
368	230	410	282	192	376	777	389	552	533	6
227	161	362	165	125	338	919	731	872	865	6
257	180	367	189	141	343	778	663	791	783	6
325	207	401	278	201	354	761	761	882	874	6
202	146	354	150	127	304	854	765	897	890	6
236	165	365	170	133	326	0	229	243	236	6
378	246	393	216	159	347	819	610	753	740	6
235	159	379	254	179	364	699	708	825	814	6
272	195	358	145	113	328	418	294	344	331	6
293	203	368	174	129	345	337	297	341	317	6
241	181	341	212	167	323	919	757	896	890	6
313	219	366	196	144	347	793	272	358	349	6
355	224	406	242	169	367	607	636	738	732	6
281	194	371	196	149	338	775	580	717	707	6
286	202	363	223	173	331	812	615	752	744	6
323	210	394	223	164	348	1023	232	258	240	6
332	226	377	188	143	336	395	250	266	260	6
344	227	388	229	172	341	624	258	316	296	6
441	251	450	474	324	374	764	700	822	816	6
235	166	363	164	137	306	877	718	856	847	6
345	222	397	253	189	342	826	636	771	764	6
241	182	339	203	162	322	555	689	779	773	6
248	179	355	140	106	338	1023	233	243	238	6
245	172	366	187	148	325	947	825	965	959	6
215	153	359	158	128	316	1023	243	300	284	6
245	175	358	196	161	311	735	651	772	766	6
259	178	372	177	131	347	526	346	449	432	6
151	118	329	82	72	290	102	234	234	232	6
255	181	360	190	148	329	791	729	855	847	6
241	160	385	183	132	354	816	234	243	239	6
338	223	388	213	155	352	826	472	629	619	6
269	189	363	179	142	322	665	742	850	843	6
232	159	374	158	124	326	747	529	663	657	6
325	229	364	230	186	315	1023	233	246	244	7
198	126	402	206	161	328	533	747	830	824	7
268	191	359	166	130	327	715	668	787	779	7
224	159	361	176	143	315	725	679	799	791	7
242	177	351	150	121	318	779	472	621	612	7
239	158	387	299	230	332	677	759	868	860	7
273	186	376	200	157	325	710	790	905	896	7
282	195	370	174	137	325	748	655	779	772	7
303	212	366	197	147	343	860	235	259	244	7
248	177	358	216	171	322	809	800	926	919	7
225	160	360	183	146	321	763	718	840	833	7
225	159	361	136	104	334	739	637	761	754	7
250	176	363	170	127	342	816	609	745	738	7
305	213	366	172	133	331	819	243	275	269	7
312	209	383	218	162	345	791	685	814	806	7
223	148	387	225	175	329	742	744	862	855	7
232	155	383	179	130	354	799	248	289	284	7
232	165	359	131	104	324	327	323	364	346	7
304	205	379	178	135	339	716	260	328	310	7
325	219	380	184	139	339	502	251	279	270	7
221	146	386	234	179	334	767	732	857	848	7
256	176	373	154	122	324	709	239	259	254	7
228	161	363	196	153	328	897	804	941	933	7
276	206	343	173	138	319	764	275	349	354	7
223	156	365	167	136	315	686	604	724	716	7
259	170	390	166	127	335	703	745	859	851	7
233	168	356	141	112	321	979	682	833	825	7
233	163	365	174	136	327	729	584	714	704	7
258	182	364	192	151	327	776	665	792	784	7
252	172	374	242	190	327	753	686	808	802	7
236	172	351	183	147	319	798	752	879	870	7
229	151	389	159	117	346	755	243	271	267	7
522	309	433	509	296	440	759	291	416	390	7
286	189	388	244	187	335	757	718	840	832	7
309	210	376	243	180	345	810	690	820	812	7
436	250	447	395	264	383	839	661	799	789	7
225	149	388	169	133	325	777	245	274	272	7
291	202	370	185	144	330	776	420	574	565	7
218	152	367	180	134	343	712	553	683	673	7
237	165	367	139	108	331	873	665	805	797	7
322	225	367	224	166	344	841	429	592	582	7
277	208	341	181	142	325	469	240	257	247	7
270	197	351	203	164	316	875	725	861	854	7
246	179	353	193	151	327	895	677	817	811	7
260	183	364	242	186	334	927	273	393	370	7
224	160	357	146	115	326	767	363	518	503	7
306	213	368	327	254	329	566	238	270	246	7
363	233	399	251	184	350	373	239	262	242	7
283	194	373	170	142	307	821	714	846	837	7
226	164	353	173	135	326	857	720	854	847	7
312	202	395	162	124	335	456	334	417	398	7
431	258	427	353	245	370	680	841	950	941	7
309	213	371	241	179	343	812	723	851	845	7
245	167	376	191	141	346	813	735	865	856	7
238	172	354	119	95	321	742	277	373	355	8
381	242	403	268	195	352	942	253	333	308	8
233	162	368	153	123	318	798	739	865	858	8
279	201	355	179	140	326	546	573	671	662	8
271	190	365	192	148	333	830	706	838	830	8
335	221	389	261	186	359	365	237	260	240	8
257	172	382	171	130	336	734	397	549	534	8
304	206	378	221	171	331	753	720	842	834	8
224	147	391	179	137	334	812	679	808	803	8
230	161	365	194	151	330	672	593	708	703	8
284	209	348	186	147	324	592	707	805	796	8
327	217	387	279	209	342	0	233	252	224	8
288	198	372	173	129	343	768	531	675	663	8
201	149	345	131	109	307	0	233	233	230	8
316	207	391	197	145	349	0	240	244	230	8
281	203	354	171	136	323	778	668	794	788	8
362	231	401	283	216	335	363	241	260	245	8
274	189	370	206	157	336	785	710	836	829	8
289	203	365	179	142	324	991	839	983	977	8
261	189	353	151	118	330	370	485	543	533	8
408	258	405	243	178	350	805	787	914	906	8
175	118	378	230	177	334	758	702	822	817	8
223	165	346	114	94	312	705	246	280	273	8
240	168	366	165	130	324	857	731	865	858	8
298	204	374	239	181	338	710	326	461	443	8
277	202	351	228	182	320	779	613	742	737	8
231	165	359	154	121	324	732	414	569	552	8
366	247	379	256	189	347	816	628	763	756	8
310	202	392	241	171	361	673	318	445	423	8
268	174	394	157	116	346	879	726	863	855	8
334	218	392	213	151	362	104	235	242	233	8
434	241	461	282	183	395	809	732	860	853	8
256	171	382	222	172	332	808	721	847	842	8
378	242	400	272	175	398	676	325	453	435	8
267	194	352	204	161	323	769	582	713	708	8
254	165	393	150	109	351	693	599	719	712	8
333	221	386	228	165	353	832	233	247	237	8
237	169	358	165	135	313	884	701	839	832	8
342	219	399	231	167	356	794	773	898	890	8
199	143	355	143	116	314	839	677	810	804	8
271	181	384	154	117	339	1023	233	249	238	8
259	178	373	202	156	331	762	776	896	889	8
255	180	363	175	139	324	832	626	766	756	8
310	215	370	220	166	340	842	701	836	827	8
279	189	378	180	138	333	783	694	819	813	8
297	209	364	198	155	329	681	393	529	520	8
346	223	397	226	163	356	911	287	429	403	8
242	173	357	179	143	321	746	623	752	742	8
240	172	357	182	145	321	818	771	897	891	8
381	237	412	237	166	364	293	237	259	237	8
285	201	364	203	161	322	841	753	883	877	8
344	229	385	267	199	344	425	238	253	242	8
254	179	362	175	136	331	789	738	863	856	8
268	191	360	211	153	354	785	689	816	809	8
233	156	381	193	148	334	776	700	826	818	8
421	246	438	285	190	384	618	249	293	273	8
273	182	384	177	137	331	760	782	901	895	9
342	225	389	232	174	341	545	236	245	242	9
299	202	378	238	176	347	512	236	234	241	9
281	203	355	169	140	308	695	725	839	831	9
320	225	364	191	146	335	741	803	920	912	9
279	198	360	238	188	324	662	773	878	871	9
222	160	355	134	107	321	348	237	252	239	9
246	171	368	147	118	318	671	746	854	847	9
271	191	364	194	148	335	274	236	249	236	9
363	241	386	213	153	355	370	235	247	237	9
255	164	398	193	151	328	646	238	270	249	9
255	185	354	238	177	344	921	707	849	842	9
449	256	449	386	248	399	779	910	1023	1023	9
300	210	366	183	143	328	701	673	792	781	9
180	121	380	187	150	319	1019	739	889	883	9
294	203	371	164	129	325	867	713	852	841	9
232	170	348	153	124	317	545	401	508	500	9
313	224	358	176	137	328	667	551	672	665	9
266	197	346	216	176	315	774	773	894	888	9
295	200	377	167	132	324	815	240	274	258	9
271	191	365	153	121	324	357	236	250	237	9
335	232	370	232	175	339	726	237	271	248	9
286	201	365	216	168	330	816	840	965	959	9
270	186	371	220	169	333	821	807	934	927	9
311	219	363	180	141	327	629	338	456	445	9
259	184	360	142	114	319	987	232	233	235	9
265	178	382	216	166	333	859	743	877	870	9
324	223	373	197	149	339	766	674	799	792	9
316	221	366	188	144	334	811	743	872	864	9
258	205	323	273	210	333	834	645	781	774	9
235	169	357	148	113	333	675	280	368	352	9
263	187	360	155	123	322	850	657	795	787	9
282	207	348	204	167	312	426	808	868	861	9
289	189	390	190	143	340	750	678	801	793	9
226	168	345	173	131	338	726	597	723	715	9
406	248	419	265	189	358	761	407	562	549	9
251	183	353	182	140	333	841	758	888	882	9
262	183	367	197	148	340	800	749	877	868	9
245	176	356	140	112	318	384	296	358	327	9
256	183	359	170	138	315	862	504	661	652	9
243	171	364	176	142	318	513	542	638	626	9
471	265	456	346	226	393	501	242	294	253	9
266	191	356	154	123	320	798	646	777	770	9
320	206	398	183	135	348	743	384	535	523	9
245	177	354	163	135	309	772	608	740	732	9
215	151	366	155	125	316	822	643	778	771	9
265	190	357	154	120	330	922	234	251	242	9
245	182	346	180	149	310	753	656	782	773	9
234	168	358	246	189	333	836	703	837	829	9
251	171	376	194	152	328	800	741	867	860	9
342	194	451	412	279	379	639	766	869	861	9
347	228	391	207	156	340	0	227	251	233	9
218	166	337	168	136	317	745	695	816	809	9
264	182	372	171	137	319	941	728	873	865	10
256	177	371	227	181	321	659	694	800	795	10
312	208	384	194	148	335	827	355	524	503	10
277	200	356	221	169	336	717	679	797	790	10
405	238	436	271	156	446	797	412	574	559	10
287	211	349	225	180	320	801	699	828	821	10
246	171	369	208	162	329	828	652	785	780	10
314	215	374	191	146	336	275	237	247	238	10
364	224	415	303	223	349	857	611	752	746	10
309	211	374	207	158	335	768	783	905	897	10
309	174	455	243	144	432	658	236	254	242	10
342	209	418	206	142	371	784	687	814	806	10
302	211	367	220	170	333	808	526	673	664	10
258	188	352	191	155	315	893	841	973	969	10
212	161	338	207	169	314	715	664	784	776	10
339	222	391	210	157	343	780	721	847	838	10
238	169	361	175	144	311	775	646	775	767	10
284	188	386	212	167	325	694	663	779	771	10
509	282	462	412	258	408	715	664	785	776	10
294	205	366	173	132	336	729	705	826	816	10
361	211	437	225	152	378	917	235	268	245	10
242	160	387	265	210	323	366	245	278	251	10
337	225	384	280	203	352	790	517	660	653	10
273	184	379	220	159	353	666	238	256	249	10
318	220	371	224	181	318	762	771	891	885	10
368	249	378	300	222	346	495	612	697	687	10
238	155	391	205	156	336	823	709	840	832	10
280	188	382	148	114	332	803	518	664	656	10
229	171	343	165	133	317	792	705	831	825	10
240	178	346	129	103	322	814	358	513	505	10
271	190	366	174	138	324	777	515	654	650	10
277	190	373	159	124	329	727	355	494	486	10
229	155	378	140	108	333	809	566	707	699	10
224	161	356	128	104	314	541	603	697	688	10
287	181	405	286	211	347	468	764	833	827	10
191	140	350	179	146	313	666	503	625	621	10
595	392	389	477	345	354	501	577	662	656	10
267	187	366	197	151	334	859	839	970	963	10
272	198	351	221	178	317	778	609	740	734	10
326	203	412	227	161	361	804	719	849	840	10
353	231	391	405	279	371	426	809	871	862	10
224	167	343	189	156	311	520	629	714	708	10
256	182	359	181	142	326	754	716	837	830	10
277	194	367	191	149	328	826	749	879	872	10
238	176	345	141	111	326	655	613	725	718	10
272	190	366	204	153	340	298	416	447	436	10
267	180	380	214	163	337	825	747	876	869	10
228	168	347	243	194	321	1023	237	281	254	10
347	224	396	238	165	369	367	242	263	246	10
215	153	359	160	131	311	731	699	818	811	10
249	173	368	160	122	335	894	674	816	808	10
299	201	381	232	171	346	909	799	937	930	10
230	152	385	175	135	332	869	687	824	817	10
268	186	369	252	179	359	973	823	968	960	10
398	236	431	231	164	360	17	236	246	232	11
249	173	369	193	151	327	793	587	724	716	11
209	143	373	193	142	348	827	692	826	817	11
390	244	410	365	255	366	737	819	934	927	11
260	145	459	341	260	335	422	240	272	246	11
261	177	378	209	153	348	816	722	854	844	11
301	203	380	223	172	332	762	756	878	870	11
208	151	352	106	87	312	201	250	251	246	11
350	217	413	238	171	355	471	236	265	240	11
291	195	383	211	152	355	775	665	794	785	11
587	340	442	496	285	445	891	855	991	982	11
254	172	378	197	152	330	1023	836	998	990	11
266	188	361	173	137	322	768	329	474	457	11
323	201	411	236	176	343	860	760	893	886	11
275	207	339	203	159	327	824	712	844	835	11
245	167	375	196	158	317	766	583	716	708	11
248	169	376	206	172	308	286	240	252	242	11
400	242	424	229	164	357	786	420	578	566	11
267	189	362	155	126	316	674	297	387	387	11
236	169	357	256	188	350	792	728	854	847	11
150	90	426	177	136	332	860	714	847	842	11
255	177	370	164	129	326	886	569	722	712	11
241	167	369	124	102	311	737	454	602	590	11
264	187	361	190	152	319	816	768	894	888	11
266	187	364	180	142	324	811	561	703	695	11
216	148	373	199	161	316	803	635	769	760	11
288	192	383	170	131	333	410	270	294	292	11
242	175	355	291	229	326	889	766	900	895	11
297	205	372	148	112	337	697	604	725	717	11
191	128	382	166	139	306	931	654	799	794	11
263	183	369	150	116	333	638	647	754	748	11
343	229	383	225	167	345	192	237	262	235	11
420	252	427	288	207	355	707	700	819	808	11
405	251	414	442	300	377	405	250	345	261	11
244	170	366	205	159	329	683	715	829	819	11
264	181	374	200	155	331	908	759	897	890	11
336	216	398	260	187	356	732	739	859	850	11
287	190	387	230	177	332	892	717	856	849	11
320	206	398	220	165	340	768	320	450	445	11
339	210	414	316	223	362	824	676	810	801	11
273	202	345	174	142	314	708	720	837	828	11
222	150	378	224	176	326	700	752	864	857	11
349	248	361	247	187	338	754	240	279	256	11
581	333	447	499	293	435	83	502	385	360	11
210	151	356	183	148	317	753	739	858	852	11
269	194	355	191	147	333	751	600	729	721	11
288	207	355	215	176	313	716	686	803	796	11
276	188	376	198	151	334	775	796	917	911	11
230	152	388	142	110	331	895	621	769	759	11
250	169	379	147	114	329	899	705	846	838	11
313	213	376	172	133	332	736	676	797	790	12
229	169	348	206	162	326	623	576	686	679	12
265	192	355	221	169	335	938	780	923	914	12
322	216	381	194	146	340	899	699	842	833	12
231	155	382	203	157	331	786	721	848	839	12
276	195	363	176	138	325	902	340	511	495	12
252	176	368	212	166	326	803	734	861	854	12
353	199	453	255	149	440	475	605	689	676	12
235	173	348	178	142	322	924	690	833	826	12
303	214	362	184	147	321	961	730	876	868	12
232	175	339	215	172	321	990	778	922	918	12
394	244	414	379	279	349	696	710	823	816	12
244	171	366	138	109	322	805	669	801	792	12
276	190	373	208	159	335	811	785	911	904	12
238	169	359	187	144	332	824	659	793	786	12
252	182	354	137	110	320	292	237	245	238	12
315	208	387	202	149	348	907	806	942	936	12
271	197	351	206	164	321	919	753	893	886	12
418	260	412	232	169	353	1023	233	244	240	12
248	172	368	213	166	330	925	777	916	909	12
347	240	370	299	211	362	754	695	819	810	12
407	264	395	257	182	363	693	240	275	256	12
275	194	362	181	143	324	883	763	899	891	12
288	200	369	176	136	332	903	253	308	307	12
266	184	370	171	132	332	984	779	925	918	12
278	196	363	188	153	316	744	477	614	611	12
292	204	367	179	135	338	0	231	245	236	12
204	142	369	133	103	330	578	683	779	771	12
209	156	343	138	107	331	269	234	235	234	12
197	138	366	138	110	323	335	299	335	318	12
341	229	380	222	170	335	1023	233	246	240	12
318	217	376	170	127	344	864	365	536	521	12
349	217	411	275	189	373	731	249	298	280	12
293	204	367	264	195	346	882	608	754	746	12
271	180	387	214	168	327	739	756	874	866	12
244	162	386	217	167	332	795	664	796	787	12
291	209	356	164	128	327	762	737	860	852	12
341	239	365	185	148	319	882	240	267	261	12
315	194	415	396	181	559	884	687	826	819	12
291	197	378	200	156	329	899	795	932	925	12
263	174	386	179	139	330	933	679	826	817	12
317	224	362	258	188	350	883	897	1023	1023	12
316	206	392	244	177	352	328	235	265	236	12
232	170	350	121	98	317	310	234	240	235	12
225	183	315	272	226	307	966	844	982	980	12
328	220	382	185	139	340	854	563	712	702	13
297	206	369	197	150	336	869	659	800	791	13
463	260	455	388	195	509	517	564	657	647	13
372	246	388	224	166	345	465	244	259	254	13
249	176	362	166	132	321	864	712	848	841	13
354	230	394	225	166	349	865	244	292	273	13
291	205	362	201	152	338	991	886	1023	1023	13
248	183	346	205	165	317	841	674	808	802	13
296	210	362	207	163	325	794	566	708	697	13
265	189	359	160	122	336	778	530	675	663	13
345	224	395	205	151	347	742	251	315	288	13
301	204	378	265	199	340	777	750	874	866	13
311	210	380	195	157	317	776	486	637	624	13
226	155	375	142	111	327	837	773	903	896	13
320	224	366	181	142	325	237	237	244	237	13
318	207	394	206	153	344	837	728	860	852	13
361	237	391	246	173	364	633	273	349	331	13
373	237	402	218	166	336	467	251	285	268	13
356	226	403	260	187	355	860	858	989	981	13
256	188	349	176	142	317	861	746	879	872	13
372	235	406	171	134	327	264	236	236	236	13
321	212	388	182	136	342	788	649	779	771	13
531	296	459	498	262	487	799	690	821	811	13
304	198	393	215	160	345	873	624	769	760	13
256	179	367	141	108	333	753	694	819	809	13
356	237	385	243	180	347	307	237	256	239	13
316	222	365	290	227	327	688	264	346	316	13
275	198	356	136	108	323	432	271	302	297	13
247	172	366	208	166	321	954	678	825	819	13
337	197	437	250	141	455	617	290	375	364	13
307	204	387	166	126	336	765	366	514	506	13
281	197	365	256	191	343	819	773	900	894	13
236	171	353	141	109	331	523	369	480	459	13
252	175	369	172	130	339	759	769	890	882	13
334	217	394	244	178	351	939	867	1007	999	13
193	128	385	169	140	309	982	760	906	900	13
205	144	364	139	108	328	831	661	795	788	13
395	253	399	256	185	355	771	379	525	521	13
223	151	380	179	139	330	790	646	777	769	13
324	205	405	216	173	319	922	767	905	900	13
515	301	437	540	361	383	819	838	965	957	13
241	166	373	180	139	331	818	653	786	779	13
246	178	355	128	96	344	849	680	817	808	13
246	176	356	209	155	346	538	240	261	250	13
229	157	373	207	159	334	825	662	795	788	13
277	192	369	203	156	334	752	239	258	253	13
272	185	376	155	118	336	187	238	251	236	13
234	163	367	133	103	331	879	529	682	676	13
271	188	369	171	133	329	816	684	815	808	13
210	166	323	246	201	312	812	662	794	787	13
277	200	354	191	154	318	864	663	801	794	13
254	184	353	313	242	331	746	757	874	868	13
232	170	351	141	112	322	620	612	720	712	13
269	194	354	202	162	319	842	840	968	962	14
296	202	375	248	184	345	855	736	870	862	14
318	207	392	247	181	349	805	256	344	307	14
256	181	363	179	134	341	642	616	730	719	14
262	190	353	161	126	327	334	235	246	236	14
252	178	363	183	140	336	830	495	650	640	14
333	228	374	191	147	331	916	657	804	795	14
454	266	437	301	197	391	651	290	395	368	14
268	193	355	160	128	319	722	683	803	795	14
288	199	369	161	125	330	810	620	756	748	14
247	171	369	309	241	328	333	237	257	239	14
246	178	355	155	124	321	354	243	252	247	14
239	173	354	161	132	312	887	685	823	818	14
229	172	342	178	148	308	833	260	325	322	14
366	231	406	276	196	360	544	237	269	244	14
345	203	435	415	289	367	960	858	998	993	14
311	212	375	197	148	342	1023	232	249	238	14
303	208	372	167	129	331	747	235	257	242	14
255	172	379	241	185	333	725	764	880	873	14
291	212	350	179	144	318	867	683	821	813	14
329	221	382	239	184	333	841	678	812	806	14
278	187	379	182	135	346	855	566	712	705	14
337	186	465	260	147	453	339	249	269	255	14
277	185	384	199	149	341	853	505	662	651	14
215	133	413	187	148	324	898	472	638	629	14
239	179	342	158	131	311	796	238	269	253	14
200	142	362	190	151	322	730	695	812	806	14
334	223	384	229	163	359	784	248	293	283	14
278	196	364	174	134	332	689	243	272	264	14
229	170	344	131	105	317	706	236	246	245	14
315	220	366	247	186	340	948	890	1023	1023	14
293	196	383	214	162	338	825	725	856	848	14
217	156	356	202	163	318	788	757	881	874	14
197	146	345	246	202	312	672	482	615	604	14
422	261	414	299	205	374	742	395	550	534	14
220	150	374	182	143	325	869	533	690	678	14
234	174	345	230	176	334	835	709	842	834	14
281	196	366	162	124	335	776	744	868	860	14
178	121	375	193	159	310	872	656	796	789	14
239	170	360	188	147	328	782	617	749	741	14
345	227	388	231	177	335	804	707	837	828	14
267	192	356	235	188	320	850	591	732	727	14
279	197	362	193	154	321	936	553	711	703	14
299	212	361	149	119	322	846	603	744	737	14
235	174	347	160	125	328	857	674	810	803	14
207	145	364	113	91	319	390	273	313	294	14
235	169	357	181	144	321	901	725	866	857	14
490	292	430	394	267	378	839	709	841	834	14
252	169	382	187	147	326	891	710	849	842	14
298	208	367	213	165	330	809	768	895	887	15
287	192	384	277	209	340	846	826	955	948	15
250	175	364	168	135	318	905	706	848	840	15
310	198	402	217	160	347	80	237	241	233	15
264	192	352	142	116	312	324	237	248	238	15
275	200	352	211	170	317	884	721	858	851	15
357	228	401	274	197	356	717	290	388	380	15
217	152	367	138	108	329	843	583	726	719	15
296	204	372	202	150	346	911	838	976	968	15
251	172	373	204	156	334	810	744	871	864	15
331	202	421	201	143	361	883	245	303	280	15
306	198	395	187	137	348	1023	848	1007	1000	15
270	178	389	227	166	351	1023	873	1023	1020	15
260	193	345	173	142	312	940	461	634	624	15
470	260	463	336	217	397	369	475	539	523	15
347	219	406	295	211	357	654	814	920	911	15
254	169	384	193	145	342	866	743	880	871	15
241	179	345	237	184	330	711	233	249	235	15
220	156	360	180	146	316	939	780	919	914	15
250	174	368	144	112	330	821	722	853	844	15
281	185	389	178	135	339	972	763	909	901	15
264	177	382	297	227	335	859	681	819	811	15
315	214	377	225	180	320	822	736	866	858	15
282	190	380	165	130	325	757	611	739	733	15
435	276	403	258	183	361	619	690	792	785	15
307	195	404	291	212	352	1002	878	1023	1017	15
230	166	355	158	131	308	832	610	751	741	15
290	209	355	226	182	319	768	697	821	814	15
244	177	353	172	136	323	991	751	900	892	15
169	113	384	182	142	329	860	596	739	733	15
185	125	379	145	116	319	733	244	293	267	15
206	140	377	214	163	336	779	785	909	900	15
387	235	421	259	190	350	769	569	706	696	15
309	219	362	239	190	321	637	759	861	855	15
277	198	359	205	154	342	409	241	259	247	15
312	221	362	212	159	340	970	255	337	317	15
242	172	360	153	120	327	824	555	699	691	15
386	240	412	202	143	361	789	309	441	429	15
249	179	356	172	138	318	750	559	693	685	15
310	191	415	186	146	326	746	333	457	460	15
611	348	450	499	278	460	960	796	939	932	15
254	181	360	211	164	330	728	632	756	747	15
223	160	356	128	101	325	984	642	797	788	15
248	179	355	167	131	327	768	237	248	249	15
276	190	373	182	141	331	975	725	874	865	15
356	222	410	216	155	357	804	686	817	808	15
314	210	384	276	214	330	878	818	950	944	15
267	181	377	224	170	337	912	583	737	727	15
314	209	384	176	129	350	307	237	251	238	15
332	204	416	211	160	338	816	435	597	584	15
280	195	367	177	132	342	1023	790	946	937	16
233	159	376	155	125	317	855	631	769	763	16
316	191	425	379	243	399	875	742	877	870	16
238	167	365	167	133	321	944	580	736	728	16
196	144	349	207	153	347	693	235	267	241	16
209	163	329	227	198	294	832	713	843	838	16
242	181	342	237	190	319	825	598	737	729	16
293	199	376	202	151	342	859	768	902	894	16
257	190	345	187	145	331	767	730	853	845	16
218	151	368	203	157	329	881	698	835	829	16
346	233	379	241	187	331	315	235	248	236	16
263	184	366	183	140	334	903	727	866	859	16
316	192	421	266	182	375	853	523	680	667	16
314	207	388	286	207	353	1023	880	1023	1023	16
391	248	404	386	281	352	903	617	765	757	16
243	168	370	163	130	322	664	637	752	742	16
239	167	367	186	149	321	792	727	855	846	16
507	279	465	560	306	469	706	632	753	744	16
295	203	373	172	133	331	742	721	845	834	16
239	179	342	140	114	315	583	431	545	539	16
214	148	370	173	137	324	830	614	753	745	16
244	175	357	178	144	316	846	786	916	910	16
275	187	376	162	127	327	539	283	346	336	16
307	219	360	166	126	336	927	240	272	264	16
251	177	362	143	111	328	1023	232	243	235	16
396	249	408	270	187	369	805	236	268	245	16
365	202	462	314	174	462	1023	846	997	989	16
298	196	388	213	153	356	659	250	296	279	16
306	217	361	246	191	330	876	795	932	922	16
257	181	363	168	128	334	784	665	795	786	16
235	160	376	196	149	336	562	573	673	665	16
334	220	388	192	143	342	1023	259	348	337	16
347	208	428	240	172	356	533	237	254	243	16
229	161	364	151	123	313	528	352	453	439	16
351	234	383	229	169	346	828	325	486	461	16
331	218	389	232	163	364	432	239	259	245	16
277	185	385	264	210	323	666	332	461	443	16
360	228	404	230	172	342	553	241	255	252	16
360	229	402	230	163	362	816	601	742	731	16
257	184	358	153	119	328	959	763	908	900	16
325	222	376	228	178	328	928	675	821	812	16
229	164	358	136	107	326	776	523	665	657	16
258	188	352	149	126	303	740	473	619	607	16
249	169	377	174	133	334	900	564	718	709	16
420	246	437	406	270	384	792	826	949	942	16
240	176	350	200	158	325	769	710	832	826	16
257	176	374	182	137	339	642	351	479	464	16
331	186	455	246	140	449	338	370	411	403	16
384	265	371	356	250	364	940	851	989	984	16
223	165	345	157	123	328	789	692	819	812	16
315	220	367	251	194	332	772	795	916	909	16
446	255	447	453	306	379	322	237	265	238	16
228	163	356	208	165	321	974	692	839	834	16
348	233	382	236	172	352	806	593	731	723	16
222	162	350	118	95	319	0	234	239	231	16
257	183	360	167	132	324	907	635	781	774	17
251	184	349	205	158	333	846	724	857	850	17
374	230	416	239	180	339	742	280	387	361	17
249	187	341	200	161	318	701	757	869	862	17
389	249	401	282	211	341	480	239	289	245	17
260	186	358	168	129	334	828	720	851	843	17
271	189	366	154	120	329	601	249	297	273	17
245	161	389	204	161	325	862	758	891	884	17
248	172	369	201	161	321	809	717	846	839	17
374	241	398	202	145	356	747	333	476	461	17
256	178	369	201	161	320	711	742	855	849	17
238	168	363	181	146	318	875	717	853	846	17
302	213	364	178	136	334	714	637	757	750	17
261	169	395	217	158	350	895	777	914	907	17
247	167	379	182	143	325	639	572	684	679	17
256	182	361	198	158	321	781	535	671	668	17
368	237	397	258	183	361	729	538	671	663	17
398	245	416	338	237	365	787	613	748	739	17
318	216	376	165	123	344	628	614	721	715	17
315	215	376	296	227	333	813	556	697	691	17
244	175	357	223	176	323	804	664	794	788	17
245	173	363	226	185	313	565	776	864	858	17
414	245	432	339	219	397	593	244	306	260	17
229	167	352	157	124	324	610	239	270	251	17
364	230	406	215	152	363	795	242	276	263	17
292	206	364	210	162	331	800	656	787	780	17
314	211	381	240	176	350	776	490	637	628	17
276	177	398	188	135	358	775	650	778	771	17
341	212	411	260	186	359	820	615	754	744	17
305	200	392	198	154	328	639	290	403	366	17
306	209	375	257	193	341	947	854	994	987	17
276	201	351	261	207	323	1023	845	998	994	17
271	184	378	173	134	331	268	241	251	241	17
259	183	362	181	139	332	508	560	652	641	17
346	230	385	301	230	336	847	729	862	855	17
278	183	389	204	156	335	775	578	712	705	17
247	176	359	151	116	332	538	652	742	734	17
245	176	357	144	110	335	811	538	682	675	17
276	204	346	199	162	314	768	729	850	844	17
358	224	409	219	162	346	1023	234	258	247	17
223	152	377	235	185	325	755	603	732	724	17
252	184	350	165	131	322	1023	234	254	246	17
263	187	360	154	119	332	766	701	826	817	17
224	144	398	224	175	329	776	719	842	836	17
417	267	400	275	193	365	762	715	839	831	17
391	243	412	230	164	358	714	355	497	483	17
260	176	379	186	144	331	856	725	859	852	17
305	209	374	245	194	324	456	346	438	414	17
309	209	379	208	150	354	838	479	636	626	17
249	176	362	167	130	328	699	697	811	804	18
260	177	376	136	103	338	912	797	939	927	18
285	203	361	218	171	327	837	722	854	847	18
270	199	348	145	115	325	346	283	310	300	18
333	210	406	262	183	366	884	241	288	264	18
284	189	384	202	154	336	815	439	598	588	18
297	196	388	203	153	340	842	676	812	803	18
222	164	345	134	110	312	228	237	241	236	18
255	183	357	140	111	324	795	733	860	852	18
350	222	404	223	156	365	752	671	797	787	18
522	312	428	389	277	359	312	248	275	251	18
248	173	368	208	160	334	936	772	913	906	18
268	198	348	219	175	319	936	701	846	839	18
222	161	354	134	109	315	807	428	588	577	18
300	212	364	237	180	336	947	851	992	985	18
220	157	359	138	113	311	690	631	750	741	18
273	199	350	217	175	319	453	241	287	248	18
258	184	359	182	143	328	806	670	802	793	18
279	194	368	189	147	329	830	664	799	791	18
379	233	415	206	145	364	866	235	264	245	18
386	252	392	270	186	371	779	810	932	925	18
262	185	363	188	148	325	802	768	894	887	18
245	171	368	238	186	328	771	658	786	778	18
308	214	367	168	130	330	866	824	957	949	18
230	156	376	200	159	322	1023	805	963	956	18
240	165	372	205	151	347	766	677	803	795	18
284	206	353	197	156	323	823	729	859	851	18
430	264	416	354	257	352	746	915	1023	1023	18
230	173	341	212	165	329	848	651	786	781	18
293	201	373	185	144	328	721	264	330	322	18
261	197	338	186	156	304	767	699	822	816	18
278	189	376	169	129	336	529	686	771	765	19
317	209	387	213	161	338	610	239	258	251	19
279	189	378	222	168	338	1023	839	987	981	19
314	213	378	214	159	345	699	692	805	800	19
241	153	403	197	153	330	808	748	875	868	19
362	239	387	396	283	358	626	838	937	930	19
225	168	343	205	179	294	827	691	821	816	19
311	207	384	195	150	333	740	234	248	239	19
230	161	367	134	107	323	678	536	662	653	19
240	169	362	201	155	333	853	752	885	878	19
256	189	345	137	113	309	754	519	661	650	19
194	153	325	201	167	309	0	231	245	236	19
265	196	346	226	184	315	867	664	804	795	19
315	224	359	170	135	322	876	396	569	556	19
246	182	347	157	129	312	798	432	593	579	19
221	160	353	149	108	352	894	580	732	723	19
346	222	399	295	220	343	570	942	1023	1023	19
244	170	367	155	122	325	957	755	900	892	19
296	217	349	196	156	322	688	735	846	839	19
276	192	368	229	177	332	827	782	911	903	19
381	239	408	312	222	359	880	666	808	799	19
259	179	371	177	138	329	933	729	872	865	19
418	257	417	444	208	547	1023	871	1023	1023	19
232	170	349	182	141	329	660	582	700	691	19
274	191	368	160	122	334	217	236	239	236	19
360	220	419	213	153	357	817	604	744	734	19
422	250	432	265	183	371	828	529	676	669	19
320	213	384	205	152	346	779	762	885	878	19
220	160	352	121	95	328	635	426	552	545	19
243	158	394	194	150	331	758	262	338	318	19
303	211	368	234	178	336	826	549	696	686	19
151	94	409	173	132	336	734	449	594	584	19
300	201	383	167	131	327	767	402	555	545	19
276	205	345	148	118	322	549	632	726	717	19
256	189	347	251	198	325	671	732	842	833	19
279	190	376	227	166	351	850	680	819	809	19
223	157	364	164	132	318	666	586	704	696	19
226	162	357	218	171	327	717	763	878	870	19
245	168	374	147	120	313	591	632	736	725	19
275	188	374	164	125	337	782	414	562	560	19
252	174	370	162	128	323	882	644	788	779	19
249	163	391	220	166	338	432	284	341	318	19
233	166	360	215	171	322	400	282	318	309	19
309	214	369	176	136	331	790	489	639	629	19
250	175	367	169	131	331	952	489	657	650	20
353	231	391	205	147	358	427	236	251	240	20
412	263	401	347	252	353	740	804	922	914	20
264	181	373	211	174	312	908	562	714	708	20
255	178	367	148	114	332	770	653	778	773	20
273	194	360	189	146	331	431	281	339	314	20
389	254	392	230	173	341	324	245	255	248	20
333	224	380	187	140	341	842	652	792	782	20
298	203	376	231	173	341	606	657	760	751	20
288	199	371	193	148	333	883	765	901	894	20
219	155	362	154	122	324	895	545	700	691	20
419	253	424	287	214	344	870	449	616	604	20
342	225	389	201	153	336	832	246	293	277	20
241	177	349	164	125	335	753	717	837	831	20
264	189	358	198	157	324	558	265	327	304	20
459	272	432	315	213	378	965	235	271	247	20
302	211	367	175	135	331	753	586	716	709	20
274	187	375	181	145	320	939	694	841	832	20
263	188	358	164	127	331	437	339	428	399	20
231	163	363	133	109	312	788	268	350	338	20
281	209	344	313	243	330	803	236	268	245	20
220	149	378	136	107	323	861	600	747	736	20
244	163	384	217	171	324	848	737	870	863	20
262	190	353	196	156	323	791	661	790	783	20
252	176	367	171	136	320	1023	755	907	899	20
277	188	377	206	150	352	773	272	367	348	20
264	177	382	196	149	337	920	700	843	836	20
284	193	376	191	143	341	889	647	791	782	20
300	192	400	179	133	344	1023	234	272	251	20
222	139	408	194	145	341	1023	833	981	976	20
201	154	333	222	188	301	964	691	837	832	20
350	218	411	283	201	360	540	244	282	258	20
302	215	361	208	165	323	846	804	935	927	20
319	226	362	184	145	326	304	244	262	247	20
331	219	388	288	225	327	943	238	275	255	20
169	120	360	214	169	324	1023	836	993	988	20
312	214	373	250	196	326	771	770	890	885	20
336	235	366	212	159	342	516	241	260	251	20
287	198	372	209	156	344	676	257	315	297	20
216	150	367	188	148	324	791	771	896	888	20
300	206	372	161	124	334	798	572	712	703	20
262	176	383	167	127	337	667	698	808	801	20
295	206	367	260	196	339	1023	240	351	338	20
236	177	342	256	215	305	785	353	504	493	20
302	212	364	306	215	364	718	303	439	406	20
273	195	358	181	146	317	809	661	794	785	20
291	207	359	236	176	342	737	586	715	707	20
180	110	420	210	177	304	1023	232	252	234	20
232	145	409	214	154	356	806	738	864	858	20
218	162	345	106	90	303	1023	237	268	257	20
239	161	380	207	166	319	740	750	868	861	20
236	167	362	192	154	319	830	904	1023	1023	20
469	279	430	357	255	358	782	669	796	789	20
326	227	367	198	145	349	858	591	736	728	20
326	230	363	187	140	342	443	238	243	242	20
258	172	384	172	131	335	897	505	669	657	20
285	189	386	210	153	352	987	778	926	917	20
226	164	354	190	159	306	869	781	916	908	20
229	168	349	130	107	311	490	469	561	553	21
284	203	359	226	179	323	845	639	778	769	21
260	172	387	168	129	334	320	234	244	235	21
228	157	371	146	117	319	768	624	754	746	21
335	217	394	192	144	341	282	241	259	242	21
227	166	350	107	87	314	391	234	238	236	21
277	206	343	174	142	314	290	496	526	513	21
304	204	381	231	175	339	913	276	398	377	21
304	207	376	155	117	339	816	746	879	867	21
308	210	376	196	152	331	783	711	839	829	21
367	230	408	270	197	351	746	235	265	242	21
494	286	443	523	330	406	946	240	296	265	21
276	201	351	189	150	323	693	242	290	260	21
263	156	432	163	100	416	835	688	820	814	21
336	223	386	296	221	344	817	250	303	290	21
203	150	347	138	112	315	927	628	776	769	21
334	221	387	190	139	349	702	789	900	893	21
211	142	380	203	156	334	842	694	827	821	21
403	252	410	242	178	348	369	237	269	239	21
268	191	360	211	164	329	720	666	785	778	21
270	186	370	190	147	331	867	747	880	874	21
313	222	361	186	148	322	363	236	244	238	21
456	274	426	315	220	367	767	297	424	402	21
345	227	389	190	142	344	443	235	241	238	21
328	219	384	207	149	356	932	765	907	899	21
263	176	382	137	109	321	653	368	504	487	21
287	196	375	180	137	337	857	712	848	840	21
244	176	356	196	159	315	753	234	246	239	21
370	245	386	227	165	352	845	832	961	955	21
357	235	388	254	184	353	757	280	385	364	21
294	199	378	226	174	333	775	710	835	827	21
247	171	369	210	160	336	854	838	968	961	21
303	210	370	202	156	330	885	806	942	933	21
354	227	399	306	234	334	792	772	895	889	21
261	176	379	237	182	333	807	692	821	815	21
285	199	366	200	151	339	846	619	761	752	21
222	161	353	158	126	322	681	287	390	368	21
264	194	348	224	174	329	848	738	869	863	21
287	186	394	226	169	343	844	757	889	881	21
318	231	352	229	177	332	785	496	642	634	21
290	204	364	172	132	334	775	285	408	379	21
209	160	333	109	89	312	522	248	283	265	21
234	165	363	138	108	326	753	635	762	754	21
339	213	407	222	166	342	703	243	279	263	21
304	202	384	161	125	330	808	768	895	888	21
288	202	365	147	113	335	748	489	635	623	21
267	182	375	154	120	330	846	386	558	541	21
208	148	360	135	108	319	765	604	735	727	21
325	216	386	192	143	342	128	234	258	232	21
268	189	362	199	152	335	906	361	534	523	21
254	176	371	217	167	332	859	692	829	821	21
378	216	447	310	214	371	965	763	910	901	21
329	207	407	225	165	349	740	265	342	326	21
267	191	358	182	141	330	751	321	456	443	21
295	203	372	179	131	350	408	235	253	238	21
322	211	391	198	147	345	790	266	348	334	21
256	176	372	253	192	338	712	726	841	834	21
354	212	429	283	192	378	789	584	723	712	21
259	179	369	197	153	329	835	775	903	897	21
239	174	351	189	148	327	908	723	864	856	22
318	208	391	236	176	344	1000	865	1011	1004	22
326	209	400	231	173	341	810	360	522	506	22
267	199	343	189	151	320	914	708	850	842	22
336	222	387	246	176	357	553	246	270	262	22
364	229	406	239	167	366	1023	241	289	273	22
246	185	339	167	136	315	676	742	852	844	22
475	283	430	427	257	426	800	356	516	499	22
297	205	371	157	122	331	635	633	740	734	22
308	187	422	160	123	334	946	762	903	897	22
198	138	368	190	150	325	650	746	851	844	22
324	218	381	220	171	331	822	496	647	639	22
292	192	388	206	155	339	895	715	856	847	22
279	178	402	237	176	345	805	378	535	526	22
350	231	388	252	184	352	381	239	264	242	22
420	245	438	306	223	351	563	246	307	264	22
228	159	366	172	139	318	746	248	298	278	22
286	202	362	147	117	323	358	232	244	232	22
271	183	379	238	177	343	688	875	981	975	22
281	192	373	191	149	327	712	750	862	857	22
300	180	426	366	192	489	767	483	631	620	22
260	182	366	238	189	322	927	651	795	790	22
253	173	374	205	159	330	567	778	869	861	22
313	206	388	195	146	343	0	229	259	237	22
386	215	459	467	269	444	816	641	777	768	22
262	188	356	198	146	346	746	763	882	874	22
303	196	397	176	135	334	986	252	315	309	22
271	178	389	232	178	333	815	672	804	797	22
364	219	425	264	185	365	298	238	269	239	22
391	240	417	217	160	346	785	767	892	883	22
270	202	343	178	144	316	892	777	911	906	22
235	161	374	162	126	329	735	690	810	802	22
341	226	386	231	178	332	791	647	778	770	22
299	210	365	194	147	336	708	583	709	699	22
302	203	382	233	176	338	823	693	826	817	22
241	173	357	215	163	338	619	555	667	659	22
315	212	380	213	162	336	495	236	265	240	22
305	215	363	162	125	333	781	399	562	544	22
441	270	419	276	192	368	919	239	281	260	22
553	313	452	395	215	471	910	591	743	734	22
230	169	349	224	181	317	797	582	719	712	22
238	160	380	186	133	357	1023	865	1022	1015	22
282	187	385	239	180	341	618	251	304	280	22
248	177	358	172	133	331	694	666	782	774	22
410	258	407	326	224	372	457	243	281	252	22
263	190	355	229	177	331	805	423	581	571	22
353	227	398	263	199	339	586	240	276	251	22
479	285	431	306	210	373	603	349	468	453	22
205	160	327	199	165	309	844	580	720	716	22
343	226	388	209	153	348	620	565	678	669	23
234	176	341	202	161	321	803	696	825	817	23
268	187	368	133	104	327	746	611	739	731	23
247	178	356	224	178	321	901	469	637	627	23
252	183	353	175	137	326	675	708	819	811	23
239	175	350	159	132	309	764	334	481	465	23
305	213	366	210	163	330	879	774	908	902	23
285	199	367	137	107	327	650	627	740	731	23
257	183	361	157	120	336	731	689	810	801	23
332	220	386	215	159	346	860	657	793	788	23
325	229	363	265	197	344	761	755	877	868	23
300	195	395	210	156	345	422	244	283	253	23
232	168	353	140	116	307	814	671	802	795	23
283	171	424	221	168	336	682	534	659	652	23
327	222	378	298	220	346	706	271	344	336	23
232	159	374	106	83	329	1023	236	378	391	23
394	244	414	290	205	362	448	967	1023	1023	23
203	135	385	215	168	327	580	489	605	592	23
351	216	416	256	182	361	954	889	1023	1023	23
338	216	402	266	195	349	885	823	958	950	23
305	214	366	160	123	332	819	648	782	774	23
214	156	352	144	115	321	422	486	561	551	23
508	359	362	323	260	319	833	800	927	921	23
275	194	364	275	232	304	460	369	456	443	23
332	217	392	185	144	329	762	316	447	436	23
275	193	364	162	130	320	713	237	255	247	23
307	200	393	186	140	342	736	337	481	464	23
277	191	373	174	140	318	302	244	270	247	23
226	160	360	225	184	313	970	713	859	853	23
267	189	361	143	114	322	850	742	875	867	23
449	267	431	484	333	372	515	866	946	937	23
284	183	398	192	148	330	716	699	814	808	23
226	151	383	167	128	334	814	701	830	824	23
273	178	392	178	133	341	722	559	690	680	23
310	199	398	158	123	329	829	761	890	883	23
212	160	339	138	112	315	866	521	675	667	23
273	189	369	212	167	325	716	746	861	853	23
209	156	343	164	134	314	677	686	797	791	23
294	199	379	144	108	341	815	768	895	888	23
258	183	362	135	106	326	634	241	276	256	23
240	155	396	191	150	326	826	747	877	869	23
298	209	364	295	228	330	715	748	862	855	23
315	209	387	160	123	331	764	771	892	885	23
259	188	353	168	134	322	823	670	803	796	23
494	270	468	397	254	400	796	509	655	647	23
326	223	374	202	156	330	862	670	805	801	23
232	158	375	207	176	301	893	592	740	733	23
249	158	404	209	154	346	809	637	771	763	23
256	190	344	148	122	311	523	317	389	390	23
262	186	360	221	174	324	804	716	844	837	23
380	242	402	227	164	354	771	765	887	879	23
260	191	350	145	117	317	119	234	243	232	24
289	199	370	215	163	337	601	564	675	664	24
288	208	354	171	138	318	720	730	848	839	24
224	166	346	245	201	311	837	542	689	681	24
300	212	363	226	170	340	958	235	260	247	24
334	227	377	177	134	338	739	651	774	766	24
243	177	352	180	139	332	631	646	753	745	24
404	247	419	263	191	351	808	259	335	316	24
327	218	384	196	152	329	562	562	666	655	24
251	181	355	133	107	319	880	769	903	897	24
276	201	350	238	182	335	880	699	837	830	24
180	122	379	144	120	309	603	242	264	257	24
254	179	364	211	169	319	770	709	832	825	24
296	206	368	207	160	331	858	777	910	903	24
244	171	365	163	127	330	958	770	912	907	24
330	206	411	236	173	349	856	236	251	246	24
313	220	364	232	183	325	699	726	837	831	24
299	204	374	200	151	339	839	696	829	822	24
269	198	348	159	126	324	631	517	643	627	24
147	97	386	163	133	314	777	643	769	764	24
272	188	371	238	194	314	873	650	793	783	24
310	214	371	180	141	327	1023	234	250	247	24
384	254	387	387	274	361	802	621	757	747	24
267	201	339	187	155	309	667	314	432	415	24
312	200	399	205	147	357	723	694	813	805	24
266	200	341	224	174	329	527	791	873	865	24
229	157	372	159	125	327	813	640	773	766	24
227	164	354	177	139	327	844	678	814	806	24
275	199	354	165	132	321	990	264	355	349	24
299	194	395	191	146	335	582	236	257	243	24
244	179	349	153	124	316	752	359	507	496	24
259	181	365	238	186	328	664	681	789	784	24
224	160	357	136	108	324	345	397	456	436	24
360	249	370	166	128	332	763	611	742	733	24
234	159	378	137	106	331	1023	231	254	240	24
286	195	374	240	182	337	848	728	861	854	24
252	173	372	185	137	346	811	727	856	848	24
257	184	359	156	122	328	815	240	267	258	24
367	227	413	238	168	362	804	404	562	553	24
326	213	392	290	210	353	745	235	247	241	24
282	196	368	195	150	333	726	687	805	798	24
235	167	361	144	114	322	824	254	321	302	24
282	204	355	206	160	330	785	236	243	246	24
358	233	393	275	191	368	773	501	649	637	24
312	216	371	215	165	334	804	622	759	749	24
279	196	365	173	134	332	842	716	850	842	24
312	231	346	229	183	320	738	574	705	697	24
263	176	382	160	122	336	216	238	249	237	24
321	208	394	193	149	331	623	243	273	259	24
257	190	347	148	115	327	597	760	856	849	25
259	191	347	198	163	311	453	389	470	462	25
227	161	361	172	134	328	980	767	913	906	25
371	215	442	211	143	378	736	534	672	660	25
303	213	364	238	179	340	778	716	841	834	25
380	249	390	220	162	347	753	423	579	563	25
282	186	387	210	166	325	798	707	835	828	25
251	182	354	170	147	295	725	694	812	805	25
229	174	336	99	82	306	215	236	243	235	25
269	195	354	200	152	336	713	824	938	929	25
233	163	365	179	137	333	209	247	265	244	25
248	177	359	150	120	321	893	720	860	851	25
284	199	365	168	129	334	749	688	813	803	25
251	170	377	180	142	325	848	747	880	872	25
221	169	336	179	151	304	949	234	254	241	25
406	250	417	242	178	349	758	832	950	943	25
328	215	390	239	174	350	834	805	935	927	25
426	262	417	271	191	364	874	243	305	271	25
302	205	377	198	156	325	923	236	272	247	25
314	220	367	225	165	348	83	237	250	233	25
298	194	393	210	160	335	890	820	956	948	25
280	199	360	174	134	330	664	709	820	811	25
404	253	409	318	217	374	356	238	244	240	25
228	163	359	134	110	313	731	257	303	303	25
273	192	364	181	140	331	850	845	975	968	25
342	217	405	208	147	362	761	634	761	754	25
202	132	392	226	181	319	688	663	779	770	25
259	183	363	161	129	318	721	673	794	784	25
279	194	367	178	140	325	793	738	864	856	25
249	178	357	195	157	318	632	696	800	793	25
409	252	415	228	170	344	827	583	726	716	25
249	171	371	178	133	342	818	737	870	859	25
281	193	373	233	181	330	628	247	280	269	25
264	184	367	166	121	353	1023	851	1010	1003	25
247	175	361	135	108	320	740	514	651	643	25
257	195	337	149	123	309	614	452	575	565	25
214	163	336	181	147	316	892	509	668	660	25
321	227	363	230	183	321	773	705	830	822	25
255	179	364	207	158	336	635	715	819	811	25
301	192	402	214	160	342	830	734	865	857	25
249	180	353	171	136	320	434	411	499	480	25
309	206	385	215	161	342	693	273	348	339	25
300	202	379	176	134	338	720	443	588	576	25
364	245	380	171	128	344	539	237	260	244	25
256	189	347	155	129	308	267	235	250	235	25
247	186	341	152	120	326	555	246	263	264	25
238	167	366	186	143	332	688	758	867	861	25
285	211	346	182	146	320	898	306	446	440	25
376	248	388	206	157	336	568	242	259	255	25
285	188	387	168	129	334	819	233	245	236	25
288	212	347	161	130	318	653	435	568	557	25
367	221	426	288	202	365	689	351	491	473	26
271	188	368	206	159	330	983	784	929	922	26
363	231	403	260	190	349	858	275	397	365	26
240	178	345	177	145	313	773	589	723	715	26
254	177	367	246	193	326	837	799	928	921	26
287	201	365	246	190	331	897	827	964	956	26
268	189	364	191	147	333	782	496	644	634	26
292	204	366	199	155	328	731	416	562	553	26
222	157	363	155	117	338	945	709	855	847	26
244	178	352	185	144	328	829	684	818	810	26
249	179	357	180	140	330	699	686	804	793	26
288	200	368	267	198	345	824	755	884	877	26
265	186	365	164	132	319	516	579	666	661	26
260	187	357	118	97	314	377	288	312	313	26
252	182	354	125	106	303	433	473	550	541	26
387	241	411	294	209	361	351	239	266	242	26
253	185	349	213	169	322	722	735	852	844	26
268	204	337	198	162	312	997	880	1022	1018	26
275	187	377	225	173	333	617	807	904	897	26
307	216	363	248	194	328	858	761	893	887	26
292	209	359	204	160	326	894	779	915	908	26
281	196	367	205	158	333	848	699	834	826	26
277	195	364	170	131	331	409	338	421	389	26
270	175	395	245	190	330	778	721	846	838	26
278	188	379	207	163	325	687	623	741	733	26
383	226	434	208	138	385	780	701	826	819	26
256	170	385	149	116	328	390	241	254	246	26
310	201	396	231	162	365	267	238	247	239	26
243	174	358	158	128	318	710	286	382	371	26
373	235	406	213	157	348	314	240	257	242	26
372	235	405	219	162	346	373	244	277	251	26
265	178	381	224	168	341	862	743	879	870	26
275	192	367	178	139	327	507	240	258	248	26
217	161	346	145	117	317	620	483	607	595	26
265	185	366	141	107	338	601	641	741	736	26
284	201	361	153	121	325	0	229	259	238	26
276	193	366	208	154	345	759	784	905	896	26
543	343	406	338	247	351	788	757	883	874	26
137	110	321	94	81	299	205	232	232	232	26
309	213	371	211	160	338	814	379	537	528	26
256	182	359	228	177	330	790	678	805	799	26
362	198	467	295	190	398	659	288	396	367	26
256	178	368	133	104	328	685	311	421	414	26
239	164	374	125	99	325	1023	232	232	237	26
409	261	401	323	224	369	690	293	408	383	26
301	216	357	226	175	329	680	347	490	467	26
252	179	360	197	161	312	809	641	774	767	26
221	154	367	217	175	317	804	710	836	831	26
248	178	357	154	123	319	804	780	905	899	26
280	194	370	193	150	329	896	233	253	237	26
300	207	371	199	149	342	875	778	912	905	26
356	236	387	207	151	352	603	238	264	247	26
221	161	352	160	126	325	960	643	796	787	26
331	212	400	251	178	362	613	242	268	256	26
224	167	343	183	148	316	815	657	792	783	26
338	228	380	214	166	331	881	252	324	302	26
238	163	373	198	156	326	816	626	761	754	26
356	230	396	221	161	352	779	910	1023	1023	26
231	156	380	140	109	331	0	231	241	232	26
304	194	400	241	187	330	601	238	278	247	26
267	190	360	156	120	333	672	496	629	616	27
351	238	378	225	167	345	682	361	503	485	27
236	176	345	147	116	322	602	639	739	733	27
328	227	369	275	212	332	837	755	885	878	27
257	186	354	151	122	316	861	652	793	783	27
252	180	359	153	120	326	296	273	286	279	27
284	207	351	176	144	313	811	630	765	757	27
256	177	371	232	185	321	799	706	835	827	27
267	184	371	222	172	331	621	760	859	852	27
307	210	374	167	126	338	717	232	241	233	27
347	229	388	216	158	349	757	273	364	349	27
291	201	371	179	137	334	750	349	496	482	27
225	160	360	208	163	326	818	667	801	792	27
264	188	361	217	171	324	801	711	839	832	27
207	154	344	124	105	302	1023	843	1023	1022	27
340	226	385	189	142	341	774	657	785	777	27
414	264	402	323	229	362	800	684	814	806	27
208	142	375	139	104	341	913	648	794	786	27
264	185	366	226	173	334	882	746	882	875	27
251	179	359	198	152	334	611	714	815	807	27
324	225	369	177	137	331	752	503	643	635	27
259	180	368	211	166	325	826	822	949	943	27
222	138	410	236	185	328	787	819	940	935	27
243	165	376	221	168	336	751	693	816	807	27
366	233	402	281	201	359	722	236	260	244	27
250	183	350	165	130	324	393	338	396	384	27
411	241	436	279	204	350	1023	234	284	248	27
229	172	341	184	147	321	828	681	816	806	27
393	241	417	223	156	366	203	239	257	237	27
161	123	335	207	184	288	384	236	249	239	27
257	179	368	216	164	337	741	779	896	889	27
241	162	381	152	114	341	224	234	242	233	27
267	182	374	191	154	319	464	234	238	236	27
242	169	366	174	137	325	931	782	922	916	27
272	184	379	305	229	341	837	736	866	860	27
230	157	373	207	164	323	811	718	848	840	27
257	171	383	190	146	332	792	720	848	839	27
238	171	357	185	146	324	850	719	853	846	27
276	190	373	200	148	345	740	467	614	602	27
236	173	350	176	146	309	745	676	798	791	27
299	204	375	209	159	336	917	237	261	251	27
220	150	376	123	97	326	674	352	492	472	27
246	179	351	240	192	321	750	725	847	839	27
281	185	390	172	132	332	783	556	696	686	27
594	329	463	418	247	432	710	705	820	814	27
220	158	358	168	134	322	836	618	758	749	28
234	164	366	141	112	322	684	690	803	796	28
251	185	347	175	136	328	729	644	772	759	28
246	187	337	268	226	304	944	786	925	920	28
528	302	448	497	268	475	965	873	1016	1008	28
245	186	337	248	204	311	434	237	254	241	28
280	191	375	146	115	323	818	529	673	668	28
253	183	355	204	162	321	677	684	796	788	28
315	203	398	265	193	352	948	854	995	987	28
273	193	362	213	165	331	853	759	891	885	28
370	237	401	217	161	345	512	243	279	255	28
380	241	403	234	175	343	387	238	249	242	28
220	163	345	145	114	325	742	385	537	523	28
251	175	366	158	124	326	628	703	809	799	28
291	194	383	185	143	332	1023	837	988	982	28
349	234	382	333	233	367	539	240	274	250	28
242	170	365	139	111	319	820	668	801	793	28
357	235	389	233	171	349	745	546	681	672	28
240	172	356	180	136	338	739	744	864	855	28
236	168	359	175	140	319	766	699	822	815	28
270	184	376	180	137	336	893	384	560	546	28
308	206	382	218	154	363	900	754	893	885	28
293	191	392	178	129	352	830	477	636	624	28
270	199	348	203	164	317	914	788	925	920	28
381	230	424	207	144	368	782	551	690	682	28
342	232	377	238	181	337	467	241	261	249	28
228	166	353	127	104	313	722	414	565	550	28
343	224	391	254	186	349	707	241	277	258	28
261	196	341	254	206	315	747	753	870	864	28
347	237	376	240	181	341	681	292	398	378	28
240	167	368	188	156	309	726	631	752	746	28
245	181	346	183	151	310	774	558	695	687	28
226	159	365	146	116	323	884	804	938	932	28
236	164	369	175	138	326	873	666	806	798	28
285	202	361	240	189	325	774	694	818	812	28
271	187	372	200	154	332	351	494	551	535	28
253	179	363	169	137	315	646	751	854	848	28
266	191	357	147	118	321	741	560	695	684	28
244	179	348	192	154	319	791	713	838	832	28
296	185	409	240	184	335	786	807	929	922	28
295	197	383	249	192	331	592	720	818	809	28
447	274	419	331	226	374	748	444	589	582	28
264	186	364	169	134	324	842	558	703	696	28
277	190	373	222	177	322	826	666	799	792	28
253	171	378	172	131	337	800	767	892	885	28
211	149	362	204	160	328	778	760	883	876	28
278	190	374	245	188	334	851	710	844	837	28
322	219	376	217	159	348	838	819	948	941	28
278	196	363	166	131	324	748	372	525	510	28
288	194	381	251	198	324	782	808	930	923	28
288	195	379	254	191	340	0	231	258	238	28
225	178	324	241	187	330	891	443	611	602	28
257	183	360	181	148	311	420	327	392	378	28
419	239	449	263	177	381	673	309	429	408	28
329	210	402	239	169	362	740	247	309	276	28
253	181	358	182	152	307	771	607	738	730	28
371	217	438	361	260	355	732	586	716	706	29
333	214	398	229	166	353	691	294	413	385	29
258	188	352	159	127	320	916	676	819	813	29
309	210	376	261	202	331	445	279	336	312	29
328	219	383	212	165	327	745	421	568	560	29
230	157	375	167	123	348	785	718	843	836	29
216	133	415	177	139	327	725	732	845	841	29
280	198	362	212	169	320	745	762	879	873	29
409	244	429	282	204	354	436	244	282	253	29
251	169	380	237	183	331	781	718	844	836	29
297	203	374	182	136	343	826	788	916	909	29
344	230	383	176	132	340	717	370	508	503	29
269	179	384	169	129	337	1023	235	267	249	29
274	201	350	153	125	313	652	355	481	472	29
259	175	379	173	135	328	886	688	828	820	29
276	201	352	216	169	326	868	748	883	875	29
253	182	357	174	141	317	776	656	785	776	29
298	218	351	176	144	312	199	230	238	230	29
253	171	378	267	197	346	757	774	894	886	29
238	165	370	221	187	302	724	776	890	883	29
338	218	396	238	198	307	378	235	255	237	29
292	195	383	222	171	332	793	875	997	990	29
379	238	407	219	162	346	787	600	732	726	29
268	183	376	187	141	339	0	230	262	235	29
342	239	367	179	139	330	797	625	755	751	29
230	152	388	285	208	351	835	781	911	904	29
292	189	394	299	228	337	869	680	819	811	29
306	209	376	185	143	332	764	751	872	865	29
241	171	361	170	138	314	851	625	765	757	29
225	141	409	265	208	325	814	566	710	699	29
276	186	379	179	138	333	818	656	790	782	29
327	214	392	198	153	333	768	668	793	786	29
284	196	372	183	142	329	928	738	880	872	29
286	201	364	147	118	319	800	733	861	853	29
234	169	355	168	137	314	0	235	246	231	29
361	269	343	393	298	338	737	699	818	811	29
232	169	351	153	125	313	577	426	545	532	29
394	254	397	245	180	350	753	244	285	269	29
341	233	375	207	154	344	661	271	349	329	30
299	216	355	213	167	326	777	711	836	828	30
260	181	369	153	121	325	355	236	261	238	30
197	143	353	146	116	321	775	707	832	825	30
255	182	360	166	127	335	695	429	568	559	30
246	185	341	204	166	313	610	600	705	699	30
170	138	314	109	94	299	425	378	459	442	30
469	298	404	317	215	377	407	634	694	686	30
331	220	385	260	191	349	769	491	639	628	30
384	255	386	291	213	351	820	530	678	669	30
313	220	365	224	172	333	401	245	275	253	30
262	185	361	165	134	314	581	251	285	277	30
340	214	408	222	157	362	789	541	686	674	30
298	196	389	201	148	347	529	458	563	552	30
234	163	368	233	180	331	841	700	833	826	30
219	147	381	196	158	317	819	695	825	819	30
247	170	371	202	153	338	782	682	810	802	30
277	201	353	227	182	320	622	794	894	886	30
328	220	382	319	238	343	745	597	728	718	30
203	152	342	136	110	314	642	254	294	288	30
283	196	369	166	125	341	613	499	614	608	30
249	180	353	163	131	318	364	274	301	292	30
238	172	354	201	157	328	898	743	883	874	30
256	188	350	155	124	320	515	728	810	802	30
245	181	345	162	133	311	397	315	383	356	30
314	219	367	233	186	320	818	702	835	826	30
251	187	344	146	118	317	332	247	263	252	30
245	178	352	163	126	330	758	623	751	743	30
297	198	384	237	184	330	767	749	870	863	30
256	179	366	168	136	316	693	684	800	791	30
253	171	378	166	127	335	632	595	707	698	30
223	148	386	213	172	317	847	749	880	874	30
583	336	445	404	253	408	504	563	654	643	30
234	164	365	175	140	318	766	736	856	850	30
313	205	391	226	165	351	761	758	880	872	30
420	265	406	230	163	363	504	275	329	315	30
228	141	415	193	161	307	912	730	869	863	30
374	237	403	268	199	345	1023	235	305	287	30
200	145	355	151	121	319	696	704	819	811	30
286	204	359	211	166	325	766	708	831	824	30
251	170	378	209	154	348	936	829	969	962	30
162	115	359	183	140	335	719	648	765	761	30
238	173	352	208	163	326	769	631	761	752	30
276	198	358	163	126	331	1023	233	589	589	30
242	175	355	140	110	326	787	688	815	808	30
267	175	391	204	146	357	829	802	931	923	30
329	226	373	221	169	335	773	283	408	374	30
226	173	334	120	99	308	505	536	630	619	30
470	266	453	442	289	391	817	893	1020	1011	30
228	161	362	207	162	327	924	710	851	845	31
250	173	369	129	98	335	574	251	282	275	31
291	202	369	163	131	318	862	653	794	785	31
367	238	396	314	230	349	747	748	867	860	31
239	177	345	153	125	312	733	617	743	734	31
267	178	384	202	156	332	855	778	910	903	31
298	203	375	185	142	333	669	710	820	812	31
239	179	341	185	148	319	954	718	863	856	31
292	206	362	227	182	319	590	765	860	852	31
276	196	360	210	169	317	765	741	862	856	31
272	186	373	124	99	319	803	699	829	821	31
279	200	357	208	163	326	750	724	844	837	31
370	252	376	266	194	352	816	822	948	941	31
260	185	359	208	165	321	853	695	830	823	31
312	220	364	218	171	325	747	648	773	765	31
303	207	374	206	159	332	687	871	978	972	31
253	180	360	240	199	310	802	677	807	800	31
318	218	374	208	160	333	832	487	642	633	31
234	163	368	163	128	326	945	741	885	877	31
246	161	392	160	122	335	679	748	856	850	31
232	166	357	172	138	319	719	532	665	656	31
234	168	357	165	132	320	838	618	758	750	31
212	162	336	228	191	306	906	698	838	832	31
389	229	435	311	203	391	560	240	264	249	31
187	149	321	171	147	298	395	235	246	237	31
431	256	430	236	167	363	711	368	519	498	31
303	200	388	222	167	340	713	764	879	871	31
261	184	364	182	148	315	832	825	953	946	31
278	196	363	242	191	324	819	783	909	903	31
280	188	380	230	184	320	746	765	883	876	31
232	161	370	171	132	332	757	646	770	764	31
267	182	375	158	119	339	557	650	744	736	31
293	202	372	237	181	336	836	714	846	839	31
271	187	371	167	134	320	635	666	772	765	31
242	177	350	145	118	314	715	731	847	839	31
290	193	385	188	140	345	840	744	877	868	31
218	146	382	126	99	327	811	448	601	595	31
307	221	355	200	155	331	738	529	664	656	31
281	198	364	237	178	341	517	820	899	893	31
308	217	363	230	179	329	816	770	899	890	31
289	210	352	190	148	327	1023	243	302	287	31
538	317	435	500	326	393	798	294	411	402	31
229	166	354	127	102	318	729	539	670	663	31
228	161	363	178	143	319	930	772	911	905	31
283	197	367	186	141	338	834	787	917	909	31
294	194	388	206	154	342	840	823	952	945	31
375	233	413	223	162	351	1023	231	246	237	31
270	183	377	204	159	329	730	709	828	820	31
332	218	389	271	199	350	810	774	900	894	31
295	204	370	245	187	336	463	837	905	898	31
221	153	370	132	103	328	857	715	850	842	31
245	171	368	129	97	340	211	235	250	234	31
440	252	448	375	228	421	855	856	987	979	31
415	236	450	255	189	346	288	237	266	238	31
230	166	355	215	172	321	981	505	674	667	32
258	186	356	152	122	318	983	243	286	276	32
302	214	363	158	124	328	819	234	253	241	32
229	165	356	181	145	320	1023	774	924	919	32
295	209	362	180	139	332	893	722	860	853	32
314	212	379	169	132	327	675	251	295	284	32
262	187	359	131	103	325	1023	265	381	374	32
213	167	327	159	137	298	709	693	805	802	32
295	215	351	150	117	330	744	702	824	815	32
223	155	368	145	118	316	364	317	363	349	32
276	182	388	244	187	333	809	723	850	844	32
249	168	378	169	133	326	895	756	894	886	32
242	176	352	192	152	322	751	668	793	784	32
227	174	335	108	87	315	643	267	320	318	32
418	242	442	312	201	397	528	241	273	252	32
237	173	350	174	138	323	843	750	882	874	32
324	222	373	147	114	330	1023	238	277	262	32
330	217	390	210	151	355	859	772	903	897	32
235	171	352	142	111	326	965	241	281	267	32
222	162	350	139	114	313	608	301	405	382	32
267	176	389	208	163	326	1023	823	978	971	32
246	173	363	204	160	326	807	675	806	798	32
246	170	371	140	106	338	964	649	800	793	32
288	196	377	173	131	339	628	238	259	247	32
424	254	427	260	177	376	795	773	899	891	32
223	163	350	132	104	325	442	521	601	589	32
305	210	371	165	126	337	745	565	698	689	32
298	210	364	214	163	335	804	249	303	287	32
275	184	383	242	175	355	1023	234	270	243	32
255	182	358	193	159	311	623	814	912	905	32
334	234	365	180	135	342	542	235	250	240	32
353	223	405	213	152	357	648	248	278	274	32
275	200	351	181	144	322	801	632	766	758	32
262	190	352	131	106	316	1023	233	251	240	32
319	208	392	271	201	346	832	351	518	499	32
242	177	350	150	118	324	547	460	566	559	32
395	257	394	297	206	370	815	845	970	963	32
333	230	371	219	164	343	866	464	624	617	32
217	157	354	124	100	319	634	599	711	702	32
288	209	352	208	169	314	551	854	941	933	32
379	233	416	209	143	373	420	235	253	238	32
250	184	348	170	134	324	752	254	307	298	32
246	172	365	159	125	325	794	402	567	549	32
321	208	396	229	169	346	320	236	258	237	32
238	179	340	179	142	323	320	714	750	738	32
386	232	427	326	231	361	599	245	305	264	32
263	181	372	219	167	335	904	663	805	799	32
376	234	411	195	134	371	572	238	269	246	32
264	183	370	183	142	330	761	523	661	655	32
263	178	377	157	119	338	808	686	817	809	32
298	201	381	176	136	332	1001	238	270	258	32
289	200	370	212	168	324	580	259	312	294	32
293	212	354	172	136	325	801	595	732	724	32
211	141	383	161	125	329	927	756	896	889	32
348	225	395	242	183	338	974	869	1012	1005	32
225	162	356	166	132	322	727	712	831	823	33
233	180	330	145	126	295	700	647	766	757	33
360	236	391	275	196	359	852	792	923	917	33
322	213	388	198	148	343	738	289	394	382	33
341	215	407	248	191	332	668	244	276	263	33
414	253	418	321	225	366	447	243	290	252	33
373	235	406	247	179	352	789	738	863	856	33
316	203	398	226	158	367	576	255	302	284	33
226	152	382	112	87	327	933	696	841	833	33
283	187	388	206	157	336	937	828	968	961	33
327	223	376	167	127	338	820	766	893	887	33
275	200	352	191	151	324	799	705	833	826	33
250	177	361	182	138	336	801	689	819	811	33
312	201	397	187	136	352	781	307	445	424	33
224	168	342	180	141	327	961	577	736	728	33
320	207	395	292	209	358	887	653	798	788	33
245	168	375	152	118	330	756	745	865	858	33
335	226	380	261	195	343	761	341	493	474	33
266	181	376	175	138	326	898	603	751	743	33
295	199	380	246	190	332	548	239	268	248	33
358	226	405	187	134	356	617	252	287	282	33
267	185	370	223	174	329	724	692	811	803	33
242	175	355	140	109	328	752	302	416	409	33
281	194	370	175	131	341	455	240	261	246	33
301	197	392	193	142	348	842	621	762	753	33
262	183	366	149	117	326	733	417	569	554	33
210	153	351	172	141	313	596	256	293	289	33
275	193	364	209	160	335	711	721	835	829	33
300	194	396	200	147	348	914	785	925	916	33
244	172	364	155	125	317	925	762	901	895	33
349	230	388	213	158	345	492	243	268	254	33
295	201	375	179	137	334	1023	867	1018	1011	33
251	186	345	210	172	313	779	639	767	761	33
296	201	377	224	173	332	837	697	832	823	33
243	171	364	161	126	327	754	657	784	775	33
556	380	375	368	285	330	750	797	915	908	33
236	169	358	186	149	319	844	680	817	808	33
291	199	374	195	156	319	769	782	904	896	33
311	190	420	272	191	365	940	836	974	969	33
282	202	357	162	127	327	812	601	739	731	33
334	221	387	223	161	355	288	237	253	238	33
311	222	359	215	170	324	727	260	333	311	33
177	125	363	147	127	296	852	619	761	752	33
250	183	350	146	118	318	866	749	884	876	33
284	199	366	151	118	327	536	236	253	242	33
262	177	378	145	112	332	855	252	306	299	33
256	172	382	145	116	322	830	657	788	784	33
359	235	391	243	171	364	770	640	771	760	33
306	173	452	395	206	491	756	790	911	902	33
362	232	400	227	162	360	740	261	328	314	33
359	229	400	232	164	362	1023	233	251	240	33
298	207	369	171	129	341	384	236	243	239	33
145	94	396	167	135	316	835	707	838	832	33
273	200	349	212	159	341	908	244	301	276	33
275	197	357	219	178	314	783	685	813	805	33
283	195	372	153	119	328	709	429	575	561	33
297	204	373	180	133	346	973	864	1007	1000	33
299	194	395	215	155	355	478	243	276	253	33
258	174	379	146	112	335	841	728	860	853	33
359	239	384	243	180	346	825	809	936	929	33
310	208	382	162	123	337	685	244	272	266	34
344	219	401	206	149	353	799	634	768	759	34
215	163	337	186	148	323	860	631	773	764	34
258	191	346	174	134	331	922	756	895	889	34
282	204	353	262	221	304	739	525	662	653	34
267	194	352	190	155	314	728	636	758	751	34
243	153	408	260	207	323	772	842	962	955	34
241	176	351	150	123	311	862	595	740	732	34
379	242	400	203	143	363	470	240	265	247	34
268	192	358	216	169	328	1023	848	1022	1016	34
352	214	421	275	205	343	644	930	1023	1023	34
405	264	393	233	162	368	379	235	235	237	34
569	318	458	426	228	477	948	741	887	878	34
275	201	351	163	130	323	618	635	740	733	34
258	174	379	188	149	322	844	739	870	864	34
295	186	406	235	171	351	333	248	269	253	34
283	209	347	170	136	321	936	782	922	916	34
435	267	416	246	160	395	907	716	860	849	34
222	158	361	160	130	316	845	658	792	787	34
237	173	351	206	163	323	755	764	882	876	34
234	166	360	145	114	327	1023	289	624	623	34
247	172	367	198	156	323	859	570	719	709	34
260	182	365	189	144	337	1013	816	964	957	34
319	212	385	167	127	338	926	233	244	239	34
290	211	352	212	167	324	699	314	430	422	34
320	216	380	262	195	343	777	818	940	932	34
377	245	394	249	180	355	228	241	248	240	34
374	233	411	215	152	362	451	238	258	243	34
316	213	380	191	145	336	479	248	278	262	34
313	212	379	279	214	333	736	236	282	246	34
232	169	350	182	143	324	865	686	821	816	34
274	188	374	172	130	340	820	676	809	801	34
261	165	405	128	83	397	11	510	293	251	34
235	176	342	145	121	307	783	663	789	784	34
302	202	384	151	118	326	1023	232	252	237	34
351	229	393	374	283	338	1023	231	259	236	34
255	183	358	179	143	322	724	715	833	825	34
254	177	368	226	177	328	794	607	742	734	34
269	184	374	183	140	334	1023	842	1012	1006	34
310	208	381	235	177	339	844	747	878	872	34
276	190	370	202	152	341	770	250	304	286	34
310	213	372	209	158	338	712	507	645	633	34
245	170	370	227	177	329	949	577	733	727	34
307	203	386	169	128	339	265	245	268	245	34
265	182	373	164	129	326	774	503	650	639	34
261	190	352	208	166	321	709	780	892	885	34
348	217	412	229	157	372	779	499	650	636	34
241	157	393	261	193	346	750	236	275	244	34
236	165	366	142	110	330	675	608	725	717	34
310	213	373	214	169	324	851	722	856	848	34
249	169	377	160	125	327	872	765	900	893	34
483	287	431	352	242	372	741	904	1019	1012	35
269	202	342	205	163	321	798	594	731	723	35
263	185	364	191	158	311	770	664	789	783	35
427	265	412	259	186	355	291	243	263	244	35
290	189	393	180	137	337	901	742	881	873	35
270	178	388	231	181	328	744	662	785	778	35
240	159	387	220	176	320	807	648	781	773	35
517	290	455	309	202	392	651	269	340	323	35
256	188	347	161	132	313	515	266	309	301	35
231	156	380	220	179	315	758	680	805	797	35
278	190	374	209	164	326	897	803	939	932	35
264	183	368	177	138	329	827	732	861	855	35
245	178	354	219	172	326	744	738	856	850	35
277	184	386	190	146	332	846	803	934	926	35
343	220	400	415	298	356	493	835	911	902	35
290	205	363	243	184	339	736	313	437	426	35
234	173	346	188	150	320	855	681	816	810	35
277	195	363	167	127	337	250	238	251	238	35
248	168	378	175	135	332	845	667	804	796	35
235	172	349	142	112	323	726	437	581	572	35
222	151	376	229	175	335	781	726	851	843	35
365	229	408	214	150	366	802	443	595	590	35
271	185	375	174	135	330	788	642	775	765	35
231	169	349	191	155	317	771	732	857	848	35
345	223	396	207	152	348	378	242	261	247	35
264	181	373	159	126	323	891	652	794	787	35
249	180	355	223	172	332	713	628	750	742	35
223	160	357	165	132	321	840	641	779	771	35
208	142	374	198	156	325	762	663	789	781	35
300	217	354	201	150	342	256	232	238	232	35
316	218	371	234	172	349	725	254	313	295	35
403	243	425	220	147	383	537	239	268	248	35
291	203	368	164	127	332	667	651	762	756	35
277	193	367	181	138	335	762	476	625	613	35
252	175	368	199	156	327	838	694	827	820	35
271	207	334	209	165	325	827	453	612	602	35
249	175	364	248	190	333	797	730	858	849	35
273	192	364	166	127	335	892	769	905	898	35
326	221	378	185	139	341	800	316	462	443	35
249	182	350	227	186	312	714	651	771	763	35
199	149	342	122	98	317	864	760	893	887	35
390	248	402	319	221	370	791	661	793	783	35
221	159	356	130	105	318	457	278	324	313	35
264	180	375	198	154	329	817	657	791	783	35
202	143	362	159	130	313	873	613	754	750	35
223	155	369	170	129	337	895	763	902	893	35
467	255	468	289	154	481	412	398	476	460	35
271	192	361	155	119	333	693	720	832	825	36
297	206	368	181	142	326	802	769	896	888	36
279	187	382	193	142	348	918	736	879	870	36
245	171	367	136	108	321	763	738	860	852	36
252	174	371	178	140	325	824	721	853	844	36
338	216	401	268	189	364	529	238	266	246	36
251	180	357	246	198	319	822	779	907	900	36
196	133	377	193	155	319	789	736	860	854	36
372	224	426	278	202	353	668	346	475	463	36
249	176	364	155	123	322	640	744	845	841	36
310	208	381	176	132	340	694	372	517	501	36
251	181	356	159	128	319	875	661	799	794	36
299	194	395	223	172	331	888	777	913	906	36
194	120	415	210	158	339	852	604	746	739	36
246	177	356	177	143	315	765	682	805	800	36
279	202	352	187	148	322	865	758	892	885	36
339	226	383	178	137	333	379	240	261	244	36
254	192	338	186	148	322	796	253	321	297	36
238	177	345	187	153	312	441	658	724	718	36
255	177	369	257	193	340	718	624	744	739	36
328	225	373	259	199	333	690	238	270	251	36
287	193	380	223	166	345	661	872	976	969	36
229	154	381	151	117	331	690	758	867	861	36
290	196	379	205	156	336	1023	233	258	244	36
331	218	388	257	192	342	875	806	938	932	36
246	172	365	125	98	326	512	407	512	498	36
285	194	375	187	143	334	808	349	506	492	36
240	174	352	188	149	323	745	752	871	864	36
353	224	404	295	215	351	815	430	587	580	36
246	155	406	244	193	324	745	745	863	856	36
241	162	380	160	128	320	874	694	832	825	36
235	157	383	206	167	315	741	698	819	811	36
207	140	378	234	177	339	469	788	859	851	36
283	195	372	204	159	328	898	729	869	860	36
331	224	378	235	183	329	673	242	269	260	36
259	178	371	171	136	323	838	776	905	899	36
455	277	420	303	215	361	543	688	778	769	36
324	215	387	223	167	341	251	239	251	239	36
297	195	390	169	128	338	694	253	319	289	36
473	275	440	360	227	405	488	248	277	263	36
321	208	395	211	161	335	1002	884	1023	1023	36
346	225	394	221	161	353	700	239	259	252	36
283	200	361	164	126	332	739	545	678	670	36
228	164	356	126	99	326	272	234	237	234	36
252	178	362	181	146	319	778	756	879	872	36
277	197	360	193	143	345	664	270	344	329	36
320	201	407	308	222	355	934	891	1023	1023	36
359	240	383	198	149	340	813	828	953	946	36
354	222	408	208	149	357	565	254	296	281	36
211	146	370	203	164	316	727	670	792	783	36
232	158	376	212	162	335	763	731	852	846	36
315	199	405	225	160	360	821	545	691	682	36
278	203	351	236	190	317	768	688	812	806	37
243	165	378	197	152	330	688	700	812	805	37
261	188	355	152	127	308	816	742	871	863	37
320	209	393	240	173	355	883	860	993	986	37
273	188	373	175	134	334	759	651	777	770	37
351	225	400	260	194	343	672	236	265	244	37
298	163	468	206	158	333	952	684	829	824	37
197	143	353	113	89	325	777	324	467	452	37
232	171	348	172	139	317	733	642	764	758	37
309	217	365	174	134	332	646	661	771	762	37
285	190	382	202	155	333	859	801	933	925	37
242	162	383	199	149	341	794	685	814	806	37
284	197	369	202	151	342	869	758	892	885	37
290	191	389	180	135	341	764	258	329	309	37
233	165	362	174	137	326	797	575	713	706	37
264	184	367	168	130	331	916	728	869	861	37
397	244	417	218	155	359	437	238	257	242	37
250	172	373	208	159	337	805	783	910	902	37
279	190	376	206	161	327	791	709	833	828	37
233	163	367	138	110	321	286	234	242	234	37
397	245	414	307	230	342	936	842	983	974	37
264	195	346	167	134	319	828	674	806	800	37
396	249	406	215	155	355	242	240	258	239	37
358	222	412	257	186	354	839	253	316	302	37
266	180	378	171	134	326	725	728	847	838	37
218	154	362	144	119	309	802	635	769	760	37
294	206	366	179	136	339	790	633	765	757	37
279	210	340	240	184	334	742	308	424	419	37
279	195	366	155	122	325	449	503	584	574	37
372	240	396	233	168	354	10	235	252	231	37
312	206	388	313	231	346	640	239	275	251	37
381	236	414	353	268	337	608	242	283	256	37
249	177	361	154	121	327	541	561	660	650	37
352	222	406	247	178	357	853	800	930	924	37
220	154	365	196	166	303	892	661	801	795	37
265	192	354	157	125	322	512	234	244	237	37
246	174	361	167	135	317	773	583	716	709	37
289	207	359	158	121	335	732	711	831	822	37
248	171	371	174	133	335	842	653	790	782	37
234	161	373	232	183	325	769	687	812	805	37
263	182	370	169	133	325	714	696	811	805	37
322	218	379	249	187	341	793	712	838	832	37
350	222	404	292	215	349	812	383	552	533	37
405	237	437	258	179	369	1023	231	250	233	37
293	200	374	175	137	328	662	291	384	372	37
272	189	369	181	145	320	798	281	387	372	37
244	184	339	137	112	314	819	260	333	319	37
272	193	361	187	144	332	902	766	905	896	37
234	154	390	170	132	332	813	702	832	825	38
233	164	362	171	132	332	687	270	352	332	38
226	156	372	119	94	322	752	271	350	343	38
400	243	421	198	140	361	738	643	769	759	38
251	182	354	170	139	312	647	440	575	561	38
331	219	388	170	128	340	815	580	721	712	38
254	173	375	183	142	328	859	719	854	846	38
306	192	407	222	166	343	796	467	622	610	38
305	221	354	206	162	324	843	773	904	897	38
272	198	351	166	131	323	904	573	727	717	38
217	152	366	177	138	329	837	654	790	783	38
220	165	342	184	153	307	750	513	656	643	38
323	217	380	225	163	353	809	619	756	747	38
406	228	455	446	343	333	622	238	283	247	38
239	152	401	221	165	344	849	757	890	881	38
304	213	366	272	204	341	631	828	926	920	38
352	192	469	298	162	470	346	237	253	240	38
302	198	391	179	142	323	786	679	805	799	38
219	159	352	133	105	323	406	375	437	433	38
299	208	369	300	226	341	875	862	993	987	38
254	187	348	240	181	340	535	542	645	631	38
268	189	362	141	112	321	198	237	252	236	38
288	196	375	302	144	539	1023	518	697	690	38
313	209	384	227	169	344	779	790	912	905	38
243	151	411	246	188	334	935	235	268	244	38
281	207	348	188	149	322	755	581	713	705	38
260	186	358	157	124	325	299	254	275	257	38
298	205	371	206	158	334	830	602	745	734	38
234	174	345	164	130	323	443	645	716	706	38
287	198	372	148	115	328	741	322	447	442	38
263	187	360	180	143	323	734	710	828	821	38
406	245	424	227	164	354	798	467	623	611	38
317	205	396	223	171	334	457	244	287	253	38
196	136	370	141	112	323	796	696	825	817	38
264	185	366	253	180	361	522	851	931	924	38
306	203	385	181	139	333	599	484	607	591	38
511	314	416	380	269	362	631	326	455	428	38
242	181	343	208	164	325	816	735	861	856	38
288	205	360	205	158	333	1023	235	269	251	38
304	205	380	164	124	340	743	727	848	839	38
289	199	372	186	141	336	669	238	260	249	38
242	166	372	204	162	324	769	310	436	427	38
201	151	340	175	155	287	1023	766	945	941	38
258	180	366	207	158	336	772	689	816	807	38
273	185	378	152	119	326	659	617	730	723	38
253	179	361	211	179	301	518	244	282	258	38
351	221	406	259	172	385	654	239	272	250	38
276	201	352	140	114	314	764	346	503	482	38
274	193	364	191	148	331	838	581	726	717	38
316	222	364	228	170	343	749	538	673	666	38
257	185	355	180	145	319	822	803	930	923	38
196	134	374	170	135	322	517	784	864	857	38
243	160	389	240	199	309	964	879	1018	1014	38
284	189	385	165	124	342	799	340	497	479	38
320	217	376	196	150	335	610	326	436	422	38
231	166	357	196	162	310	738	687	806	800	38
373	242	395	267	194	353	641	257	323	294	38
363	237	392	228	167	348	520	236	264	241	38
284	200	363	211	172	314	488	776	850	843	39
363	229	406	242	174	355	745	766	887	877	39
311	213	374	200	154	333	861	763	897	889	39
231	163	363	197	150	335	863	756	890	883	39
219	153	365	113	90	321	523	242	254	253	39
259	179	370	146	114	329	870	660	800	792	39
239	183	334	177	147	308	836	700	834	825	39
248	170	374	149	117	327	855	733	867	859	39
254	191	339	151	123	313	754	647	775	765	39
284	207	351	194	150	332	584	672	768	761	39
269	189	366	186	129	369	757	623	752	744	39
263	189	356	206	159	332	679	242	282	258	39
208	170	313	145	118	315	423	235	241	238	39
271	179	388	173	139	317	794	731	857	850	39
277	196	362	159	128	318	859	743	877	870	39
250	187	343	195	165	302	752	704	824	818	39
199	146	348	99	83	308	387	349	410	396	39
335	225	380	268	201	341	694	743	856	847	39
381	233	418	306	158	496	758	695	820	810	39
459	273	430	402	274	376	484	257	322	279	39
279	191	373	164	123	340	364	235	252	237	39
349	211	422	217	155	360	522	235	248	240	39
298	196	390	192	147	333	901	823	959	952	39
282	196	369	210	163	330	755	741	862	854	39
269	194	354	148	119	318	675	550	679	665	39
274	202	347	212	172	315	758	790	908	902	39
244	179	350	156	124	324	651	296	403	380	39
295	209	362	201	155	331	858	678	814	807	39
257	176	374	233	188	317	788	755	879	872	39
216	160	346	134	109	315	876	652	794	786	39
292	203	369	184	137	343	861	715	851	843	39
268	183	374	195	149	335	789	749	873	866	39
432	256	431	253	176	368	770	718	842	834	39
321	183	450	209	137	392	1023	232	266	234	39
342	225	388	209	154	346	802	742	870	861	39
243	172	361	157	125	323	236	249	251	247	39
240	169	364	151	118	326	15	229	245	231	39
224	165	347	158	129	315	848	704	838	831	39
250	170	376	212	167	325	811	727	856	848	39
360	246	375	225	165	349	498	240	266	247	39
265	193	352	216	171	324	851	688	824	816	39
286	199	368	186	142	337	737	301	415	406	39
314	206	390	290	213	348	790	909	1023	1023	39
298	211	361	167	128	335	782	530	673	664	39
296	209	362	183	145	324	985	821	966	959	39
246	178	354	169	133	326	952	733	878	870	39
264	191	354	152	123	316	730	332	473	455	39
225	163	353	123	98	322	747	653	777	769	39
253	185	351	224	179	320	697	712	826	818	39
318	212	385	209	156	343	708	742	856	848	39
238	166	368	127	104	313	850	672	806	801	39
251	185	348	149	119	322	712	634	757	747	39
[truncated: 49,219 more rows]
