# Supplementary material for: The coordinated action of UFMylation and the RQC pathways clears arrested polypeptides at the ER
Source: EMBO J. 2026 Mar 25;45(9):3252–75. doi: 10.1038/s44318-026-00753-9 (PMC13144351; doi:10.1038/s44318-026-00753-9)
Supplement: Supplementary file 5 — Source data Fig. 2 [file 44318_2026_753_MOESM5_ESM.zip › Figure 2/2B+C/siCtrl_CytoK20.csv]

FSC-A	FSC-H	FSC-W	SSC-A	SSC-H	SSC-W	PE-Texas Red-A / FITC-A	GFP	PE-A	mCherry	Time
247	179	352	166	134	317	88	336	278	269	0
257	179	369	148	115	330	338	236	246	237	0
234	157	382	258	197	335	275	774	788	781	0
633	371	437	314	187	430	68	573	418	401	0
353	220	411	217	155	357	195	237	250	236	0
335	227	378	218	170	328	1023	232	260	236	0
251	160	402	216	167	330	379	645	698	689	0
284	204	357	161	126	326	180	235	258	234	0
265	196	346	153	118	333	93	244	250	236	0
250	178	359	173	138	320	176	360	350	324	0
212	168	322	104	91	292	0	235	242	231	0
279	184	387	184	135	349	125	560	477	467	0
292	205	365	180	139	332	81	238	252	233	0
420	262	410	268	189	364	229	237	249	237	0
260	185	360	160	124	332	631	236	259	242	0
237	166	366	116	95	313	538	234	252	238	0
266	183	373	146	114	327	166	360	334	319	1
242	174	357	130	103	324	194	240	243	238	1
288	215	342	176	140	322	1023	232	241	236	1
262	176	381	148	113	336	105	372	309	294	1
372	234	407	246	184	342	960	232	250	236	1
227	157	370	168	135	319	278	253	274	255	1
233	164	364	138	108	328	214	584	576	562	1
362	227	407	257	192	344	113	537	444	430	1
233	168	354	145	113	328	965	233	257	239	1
318	212	385	184	138	340	293	238	246	239	1
338	224	386	204	152	343	153	248	241	241	1
219	159	353	131	103	325	355	241	255	245	1
254	180	360	230	181	326	331	634	673	664	1
247	176	359	173	130	340	574	237	249	244	1
288	197	375	189	143	338	51	234	241	232	1
307	204	385	202	148	350	279	236	249	237	1
287	201	366	167	132	324	150	344	317	300	1
257	181	363	161	128	321	244	259	269	257	1
236	161	375	163	122	341	102	245	266	237	1
291	208	358	142	113	323	0	235	234	231	1
322	220	375	174	132	340	405	235	253	237	1
269	196	351	231	183	322	374	624	672	667	1
299	201	381	179	134	343	0	228	248	237	1
306	211	372	208	159	335	134	648	581	572	1
207	140	380	125	105	304	0	231	247	241	1
313	218	368	170	129	337	256	235	241	235	1
246	179	351	144	113	328	232	240	254	239	1
419	254	423	223	152	375	273	238	260	239	1
269	171	402	232	179	331	104	735	647	636	1
292	204	367	154	117	338	1023	233	254	243	1
202	147	352	141	111	325	170	251	255	244	1
375	239	402	230	159	371	111	350	303	286	1
310	211	376	243	187	332	679	235	257	242	1
189	142	340	128	105	310	0	235	244	230	1
395	258	391	251	178	361	83	238	249	233	1
454	254	456	422	229	473	273	674	689	681	1
354	225	403	172	126	351	131	352	313	296	1
287	196	376	207	153	347	236	237	253	237	1
228	163	359	156	124	323	300	459	492	480	1
237	176	345	117	92	325	951	233	252	239	1
310	208	381	190	142	342	1023	232	257	239	1
257	192	342	158	128	314	447	529	609	597	1
292	204	367	216	168	330	115	567	475	463	1
368	234	403	285	199	367	313	240	268	242	1
359	235	391	225	161	359	84	241	258	234	1
349	227	394	248	178	357	303	237	253	238	1
263	194	346	178	140	325	172	483	444	430	2
323	214	386	213	166	330	275	403	420	413	2
280	192	373	195	147	339	209	363	353	342	2
385	234	421	270	190	364	824	235	253	243	2
285	182	400	181	138	335	94	586	468	458	2
298	217	352	167	133	322	149	563	506	494	2
365	234	399	247	182	347	197	254	248	249	2
263	184	365	156	122	329	128	237	232	234	2
290	208	357	245	184	340	530	236	259	240	2
362	222	416	243	175	356	116	477	394	375	2
253	176	369	161	127	323	180	434	397	389	2
290	198	375	181	144	321	282	241	256	242	2
291	202	369	155	119	333	317	235	253	236	2
371	236	403	391	279	359	394	663	720	711	2
265	193	351	192	151	326	271	484	501	491	2
333	220	387	194	139	357	101	295	269	257	2
264	184	367	222	178	320	383	573	631	621	2
234	162	369	137	109	321	180	235	249	234	2
300	199	385	264	199	340	80	238	243	233	2
228	160	366	128	100	327	124	264	251	247	2
271	179	389	168	126	341	107	236	244	233	2
282	191	377	207	155	341	135	368	317	308	2
282	194	373	195	143	349	116	245	244	237	2
244	169	368	241	183	338	394	447	510	504	2
242	167	370	232	177	335	405	496	566	555	2
342	233	377	264	196	345	332	237	262	239	2
332	215	396	236	166	364	234	264	289	261	2
252	172	376	162	121	342	110	526	424	414	2
370	241	393	260	193	346	163	239	251	236	2
320	212	388	217	163	341	355	242	263	246	2
272	189	368	176	142	317	218	420	407	399	2
407	262	398	233	169	352	219	242	262	241	2
249	175	366	129	104	318	290	244	256	246	2
319	219	372	163	126	330	1023	232	246	237	2
368	230	410	244	176	356	360	240	256	243	2
326	219	380	207	152	348	199	255	250	250	2
228	167	349	137	109	323	181	235	247	234	2
227	161	359	113	91	320	208	234	245	233	2
248	182	349	169	138	313	123	499	410	403	2
288	198	373	187	138	346	209	235	247	235	2
219	160	352	136	110	317	0	229	249	235	2
359	219	421	260	188	355	520	237	261	242	2
326	219	380	173	128	345	273	243	258	244	2
214	159	344	157	129	310	323	237	250	239	2
268	197	347	168	131	327	102	280	271	251	2
299	197	389	181	145	319	185	600	577	561	3
265	195	347	152	118	328	157	247	254	241	3
433	261	425	249	170	374	122	296	292	263	3
363	229	405	251	186	344	241	247	265	246	3
272	203	343	201	165	312	471	235	242	238	3
252	169	381	178	138	330	155	714	667	659	3
294	197	383	215	161	342	83	562	435	415	3
311	206	387	153	120	327	384	232	242	233	3
252	172	375	329	258	327	43	781	596	582	3
213	153	357	135	108	319	64	240	242	233	3
368	234	403	304	215	361	370	246	283	252	3
290	187	398	216	153	363	145	271	280	254	3
300	191	401	207	156	340	1023	232	262	235	3
250	176	365	158	123	327	119	308	293	268	3
433	265	418	214	156	352	625	235	253	241	3
224	162	353	149	119	320	576	235	252	240	3
269	194	354	123	99	317	0	231	247	232	3
304	171	455	356	216	422	200	590	573	560	3
297	191	397	195	148	337	101	321	278	268	3
243	162	383	217	170	327	421	672	734	726	3
381	237	412	217	160	347	602	239	252	250	3
381	230	424	272	192	363	145	598	540	528	3
283	200	362	163	128	327	136	422	359	347	3
328	217	387	217	163	342	116	592	506	492	3
392	242	415	264	189	357	135	568	505	486	3
279	203	352	178	133	343	479	235	251	238	3
451	279	414	299	202	379	159	624	575	567	3
229	168	348	148	121	314	150	334	314	294	3
282	199	363	198	150	339	193	523	502	486	3
261	181	368	179	142	324	49	419	291	274	3
220	160	351	200	166	309	415	571	637	629	3
294	215	350	261	195	343	281	250	268	252	3
310	218	365	169	132	329	194	254	265	248	3
249	179	358	215	170	323	463	626	703	693	3
220	154	366	113	90	324	116	236	234	233	3
254	179	364	190	146	333	402	239	261	243	3
343	226	389	217	158	350	446	237	251	242	3
258	170	389	191	145	338	406	637	699	689	3
239	168	365	160	130	316	323	555	592	584	3
235	176	342	146	119	313	149	233	246	232	3
243	170	367	164	126	332	204	247	255	243	3
291	177	421	262	195	344	408	236	252	239	3
281	187	385	229	167	351	314	734	764	756	3
283	190	382	138	105	336	154	236	243	234	3
340	233	374	169	127	341	184	251	260	245	3
385	233	423	230	169	348	1023	233	272	244	3
224	156	366	144	113	326	171	236	249	234	3
258	179	369	206	164	321	362	641	690	680	3
319	226	361	178	139	328	394	237	254	240	3
326	214	390	194	147	338	105	366	315	291	3
286	208	352	208	160	332	176	238	248	236	3
253	168	386	208	159	334	340	596	639	630	3
254	189	345	218	175	318	57	235	250	232	4
278	190	375	177	139	327	1023	232	249	237	4
161	106	392	185	135	351	399	582	635	635	4
231	155	381	202	156	333	108	314	293	267	4
266	192	356	148	114	332	201	243	248	240	4
268	196	351	157	125	323	108	355	295	287	4
327	202	415	239	172	354	208	394	381	369	4
302	204	379	187	144	333	118	266	256	247	4
233	168	356	170	136	320	141	429	368	357	4
191	148	329	105	89	303	367	236	238	238	4
237	161	376	135	108	321	66	302	272	250	4
254	157	414	296	236	321	363	609	661	649	4
282	204	355	164	129	326	101	261	261	243	4
329	194	433	329	150	562	103	296	302	258	4
365	238	393	230	166	355	161	261	269	250	4
256	186	354	156	126	317	116	498	407	394	4
241	168	368	129	99	334	256	234	242	234	4
344	212	416	277	190	374	295	236	243	237	4
442	259	437	359	227	404	90	484	378	354	4
272	200	348	170	136	321	136	244	253	238	4
256	185	355	155	123	323	107	365	312	292	4
281	198	363	224	179	320	104	496	403	380	4
237	163	371	147	117	322	522	235	248	239	4
263	193	349	332	245	347	224	297	318	289	4
268	188	365	148	115	327	72	457	342	314	4
324	219	379	215	159	347	798	235	256	244	4
365	238	394	363	250	372	241	262	289	260	4
352	217	415	194	136	364	207	243	261	240	4
376	244	395	258	185	357	237	242	258	241	4
268	180	380	192	146	336	270	512	534	519	4
417	263	405	352	234	385	1023	235	273	252	4
389	241	413	241	163	380	177	233	256	233	4
277	187	379	193	151	328	273	529	544	538	4
359	219	419	248	175	364	121	274	271	252	4
346	216	410	238	171	357	195	237	251	236	4
305	202	388	199	148	345	139	271	260	253	4
297	214	355	193	154	320	99	239	247	234	4
266	189	360	184	142	331	162	539	504	480	4
294	204	370	171	134	327	559	235	251	239	4
240	160	383	153	116	337	118	656	579	565	4
293	202	371	197	150	335	348	237	255	239	4
312	212	376	200	153	334	262	238	253	239	4
245	177	354	255	182	358	168	243	255	239	4
279	196	364	163	132	317	107	450	346	345	4
370	209	453	305	173	452	301	521	547	542	4
290	204	363	212	164	331	330	619	651	648	4
288	194	381	190	143	341	246	247	247	247	4
347	231	384	313	230	348	1023	234	268	242	5
289	184	403	189	142	342	137	302	304	270	5
377	254	380	255	199	327	120	557	474	458	5
394	262	385	305	221	353	212	267	281	261	5
313	211	379	191	145	337	241	234	256	234	5
328	218	385	210	156	344	155	505	446	439	5
392	250	402	267	192	356	310	242	261	244	5
268	169	406	195	152	327	348	237	246	239	5
295	214	352	237	178	341	148	547	483	476	5
344	231	382	230	178	331	296	240	254	242	5
373	235	406	208	152	351	495	234	249	236	5
294	212	354	178	138	330	0	230	253	236	5
354	230	395	299	223	344	304	694	721	713	5
410	249	422	301	143	539	453	240	261	247	5
305	208	375	179	138	333	461	235	250	238	5
341	228	382	225	172	334	384	238	258	241	5
279	195	366	208	155	343	1023	234	270	244	5
207	145	364	166	137	309	282	239	261	240	5
361	230	401	232	177	336	107	676	580	575	5
300	204	376	194	151	328	319	481	526	509	5
267	187	365	217	166	335	347	557	603	594	5
350	220	407	381	174	559	107	316	316	268	5
228	168	347	146	115	325	96	309	256	261	5
187	129	372	187	150	320	443	560	633	626	5
311	210	380	254	194	336	201	827	809	802	5
183	114	409	239	184	332	190	376	353	344	5
598	329	466	442	263	431	272	241	271	242	5
315	203	398	210	158	340	93	536	428	403	5
314	217	371	169	134	324	455	237	256	241	5
279	191	375	231	179	330	194	566	543	531	5
225	151	383	134	106	324	286	239	248	240	5
316	215	377	219	169	332	453	233	259	235	5
259	179	371	167	132	324	91	483	351	354	5
247	177	357	172	132	335	147	256	245	245	5
244	179	349	280	227	316	228	234	244	234	5
255	186	353	331	243	348	286	254	274	257	5
342	216	405	224	149	383	504	241	281	251	5
646	404	410	341	239	366	465	240	256	247	5
321	213	385	223	166	343	209	253	267	249	5
252	168	384	183	140	335	268	539	552	545	5
302	209	370	171	128	341	83	425	314	307	5
193	135	366	140	114	315	450	520	596	590	5
281	197	366	193	142	348	493	240	270	248	5
368	254	371	238	181	336	380	240	248	245	5
363	221	421	201	142	361	423	239	251	245	5
368	241	391	277	202	351	230	240	263	240	5
365	228	409	232	167	356	117	328	298	277	5
295	197	384	238	172	355	172	246	271	241	5
303	211	368	219	172	327	122	367	320	301	5
237	170	358	156	125	320	176	344	313	311	5
249	174	367	202	163	316	272	568	587	575	5
340	219	398	244	178	350	743	239	270	254	5
410	264	397	357	257	356	263	242	265	242	5
204	142	367	169	130	332	601	235	250	241	5
361	220	419	185	130	364	165	239	244	236	5
366	240	390	240	175	351	358	237	249	240	6
378	221	438	256	185	354	321	242	268	244	6
363	232	400	286	206	356	116	463	388	364	6
274	188	372	179	139	330	76	238	240	233	6
260	184	361	172	139	317	391	234	251	236	6
362	233	398	193	144	343	1023	234	255	241	6
222	166	343	139	111	320	216	239	244	238	6
224	157	365	152	120	326	239	477	483	467	6
358	235	391	248	184	345	231	239	268	238	6
317	206	394	241	172	359	87	337	293	269	6
312	219	365	172	135	325	117	459	384	361	6
343	217	406	249	187	340	268	248	259	249	6
259	176	377	231	183	324	184	552	519	510	6
286	206	356	169	134	323	134	533	458	447	6
245	173	363	229	176	333	377	648	695	691	6
369	231	408	220	162	349	0	234	245	231	6
345	206	429	291	208	359	166	241	266	237	6
303	203	383	197	150	336	173	299	306	278	6
215	158	349	162	132	314	334	489	539	524	6
278	201	355	153	118	332	338	235	240	236	6
232	177	336	162	128	322	419	235	243	237	6
224	157	365	153	119	330	228	537	534	522	6
377	229	422	246	169	371	154	237	258	235	6
303	208	374	207	159	332	190	249	260	245	6
311	209	380	210	157	343	721	233	253	236	6
254	185	350	147	114	330	153	271	270	255	6
328	233	361	292	217	345	150	357	340	309	6
359	242	380	269	198	349	297	235	252	236	6
324	218	381	223	166	343	202	238	248	237	6
286	205	356	224	181	318	176	465	428	415	6
289	197	374	201	153	336	160	339	314	301	6
308	208	379	229	180	327	479	235	247	238	6
252	169	383	149	116	330	322	237	242	238	6
261	180	370	267	201	340	0	235	252	231	6
239	179	342	169	133	325	464	236	245	240	6
265	177	384	178	142	321	155	528	477	463	6
300	192	400	250	180	355	220	263	285	259	6
241	159	386	158	114	354	119	334	289	281	6
396	261	388	251	193	332	347	245	274	250	6
376	240	401	255	187	349	512	234	257	237	6
323	223	370	228	180	324	245	768	773	764	6
323	216	382	171	134	326	124	456	383	365	6
250	178	359	150	121	319	83	382	302	286	6
321	221	372	252	192	337	344	247	264	253	6
258	177	373	224	176	327	281	578	600	590	6
296	200	378	205	154	341	113	299	267	262	6
298	200	381	254	183	356	175	542	505	493	6
261	187	358	173	133	332	87	405	297	299	6
269	175	394	230	167	353	182	647	616	607	6
467	273	437	364	232	402	379	243	276	249	6
266	184	370	208	158	337	99	274	265	248	7
347	226	393	237	174	347	117	270	267	249	7
289	200	370	185	140	339	0	232	239	231	7
436	261	428	277	192	370	236	239	251	238	7
273	191	366	217	175	317	157	665	622	609	7
615	340	463	537	309	445	264	614	630	618	7
290	185	400	239	177	346	150	255	270	245	7
247	173	366	200	152	336	389	235	270	237	7
224	155	370	150	120	319	234	394	409	383	7
485	278	447	411	232	454	103	266	261	245	7
324	217	382	217	166	335	389	235	263	237	7
265	190	357	140	113	315	738	235	249	243	7
231	164	361	142	110	330	61	385	292	272	7
304	207	376	148	115	328	171	323	291	293	7
351	236	381	186	140	341	151	250	255	242	7
157	100	400	180	144	320	960	234	252	241	7
361	222	415	229	164	357	228	237	258	236	7
437	286	391	250	183	349	204	256	260	251	7
334	239	357	282	195	370	107	283	272	253	7
306	205	382	194	148	336	193	245	261	242	7
225	155	371	136	109	319	195	343	315	318	7
256	176	371	180	142	323	259	542	552	544	7
244	176	355	148	115	328	106	290	266	256	7
290	203	366	315	236	341	247	240	252	240	7
322	222	371	241	183	338	96	275	266	248	7
320	200	410	257	182	361	127	325	301	279	7
246	167	378	180	137	336	271	530	550	537	7
364	236	395	242	175	355	177	337	319	307	7
251	182	353	158	125	324	136	421	363	347	7
335	218	393	231	173	341	288	241	254	242	7
362	242	384	248	179	355	105	241	254	235	7
254	171	380	217	165	336	381	580	639	628	7
385	248	398	350	245	365	380	642	695	686	7
309	211	375	226	170	340	116	274	261	251	7
366	238	393	221	157	360	736	235	266	242	7
275	192	366	150	115	333	585	232	232	234	7
534	297	460	443	285	399	957	234	281	242	7
215	156	353	119	93	325	214	237	255	236	7
271	189	367	260	196	340	478	525	604	602	7
295	200	377	180	137	336	1023	232	248	240	7
246	184	342	142	119	305	102	273	259	248	7
238	163	375	143	114	322	99	252	248	239	7
234	164	366	205	166	316	449	570	647	637	7
286	209	351	175	138	326	234	237	240	236	7
283	188	387	219	150	373	1023	232	253	237	7
253	178	364	174	131	339	189	600	576	563	7
277	197	359	210	161	335	115	294	279	260	7
298	204	374	216	165	334	124	287	271	259	7
303	193	401	231	176	336	155	321	302	287	8
239	178	345	182	150	311	377	600	655	646	8
212	128	424	168	132	327	93	243	243	235	8
299	206	371	179	135	340	271	237	247	237	8
261	186	359	150	119	322	72	242	239	234	8
255	179	364	125	98	326	0	231	250	231	8
285	191	383	212	158	344	473	236	249	241	8
237	178	341	198	164	309	394	597	657	647	8
214	160	342	192	158	311	192	239	248	237	8
234	158	379	141	107	339	0	236	238	230	8
422	240	450	448	331	346	358	344	416	380	8
222	156	366	142	113	321	119	240	240	235	8
250	175	366	232	186	319	378	649	702	692	8
236	181	335	243	197	315	300	695	720	713	8
255	175	373	179	143	321	391	634	693	681	8
390	253	395	234	169	354	321	240	256	243	8
228	173	337	139	117	305	92	324	268	266	8
348	229	389	253	189	342	241	237	245	236	8
297	196	387	191	144	340	34	274	260	237	8
349	231	386	290	213	349	150	457	412	388	8
309	193	409	330	243	347	507	240	284	249	8
247	175	361	122	93	337	115	349	289	287	8
369	237	398	259	185	358	411	240	282	244	8
269	200	344	190	147	330	0	230	242	233	8
225	163	355	187	147	326	293	551	580	568	8
330	227	373	218	164	340	258	248	268	248	8
395	246	411	219	161	349	90	237	242	233	8
306	194	404	352	248	364	333	277	339	291	8
225	152	379	127	101	322	111	338	298	280	8
234	169	356	201	158	327	161	734	691	684	8
370	235	403	196	143	350	512	234	255	237	8
336	221	388	286	198	371	296	242	263	244	8
238	156	392	279	206	347	431	606	677	666	8
316	224	362	344	237	371	297	236	253	237	8
262	184	364	171	133	331	268	238	242	238	8
329	217	388	190	140	347	1023	232	255	238	8
272	188	370	157	126	320	308	238	240	240	8
245	187	334	145	121	307	115	250	254	240	8
213	151	361	133	107	318	153	532	483	465	8
388	237	418	394	266	380	365	630	681	671	8
232	163	364	130	104	319	1023	231	233	232	8
243	171	364	157	122	329	65	238	235	233	8
349	212	423	238	177	345	750	233	248	238	8
292	205	365	162	126	328	807	233	239	238	8
466	283	421	360	238	388	464	240	294	246	8
289	202	366	210	163	330	137	439	382	362	8
272	180	386	189	142	341	131	237	248	234	8
246	168	373	181	146	318	230	583	582	570	8
282	192	377	152	121	324	0	237	230	230	8
267	179	382	210	160	336	341	239	262	241	8
284	198	368	179	135	339	241	237	243	236	8
296	195	389	215	160	345	134	546	483	462	8
313	200	401	196	139	360	250	238	253	238	9
324	230	360	185	140	338	458	234	254	237	9
250	167	384	227	177	329	222	586	576	569	9
214	150	364	118	95	318	0	235	233	228	9
345	215	410	252	183	353	368	243	281	248	9
297	217	351	179	139	331	140	236	248	234	9
284	196	371	202	157	331	199	237	249	236	9
288	204	362	198	154	330	1023	231	257	236	9
302	218	354	182	155	299	149	235	244	233	9
242	176	353	158	127	320	278	576	591	586	9
302	209	369	235	174	346	351	249	265	255	9
305	203	384	175	133	336	200	395	379	366	9
353	222	407	281	209	344	558	238	284	247	9
267	190	361	197	152	333	119	392	329	314	9
218	161	346	105	85	317	126	269	265	250	9
317	208	389	209	157	341	112	527	430	419	9
355	228	398	207	150	353	114	240	246	235	9
252	169	382	199	158	323	260	583	592	585	9
257	181	365	154	122	325	171	234	236	233	9
345	230	385	252	194	333	131	280	262	256	9
306	213	368	174	133	336	94	264	253	243	9
256	181	362	191	154	318	939	233	253	236	9
252	181	357	219	169	332	155	538	499	473	9
222	147	385	137	106	330	88	240	244	234	9
329	217	388	247	185	343	67	238	246	233	9
314	223	360	162	126	329	67	286	265	246	9
254	184	353	177	140	323	202	563	547	534	9
216	150	369	116	91	329	163	267	264	254	9
219	155	361	153	122	321	145	235	240	233	9
211	139	389	161	123	335	139	355	318	302	9
233	158	378	134	109	314	246	441	449	436	9
261	182	368	210	156	345	347	662	704	695	9
270	192	361	171	135	324	80	236	238	233	9
268	192	358	205	162	323	379	603	657	648	9
284	199	366	197	149	338	274	236	254	236	9
323	210	394	208	153	348	397	237	266	241	9
238	168	362	155	122	327	191	505	482	467	9
309	211	376	225	159	363	543	235	255	240	9
233	159	375	140	109	330	318	236	250	237	9
281	206	349	229	181	325	135	596	523	516	9
300	213	360	168	130	331	139	450	377	372	9
258	194	340	133	108	314	640	234	256	239	9
299	210	365	199	154	331	93	391	325	296	9
251	180	357	200	159	321	145	550	499	477	9
245	168	373	173	135	328	109	293	266	258	9
298	192	398	202	144	358	182	247	244	243	9
389	243	410	300	208	369	607	240	283	251	9
402	251	409	311	225	354	540	240	273	249	9
243	169	368	139	113	316	166	237	238	235	9
262	182	368	148	116	326	1023	233	242	240	9
272	191	365	153	119	330	121	558	478	461	9
251	175	368	155	119	334	100	361	302	286	10
293	193	389	174	132	339	53	261	247	237	10
228	164	355	152	120	324	63	316	271	253	10
271	206	338	209	166	323	263	560	571	563	10
209	144	372	134	102	336	140	248	242	240	10
282	190	379	176	118	382	138	273	274	254	10
293	204	367	173	125	354	159	244	241	239	10
349	229	390	229	181	324	326	236	282	238	10
367	246	382	224	169	339	412	235	260	237	10
228	158	369	173	133	332	281	583	601	594	10
251	181	355	203	150	348	353	555	604	594	10
311	215	369	208	156	342	1023	232	248	232	10
240	163	377	130	102	325	128	234	242	232	10
398	252	404	372	277	344	368	604	656	647	10
290	190	389	177	136	334	70	384	280	278	10
352	229	392	256	182	360	88	435	338	317	10
313	204	393	198	147	344	119	238	244	234	10
331	215	393	239	169	361	181	299	304	280	10
312	195	410	209	155	344	675	235	249	240	10
273	185	378	178	138	330	254	568	574	567	10
267	193	355	125	102	314	127	258	269	245	10
244	167	375	205	158	332	276	474	500	484	10
269	196	352	163	133	314	99	253	245	240	10
519	338	393	341	246	354	241	560	558	553	10
223	157	363	145	118	316	878	232	251	235	10
281	196	367	174	129	346	378	235	249	237	10
404	224	462	249	155	413	108	760	673	666	10
214	152	360	176	147	307	346	533	579	571	10
351	241	373	224	172	334	108	402	335	313	10
279	192	371	169	127	341	127	470	397	379	10
231	164	360	188	152	315	286	587	608	601	10
250	172	371	156	124	323	145	252	257	243	10
350	217	412	216	157	352	480	235	258	238	10
385	239	412	251	180	358	348	243	276	247	10
196	144	349	103	85	309	98	233	246	232	10
529	355	381	348	260	342	177	274	293	261	10
267	187	366	148	118	320	126	292	270	262	10
246	178	354	143	116	316	896	232	239	235	10
221	151	374	209	167	320	236	627	620	617	10
284	199	366	175	130	344	104	287	279	254	11
252	183	353	177	142	318	158	239	246	236	11
298	210	362	186	142	337	307	237	255	238	11
254	186	350	135	110	315	146	233	238	232	11
169	116	374	215	183	300	1023	231	247	236	11
377	228	422	188	135	356	1023	233	250	242	11
273	194	362	146	114	328	632	236	254	244	11
279	184	387	198	145	351	103	525	422	406	11
258	176	376	234	177	338	368	623	676	665	11
327	230	364	183	140	334	195	261	272	254	11
407	256	407	342	213	410	138	246	262	239	11
368	252	375	243	182	342	98	321	280	267	11
243	171	364	152	117	331	283	234	238	235	11
365	224	416	203	147	354	205	238	245	237	11
265	184	369	192	156	315	118	417	359	330	11
244	177	354	167	137	313	443	605	679	668	11
386	239	413	210	153	352	184	242	258	239	11
235	171	352	136	110	315	151	239	242	236	11
325	220	378	195	146	341	768	235	247	241	11
227	154	379	234	201	298	263	602	615	606	11
262	195	344	136	116	299	89	260	250	241	11
238	161	378	172	133	333	51	233	237	232	11
181	121	384	241	195	316	510	612	695	690	11
347	237	375	210	159	339	0	230	254	234	11
275	185	380	164	129	325	183	507	481	463	11
379	233	417	232	173	342	535	235	267	238	11
256	185	353	135	111	310	66	259	252	238	11
257	186	354	210	166	323	370	590	640	633	11
183	137	342	131	116	289	188	393	373	357	11
341	231	379	226	172	336	423	238	266	242	11
195	140	357	141	113	319	443	239	259	245	11
329	220	382	169	132	327	122	337	285	284	11
314	228	352	159	125	325	0	230	244	236	11
435	262	426	342	255	343	413	247	291	257	11
250	177	361	136	106	327	82	344	273	270	11
287	197	373	225	174	332	172	335	325	303	11
286	189	387	173	127	347	754	234	238	240	11
283	185	390	231	180	329	380	619	671	664	11
359	224	410	311	224	355	138	475	409	395	11
388	234	425	293	208	361	506	238	273	245	11
233	167	357	127	101	322	86	345	277	272	11
267	172	397	208	157	339	317	627	663	652	11
288	214	345	187	149	321	1023	232	254	239	11
296	206	367	201	155	331	270	240	251	240	12
249	180	354	141	111	325	271	244	251	245	12
265	186	365	144	115	321	544	234	247	237	12
229	168	350	184	144	326	280	561	577	572	12
229	164	358	216	169	327	198	717	697	689	12
295	190	399	229	173	338	200	251	257	247	12
204	147	356	135	111	309	768	232	247	235	12
266	186	366	142	112	325	53	237	247	232	12
364	228	408	208	154	347	337	237	252	239	12
232	173	344	107	87	314	122	238	238	235	12
318	207	392	262	193	348	186	254	260	248	12
262	191	351	181	139	334	230	230	242	230	12
330	220	384	194	145	342	158	238	250	235	12
285	197	370	160	123	333	175	237	244	235	12
318	208	392	202	152	338	104	237	236	234	12
268	189	363	134	107	320	194	416	392	381	12
313	219	366	195	148	337	84	406	312	298	12
382	236	414	290	205	361	447	238	263	243	12
271	184	377	206	155	339	248	508	506	504	12
250	180	357	145	116	320	134	263	253	248	12
314	220	366	187	145	331	222	242	251	240	12
309	213	371	210	154	349	171	243	255	239	12
339	219	397	213	158	344	106	238	247	234	12
254	184	353	191	151	323	355	640	684	677	12
241	181	341	145	120	309	1023	233	246	241	12
226	148	390	175	132	340	240	246	254	245	12
263	179	375	192	151	325	192	239	253	237	12
353	226	400	232	172	345	137	238	247	235	12
341	224	390	237	175	345	280	346	363	356	12
293	200	375	204	152	343	153	262	257	250	12
281	187	385	202	153	338	616	240	280	253	12
254	185	350	143	114	322	412	238	246	242	12
331	229	370	193	149	331	111	579	484	472	12
287	213	345	275	219	321	586	236	258	242	12
237	161	377	200	158	325	405	635	693	686	12
239	166	368	273	211	331	141	800	745	738	12
333	220	386	224	169	339	185	241	266	239	12
250	177	362	173	130	340	486	234	253	237	12
258	184	359	134	106	324	116	236	254	234	12
244	173	361	151	120	323	156	260	243	249	12
300	213	361	266	209	326	500	235	237	238	12
379	225	431	217	154	361	167	248	247	242	12
226	162	358	115	92	318	356	237	245	239	12
351	231	390	215	159	347	489	237	253	241	12
332	207	412	228	170	344	178	240	262	238	12
243	186	335	167	133	320	95	721	618	609	12
208	146	364	113	91	320	274	233	240	234	12
217	159	348	119	95	320	512	233	237	234	12
270	187	370	163	125	333	601	235	256	241	13
241	183	337	147	116	325	210	238	257	237	13
206	149	354	204	154	339	150	259	276	247	13
422	262	412	326	236	354	1023	234	262	244	13
319	217	377	231	176	335	1023	232	258	238	13
295	197	384	199	147	347	168	371	355	328	13
247	180	352	129	106	312	73	252	255	237	13
357	217	421	315	209	386	288	237	253	238	13
359	231	398	360	254	363	318	240	283	242	13
221	173	327	285	238	306	301	243	262	245	13
282	202	359	249	190	335	180	274	275	262	13
271	195	356	186	147	324	77	276	252	245	13
257	183	359	148	118	322	268	629	641	634	13
354	239	379	219	160	350	104	270	275	247	13
367	219	428	452	321	361	521	244	315	258	13
292	202	370	272	211	329	374	567	623	613	13
303	209	371	163	126	330	931	233	256	237	13
247	183	345	285	221	330	262	238	239	238	13
339	230	378	243	187	333	106	240	258	235	13
293	198	380	182	136	344	128	237	236	234	13
277	201	353	190	151	322	188	236	249	235	13
268	188	365	169	126	343	237	240	241	239	13
247	173	366	152	117	333	123	253	252	242	13
292	208	359	162	127	327	136	239	242	235	13
281	193	372	156	119	334	674	234	248	239	13
267	191	357	123	102	311	960	232	239	236	13
204	134	389	132	98	345	76	425	302	301	13
226	164	351	137	111	316	57	274	268	241	13
274	191	367	190	151	322	288	553	575	567	13
270	196	352	229	177	331	253	243	264	243	13
272	183	381	219	154	366	136	250	264	241	13
329	224	375	243	182	342	200	671	654	643	13
288	178	414	298	201	379	156	716	670	661	13
610	341	458	379	256	379	165	268	282	255	13
249	176	361	191	144	339	157	853	809	802	13
189	132	366	155	126	316	118	344	300	286	13
317	218	373	184	142	334	290	244	274	246	13
275	189	373	175	136	329	160	273	268	257	13
360	233	396	244	177	353	175	252	258	245	13
239	173	354	210	167	322	244	565	568	560	13
260	187	355	185	141	336	123	556	473	461	13
344	231	382	241	186	331	205	587	575	560	13
324	208	399	212	153	354	132	277	291	255	13
271	197	352	186	145	329	538	234	239	238	13
269	193	357	142	115	316	363	237	236	239	13
260	170	391	159	121	337	44	350	268	253	13
259	178	372	155	123	323	156	428	384	367	13
359	228	402	212	153	356	160	244	255	240	13
324	227	366	217	160	346	375	238	257	242	14
428	260	421	319	217	377	677	239	277	251	14
269	196	352	145	118	313	389	235	247	238	14
356	240	380	176	134	336	450	236	243	240	14
299	209	366	171	126	348	79	240	259	234	14
274	189	371	179	139	330	91	364	287	282	14
361	235	393	267	198	345	115	276	267	252	14
230	167	352	220	173	325	479	638	717	708	14
368	231	408	260	187	357	1023	232	257	242	14
359	228	403	220	161	349	253	244	264	243	14
318	211	386	194	145	344	94	522	412	391	14
272	185	377	160	123	333	67	262	262	239	14
391	220	456	436	298	374	287	645	665	657	14
265	183	371	176	135	334	5	239	249	231	14
295	210	359	211	161	337	0	231	238	234	14
349	232	385	259	194	342	529	236	254	241	14
215	155	356	127	101	322	115	347	299	286	14
226	170	340	161	133	309	66	311	255	252	14
275	183	385	205	161	326	231	698	695	687	14
209	156	341	227	180	324	168	831	794	787	14
273	184	380	250	182	351	149	525	467	454	14
281	204	353	204	163	320	154	588	536	525	14
314	216	372	208	159	335	576	237	270	244	14
254	168	388	150	112	343	70	249	242	236	14
229	159	369	145	112	332	80	306	284	255	14
364	231	404	234	173	347	336	239	246	241	14
210	147	366	114	93	314	211	234	243	233	14
199	143	357	142	114	317	256	237	250	237	14
312	202	396	205	155	339	153	301	292	274	14
401	218	470	366	221	424	277	535	548	545	14
288	206	359	162	131	318	260	242	255	242	14
268	194	354	219	175	320	384	237	255	240	14
265	187	362	151	119	325	83	245	245	236	14
326	219	381	205	157	334	368	237	253	240	14
275	191	370	150	119	324	155	472	432	406	14
255	182	360	193	151	326	191	239	244	237	14
253	177	366	133	103	330	484	237	257	242	14
237	169	358	133	109	312	196	234	239	233	14
341	222	393	194	144	343	228	240	245	239	14
296	205	371	165	124	341	137	240	240	236	14
342	219	400	205	154	341	420	235	256	238	14
312	214	374	202	159	325	344	236	242	238	14
251	187	344	133	104	328	130	438	366	355	14
269	195	353	196	152	330	148	518	449	446	14
362	229	405	250	181	354	166	237	256	235	14
360	225	411	203	152	343	558	236	272	241	14
297	174	436	304	189	411	330	240	266	242	14
270	181	381	177	138	329	121	388	324	313	14
188	132	364	114	91	322	214	426	418	403	14
311	214	372	168	133	324	313	233	243	233	14
306	197	397	222	168	340	168	269	269	256	15
447	262	437	472	252	479	270	249	288	250	15
355	233	390	228	166	351	283	240	253	241	15
226	169	342	127	103	317	65	289	251	246	15
211	153	353	126	100	322	152	242	251	238	15
235	161	373	137	107	327	153	241	249	237	15
355	231	394	241	176	350	138	277	272	256	15
239	172	356	151	122	318	103	396	311	306	15
539	304	454	368	250	377	172	613	578	565	15
292	204	366	221	163	348	658	236	261	242	15
274	193	362	133	104	327	1023	232	253	237	15
324	213	389	205	151	347	262	238	258	238	15
430	256	429	284	183	398	211	241	252	239	15
229	164	357	126	101	318	0	230	249	237	15
231	170	348	164	136	309	342	586	629	621	15
267	183	372	201	157	326	121	240	247	235	15
247	176	358	139	112	318	78	269	250	243	15
254	181	361	222	176	322	315	545	575	570	15
234	160	376	149	121	315	149	520	468	449	15
372	232	411	196	143	352	221	240	256	239	15
311	218	365	183	139	339	229	234	253	234	15
199	138	368	164	129	325	104	386	335	301	15
252	168	384	197	150	335	145	399	349	336	15
290	200	371	162	126	329	139	282	268	259	15
297	195	389	188	132	365	271	237	253	237	15
304	203	383	178	134	340	123	458	382	366	15
243	169	368	299	229	334	243	571	579	565	15
349	229	390	228	167	349	356	235	258	236	15
306	216	362	178	137	334	237	242	246	241	15
341	227	385	202	152	340	156	399	372	343	15
261	180	371	150	117	330	216	258	258	254	15
291	201	371	198	154	329	137	325	285	283	15
320	222	369	211	161	335	896	236	249	247	15
288	204	362	169	133	325	101	574	471	454	15
323	210	393	267	177	386	149	521	467	449	15
264	182	371	189	143	338	542	234	246	237	15
204	144	361	129	106	311	86	359	288	277	15
206	128	412	155	124	320	87	276	244	246	15
283	197	367	179	139	328	107	370	320	294	15
283	200	362	207	163	324	197	458	440	423	15
312	201	398	217	162	343	91	238	233	234	15
204	145	360	140	112	320	120	296	277	262	15
286	194	378	203	158	328	267	552	576	558	15
213	142	383	189	152	318	393	599	657	649	15
306	207	378	194	152	327	317	235	260	236	15
252	172	376	200	155	330	401	526	591	583	16
335	223	383	253	189	342	347	238	252	240	16
356	227	401	220	159	355	363	239	253	242	16
401	247	416	308	216	365	220	252	279	249	16
406	264	394	333	240	354	267	622	640	627	16
340	221	393	242	180	343	241	253	270	251	16
178	126	362	166	131	324	368	503	559	550	16
236	175	346	163	135	309	1023	232	243	238	16
310	209	379	224	169	338	306	250	266	253	16
376	243	396	227	169	344	154	360	322	313	16
206	144	367	146	113	331	145	436	371	365	16
263	180	374	261	205	326	418	625	689	681	16
304	197	396	177	130	349	158	237	233	235	16
259	184	360	202	165	312	393	579	638	630	16
351	232	386	258	192	343	381	238	252	241	16
351	225	400	279	209	342	56	240	255	233	16
372	238	400	244	174	359	313	238	249	240	16
367	238	395	227	169	343	61	253	243	236	16
262	201	334	184	154	305	209	246	255	243	16
252	186	348	147	121	312	106	513	415	398	16
283	205	355	200	154	333	300	238	251	239	16
438	263	427	218	153	365	151	244	254	239	16
197	143	352	106	86	316	275	235	242	236	16
318	205	398	247	189	335	489	243	289	254	16
291	206	361	180	145	317	94	557	431	427	16
297	206	369	166	131	324	169	459	425	405	16
323	223	371	288	214	345	377	240	269	244	16
228	155	377	175	136	330	222	274	285	268	16
282	192	376	236	181	334	237	529	539	519	16
313	219	365	240	179	343	1023	232	251	239	16
266	190	359	229	184	318	365	566	622	608	16
313	215	373	208	154	345	120	518	430	418	16
310	199	400	177	132	345	0	230	238	241	16
255	173	378	135	107	323	0	230	244	233	16
225	165	350	236	191	316	337	267	286	278	16
236	175	344	136	111	312	89	447	336	325	16
281	193	373	180	137	336	39	383	270	258	16
216	150	369	196	155	324	420	541	610	602	16
392	227	443	222	157	363	201	250	265	246	16
238	158	385	191	146	335	247	580	579	576	16
333	215	396	219	162	346	151	260	260	248	16
247	176	360	140	109	328	264	241	245	241	16
395	235	431	233	168	354	82	438	348	313	16
225	153	378	198	150	337	239	530	532	522	16
277	200	354	189	151	321	177	258	261	249	16
238	166	368	192	144	343	334	575	618	607	16
181	127	365	98	80	315	768	232	248	234	16
244	177	353	171	140	311	128	715	648	638	16
322	219	376	224	173	330	197	553	532	520	16
311	214	373	263	185	365	110	239	261	235	16
267	192	355	154	124	318	1023	233	259	240	17
341	215	405	287	191	385	1023	233	266	243	17
238	174	350	142	114	318	0	232	243	231	17
341	217	403	265	188	360	245	238	264	238	17
211	140	384	175	131	341	71	276	257	244	17
308	208	379	233	185	323	149	282	283	261	17
258	192	344	222	175	324	379	596	652	642	17
276	199	356	223	169	338	851	236	269	247	17
212	149	364	145	120	310	158	767	724	716	17
231	172	344	216	176	314	317	565	598	591	17
305	203	384	230	177	333	303	240	272	241	17
361	247	374	328	252	333	176	261	265	251	17
298	203	377	204	158	329	156	596	542	535	17
284	227	320	180	145	318	313	237	249	238	17
280	208	345	152	121	321	1023	233	240	240	17
264	192	352	153	121	322	87	344	283	271	17
295	183	413	214	159	343	606	234	256	238	17
202	153	338	141	120	300	289	616	644	630	17
292	189	395	282	237	305	536	243	277	256	17
380	250	388	306	227	345	726	244	303	266	17
350	233	385	264	191	353	414	239	257	243	17
311	214	372	191	151	322	135	285	284	260	17
255	181	360	156	124	320	192	397	383	363	17
246	190	332	193	158	313	94	321	287	265	17
256	182	360	159	118	346	18	236	247	232	17
376	239	403	231	167	354	480	236	246	241	17
219	155	362	127	102	320	389	235	248	237	17
243	164	379	195	147	339	154	524	473	457	17
232	171	347	143	113	326	142	234	238	233	17
305	216	362	200	155	329	217	236	252	236	17
223	156	366	140	112	320	86	252	248	238	17
233	165	362	146	117	321	140	238	247	235	17
326	212	394	194	146	339	114	237	250	234	17
230	160	368	192	151	326	323	573	613	601	17
290	192	387	181	133	346	158	237	242	235	17
260	184	363	149	120	318	0	236	237	228	17
253	170	381	177	141	323	1023	233	249	239	17
296	203	373	263	209	323	348	639	682	674	17
273	198	353	164	128	328	422	237	258	241	17
247	180	352	186	148	323	200	575	557	544	17
314	202	398	224	161	355	225	243	249	241	17
263	201	335	154	127	310	139	481	427	402	17
232	162	367	140	113	316	173	305	288	282	17
348	240	371	190	148	329	201	237	246	236	17
360	213	434	233	160	373	256	256	271	256	17
227	166	350	115	95	311	101	285	256	253	17
359	238	386	191	143	342	353	237	254	239	17
370	229	414	289	207	357	668	235	251	241	17
298	194	393	274	200	350	1023	232	261	241	17
261	183	365	176	137	327	1023	231	256	242	18
232	156	381	140	109	328	408	235	245	238	18
319	222	367	252	186	347	228	246	258	244	18
273	179	390	187	146	328	112	414	344	323	18
346	215	413	224	162	352	132	236	250	234	18
215	160	344	126	105	308	51	236	243	232	18
258	184	358	176	140	321	287	677	698	690	18
238	176	346	141	114	315	0	237	246	231	18
265	193	352	133	108	316	335	236	246	237	18
305	204	383	207	158	335	707	235	243	240	18
288	195	378	242	176	352	496	236	259	241	18
235	169	356	187	150	318	382	502	563	553	18
405	253	410	264	187	362	355	236	254	238	18
347	233	381	270	203	341	134	427	354	350	18
238	164	371	144	113	327	315	239	246	240	18
273	188	371	166	131	326	205	257	268	252	18
310	210	378	176	131	342	130	241	256	236	18
235	165	365	153	118	332	100	340	293	276	18
247	176	359	177	130	349	0	231	244	233	18
249	167	383	182	148	314	399	648	703	698	18
280	192	374	211	155	348	396	236	249	239	18
241	158	391	148	113	335	122	358	307	296	18
334	222	386	208	157	340	495	236	247	241	18
355	216	421	290	215	345	219	241	253	240	18
329	210	403	257	192	343	219	246	255	244	18
251	175	367	146	113	332	122	292	273	261	18
315	213	379	176	137	329	125	238	232	235	18
260	181	367	159	123	329	104	381	322	298	18
222	158	360	132	104	325	203	237	248	235	18
445	269	424	366	243	386	165	697	656	648	18
278	184	387	142	114	318	448	235	248	238	18
309	211	376	230	170	347	161	253	268	245	18
290	196	379	189	146	330	469	240	258	246	18
212	154	353	180	144	319	413	584	649	640	18
272	180	386	146	111	335	282	234	254	235	18
231	156	378	163	124	335	101	309	273	263	18
274	183	382	164	128	329	145	332	292	290	18
227	163	357	196	163	309	197	515	487	481	18
263	189	357	174	136	327	711	233	253	235	18
277	189	375	176	138	328	175	246	264	241	18
272	188	371	201	155	332	751	234	257	238	18
142	102	359	136	109	320	478	241	266	249	18
364	231	403	279	211	340	740	235	260	243	18
257	183	360	159	129	315	492	235	252	239	18
330	211	401	246	188	335	392	236	259	239	18
246	171	369	207	159	333	299	587	613	605	18
337	226	381	228	167	349	235	243	253	242	18
306	205	382	173	131	337	288	235	256	235	18
277	192	368	150	118	327	349	233	244	234	18
301	199	387	178	133	344	0	236	242	231	18
333	221	385	260	189	353	124	261	266	246	18
337	225	384	221	166	339	294	235	245	236	18
224	161	357	165	134	316	161	619	573	563	18
241	169	366	198	157	323	286	559	582	572	18
359	199	461	341	168	519	73	409	314	291	18
271	185	375	191	146	336	296	527	558	546	18
407	241	433	240	168	366	256	239	251	239	18
259	183	363	149	114	335	119	240	245	235	18
307	213	369	170	134	323	97	269	258	246	18
315	221	365	222	165	344	180	247	255	242	18
358	245	374	288	220	335	140	242	254	237	18
245	169	373	154	126	314	127	291	279	261	18
255	185	352	150	124	309	102	275	271	249	18
402	245	419	216	148	374	289	240	259	241	18
394	253	398	216	157	352	206	236	257	235	18
320	202	406	269	191	360	419	242	258	249	18
282	196	368	161	125	330	264	241	239	241	18
332	220	386	168	126	342	110	396	327	310	18
372	235	406	207	155	342	90	552	434	416	18
269	188	367	168	132	325	144	259	254	247	18
262	180	371	214	165	331	404	485	555	544	18
292	200	374	173	131	339	241	242	254	241	18
351	228	395	227	170	342	1023	234	254	246	18
413	251	421	264	178	380	44	245	258	234	19
365	244	383	348	264	338	121	598	521	504	19
299	218	351	166	135	315	0	239	230	228	19
249	181	352	212	169	322	264	481	491	485	19
391	241	415	254	188	347	100	431	340	325	19
224	166	345	143	113	325	0	233	231	229	19
329	233	361	216	163	339	175	240	250	237	19
271	203	341	176	143	314	606	234	249	238	19
341	222	393	206	154	341	247	241	257	240	19
266	187	364	207	164	323	305	516	555	538	19
322	210	392	205	156	335	0	235	235	230	19
238	166	367	173	133	332	130	567	503	480	19
264	186	364	158	125	322	0	233	246	230	19
265	173	392	169	135	321	129	511	423	421	19
304	201	388	195	153	326	70	444	327	305	19
306	214	366	220	169	333	573	235	240	240	19
418	255	420	301	213	362	187	374	373	341	19
265	183	371	203	164	316	294	529	553	547	19
267	177	385	200	154	331	302	597	627	616	19
310	223	355	165	135	313	939	233	258	236	19
307	216	365	201	156	329	119	234	240	232	19
385	243	405	245	178	352	104	385	298	300	19
334	207	413	277	202	351	430	239	267	244	19
307	203	388	200	155	329	103	332	286	273	19
265	193	351	146	121	310	162	263	261	251	19
272	186	376	167	129	331	224	242	249	241	19
274	191	368	202	151	342	245	239	250	238	19
365	217	431	371	259	367	380	246	290	253	19
278	187	381	182	141	330	304	243	253	245	19
250	172	373	164	125	336	579	234	252	238	19
229	169	347	120	97	318	132	248	261	240	19
528	312	433	395	257	394	439	248	273	260	19
218	148	377	264	208	325	216	356	351	339	19
289	208	356	208	157	338	352	234	251	235	19
328	226	372	210	159	338	55	492	337	313	19
300	211	364	235	188	320	309	260	281	265	19
226	163	356	131	105	320	908	233	247	237	19
338	215	403	303	223	348	113	398	331	314	19
231	159	371	164	126	332	268	396	422	402	19
218	154	364	167	130	328	370	463	526	512	19
354	218	416	231	166	355	628	236	261	244	19
385	231	427	260	184	362	135	648	584	573	19
237	172	352	154	125	316	124	498	430	403	19
269	205	335	308	264	299	123	288	277	259	19
272	178	392	225	177	326	233	502	504	490	20
235	176	342	139	115	311	397	236	251	238	20
260	180	370	227	181	322	155	535	484	469	20
258	181	365	162	121	344	407	237	242	240	20
242	172	360	181	142	327	101	500	389	380	20
208	153	347	121	97	318	102	236	248	233	20
271	185	375	236	184	329	249	513	526	509	20
353	226	400	220	159	354	247	236	252	236	20
251	178	362	140	111	324	417	238	252	243	20
307	210	374	228	170	343	734	236	258	245	20
354	231	393	291	217	343	133	353	332	298	20
235	167	360	163	134	312	146	370	325	316	20
223	151	378	176	137	328	505	390	495	479	20
302	209	370	188	145	332	274	238	251	238	20
321	224	367	222	179	317	346	651	691	684	20
321	212	387	253	181	358	185	250	273	245	20
269	195	352	194	161	309	232	508	502	495	20
258	180	366	172	136	323	174	245	245	240	20
249	180	353	147	118	320	62	277	242	242	20
304	194	401	233	170	350	125	415	353	334	20
197	121	416	229	173	340	274	602	614	610	20
263	195	345	195	167	300	1013	235	260	245	20
238	166	369	156	123	325	128	236	240	233	20
302	211	367	193	150	328	126	500	426	407	20
330	210	403	246	176	357	286	242	269	243	20
286	188	390	200	158	324	296	568	593	586	20
261	172	388	163	127	329	1023	232	244	235	20
233	166	358	126	103	312	96	262	248	243	20
303	207	374	159	122	333	101	265	248	245	20
244	171	365	148	115	328	325	239	268	242	20
407	249	418	280	202	354	127	436	374	351	20
310	211	376	208	157	339	256	235	251	235	20
323	228	363	201	154	334	100	479	382	361	20
324	212	391	297	208	365	332	241	268	244	20
319	216	378	212	160	340	439	233	249	235	20
361	229	403	225	168	343	232	288	297	283	20
357	213	430	368	261	361	432	550	625	614	20
371	239	396	272	197	354	375	236	248	238	20
291	212	353	157	124	325	143	249	259	241	20
322	207	400	233	173	346	322	240	267	242	20
372	237	402	284	199	366	82	478	371	340	20
218	155	360	206	163	323	323	602	638	629	20
292	217	345	178	143	318	241	294	304	290	20
358	225	407	275	188	374	121	573	494	478	20
318	212	384	196	150	335	146	232	244	232	20
263	189	357	149	118	325	241	237	248	236	20
278	186	382	198	144	352	219	239	251	238	20
226	159	363	129	106	311	584	237	255	245	20
274	202	348	174	140	318	115	259	252	244	20
287	208	354	156	122	329	85	257	249	240	20
328	203	414	242	179	345	141	285	276	261	21
352	225	401	248	178	358	90	324	285	265	21
221	156	362	132	94	359	85	261	246	241	21
363	236	394	250	180	355	143	269	280	253	21
379	237	410	248	168	379	314	240	254	241	21
314	209	384	219	165	339	116	253	263	241	21
573	318	462	336	211	407	371	240	256	244	21
247	181	350	136	108	322	472	234	240	237	21
369	230	412	225	170	339	129	340	314	288	21
316	216	375	197	150	337	1023	233	246	240	21
247	167	378	195	143	349	95	416	310	311	21
278	177	401	241	179	344	121	307	285	268	21
283	199	364	164	128	328	69	527	369	359	21
270	179	387	170	130	334	139	441	374	365	21
292	194	386	191	150	328	186	539	503	497	21
239	181	339	187	154	312	218	481	480	460	21
362	229	405	229	173	340	115	685	602	593	21
353	225	402	225	151	380	583	234	262	238	21
190	135	361	162	132	315	144	351	312	302	21
345	211	418	260	191	349	159	578	530	518	21
305	212	369	238	183	333	246	561	567	556	21
228	172	340	211	174	311	572	487	599	589	21
320	216	380	217	170	327	248	548	551	544	21
387	246	403	349	254	352	446	679	746	739	21
322	216	382	184	140	337	582	235	256	239	21
300	208	369	179	138	331	170	570	527	518	21
332	207	410	293	213	352	494	233	247	235	21
245	175	359	200	161	318	179	467	443	420	21
271	190	365	207	160	331	244	497	496	491	21
261	182	366	173	137	322	106	350	296	283	21
231	178	333	137	110	319	129	282	266	257	21
354	236	383	252	191	339	110	277	276	251	21
339	221	393	194	148	337	208	256	266	251	21
233	174	344	122	102	308	166	540	489	484	21
275	193	364	175	135	331	1023	232	261	242	21
266	177	385	212	156	348	82	338	278	268	21
293	214	350	175	136	328	51	233	243	232	21
358	253	362	205	150	349	94	293	262	254	21
310	210	379	195	148	337	268	271	280	273	21
325	215	388	205	158	332	507	239	270	246	21
238	171	356	177	138	328	960	232	243	236	21
197	124	408	209	163	327	1003	235	265	246	21
443	268	423	260	193	345	108	513	426	400	21
235	171	352	112	92	311	0	231	242	232	21
438	269	417	291	196	380	105	655	560	549	21
253	174	372	179	146	314	240	555	554	547	21
274	189	371	190	143	340	0	235	246	230	21
322	220	375	187	146	329	379	240	243	244	21
325	216	386	198	146	348	142	245	236	239	22
313	218	367	153	122	323	0	231	241	235	22
249	175	365	172	132	333	301	235	242	235	22
373	240	397	226	169	343	259	247	264	247	22
289	205	361	211	159	340	0	231	238	231	22
291	204	364	235	182	329	369	529	594	575	22
323	212	389	216	163	339	448	233	245	235	22
334	219	392	233	176	340	380	236	257	238	22
225	162	356	153	124	316	64	235	249	232	22
267	183	374	158	125	325	157	424	379	365	22
285	188	388	244	162	384	533	241	273	251	22
279	201	355	149	118	325	1023	233	257	238	22
264	183	369	158	124	326	75	328	280	261	22
218	145	386	181	145	321	568	530	634	627	22
257	178	371	220	168	335	401	597	656	649	22
380	242	402	282	204	355	274	238	255	238	22
242	182	339	142	120	303	0	230	245	236	22
274	195	360	170	135	321	216	520	518	498	22
237	169	358	163	129	324	432	649	715	707	22
302	200	386	224	164	350	1023	233	268	239	22
306	211	372	177	133	341	219	243	268	242	22
258	182	363	234	179	335	430	632	701	691	22
269	185	372	161	132	312	70	595	450	429	22
255	187	349	142	113	320	84	261	258	241	22
222	157	362	133	109	313	142	237	250	234	22
198	137	371	166	131	325	207	435	431	407	22
372	241	395	256	202	325	132	346	312	293	22
249	172	370	173	134	330	135	455	381	373	22
304	201	387	223	163	349	179	240	249	237	22
296	203	374	185	149	318	100	537	436	415	22
304	197	395	169	123	350	329	233	245	234	22
345	238	370	209	162	332	82	420	316	303	22
224	161	355	286	240	305	333	704	738	732	22
296	192	393	171	132	331	364	235	238	237	22
291	200	373	189	146	333	172	247	263	242	22
243	175	356	135	106	325	431	235	243	237	22
258	178	371	150	118	327	85	287	259	250	22
264	192	352	138	108	326	135	237	241	234	22
250	180	355	212	167	325	1023	233	257	244	22
322	227	363	235	193	313	195	459	429	423	22
481	320	385	324	239	348	79	321	272	260	22
297	204	373	187	138	347	593	238	258	246	22
261	183	365	132	105	323	232	454	453	441	22
282	202	357	172	137	322	194	375	371	344	22
237	171	355	136	108	322	67	251	243	237	22
224	168	342	124	101	312	136	517	445	433	22
275	197	357	149	115	330	0	229	241	235	22
240	171	358	197	160	315	184	252	262	246	23
259	181	366	193	152	325	294	576	603	592	23
298	208	367	232	185	322	145	817	768	757	23
201	149	344	157	134	298	343	308	342	332	23
345	225	394	208	150	354	192	264	260	256	23
555	319	445	348	204	437	224	467	472	449	23
260	180	370	195	147	340	144	290	273	265	23
364	229	408	304	207	375	55	511	363	326	23
200	147	348	126	102	315	158	235	239	233	23
274	182	385	304	157	497	166	248	281	242	23
294	197	381	254	204	319	190	242	264	239	23
337	210	411	237	187	326	51	462	298	293	23
250	183	349	134	111	309	124	246	246	239	23
226	164	353	131	106	317	94	268	265	245	23
303	206	377	189	145	333	184	236	253	235	23
338	223	387	334	262	326	139	436	379	361	23
407	248	420	227	161	361	209	240	238	238	23
312	200	399	262	183	366	1023	237	291	259	23
355	240	378	258	195	339	301	245	278	247	23
207	140	379	151	124	310	169	511	470	456	23
231	161	368	147	116	324	121	245	252	238	23
348	228	391	255	195	336	142	508	454	429	23
375	241	399	227	168	346	0	230	258	234	23
205	145	362	142	114	319	144	388	323	327	23
258	173	381	247	192	329	437	634	703	694	23
310	217	366	226	180	322	339	589	635	623	23
263	187	359	150	115	333	205	235	238	234	23
308	215	367	213	163	335	310	240	265	242	23
243	174	357	228	185	315	306	237	244	238	23
374	241	398	236	174	348	219	239	242	238	23
294	195	386	200	159	322	168	688	647	641	23
266	183	373	191	138	354	152	337	307	296	23
371	239	398	234	176	341	300	237	245	238	23
273	197	355	209	173	309	303	594	620	614	23
193	139	357	95	78	312	873	234	249	240	23
245	182	346	141	113	319	114	310	292	267	23
607	350	444	348	221	403	141	447	395	371	23
302	165	469	293	176	427	190	569	545	532	23
253	175	370	246	190	331	297	443	478	463	23
230	163	360	125	101	319	683	233	245	236	23
432	261	423	232	165	361	151	270	274	254	23
328	213	393	225	163	352	121	283	271	256	23
292	196	381	172	132	333	188	242	269	240	23
353	219	413	228	162	360	172	239	248	236	23
396	216	469	391	279	359	768	239	299	253	24
237	164	370	195	149	335	110	255	260	241	24
183	128	367	197	158	320	291	237	247	238	24
337	230	375	182	137	341	417	238	259	243	24
290	210	354	152	119	328	351	238	248	240	24
241	175	353	177	139	326	79	285	263	248	24
275	194	363	190	143	341	108	545	450	433	24
281	206	349	198	160	316	452	237	254	241	24
486	296	419	378	257	376	219	695	686	678	24
354	226	402	211	153	353	213	237	242	236	24
247	173	366	227	179	325	453	593	669	659	24
235	170	355	199	161	318	380	237	264	239	24
314	198	406	261	195	343	142	319	299	281	24
331	227	373	211	157	344	43	237	246	232	24
249	171	372	166	134	317	248	537	545	533	24
235	167	360	126	103	314	87	337	291	269	24
294	200	375	200	157	327	248	511	529	507	24
202	142	365	154	122	325	307	236	248	237	24
216	154	359	162	133	314	469	376	478	453	24
298	209	364	213	157	346	108	425	347	328	24
272	177	393	225	161	356	309	243	280	246	24
311	201	396	241	186	332	125	341	314	287	24
311	206	386	235	175	345	951	233	262	239	24
389	215	464	303	183	424	371	243	278	248	24
403	265	389	243	181	343	334	236	248	238	24
232	145	409	212	170	319	0	228	244	237	24
264	186	363	149	116	330	213	240	257	238	24
247	178	354	168	132	326	355	493	542	535	24
310	207	382	176	136	332	996	233	248	237	24
248	169	375	176	133	339	210	254	259	250	24
255	183	357	165	128	329	443	240	268	247	24
235	176	343	138	114	311	99	457	361	343	24
262	194	345	131	106	318	76	261	249	240	24
267	177	386	178	136	334	312	236	237	237	24
374	247	387	257	187	351	965	233	256	239	24
229	159	369	159	125	325	404	237	265	241	24
278	178	400	184	145	325	543	640	729	723	24
226	162	358	147	113	333	231	239	252	239	24
314	218	369	247	189	334	174	297	293	276	24
279	200	357	139	112	318	101	250	251	239	24
362	230	404	238	168	361	219	240	251	239	24
356	224	407	238	176	346	176	236	259	235	24
260	174	381	215	157	349	448	239	280	245	24
191	123	397	218	169	330	383	564	624	612	24
242	168	368	161	125	328	374	600	650	645	24
338	219	395	250	175	365	82	488	379	346	24
212	150	362	112	90	318	80	236	234	233	24
302	228	339	147	120	315	462	236	258	240	24
278	192	371	167	132	325	99	495	394	373	24
270	194	357	169	134	322	172	458	412	406	24
275	192	368	176	136	331	429	237	252	242	24
238	172	354	144	119	309	261	269	276	270	24
255	178	367	166	127	335	0	228	248	232	24
325	205	407	194	148	335	76	528	398	372	24
296	209	364	221	170	334	296	244	266	246	24
316	217	373	217	164	339	402	238	259	242	24
370	237	399	265	139	488	1023	234	272	247	25
304	206	377	254	194	336	0	241	243	230	25
366	235	399	272	185	376	197	655	636	625	25
388	241	413	305	222	352	180	597	571	554	25
357	237	385	235	171	351	235	242	264	242	25
262	192	349	150	118	324	31	235	244	232	25
392	253	396	267	191	357	88	587	460	449	25
359	233	395	215	157	349	576	235	259	240	25
351	225	399	234	175	342	794	236	271	245	25
280	196	365	132	103	328	95	339	303	273	25
233	171	348	189	155	314	469	614	694	683	25
381	238	409	238	176	346	768	233	252	237	25
408	257	407	340	250	348	310	695	724	716	25
260	183	364	219	172	327	292	653	673	668	25
262	184	365	148	116	326	88	438	339	319	25
275	151	467	318	241	339	282	636	654	647	25
284	204	355	183	157	298	353	250	267	257	25
244	171	365	132	105	321	0	230	237	236	25
332	220	386	195	145	346	563	234	243	236	25
406	268	387	370	263	360	237	722	723	714	25
280	197	365	163	126	330	164	287	276	268	25
226	157	368	190	150	325	960	232	253	236	25
361	243	379	253	192	337	0	231	267	238	25
299	198	386	157	118	339	268	238	245	238	25
285	179	409	274	201	348	233	242	262	241	25
319	220	371	204	154	340	864	234	276	240	25
231	169	351	133	107	317	212	237	245	236	25
270	182	380	176	136	331	117	320	275	273	25
304	206	379	243	186	336	338	242	260	246	25
317	205	397	190	137	354	246	255	271	254	25
172	109	403	183	135	345	286	535	558	549	25
346	224	395	258	184	359	597	239	268	249	25
330	217	389	195	146	343	240	236	242	236	25
254	185	352	148	119	317	388	236	240	238	25
333	225	378	193	148	334	1023	231	249	237	25
266	185	368	171	134	325	349	235	243	236	25
306	204	383	185	141	337	469	234	256	236	25
365	232	402	259	183	364	148	300	290	272	25
233	167	358	135	106	328	256	233	238	233	25
234	170	353	190	151	321	385	611	662	658	25
259	189	350	197	158	320	197	561	538	528	25
279	198	360	154	120	328	192	239	239	237	25
251	178	361	141	113	321	223	447	435	429	25
286	196	373	178	140	325	179	545	509	499	25
205	146	360	152	123	316	286	451	473	466	25
340	219	397	193	141	352	225	238	241	237	25
331	221	383	286	212	346	560	237	277	244	26
307	208	378	192	147	336	0	230	261	232	26
377	244	396	218	166	337	311	237	263	238	26
356	220	413	251	182	354	1023	234	273	246	26
267	186	367	228	160	365	159	500	460	437	26
264	193	351	158	131	309	616	235	243	241	26
362	231	402	244	173	361	115	253	264	241	26
215	156	352	123	95	332	219	249	253	246	26
333	223	382	225	167	345	310	239	261	241	26
327	210	399	193	142	348	130	501	431	413	26
288	206	359	202	157	330	195	277	276	266	26
217	156	355	119	92	331	237	269	283	266	26
319	222	368	202	151	343	184	248	255	243	26
338	228	379	228	179	325	266	247	252	248	26
338	229	378	154	123	319	768	232	242	235	26
285	193	378	172	133	333	192	234	251	233	26
285	191	382	172	131	337	0	236	240	230	26
395	238	425	364	241	386	220	707	700	690	26
589	345	437	369	269	351	139	507	463	426	26
255	175	373	186	145	330	333	553	596	585	26
386	243	406	266	188	362	589	236	264	242	26
267	184	371	149	116	330	171	490	455	436	26
276	194	364	182	143	326	324	545	585	574	26
304	203	384	203	151	344	110	393	332	309	26
344	225	391	217	162	342	184	242	249	239	26
397	228	447	215	145	380	272	244	265	245	26
265	183	371	203	158	329	190	637	609	602	26
173	120	369	180	153	301	211	355	355	336	26
264	186	365	179	142	323	247	471	490	466	26
342	223	393	218	163	341	131	262	275	247	26
271	196	355	159	126	323	213	243	260	241	26
333	217	392	200	148	346	0	231	252	237	26
327	220	380	196	151	334	137	713	649	643	26
201	137	374	124	100	317	0	229	240	232	26
314	189	426	245	176	356	288	237	252	238	26
269	185	372	201	150	343	80	417	310	300	26
321	222	370	200	152	337	295	237	250	238	26
347	233	380	207	150	354	167	403	371	353	26
314	207	387	187	138	347	77	234	250	232	26
347	236	375	226	170	341	1023	232	254	236	27
274	189	371	174	131	341	168	332	312	299	27
352	216	416	242	173	359	98	238	247	234	27
280	203	353	136	107	324	536	235	245	238	27
250	180	357	142	112	326	62	236	249	232	27
232	166	357	116	94	319	95	444	329	329	27
409	237	442	262	172	390	640	234	264	237	27
376	229	420	271	195	356	227	298	318	291	27
273	187	374	175	139	323	110	352	296	286	27
210	154	348	149	123	310	244	235	244	234	27
271	200	346	282	209	345	290	234	245	234	27
270	197	351	129	102	323	152	243	249	238	27
368	231	407	244	181	346	157	397	356	342	27
223	160	357	107	89	307	800	232	244	235	27
355	217	419	212	158	342	484	234	243	237	27
340	211	413	252	178	363	282	241	250	242	27
362	205	452	281	151	475	175	246	272	241	27
283	191	379	181	134	346	832	232	248	233	27
211	133	405	237	177	343	328	574	610	604	27
327	219	381	225	172	335	590	235	252	240	27
224	158	363	107	88	312	832	233	239	237	27
398	259	394	227	167	347	1023	232	251	236	27
285	201	362	154	119	331	482	237	251	241	27
304	192	406	226	168	344	826	235	253	242	27
334	215	397	249	187	342	226	234	248	234	27
310	216	367	181	131	353	267	242	255	243	27
336	224	383	215	159	346	184	267	265	257	27
274	180	389	179	134	342	198	270	287	262	27
243	175	355	154	124	319	326	561	602	590	27
187	140	343	96	81	304	512	232	234	232	27
365	241	388	225	166	347	54	398	279	272	27
641	398	413	386	266	372	142	301	292	271	27
309	212	373	242	181	342	162	289	270	268	27
329	215	391	178	137	333	188	264	253	256	27
305	212	367	183	144	326	1023	232	280	250	27
298	206	370	194	152	328	168	306	296	281	27
262	173	388	152	122	320	237	524	519	514	27
356	228	400	218	162	344	241	258	288	256	27
394	231	436	234	162	370	358	241	275	245	27
323	224	369	204	155	336	550	241	288	251	27
229	163	360	150	122	315	285	535	562	549	27
247	176	358	197	150	337	250	357	381	354	27
233	173	344	115	93	315	0	234	241	230	27
330	224	377	239	176	348	169	251	250	244	27
360	224	412	355	244	373	484	247	319	260	27
318	218	373	185	142	334	129	248	247	240	27
211	149	362	130	104	320	210	547	529	522	27
198	140	363	125	100	318	152	403	358	344	27
366	255	367	221	162	350	154	296	282	271	27
385	258	383	256	180	365	79	241	252	234	27
358	230	398	258	186	355	112	298	295	261	27
352	237	380	206	157	336	219	316	322	305	27
255	189	345	152	116	334	496	234	244	236	27
176	119	380	125	104	309	576	232	239	234	27
238	166	366	131	104	321	142	237	239	234	28
267	192	356	151	119	324	103	534	427	415	28
231	166	357	157	126	319	363	587	633	628	28
334	220	389	208	157	340	1023	233	252	245	28
209	144	372	189	155	311	1023	233	243	240	28
256	176	372	217	171	325	91	250	263	238	28
332	207	412	261	197	340	198	240	250	238	28
383	231	423	239	168	365	280	240	268	240	28
304	200	390	214	158	347	605	233	237	235	28
371	237	401	259	183	362	95	296	283	256	28
382	233	420	274	192	364	293	239	251	240	28
248	168	379	175	132	338	256	613	623	613	28
310	199	399	200	144	355	279	242	255	243	28
379	233	416	301	220	350	620	239	277	251	28
329	215	391	187	138	347	168	240	232	237	28
365	241	387	259	185	358	231	241	252	240	28
229	179	327	194	162	306	141	358	319	305	28
350	226	397	266	202	338	223	241	253	240	28
316	212	381	174	131	341	78	367	293	276	28
248	191	333	167	134	320	96	230	241	231	28
234	162	370	133	103	331	0	231	239	233	28
241	178	347	218	176	318	445	657	728	718	28
244	171	364	143	111	330	55	238	247	233	28
230	158	372	169	138	315	421	639	702	695	28
330	216	392	230	172	343	79	473	361	332	28
236	169	358	132	104	326	363	241	257	245	28
231	161	368	174	137	327	268	538	553	544	28
252	176	366	137	109	324	100	393	311	302	28
304	198	394	226	171	338	417	247	271	257	28
219	156	360	188	155	311	258	330	354	331	28
282	183	393	167	128	333	229	242	255	241	28
214	149	367	146	116	322	111	354	305	288	28
218	163	342	145	113	327	94	293	257	254	28
319	218	374	174	134	332	151	245	253	239	28
394	242	418	256	183	358	494	238	266	244	28
198	137	371	171	140	313	230	491	493	477	28
348	232	384	206	147	359	0	235	248	229	28
333	227	375	224	168	341	249	326	351	323	28
243	172	362	142	112	323	82	273	249	245	28
351	226	397	278	206	346	272	274	306	277	28
248	173	366	194	153	325	97	442	347	330	28
245	165	380	154	116	339	256	233	241	233	28
305	223	350	241	189	326	174	245	262	240	28
394	250	404	269	201	342	408	240	252	245	28
290	201	369	167	131	327	269	592	612	598	28
302	206	375	195	143	348	317	235	262	235	28
362	233	397	251	182	354	412	237	254	240	28
388	255	389	260	188	354	92	652	550	529	28
282	198	364	180	142	324	119	537	446	436	28
238	171	356	148	111	341	195	243	252	240	28
233	170	352	172	135	326	1023	232	249	239	28
244	171	365	149	116	328	192	240	252	238	28
324	215	386	282	201	359	141	347	323	298	28
213	151	360	187	149	321	221	455	453	435	28
371	239	397	270	199	348	618	236	253	242	28
231	160	371	143	111	330	159	540	496	478	28
286	200	366	193	151	327	336	234	245	235	28
337	225	382	171	131	336	329	241	262	244	28
293	207	363	137	111	318	377	237	250	240	28
271	194	357	197	162	312	294	513	540	531	28
283	181	400	223	169	338	61	442	317	295	29
338	212	408	254	178	366	117	317	286	271	29
281	192	375	173	128	348	181	242	266	239	29
347	222	400	241	168	366	531	240	267	249	29
264	187	361	197	163	309	73	468	350	323	29
301	202	382	234	166	360	1023	233	275	243	29
311	210	379	197	152	332	742	234	257	240	29
299	202	379	254	187	348	95	280	254	249	29
313	217	369	194	152	326	259	244	257	245	29
246	178	353	156	124	322	86	328	285	265	29
241	165	373	154	123	321	63	304	259	250	29
268	195	352	240	195	315	286	237	241	237	29
288	188	394	211	164	330	72	472	349	324	29
329	212	397	303	220	353	526	243	280	255	29
332	219	387	201	152	339	1023	233	251	240	29
257	178	369	183	149	314	331	537	586	569	29
307	205	384	257	198	331	301	575	605	595	29
394	252	401	318	239	340	559	242	278	254	29
205	135	389	225	174	332	501	555	640	636	29
263	178	378	169	134	324	140	420	367	349	29
364	230	406	290	210	352	115	513	425	408	29
289	197	375	175	136	329	656	236	252	244	29
292	196	380	184	142	332	412	235	249	237	29
278	204	348	166	133	321	103	294	271	257	29
231	163	363	207	161	328	482	525	610	603	29
257	173	380	169	118	367	198	238	242	237	29
302	207	372	173	131	338	134	271	262	252	29
291	211	353	201	148	349	129	453	395	367	29
230	157	374	149	122	312	159	358	325	314	29
284	187	390	164	124	340	194	236	246	235	29
405	255	407	230	162	363	462	236	260	240	29
315	213	378	199	146	348	104	481	379	366	29
239	179	341	139	110	323	107	451	369	345	29
268	196	351	164	130	324	376	234	241	235	29
250	172	371	201	152	339	293	235	248	235	29
241	174	355	128	102	322	103	289	260	255	29
284	196	372	198	155	327	853	234	267	239	29
204	138	378	195	155	321	331	483	527	517	29
308	213	371	192	145	339	94	256	256	240	29
345	229	386	179	133	344	162	237	245	235	29
322	215	384	230	173	340	148	368	331	315	29
271	186	372	212	172	315	351	585	632	622	29
316	209	386	275	195	361	470	244	289	254	29
258	171	385	132	107	316	181	244	241	240	29
275	193	364	144	112	328	256	234	239	234	29
220	166	340	141	116	311	234	640	640	630	29
362	232	400	222	158	360	302	239	264	240	29
379	246	394	286	207	354	411	240	277	244	29
234	167	359	175	138	324	296	572	598	590	30
291	200	371	155	120	330	172	262	262	252	30
270	184	375	212	155	351	194	242	260	240	30
309	202	392	191	139	352	94	363	294	284	30
243	171	363	118	96	316	222	236	247	235	30
239	175	351	149	120	318	88	377	300	286	30
215	142	388	259	206	322	217	236	257	236	30
234	154	388	176	138	326	196	498	474	463	30
345	215	412	296	210	361	1023	235	288	250	30
212	143	378	135	104	335	308	239	245	240	30
251	171	376	158	122	330	167	420	395	368	30
366	217	431	218	146	383	368	240	258	244	30
235	165	363	135	97	355	128	233	253	232	30
297	204	372	175	130	345	111	238	239	234	30
201	139	371	111	88	323	31	239	238	232	30
375	252	381	313	230	348	287	240	256	241	30
266	190	358	203	159	327	1023	234	263	247	30
389	252	395	242	179	348	345	238	258	240	30
336	227	380	174	136	327	241	237	253	236	30
384	228	431	259	182	365	167	307	309	281	30
304	202	385	199	146	349	512	233	249	235	30
359	223	413	214	153	359	430	236	242	239	30
241	166	372	172	130	339	367	485	552	532	30
298	202	377	224	179	321	152	274	285	257	30
470	257	468	290	186	399	74	516	389	359	30
320	231	356	168	134	320	77	493	369	344	30
308	202	389	226	165	351	0	230	254	237	30
239	181	339	153	123	319	597	235	256	240	30
248	168	378	167	128	332	474	235	247	239	30
253	175	370	193	153	322	261	500	522	502	30
284	196	371	166	127	336	1023	233	253	238	30
314	214	376	189	148	327	167	241	258	238	30
318	216	376	284	214	339	185	247	252	243	30
344	222	397	201	148	348	219	239	252	238	30
392	243	414	213	156	349	1023	232	277	265	30
386	265	373	228	166	351	120	444	378	352	30
247	171	370	156	125	318	214	555	542	532	30
378	246	393	194	147	337	171	235	233	234	30
270	165	419	280	198	362	162	297	309	274	30
417	259	413	216	153	362	448	324	391	381	30
210	154	351	233	184	324	476	523	613	599	30
411	254	414	277	185	384	1023	232	258	240	30
281	191	377	160	123	334	0	231	243	239	30
278	194	367	184	140	337	250	244	254	244	30
347	227	391	183	132	354	222	269	279	264	30
304	198	394	168	125	344	220	253	253	250	30
284	194	376	158	118	344	102	510	394	390	30
306	206	380	188	146	331	1023	233	249	238	30
339	227	383	199	151	337	758	235	248	243	30
321	222	370	196	151	332	245	238	257	238	30
316	215	375	171	129	339	193	251	249	246	30
297	205	371	188	144	334	313	242	249	244	31
337	207	416	240	170	361	113	364	304	294	31
547	314	446	418	262	408	95	453	360	336	31
308	215	367	253	188	345	1023	233	277	243	31
295	206	367	181	142	326	133	246	258	239	31
320	220	373	196	148	338	161	523	468	462	31
353	230	394	219	169	331	200	625	603	596	31
296	202	376	194	148	337	611	236	257	243	31
277	178	398	191	140	349	1023	232	247	241	31
271	195	356	176	145	311	210	525	515	499	31
382	213	458	323	175	471	97	266	265	245	31
247	169	374	126	103	315	165	236	242	234	31
266	201	340	298	232	329	165	287	296	268	31
396	241	421	187	131	366	944	234	259	240	31
251	182	353	153	126	310	186	262	268	254	31
325	224	372	207	160	332	1023	232	258	237	31
248	176	361	155	117	342	118	294	277	261	31
333	217	393	204	145	360	819	234	239	241	31
277	197	359	146	118	317	223	251	259	248	31
295	204	371	218	172	325	292	593	617	608	31
240	184	334	317	278	291	262	238	253	238	31
249	186	342	171	144	304	380	502	569	552	31
223	173	329	169	141	308	365	535	586	579	31
274	190	369	173	132	337	335	447	491	483	31
207	148	356	153	121	324	271	546	555	553	31
266	194	352	156	123	325	364	237	246	240	31
292	205	365	192	149	331	74	240	252	234	31
255	181	361	179	145	315	293	516	546	534	31
252	178	363	127	101	321	174	501	469	450	31
248	180	351	119	97	312	251	239	245	239	31
191	135	362	160	126	323	139	439	367	364	31
377	226	428	250	182	352	187	423	392	384	31
305	195	400	264	202	334	262	244	252	244	31
361	234	395	248	180	353	175	291	292	272	31
285	198	369	221	173	326	261	239	253	239	31
330	218	387	177	134	338	133	486	413	400	31
271	184	376	167	132	325	96	391	312	298	31
308	201	391	183	137	343	208	239	244	237	31
294	194	387	178	136	334	82	404	296	295	31
246	180	350	194	161	308	387	537	596	588	31
244	167	374	146	118	317	256	235	247	235	31
323	221	374	325	245	340	71	329	286	259	31
267	190	360	214	174	314	150	363	330	313	31
313	208	386	216	161	344	440	237	245	242	31
309	209	377	173	133	335	76	413	315	295	31
270	201	344	143	114	322	108	473	388	364	31
262	193	348	216	178	310	220	308	318	298	31
251	193	332	178	145	313	365	525	583	569	31
257	181	363	206	160	329	237	539	540	529	32
287	195	376	165	130	325	190	612	589	576	32
387	242	410	258	191	346	629	235	262	240	32
330	218	386	243	181	344	167	304	306	280	32
340	228	382	195	151	330	782	234	260	240	32
343	192	458	343	209	419	327	620	655	648	32
310	213	373	161	126	326	433	240	245	246	32
296	195	389	212	155	351	298	238	255	239	32
355	237	384	284	200	364	411	236	260	240	32
298	195	392	173	129	343	939	232	262	235	32
196	130	387	186	143	331	434	554	622	618	32
384	234	421	249	178	358	141	237	260	235	32
255	187	349	176	145	312	88	470	357	340	32
213	154	355	115	89	332	427	233	241	234	32
349	222	403	337	243	355	188	262	271	253	32
252	177	364	142	110	332	71	293	273	249	32
318	226	361	177	137	331	180	237	244	235	32
227	158	368	159	132	309	415	548	615	607	32
226	156	371	179	138	332	158	521	470	457	32
183	120	392	213	171	319	319	571	602	598	32
270	187	370	150	119	322	241	242	257	241	32
375	235	408	252	174	371	0	231	252	237	32
307	209	377	189	143	336	551	235	252	240	32
556	323	441	451	296	390	276	260	291	263	32
444	264	430	259	174	381	150	311	317	279	32
262	186	362	165	131	322	244	538	535	532	32
596	340	449	310	215	369	253	246	270	246	32
294	203	370	168	131	329	90	237	240	233	32
329	216	390	228	169	347	99	442	339	331	32
338	222	390	232	164	361	193	617	598	583	32
279	205	348	133	106	321	217	240	254	239	32
239	187	328	204	168	311	335	571	615	603	32
315	214	377	198	155	328	456	236	263	240	32
290	197	377	256	188	349	116	240	252	235	32
247	175	362	155	121	327	200	236	245	235	32
250	177	360	151	119	326	740	233	250	235	32
343	221	398	179	136	336	399	239	269	244	32
403	254	406	219	164	343	708	234	253	239	32
371	232	410	242	179	345	138	249	265	241	32
276	203	348	177	143	316	98	261	260	243	32
316	207	391	209	153	348	214	589	580	567	32
294	204	369	186	148	322	133	243	238	237	32
282	204	354	231	176	336	176	550	507	502	32
262	186	361	174	131	340	119	310	283	269	32
177	140	324	211	183	295	138	426	368	352	32
345	233	379	196	149	336	1023	232	247	236	32
291	199	374	207	163	326	382	541	600	590	32
291	203	367	148	117	324	688	234	249	238	32
233	162	368	144	115	322	12	238	242	232	32
351	222	404	249	182	349	240	244	254	243	32
277	191	370	227	163	357	768	235	256	242	32
289	188	394	175	129	348	233	238	244	238	33
289	192	385	159	125	324	143	249	243	241	33
252	175	369	175	131	341	500	235	247	238	33
276	179	394	187	143	336	107	298	276	260	33
246	176	358	135	107	324	293	238	244	239	33
265	178	380	167	128	336	149	433	376	366	33
308	213	370	148	117	324	90	256	246	240	33
263	179	375	191	150	327	328	241	261	244	33
220	146	384	219	174	321	68	721	579	569	33
263	183	368	165	130	325	162	236	244	234	33
325	214	389	284	206	353	1023	232	261	239	33
335	230	373	215	169	326	398	238	261	242	33
256	187	350	177	141	323	347	240	275	244	33
279	200	358	179	141	324	355	238	237	241	33
244	177	354	206	157	336	268	238	255	238	33
248	174	365	210	172	313	134	271	278	252	33
282	193	373	196	155	324	80	384	305	285	33
308	208	379	225	170	338	256	239	266	239	33
265	185	367	139	112	315	226	243	257	242	33
250	180	355	166	128	331	79	303	268	254	33
392	235	427	435	307	363	1023	238	314	265	33
290	204	364	177	137	331	178	337	313	307	33
308	215	367	228	181	322	202	623	606	595	33
364	215	433	181	131	354	154	299	270	273	33
245	185	338	162	130	319	188	386	370	351	33
284	202	360	163	128	327	240	239	251	238	33
375	243	395	226	164	352	165	240	252	237	33
256	176	373	142	107	339	159	239	241	236	33
258	182	363	160	125	327	66	236	244	232	33
341	214	408	228	161	363	367	241	271	245	33
289	194	382	200	150	342	150	236	253	234	33
257	187	351	138	109	324	126	453	378	364	33
349	234	381	211	160	337	724	237	279	247	33
279	188	380	199	140	363	214	252	261	249	33
271	188	369	161	123	335	139	266	270	250	33
261	193	347	188	151	318	350	532	575	571	33
294	209	361	206	163	323	1023	235	263	245	33
286	205	358	192	146	338	121	563	484	465	33
273	194	361	189	146	331	285	573	599	586	34
318	224	364	192	154	320	365	236	244	239	34
311	202	394	207	157	337	256	237	262	237	34
322	217	381	239	182	335	203	610	593	583	34
308	200	395	213	166	328	336	616	657	648	34
251	175	367	142	111	329	0	231	253	237	34
345	224	395	225	165	350	144	319	302	282	34
322	205	401	183	138	340	137	613	548	537	34
338	234	369	205	155	340	256	238	250	238	34
337	223	386	188	144	333	688	234	243	238	34
262	185	362	163	133	313	159	539	481	477	34
383	244	402	338	247	350	449	240	262	247	34
393	229	439	206	138	382	204	247	271	243	34
366	244	384	254	183	355	421	236	260	238	34
221	151	376	171	135	323	258	538	551	539	34
234	158	379	166	130	327	243	489	492	482	34
251	173	372	157	121	334	0	237	241	231	34
280	193	371	143	114	320	335	236	239	237	34
296	195	388	165	123	344	224	245	252	243	34
351	210	429	258	183	361	285	240	267	240	34
311	190	419	241	180	342	1023	240	480	477	34
278	184	387	242	180	343	154	861	816	809	34
244	181	345	219	166	337	468	566	649	637	34
325	222	375	306	228	343	271	594	605	601	34
309	216	367	227	172	337	212	565	555	541	34
218	152	368	158	129	314	355	569	618	608	34
231	169	350	149	119	319	315	233	240	234	34
280	200	358	175	132	339	555	233	261	235	34
280	184	391	187	150	319	677	233	247	237	34
240	161	382	168	131	327	448	552	630	619	34
289	200	371	185	141	337	93	388	321	295	34
272	182	382	186	155	308	57	235	254	232	34
357	226	404	195	143	349	132	236	245	234	34
354	235	386	273	204	343	121	245	244	238	34
373	220	435	218	151	369	137	378	336	317	34
331	215	394	197	141	357	218	235	242	235	34
294	203	371	201	156	328	232	467	467	454	34
219	151	371	192	141	347	127	301	287	266	34
263	184	366	139	104	341	878	233	232	239	34
331	215	394	270	200	347	348	239	271	242	34
396	243	417	226	167	346	1023	233	251	240	34
257	168	390	321	179	459	306	242	287	244	34
227	154	378	179	135	340	248	554	557	550	34
251	177	363	173	135	330	92	377	303	289	34
352	232	388	206	151	349	401	279	331	305	34
362	205	451	352	242	372	410	654	716	706	34
230	170	346	141	113	318	551	233	246	236	34
364	231	404	312	212	376	384	236	255	238	34
241	176	350	184	155	305	291	549	575	565	34
352	225	402	245	180	349	286	237	253	237	34
275	198	356	161	130	318	135	243	239	238	34
354	220	412	222	162	350	1023	233	256	241	35
212	151	360	124	103	308	0	231	253	236	35
384	253	389	250	176	364	344	236	257	238	35
232	170	349	210	169	319	232	651	650	640	35
307	204	385	208	153	347	132	349	315	295	35
413	256	412	279	195	366	103	424	346	323	35
303	205	377	207	156	339	640	235	265	241	35
334	219	391	235	171	351	182	239	250	237	35
269	187	367	197	153	331	105	385	310	301	35
319	223	366	174	134	333	110	266	253	246	35
374	248	387	229	173	339	325	239	250	242	35
328	211	397	212	158	342	352	237	251	240	35
221	165	344	170	139	314	304	384	424	406	35
402	256	403	237	168	360	841	235	271	242	35
226	161	360	138	108	326	388	240	247	245	35
248	187	338	135	108	319	59	353	267	261	35
210	151	358	165	122	345	90	614	495	484	35
337	231	374	221	161	350	907	237	272	251	35
229	166	353	126	102	316	610	233	249	236	35
274	196	358	201	157	327	114	419	349	329	35
271	194	358	134	107	321	76	243	239	235	35
353	231	390	234	174	346	114	410	349	322	35
315	214	377	252	184	350	0	230	241	233	35
233	159	375	233	194	307	385	615	672	662	35
337	231	373	219	158	356	237	248	270	247	35
251	172	372	135	105	329	60	236	246	232	35
212	156	347	176	142	316	206	488	469	459	35
282	203	355	171	139	315	95	332	283	270	35
328	228	369	275	196	360	360	240	247	244	35
252	178	362	150	118	325	347	241	253	245	35
274	189	372	183	143	329	383	581	639	629	35
269	193	358	246	202	312	307	572	604	594	35
269	193	357	161	132	313	341	567	609	601	35
309	209	378	241	180	342	546	241	267	251	35
302	194	398	205	149	354	196	239	250	237	35
375	237	406	275	203	347	242	268	281	266	35
282	195	371	164	128	328	1023	231	243	228	35
296	215	353	170	133	327	212	237	246	236	35
291	208	359	165	131	322	94	469	348	345	35
258	167	396	166	126	338	326	238	255	240	35
295	207	365	202	155	332	181	239	250	237	35
261	179	374	178	142	322	294	573	597	590	35
171	99	441	219	154	365	181	294	312	276	35
270	196	353	141	109	332	187	248	260	243	35
263	193	350	221	175	323	271	674	689	680	35
240	156	395	226	166	350	444	490	573	561	35
309	218	363	210	169	318	521	235	268	240	35
361	242	381	194	145	342	275	240	265	240	35
229	172	340	122	103	304	80	314	253	258	35
265	165	410	206	162	326	1023	233	248	240	35
384	249	396	243	180	347	434	241	264	248	35
237	176	345	138	110	323	142	369	333	313	35
264	186	363	161	127	324	104	394	299	305	35
313	218	367	246	177	356	149	396	358	336	36
293	204	368	200	154	333	134	499	429	414	36
250	183	348	256	206	319	243	282	304	279	36
209	148	361	177	144	316	179	495	463	448	36
245	164	383	152	115	340	198	244	256	241	36
280	206	348	151	115	336	366	235	249	236	36
246	171	368	183	141	332	243	583	578	577	36
300	204	377	161	123	337	193	240	257	238	36
330	232	364	189	144	336	788	233	245	237	36
280	193	372	147	116	325	404	239	259	244	36
226	160	362	117	93	321	1023	231	246	232	36
221	165	342	131	105	319	182	238	242	236	36
214	149	368	116	94	317	167	238	237	236	36
273	188	371	208	163	327	232	396	399	384	36
470	283	425	409	275	381	622	242	289	258	36
252	175	368	148	115	330	247	235	240	235	36
266	188	363	150	117	330	95	415	304	311	36
364	199	468	356	213	429	170	551	514	498	36
254	175	373	216	166	332	357	591	638	631	36
318	212	385	253	179	362	481	247	281	260	36
226	169	342	143	113	324	1023	233	246	239	36
240	169	364	135	108	319	294	253	266	256	36
259	183	362	154	121	326	768	232	255	234	36
250	178	360	197	150	335	354	628	672	665	36
328	212	396	269	195	353	714	236	258	246	36
201	149	346	138	109	323	512	232	242	233	36
240	168	365	168	138	312	512	236	256	241	36
269	190	364	197	151	333	149	312	300	280	36
366	238	394	293	210	357	366	241	283	246	36
323	215	384	224	168	341	167	235	253	234	36
281	195	369	165	130	325	119	500	420	399	36
395	244	415	239	173	353	183	240	238	237	36
240	164	375	174	130	342	68	355	283	266	36
249	184	348	169	138	315	563	234	254	238	36
252	169	382	161	126	328	137	280	256	258	36
286	187	391	164	128	328	664	235	246	242	36
237	161	376	127	100	323	179	236	225	235	36
276	193	365	185	141	336	279	235	257	235	36
290	203	365	182	144	323	225	504	497	487	36
248	175	363	209	169	317	572	601	701	692	36
232	158	376	302	235	329	152	521	461	452	36
351	231	389	213	156	348	167	387	361	340	36
253	170	380	178	132	344	330	564	601	595	36
359	231	398	226	164	353	118	350	307	289	36
197	157	322	159	133	307	351	235	241	237	36
310	209	380	214	160	342	113	364	313	295	36
280	194	370	142	113	322	475	232	246	233	36
353	230	392	211	159	340	1023	232	263	238	36
371	239	398	294	220	341	608	234	272	237	36
243	176	353	203	168	309	353	556	600	595	36
335	223	386	203	152	342	124	374	323	306	36
262	199	336	164	134	314	303	236	242	237	36
231	163	362	172	135	325	299	494	535	514	36
294	203	371	194	150	332	64	264	251	240	36
400	242	422	312	225	354	112	433	365	337	36
316	196	412	214	161	340	129	330	297	283	36
245	171	366	147	115	327	158	235	237	234	36
384	240	410	212	149	363	310	237	264	238	36
222	168	338	143	118	311	86	353	288	275	37
555	319	445	426	259	422	401	257	298	271	37
291	195	382	164	125	337	636	236	255	243	37
405	257	404	359	261	352	998	239	304	262	37
223	160	358	153	129	303	277	552	573	562	37
243	170	366	217	170	327	92	242	254	235	37
237	164	371	147	116	325	122	235	248	233	37
364	231	404	221	159	356	171	239	251	237	37
242	176	351	172	132	333	409	603	666	658	37
256	178	367	153	118	331	367	236	247	238	37
271	191	363	164	127	331	176	241	249	238	37
313	209	384	231	172	345	313	238	260	240	37
295	196	386	223	160	358	691	233	246	235	37
317	209	388	196	144	349	226	238	253	237	37
267	188	363	202	154	336	219	237	259	236	37
297	199	383	186	142	336	320	233	251	234	37
308	225	351	167	129	330	127	275	272	253	37
260	194	342	152	123	316	95	318	269	264	37
256	174	376	147	112	336	112	236	243	233	37
290	203	365	252	199	324	552	240	275	250	37
302	204	379	164	123	342	431	235	240	237	37
251	178	360	247	199	318	86	867	760	753	37
295	198	383	190	147	330	768	235	260	243	37
351	229	393	241	174	354	518	238	262	244	37
244	167	375	144	111	333	111	240	242	235	37
356	239	381	236	177	340	156	235	246	233	37
170	137	318	137	119	294	299	236	243	237	37
352	222	406	259	194	342	1023	233	264	244	37
236	159	380	143	110	331	307	233	248	233	37
355	242	376	269	207	333	285	275	303	280	37
263	180	373	158	124	328	242	237	254	237	37
226	166	348	114	96	304	252	250	251	250	37
211	156	346	125	100	322	0	231	242	233	37
234	175	343	199	166	307	458	568	652	638	37
318	221	368	185	140	337	352	236	244	238	37
271	192	361	138	110	323	1023	232	236	234	37
248	175	364	151	120	322	214	483	476	460	37
334	219	390	224	171	336	140	274	276	255	37
332	225	378	241	179	345	107	441	365	338	37
345	212	416	401	311	330	657	238	273	250	37
252	181	357	142	113	321	1023	232	236	237	37
337	227	380	251	182	353	723	234	267	239	37
247	181	350	146	115	324	1023	232	239	235	37
336	230	375	233	174	342	264	246	267	247	37
318	220	369	220	167	337	271	237	252	237	37
319	209	390	189	142	341	305	238	248	239	37
311	204	391	144	111	332	210	241	256	239	37
432	240	460	403	244	423	102	384	335	299	37
296	191	397	338	227	381	348	246	284	251	37
261	192	348	183	143	328	376	557	611	604	37
408	265	395	385	292	338	518	238	265	244	37
270	197	351	149	119	320	276	233	233	233	37
249	177	360	152	120	326	192	258	264	251	37
367	246	382	255	191	342	188	523	496	483	37
375	245	393	221	161	352	145	310	306	277	37
453	261	444	386	259	381	216	337	354	322	37
264	184	367	148	118	322	77	405	291	292	37
429	263	418	225	161	357	118	237	260	234	37
259	179	371	178	139	328	166	605	564	552	38
452	273	424	373	247	388	153	364	340	315	38
249	174	365	122	96	326	189	241	241	238	38
276	194	364	173	132	335	782	234	250	240	38
259	187	355	184	143	331	184	296	281	278	38
252	181	356	169	136	316	298	595	620	613	38
318	213	382	264	199	340	160	262	262	251	38
396	240	423	262	190	353	205	244	256	241	38
278	190	374	153	120	327	381	238	247	241	38
257	189	349	166	133	319	299	449	481	469	38
273	181	386	198	156	326	211	567	551	543	38
302	203	381	207	156	340	159	730	684	678	38
345	227	389	214	161	340	325	235	242	236	38
295	217	349	156	124	324	113	307	277	266	38
220	160	352	112	90	320	57	256	244	237	38
298	205	372	210	152	355	368	239	249	242	38
276	196	360	144	114	322	60	237	244	232	38
342	215	409	217	157	354	103	248	245	238	38
229	166	352	136	106	328	212	242	253	240	38
306	209	375	216	165	335	275	242	250	243	38
371	239	398	241	173	357	199	247	249	243	38
368	228	413	218	160	350	348	254	266	262	38
307	209	376	214	160	344	208	236	235	235	38
338	213	405	196	146	344	356	234	241	235	38
272	182	381	135	107	323	1023	232	245	235	38
293	209	359	204	159	328	92	283	266	250	38
363	222	418	181	136	339	567	241	284	252	38
245	176	357	128	100	328	1023	232	235	234	38
303	206	377	297	226	336	184	264	271	255	38
504	323	400	299	209	367	163	347	340	308	38
347	230	386	245	181	348	200	260	266	253	38
365	231	404	213	155	353	968	235	246	245	38
208	149	359	134	112	306	162	447	387	388	38
249	186	342	185	148	319	331	234	242	235	38
276	195	362	178	138	330	105	248	253	238	38
320	209	393	241	177	348	128	411	361	333	38
237	163	372	181	147	315	378	649	700	693	38
315	213	378	205	161	327	152	270	257	254	38
246	173	363	144	111	332	307	237	251	238	38
246	170	372	136	104	333	236	233	244	233	38
303	210	370	180	137	337	328	235	261	236	38
280	190	376	198	156	326	142	520	450	442	38
234	172	348	120	100	308	181	235	240	234	38
252	171	378	248	192	330	317	600	638	626	38
283	191	379	230	177	334	277	249	275	250	38
251	178	362	156	125	320	202	489	463	458	38
272	193	359	210	162	332	176	595	561	549	38
259	184	360	133	106	319	90	249	255	238	38
334	215	398	211	152	354	152	403	349	344	38
301	193	399	226	166	350	129	353	313	296	38
216	153	362	184	148	318	562	238	267	247	38
337	220	391	242	185	335	147	419	364	353	38
344	222	396	240	176	350	256	237	259	237	38
283	205	354	166	129	330	469	234	260	236	38
253	172	376	165	127	332	81	414	319	299	39
256	192	341	139	111	320	0	230	240	238	39
660	367	461	448	256	449	328	248	300	252	39
234	163	366	141	115	315	120	467	405	370	39
304	200	390	179	132	346	164	377	338	331	39
334	231	370	206	161	327	666	232	249	233	39
240	159	387	155	115	346	161	333	316	297	39
229	160	366	168	132	326	384	242	251	247	39
251	180	357	159	122	332	129	256	255	244	39
375	225	426	215	151	364	188	292	289	277	39
307	190	413	175	130	346	170	289	276	270	39
314	217	370	185	141	335	144	288	280	263	39
360	225	411	235	161	374	140	255	263	244	39
327	217	385	260	198	337	119	377	319	305	39
276	187	379	189	153	317	80	241	240	234	39
255	175	374	159	126	323	337	511	558	546	39
310	193	411	197	137	368	512	237	253	244	39
242	175	353	140	115	314	103	311	276	264	39
396	219	462	474	209	582	469	268	342	298	39
280	198	362	215	169	325	183	483	446	438	39
329	228	370	240	180	340	100	397	320	305	39
382	248	393	234	169	355	26	236	252	232	39
326	223	375	233	173	346	951	235	264	243	39
292	196	383	213	148	369	358	239	265	242	39
302	201	385	241	183	338	214	274	300	267	39
269	186	370	193	150	329	247	245	269	245	39
327	219	382	196	145	346	154	234	243	233	39
313	209	383	174	131	342	248	269	283	268	39
280	197	364	166	134	317	188	277	280	265	39
321	199	413	186	134	355	110	240	240	235	39
249	184	345	268	210	326	79	290	259	250	39
221	143	395	207	169	314	435	575	650	638	39
341	236	370	203	155	335	209	250	260	247	39
259	181	365	161	126	327	71	289	266	247	39
283	197	367	149	117	326	0	234	244	231	39
275	185	381	173	131	337	168	261	273	251	39
344	224	393	225	165	349	80	236	253	233	39
224	162	353	130	107	311	189	264	272	256	39
292	198	377	206	160	330	318	236	255	238	39
358	243	378	238	183	334	197	245	264	242	39
346	221	401	207	160	333	183	240	243	237	39
367	231	407	239	175	350	265	258	267	259	39
305	205	381	208	162	329	197	351	348	326	39
244	172	363	198	155	327	300	600	631	618	39
317	221	367	195	151	331	729	233	249	237	39
294	190	396	205	151	347	166	493	442	436	39
237	172	353	153	119	331	388	236	257	239	39
301	205	376	159	123	332	99	281	280	251	39
330	215	392	216	158	350	116	277	276	252	39
247	180	351	162	132	313	183	239	236	237	40
296	203	374	163	126	329	67	354	288	266	40
249	182	351	146	117	318	320	236	239	237	40
312	214	373	197	152	333	246	240	257	239	40
264	193	350	177	148	307	196	671	650	641	40
290	199	373	281	222	324	107	452	360	347	40
219	156	359	200	161	319	745	488	627	621	40
245	161	390	170	136	319	244	541	545	535	40
275	195	362	159	126	322	93	289	258	253	40
255	166	393	138	108	327	1023	231	239	242	40
325	213	391	213	155	351	169	308	296	283	40
313	207	387	183	143	329	264	644	656	648	40
260	201	332	284	236	307	256	242	268	242	40
251	189	341	124	102	312	0	231	238	234	40
430	259	425	328	243	346	246	282	316	280	40
226	167	346	142	120	304	83	256	243	239	40
368	245	384	265	191	355	282	239	257	240	40
257	179	367	159	126	324	194	261	276	254	40
363	225	413	273	187	373	195	242	254	239	40
254	184	354	151	117	332	434	235	249	237	40
324	218	381	183	139	337	882	234	239	241	40
269	198	347	153	123	318	170	535	496	482	40
268	182	377	166	136	313	86	303	278	256	40
220	162	348	210	173	311	227	394	390	380	40
322	214	385	240	176	349	212	247	256	244	40
304	202	385	189	146	332	191	240	246	238	40
331	220	385	240	180	341	81	244	244	235	40
239	159	385	170	130	335	104	493	380	376	40
358	217	423	178	134	341	170	255	257	247	40
326	216	385	198	143	354	208	242	258	240	40
238	172	355	134	106	323	123	264	252	247	40
443	309	367	332	247	344	219	644	637	626	40
284	206	353	171	135	324	142	241	254	237	40
279	192	373	215	172	321	256	495	502	495	40
247	181	349	154	120	328	363	238	257	241	41
428	255	430	311	218	366	878	232	234	235	41
378	227	426	224	161	357	805	235	267	242	41
167	120	358	124	106	299	374	237	254	240	41
245	176	357	191	151	324	377	678	726	721	41
288	192	384	166	124	344	283	236	241	236	41
282	193	374	190	147	331	70	265	258	240	41
323	223	370	211	161	335	328	240	260	242	41
379	257	377	279	209	341	87	276	264	247	41
214	159	344	135	111	310	132	248	249	240	41
344	217	406	275	149	472	369	249	311	256	41
[truncated: 49,233 more rows]
