# Supplementary material for: The coordinated action of UFMylation and the RQC pathways clears arrested polypeptides at the ER
Source: EMBO J. 2026 Mar 25;45(9):3252–75. doi: 10.1038/s44318-026-00753-9 (PMC13144351; doi:10.1038/s44318-026-00753-9)
Supplement: Supplementary file 5 — Source data Fig. 2 [file 44318_2026_753_MOESM5_ESM.zip › Figure 2/2B+C/siCtrl_ERK0.csv]

FSC-A	FSC-H	FSC-W	SSC-A	SSC-H	SSC-W	PE-Texas Red-A / FITC-A	FITC-A	PE-A	PE-Texas Red-A	Time
214	151	362	188	148	325	779	327	598	586	0
239	157	390	216	175	317	737	364	624	623	0
268	189	363	237	169	359	553	348	585	572	0
228	170	344	172	142	310	355	392	573	565	0
300	213	360	250	194	331	348	240	286	265	0
146	98	383	126	105	307	755	324	585	578	0
344	225	390	235	172	350	1023	232	254	240	0
380	230	424	363	255	364	1023	398	723	721	0
246	174	361	159	125	324	760	345	612	606	0
213	160	341	159	132	308	786	308	571	559	0
306	208	377	218	170	328	644	414	662	656	0
233	171	349	183	147	319	716	299	540	530	0
270	185	374	188	147	328	1023	381	767	763	0
254	183	355	233	180	331	580	337	576	564	0
257	181	363	171	132	332	283	239	274	256	0
237	173	350	164	133	315	1020	325	625	616	0
248	183	347	147	120	313	802	335	604	600	0
247	172	368	159	125	324	790	292	532	528	0
213	139	392	207	162	328	934	392	677	678	1
241	171	360	183	152	308	377	354	534	531	1
250	185	346	217	176	316	909	306	576	573	1
256	181	362	109	88	316	427	661	830	824	1
264	190	355	172	132	335	434	346	548	539	1
255	174	375	190	146	331	584	299	518	503	1
243	171	364	163	132	317	855	353	635	629	1
243	176	353	207	166	320	551	358	589	583	1
228	172	339	176	141	318	617	258	396	387	1
400	246	416	254	186	350	795	249	367	372	1
271	198	351	184	146	324	136	269	298	286	1
326	220	380	316	234	346	477	424	638	630	1
242	165	376	187	152	314	382	397	588	579	1
235	181	333	209	171	313	720	375	642	633	1
208	144	371	180	138	334	763	258	421	416	1
307	213	369	226	175	331	353	415	596	587	1
213	144	378	165	127	332	437	350	556	545	1
223	154	371	164	127	330	940	324	609	604	1
240	180	342	161	135	305	1017	319	611	607	1
235	174	345	158	128	314	569	449	679	672	1
252	180	357	189	150	323	312	390	548	547	1
333	214	399	258	188	353	146	243	273	249	1
235	170	354	147	117	322	620	247	348	332	1
232	166	357	179	140	329	853	297	554	548	1
246	181	347	183	149	315	501	276	424	427	1
188	135	355	210	176	305	615	494	719	718	1
269	192	358	221	169	334	243	380	513	505	1
221	162	349	145	115	321	308	289	414	399	1
340	229	380	257	190	347	480	452	663	655	1
248	174	365	160	128	320	440	445	644	640	1
430	265	416	395	259	390	1023	327	636	623	1
256	187	350	154	126	314	566	351	582	578	1
331	218	387	223	167	342	626	567	781	781	1
231	166	356	156	124	320	641	292	506	500	1
216	162	341	177	148	306	844	290	535	532	1
211	161	337	177	144	314	314	335	478	483	1
295	209	362	188	148	325	732	348	613	605	1
240	173	354	201	159	323	557	419	646	644	1
357	244	374	347	254	350	530	442	668	658	1
241	165	373	156	120	333	687	357	615	608	1
569	312	467	391	238	420	308	591	731	726	1
211	162	334	145	123	302	588	311	536	528	1
235	175	345	143	116	316	602	370	610	606	1
140	112	319	78	68	293	0	237	234	231	1
270	195	355	212	167	324	720	329	589	580	1
281	194	370	168	130	331	451	296	477	464	1
316	212	381	245	189	331	326	281	403	387	1
151	104	373	128	113	290	487	285	459	448	1
252	180	359	175	147	305	654	303	532	525	1
294	198	379	258	198	335	655	354	608	599	1
239	171	357	196	160	315	550	329	550	546	1
242	166	374	146	117	319	243	293	383	379	1
405	260	399	372	255	374	521	500	708	705	2
334	227	376	223	175	327	308	318	455	453	2
250	175	365	226	175	331	529	431	653	648	2
277	187	380	174	134	332	403	462	646	644	2
229	160	366	160	128	321	784	352	623	618	2
234	164	365	219	182	308	1023	410	822	822	2
231	172	344	224	182	314	1023	269	507	502	2
255	187	350	177	138	328	469	419	632	624	2
211	143	377	231	180	328	532	388	612	610	2
214	156	351	187	140	341	756	319	587	572	2
234	176	340	239	187	328	288	413	569	560	2
273	201	347	210	166	323	757	354	625	616	2
236	177	340	211	169	318	373	298	454	443	2
334	224	382	220	166	339	78	240	231	239	2
273	192	365	192	149	329	582	403	639	634	2
389	228	438	351	225	399	585	414	654	645	2
235	165	364	162	128	323	740	342	608	600	2
242	177	349	132	108	313	1023	261	474	473	2
215	161	343	154	128	307	777	347	619	612	2
223	161	353	193	153	323	615	320	560	547	2
275	189	371	172	135	327	528	517	722	721	2
265	180	377	160	126	325	780	329	598	590	2
361	246	376	303	225	345	659	235	268	259	2
257	196	335	181	143	323	560	393	626	621	2
188	135	356	141	112	321	824	396	673	668	2
216	143	386	221	173	328	1023	375	782	779	2
549	349	403	258	182	364	238	325	441	430	2
264	179	377	195	146	343	158	396	480	464	2
248	169	376	180	143	322	1023	262	515	508	2
429	258	426	185	137	346	735	664	884	883	2
236	164	368	183	146	321	763	384	650	648	2
196	132	379	202	161	321	247	281	374	355	2
208	162	328	174	150	297	302	316	456	448	2
540	322	430	471	294	410	188	241	264	252	2
255	182	359	227	178	326	418	453	644	641	2
319	223	366	180	136	339	180	238	245	245	2
194	152	326	138	121	292	484	241	302	279	2
380	242	402	227	158	369	84	242	253	241	2
345	229	385	275	192	366	113	239	265	240	2
253	186	348	192	157	313	765	289	540	517	2
266	199	343	252	198	325	602	386	624	622	2
237	164	370	158	122	332	550	243	310	301	2
172	97	454	201	143	361	553	379	610	606	2
262	179	375	188	141	341	755	467	720	718	2
223	172	333	154	124	318	215	266	333	309	2
243	183	341	143	116	315	1023	233	255	250	3
184	126	374	193	155	319	419	433	629	624	3
263	185	364	139	109	329	242	249	293	276	3
214	149	367	166	132	323	498	392	612	606	3
326	219	381	251	181	355	92	243	266	242	3
219	159	353	169	137	315	401	400	595	588	3
243	168	371	208	161	330	910	305	578	572	3
225	137	422	242	180	343	396	424	616	609	3
305	216	363	183	145	322	135	277	313	297	3
259	181	367	278	222	320	576	331	566	555	3
238	161	378	230	183	321	654	351	599	596	3
382	248	394	322	235	350	904	394	681	676	3
328	205	409	200	143	358	180	236	261	241	3
239	179	342	172	147	301	510	386	609	603	3
235	169	356	227	182	319	515	347	569	562	3
290	202	368	154	121	327	405	450	636	634	3
223	163	351	127	102	320	955	402	692	689	3
246	180	351	319	257	319	578	423	655	651	3
226	166	350	167	139	307	570	343	573	569	3
247	168	376	191	153	318	746	361	624	622	3
243	176	353	114	96	304	193	235	248	240	3
361	222	416	249	182	350	565	570	775	772	3
267	177	388	146	114	328	469	391	604	598	3
459	264	445	519	329	404	327	249	344	294	3
253	174	371	282	212	340	394	454	633	635	3
229	169	347	155	122	324	736	337	599	593	3
235	161	373	173	140	315	685	380	638	631	3
238	165	370	175	140	322	530	389	614	610	3
245	173	363	175	136	328	539	404	629	627	3
285	208	350	165	131	322	205	236	256	242	3
244	174	360	158	126	320	552	409	637	634	3
232	165	359	181	148	313	597	314	544	533	3
207	148	359	250	184	348	581	286	497	474	3
212	153	354	227	200	290	899	407	692	687	3
233	168	355	248	193	330	356	435	614	606	3
239	171	357	177	138	329	786	372	642	639	3
261	186	360	188	149	323	959	300	580	569	3
290	198	374	229	184	319	695	344	601	595	3
259	169	393	231	161	367	747	318	579	568	3
364	208	449	349	249	358	709	256	405	397	3
251	171	377	200	154	333	828	345	620	616	3
238	166	368	160	124	329	521	418	646	635	3
182	125	375	167	128	333	323	452	613	610	3
247	190	333	215	179	307	783	329	593	590	3
261	188	354	180	141	326	175	235	248	239	4
279	192	373	250	194	331	128	276	312	293	4
234	162	368	171	133	328	872	303	573	562	4
300	200	384	196	151	332	957	307	584	582	4
330	216	391	203	149	348	43	239	248	235	4
238	166	367	178	142	322	597	389	628	624	4
269	180	382	241	194	317	452	408	614	609	4
275	181	390	180	134	345	207	236	254	242	4
290	190	390	174	136	327	322	235	266	243	4
213	145	376	201	161	321	827	394	670	666	4
261	196	340	141	113	319	339	473	644	634	4
228	170	343	164	133	316	869	360	640	638	4
243	182	342	134	109	314	1023	232	257	246	4
328	227	370	165	127	332	553	239	289	274	4
306	210	372	160	123	333	1023	232	253	243	4
253	178	364	130	102	326	627	501	726	725	4
304	211	369	217	161	344	318	244	294	276	4
231	166	355	117	92	325	0	230	241	239	4
232	169	353	170	134	324	231	274	336	334	4
249	178	358	185	151	315	946	319	603	599	4
291	203	367	138	106	333	0	230	253	239	4
235	170	354	181	144	323	388	297	463	446	4
197	129	393	241	189	327	463	362	581	566	4
279	195	365	160	127	322	728	233	262	245	4
227	162	360	209	165	325	506	376	599	592	4
309	215	368	211	157	345	188	239	249	246	5
220	148	380	187	149	322	1023	318	618	615	5
266	182	374	155	118	337	558	422	645	646	5
200	117	437	233	187	318	580	466	692	689	5
287	198	372	177	138	327	138	237	258	240	5
217	164	339	169	136	319	684	428	678	675	5
246	149	423	161	133	311	764	254	412	395	5
266	191	357	263	172	391	0	229	256	237	5
245	175	359	187	148	323	586	356	593	588	5
243	182	342	147	119	316	375	483	653	654	5
298	212	360	206	163	323	164	235	248	237	5
314	207	389	185	138	345	446	373	580	574	5
233	167	357	246	197	319	443	392	606	592	5
280	195	368	185	147	322	757	356	626	618	5
262	178	376	163	124	336	494	456	666	662	5
198	138	366	180	140	329	656	345	597	589	5
237	174	347	167	132	323	621	395	645	635	5
300	207	371	227	175	331	730	397	659	655	5
236	165	367	144	115	320	240	469	592	589	5
282	197	366	164	123	342	274	343	488	475	5
416	260	410	247	180	351	454	507	700	696	5
278	191	373	280	225	318	610	444	678	676	5
244	169	370	157	118	340	221	236	262	243	5
283	167	433	257	201	328	78	242	258	240	5
231	168	351	220	170	331	703	354	611	607	5
482	331	373	373	279	343	832	430	708	699	5
274	206	340	133	112	303	851	312	583	575	5
290	190	390	284	219	332	1023	296	583	578	5
271	195	356	174	137	324	390	384	581	569	5
358	238	385	264	196	345	562	589	791	789	5
238	165	371	178	134	339	689	359	618	611	5
295	190	398	279	199	359	146	242	270	248	5
266	180	379	199	149	341	961	347	641	636	5
192	147	334	122	104	300	694	315	560	555	5
314	205	392	203	152	342	577	312	533	525	5
234	167	357	174	137	325	593	353	593	587	5
234	174	345	138	109	325	454	234	257	243	5
222	159	358	147	119	316	516	404	630	621	5
224	159	361	151	122	316	871	367	647	647	6
210	150	358	136	104	334	501	293	467	471	6
264	191	354	191	147	332	683	478	720	716	6
227	170	341	191	159	307	536	348	574	568	6
260	183	363	125	101	319	326	237	252	251	6
272	186	374	131	102	329	0	229	260	247	6
253	168	386	187	143	335	1023	422	758	754	6
248	189	336	176	141	320	301	330	486	469	6
370	246	386	213	161	337	1023	232	262	239	6
240	160	384	191	150	327	959	278	522	519	6
173	116	381	217	160	348	917	381	674	666	6
211	164	330	234	189	317	181	282	344	327	6
257	185	356	190	149	325	664	381	636	629	6
302	200	387	229	178	330	779	388	658	654	6
216	151	365	200	164	312	997	288	551	548	6
329	202	416	241	171	361	167	239	264	245	6
266	186	367	190	144	338	570	361	600	591	6
226	159	364	198	156	325	737	311	561	556	6
221	152	374	158	124	325	779	350	615	615	6
250	179	358	140	113	318	550	235	255	251	6
237	172	352	145	120	311	807	407	677	675	6
226	164	353	208	162	329	414	259	368	346	6
272	195	357	191	151	324	196	258	273	287	6
266	199	342	195	161	310	713	385	640	641	6
348	238	375	246	183	344	445	658	832	826	6
268	182	376	173	136	324	218	433	555	544	6
203	144	359	207	162	327	282	407	561	551	6
261	193	347	206	172	307	596	314	552	533	6
282	199	363	220	169	333	246	246	278	270	6
296	198	383	167	128	334	302	501	654	645	6
217	161	346	234	188	318	983	298	575	568	6
267	184	370	191	156	314	592	543	758	755	6
207	153	346	205	163	322	1023	292	570	562	6
222	154	367	141	114	317	733	319	579	567	6
200	142	360	188	155	311	347	361	537	529	6
241	169	366	191	152	321	802	280	507	501	6
250	177	362	163	127	329	597	525	745	740	7
335	223	385	244	188	333	486	535	727	727	7
603	338	456	468	292	410	767	269	487	462	7
236	163	371	194	145	341	801	324	591	585	7
245	165	381	191	163	300	591	376	619	610	7
240	159	386	142	110	329	505	314	517	512	7
264	178	380	259	198	335	451	400	604	602	7
187	141	341	189	154	315	935	310	591	584	7
314	202	397	229	175	335	144	236	245	238	7
224	158	363	222	180	315	556	386	615	613	7
294	202	374	177	143	315	305	408	572	562	7
259	186	356	178	135	337	574	446	676	670	7
270	192	361	188	147	327	836	338	614	609	7
212	157	347	129	107	311	129	237	248	239	7
247	172	367	178	139	328	728	382	639	641	7
242	174	356	171	138	317	625	345	595	583	7
249	173	368	200	158	325	610	310	535	529	7
216	151	366	173	131	339	957	352	644	641	7
275	191	368	241	183	336	1023	282	581	566	7
245	169	371	157	123	325	736	321	582	572	7
236	171	353	155	123	323	239	233	244	237	7
298	198	387	202	155	334	1023	386	770	767	7
212	149	365	169	134	323	796	309	573	561	7
224	163	351	131	102	329	281	295	417	400	7
204	143	366	185	142	333	281	250	300	287	7
235	167	360	182	146	319	546	421	644	644	7
258	192	344	181	140	330	441	342	547	536	7
376	256	377	251	194	331	89	238	253	238	7
285	194	376	177	135	336	301	486	630	632	7
291	201	371	249	199	321	761	387	653	651	7
256	183	358	201	156	330	815	348	622	619	7
241	164	374	166	128	333	680	374	634	625	7
217	161	344	164	135	311	166	342	411	407	7
311	215	371	195	147	339	660	256	396	387	7
308	209	378	216	166	331	546	337	567	556	7
229	157	373	197	157	321	378	356	536	533	7
232	166	359	167	131	324	701	392	648	646	7
299	209	366	226	175	330	509	501	708	703	7
327	212	395	303	219	355	920	440	720	717	8
195	139	360	157	129	309	903	284	540	526	8
293	209	359	242	192	322	673	434	685	678	8
250	175	366	126	99	326	234	237	253	245	8
271	174	398	214	167	329	1023	379	690	685	8
257	182	362	176	139	323	1023	353	762	757	8
319	217	376	177	137	332	0	229	253	239	8
250	181	353	190	153	317	641	334	576	573	8
228	156	373	212	164	330	943	320	610	600	8
308	218	362	212	160	340	507	541	738	736	8
257	178	369	159	126	322	733	472	724	719	8
233	167	357	171	137	321	251	334	462	452	8
243	175	356	138	111	318	142	300	346	333	8
208	144	369	146	114	330	140	388	440	440	8
281	188	382	205	158	332	722	376	637	634	8
236	172	352	205	153	342	212	321	422	410	8
294	213	353	187	148	324	514	482	692	689	8
268	196	351	181	144	322	309	317	457	452	8
210	151	356	171	138	317	631	338	589	576	8
263	193	349	155	129	309	1023	625	945	944	8
257	171	385	236	165	367	516	489	701	694	8
469	284	423	359	246	374	613	395	643	633	8
248	179	356	175	137	326	1023	322	628	620	8
236	166	364	209	164	327	386	450	639	629	8
319	215	379	183	141	332	539	419	645	640	8
259	180	368	233	179	333	816	337	611	605	8
273	192	363	198	159	319	630	443	682	679	8
243	174	358	177	137	330	909	319	598	594	8
209	163	328	246	181	347	413	454	645	640	8
375	205	467	267	146	467	326	384	556	546	8
282	208	347	170	139	313	473	457	663	658	8
219	158	355	156	125	320	502	236	266	255	8
212	154	353	161	129	320	189	263	302	295	8
270	195	355	187	149	321	831	344	629	616	8
212	147	370	128	98	335	383	437	618	617	8
258	168	392	150	113	340	404	508	688	684	8
234	177	340	153	125	314	371	383	570	561	8
245	176	356	229	178	329	442	426	624	623	8
374	248	386	355	258	353	832	340	618	611	8
303	204	380	288	217	340	856	510	767	766	8
445	303	376	266	205	332	765	428	689	688	8
337	225	383	235	174	345	523	308	511	506	8
241	169	364	157	126	318	235	238	275	249	8
264	191	353	167	139	310	135	248	272	256	8
258	185	357	247	183	346	325	429	595	590	8
261	184	363	178	143	319	339	286	427	404	8
213	156	349	140	115	311	476	393	610	602	8
441	307	367	362	270	342	202	242	282	256	8
235	175	345	203	161	323	860	376	660	653	8
233	174	343	173	138	322	370	409	590	586	8
216	164	336	184	153	308	184	263	307	293	8
267	193	353	202	163	316	547	386	620	611	9
251	184	350	187	156	307	279	236	262	246	9
247	181	349	205	158	331	212	438	557	546	9
229	161	363	188	151	318	398	486	669	663	9
437	242	463	476	271	450	608	483	712	707	9
211	147	369	180	145	319	619	277	470	458	9
399	247	413	325	234	357	258	257	335	301	9
308	205	385	239	181	338	1023	353	680	678	9
253	184	351	221	183	310	593	372	614	607	9
223	165	345	185	148	318	700	344	609	596	9
249	188	339	172	141	313	252	266	342	322	9
258	182	364	126	100	323	254	235	245	241	9
210	156	345	181	150	310	1023	318	616	610	9
240	179	344	183	152	310	679	328	577	571	9
229	162	361	150	121	319	1023	231	241	237	9
368	248	380	256	188	349	421	242	300	279	9
201	136	379	189	150	323	977	295	567	561	9
327	213	394	289	213	348	665	380	629	628	9
242	172	359	202	159	324	439	457	651	650	9
202	153	339	135	109	316	377	284	425	412	9
217	167	332	159	128	317	1023	297	589	587	9
273	204	342	236	192	314	559	363	598	591	9
344	229	385	255	188	348	335	237	267	252	9
271	195	356	209	174	308	1023	293	574	568	9
204	142	367	146	118	318	684	336	589	583	9
260	188	355	178	139	330	715	330	591	580	9
231	171	346	209	172	311	478	371	587	580	9
221	173	327	205	164	320	554	465	689	683	9
199	141	361	220	170	331	349	395	563	567	9
278	201	354	197	156	325	447	250	317	318	9
370	245	386	190	140	349	1023	232	267	250	9
252	189	341	168	137	315	173	251	268	268	9
248	173	367	189	151	321	1023	332	638	637	9
227	158	368	244	188	333	926	305	583	573	9
238	174	351	188	136	354	736	344	609	601	9
191	146	335	183	153	306	175	273	314	307	9
248	172	369	169	129	337	281	316	446	438	9
264	186	363	181	136	341	138	239	258	243	9
240	170	361	182	145	321	1023	288	580	575	9
309	201	393	326	228	365	279	236	278	246	9
327	217	387	210	160	337	158	522	592	587	9
321	213	386	287	214	343	485	582	771	767	9
213	148	367	217	170	327	408	435	629	622	10
288	193	381	199	148	343	232	391	514	510	10
257	181	364	169	136	317	691	336	586	584	10
232	175	340	190	153	318	1023	298	587	583	10
248	166	382	133	102	337	362	476	651	644	10
207	156	340	126	105	306	328	374	540	536	10
217	145	383	144	109	340	1023	374	752	744	10
203	125	416	262	211	318	377	389	582	570	10
233	173	345	138	112	317	324	459	621	617	10
262	199	337	211	161	335	1023	231	241	240	10
261	182	367	175	136	331	0	231	238	235	10
218	162	344	154	127	310	666	312	553	545	10
230	156	376	216	171	323	877	320	596	591	10
217	159	351	158	132	307	204	295	376	362	10
199	147	346	200	164	312	545	357	583	581	10
219	160	349	222	198	287	471	242	302	286	10
283	170	428	261	165	405	251	456	592	584	10
203	148	352	186	150	317	290	322	469	452	10
272	191	366	158	121	333	656	356	610	602	10
216	154	359	174	156	285	697	482	728	721	10
253	185	351	195	147	339	236	437	566	558	10
281	198	364	166	130	328	1023	231	261	236	10
273	194	361	188	152	317	563	329	551	549	10
257	182	361	131	104	323	153	282	317	313	10
310	214	371	191	142	345	745	232	247	236	10
292	203	368	145	112	330	328	322	480	469	10
353	227	398	247	176	359	303	235	260	243	10
248	172	369	183	150	312	663	320	566	556	10
236	171	353	155	128	310	765	318	571	572	10
291	199	375	234	179	334	748	424	686	681	10
271	193	360	191	147	333	722	365	628	622	10
284	179	406	210	156	345	390	432	620	614	10
337	227	380	232	168	353	291	236	258	246	10
235	165	364	140	109	328	122	235	238	237	10
218	155	360	134	105	326	654	389	635	635	10
213	162	335	173	145	305	702	296	538	521	10
285	204	357	205	165	318	608	337	577	569	10
253	189	343	186	144	332	878	298	556	553	10
216	153	361	210	173	311	646	367	616	612	10
252	185	348	238	187	326	1023	490	793	792	10
318	180	451	347	190	467	698	534	771	765	10
240	171	359	140	111	322	314	333	487	480	10
303	204	380	168	125	344	241	234	238	238	10
297	206	368	239	196	312	395	457	641	637	10
279	205	349	185	148	322	822	369	647	642	10
254	177	368	211	172	315	1023	289	565	556	10
246	182	347	135	108	320	214	308	406	390	10
304	202	387	262	200	335	528	451	669	666	10
252	173	372	193	150	328	1023	283	552	542	11
261	165	405	261	206	325	324	449	617	607	11
276	188	376	168	131	327	464	398	613	604	11
240	173	356	185	146	325	458	455	658	653	11
276	185	383	207	160	331	1023	285	553	548	11
309	209	378	264	207	326	1023	337	677	678	11
222	167	341	162	139	298	367	234	266	242	11
276	195	363	166	130	328	287	464	611	606	11
217	159	349	150	124	310	186	481	579	570	11
296	208	365	288	225	328	698	441	692	688	11
253	177	365	215	175	314	718	343	610	598	11
271	183	380	300	236	326	788	357	635	624	11
251	176	365	181	141	329	386	413	599	596	11
289	181	409	257	173	380	440	440	637	635	11
509	290	449	488	292	427	745	425	685	682	11
322	207	399	246	175	359	260	236	262	244	11
209	148	362	178	141	323	412	491	678	672	11
228	167	349	196	156	322	119	270	287	281	11
255	184	355	159	116	349	314	423	589	581	11
272	186	375	170	135	322	547	323	550	536	11
214	158	346	154	124	318	769	325	597	582	11
351	218	412	307	182	432	708	259	427	408	11
258	179	370	220	169	332	436	468	664	659	11
336	200	431	390	268	373	800	522	775	769	11
236	177	342	138	114	311	594	470	698	695	11
243	166	376	197	146	347	610	298	520	508	11
268	187	367	161	123	336	283	235	254	244	11
517	297	445	381	235	415	541	372	604	595	11
224	167	343	134	112	306	316	307	454	439	11
230	165	357	202	164	316	1023	323	623	620	11
206	144	367	213	176	310	854	331	616	603	11
234	170	352	137	112	313	67	235	240	234	11
265	194	350	189	153	317	764	352	616	616	11
235	174	347	231	176	337	488	438	650	645	11
222	165	344	150	121	317	753	338	604	596	11
234	169	355	174	144	310	952	302	579	571	11
282	194	371	149	114	336	296	233	253	237	11
225	155	371	193	145	342	750	372	638	635	11
208	154	346	124	104	306	1023	236	390	398	12
499	290	440	457	307	382	304	237	282	249	12
401	221	465	370	248	382	566	478	700	696	12
217	156	356	215	174	316	769	331	594	591	12
259	189	352	187	155	309	713	314	562	556	12
241	173	358	168	131	327	172	233	248	235	12
338	222	390	250	192	333	1023	275	540	531	12
197	146	344	187	153	313	564	298	508	498	12
229	169	347	140	114	315	211	456	568	562	12
249	180	355	171	134	327	697	324	576	569	12
259	184	360	161	123	336	293	264	356	330	12
262	180	372	163	124	337	159	237	263	240	12
238	165	370	172	135	326	138	237	246	240	12
235	161	372	161	125	330	483	366	584	575	12
318	220	371	217	160	347	431	252	349	325	12
273	199	352	180	143	322	264	400	546	536	12
389	231	431	313	225	356	376	425	609	603	12
252	179	362	196	153	329	446	456	654	651	12
256	173	379	227	169	344	668	342	595	588	12
388	247	401	353	267	339	570	478	703	696	12
384	238	412	236	166	365	530	522	730	725	12
150	97	395	193	148	333	417	322	504	500	12
216	162	340	191	156	313	620	393	639	633	12
261	178	376	264	195	346	387	450	640	629	12
226	170	341	172	143	308	442	413	620	612	12
221	160	353	140	113	317	710	328	582	577	12
256	185	355	148	116	326	330	379	551	542	12
173	116	380	145	110	339	155	235	257	238	12
247	177	358	203	162	321	672	270	451	445	12
256	172	382	163	125	333	264	354	487	485	12
396	256	396	395	291	347	334	519	678	672	13
224	153	374	156	121	329	848	288	539	529	13
315	206	391	205	150	350	494	248	324	315	13
219	168	333	163	136	307	1009	297	575	570	13
297	196	388	237	185	329	481	410	626	619	13
222	161	353	211	171	317	597	434	670	664	13
290	201	370	171	136	323	1023	703	960	955	13
196	147	342	181	145	319	633	339	591	577	13
297	218	348	238	182	334	323	457	624	615	13
258	189	350	183	150	313	267	430	576	567	13
341	203	429	189	135	360	523	449	665	663	13
324	206	403	273	197	354	431	530	716	709	13
465	279	427	335	237	361	186	240	267	248	13
295	202	375	232	183	326	724	422	682	676	13
214	157	349	194	156	317	282	376	524	519	13
259	188	354	235	184	327	466	417	620	622	13
216	152	365	197	157	320	699	336	589	585	13
281	191	376	201	158	327	873	344	623	622	13
247	179	353	144	110	334	363	326	492	488	13
273	192	363	207	163	326	443	305	479	478	13
382	239	409	423	289	375	382	531	701	697	13
260	180	371	183	138	339	738	318	563	567	13
280	194	370	210	165	325	526	414	641	633	13
234	167	358	139	110	322	449	495	688	685	13
256	177	370	216	171	323	1023	302	603	600	13
289	203	365	174	136	327	1023	233	260	247	13
228	161	363	167	137	312	502	328	549	533	13
393	257	391	207	152	349	212	237	260	245	13
258	180	368	142	111	327	554	405	634	631	13
387	251	394	303	223	348	739	440	699	693	13
272	193	360	219	168	333	523	360	578	579	13
253	187	346	215	167	330	710	315	561	558	13
468	272	441	408	284	368	599	514	735	731	13
302	210	368	231	177	334	782	263	458	438	13
242	177	349	220	162	347	741	318	577	567	13
264	178	379	202	156	331	1023	310	610	605	13
211	154	349	186	152	313	646	349	599	591	13
306	208	376	239	179	342	733	370	639	630	13
271	199	349	155	126	315	332	297	433	426	13
229	172	339	182	147	317	669	381	637	630	13
234	177	339	180	143	323	387	234	253	244	13
433	254	437	411	275	384	842	468	735	731	13
288	213	347	214	176	311	1013	332	628	624	13
268	185	371	205	149	352	806	329	601	593	13
593	329	462	576	343	430	332	584	733	728	14
299	206	372	173	133	333	613	552	766	765	14
254	181	360	193	153	324	473	389	607	597	14
375	230	417	301	225	342	500	508	712	707	14
269	188	366	147	117	321	263	235	230	241	14
232	167	356	230	175	337	494	455	668	662	14
313	209	384	275	206	342	1023	400	736	735	14
270	196	353	256	205	320	183	241	277	251	14
245	171	366	179	144	318	754	323	587	577	14
248	175	363	234	184	326	670	407	661	654	14
295	204	369	214	154	356	796	349	619	616	14
216	153	361	174	137	325	638	366	620	610	14
300	206	372	227	170	341	599	368	613	604	14
228	169	346	183	145	323	661	367	622	615	14
244	174	359	243	191	326	597	407	640	642	14
222	151	377	195	149	334	886	329	609	604	14
266	194	352	217	173	320	476	561	752	746	14
479	293	419	424	309	352	225	240	266	253	14
289	204	363	171	130	338	476	522	718	713	14
272	197	353	162	129	323	460	250	336	321	14
218	166	337	146	121	309	596	277	459	453	14
268	183	376	169	129	335	337	232	252	236	14
248	170	375	197	141	358	739	407	671	666	14
261	177	378	221	171	331	630	370	611	612	14
247	181	349	209	168	319	310	329	487	472	14
218	165	339	206	167	315	481	433	645	640	14
248	173	368	163	130	321	265	478	614	610	14
287	201	365	278	204	349	245	238	265	248	14
305	202	387	240	173	355	233	239	275	250	14
306	222	353	269	213	322	153	237	244	241	14
267	181	377	166	130	326	120	238	253	240	14
213	152	357	206	166	318	743	341	606	599	14
274	179	393	224	170	336	684	513	743	745	14
271	189	367	155	123	321	165	237	249	242	14
236	157	386	190	143	341	542	362	594	586	14
278	186	383	225	176	327	761	350	625	612	14
250	184	348	172	135	325	232	479	594	594	14
257	177	371	213	161	339	569	357	593	586	14
231	163	363	186	148	322	385	443	629	622	15
266	179	380	162	124	334	1023	530	809	805	15
194	147	337	150	125	306	53	233	236	232	15
201	139	371	234	187	322	359	420	601	593	15
355	224	405	285	201	362	728	340	599	595	15
326	222	376	249	193	330	1023	320	659	654	15
252	176	367	159	124	327	874	372	655	652	15
308	214	368	384	300	327	530	414	637	634	15
239	175	350	179	140	327	754	345	607	605	15
237	170	357	184	149	315	946	291	555	549	15
230	159	370	151	118	329	323	535	685	682	15
230	155	379	154	118	334	423	314	487	489	15
256	182	359	141	113	319	0	230	246	234	15
302	209	370	192	144	341	337	244	293	277	15
256	170	386	205	155	339	569	417	649	645	15
254	173	375	174	137	325	105	249	274	251	15
200	143	357	172	142	309	1023	297	607	601	15
221	155	367	151	121	319	708	352	614	606	15
272	188	371	201	143	359	644	498	732	726	15
282	209	346	198	155	326	453	257	345	347	15
384	254	388	347	240	370	271	472	610	607	15
229	168	349	145	122	306	657	378	628	625	15
224	160	360	185	144	329	395	306	475	466	15
352	220	409	234	166	361	645	234	256	247	15
244	177	353	140	110	326	501	470	681	675	15
255	186	351	212	179	302	1023	301	605	594	15
220	163	345	177	140	324	210	415	531	521	15
224	167	345	152	124	313	618	359	601	598	15
259	199	333	178	145	315	118	263	289	271	15
339	212	408	196	148	339	0	226	252	243	15
320	205	399	230	174	340	787	246	370	346	15
353	231	392	247	180	351	616	644	849	847	15
262	183	366	241	183	338	341	333	497	490	15
227	157	369	192	149	330	525	373	601	594	15
280	187	384	248	194	328	639	397	641	640	15
229	169	347	160	129	319	639	376	627	620	15
266	191	357	180	145	318	732	423	678	678	15
240	174	354	218	169	331	1023	332	635	628	15
240	174	353	207	158	336	547	307	508	510	15
268	196	350	163	134	311	593	342	578	574	15
243	176	354	169	132	329	266	315	433	430	15
230	164	359	155	125	316	548	257	382	369	15
272	185	377	159	122	334	227	235	248	241	15
240	180	341	178	149	305	479	456	667	659	15
195	153	327	172	145	304	677	307	546	538	15
278	196	362	219	175	320	610	345	589	580	15
232	163	363	309	243	326	432	365	570	561	15
230	170	347	186	152	313	412	415	607	605	15
214	151	363	120	95	324	224	409	526	524	15
217	151	368	169	129	336	824	334	614	602	15
621	351	452	441	242	466	403	561	734	729	15
269	188	366	140	110	325	137	234	247	236	16
232	163	363	190	153	318	742	323	581	575	16
251	169	380	162	130	319	592	481	704	703	16
437	266	421	312	216	369	219	239	263	250	16
387	250	397	347	265	335	730	552	787	784	16
230	162	362	169	132	328	624	326	562	558	16
330	225	375	185	145	325	322	257	312	317	16
330	181	467	338	176	491	437	527	713	708	16
432	277	400	364	245	380	1012	235	286	270	16
398	243	419	202	144	360	538	235	275	256	16
279	205	349	134	107	321	468	435	645	638	16
259	179	371	138	110	320	505	414	633	628	16
254	182	357	220	171	329	507	498	701	700	16
340	220	395	328	242	347	796	365	637	634	16
365	231	404	218	156	357	53	236	247	234	16
267	201	339	231	183	324	0	230	258	248	16
271	193	359	190	151	322	732	338	601	594	16
250	183	348	193	154	320	256	399	533	532	16
374	242	395	227	164	355	1023	233	270	261	16
329	216	390	235	173	349	66	237	242	235	16
266	187	365	173	135	327	1023	339	661	657	16
203	148	352	160	128	322	706	338	590	589	16
248	172	369	232	183	325	504	457	668	666	16
235	165	364	189	151	322	1023	316	652	648	16
250	169	379	225	166	346	804	336	611	602	16
253	172	376	179	135	341	728	357	621	615	16
319	200	410	347	252	352	607	455	686	684	16
290	206	359	170	132	331	141	237	258	240	16
245	169	372	196	155	323	1023	371	699	692	16
302	209	370	250	179	358	542	292	486	478	16
252	178	361	202	167	310	738	383	649	644	16
223	157	362	173	140	316	788	334	601	597	16
246	173	364	184	154	305	888	313	586	582	16
204	145	361	131	105	319	656	458	697	695	16
235	160	377	188	155	311	321	344	515	498	16
387	228	436	252	166	389	1023	232	279	251	16
217	163	341	122	100	312	1023	232	242	237	16
297	197	385	181	139	334	872	278	505	505	16
201	146	353	118	96	316	111	236	233	237	16
234	165	362	187	154	312	398	496	680	672	16
301	217	355	261	205	326	762	332	597	590	16
256	187	350	141	112	324	486	407	621	617	16
231	171	346	198	161	314	597	315	548	535	16
370	236	402	335	245	350	993	355	655	648	17
320	182	449	376	223	432	699	546	778	775	17
242	173	358	158	132	307	784	321	586	579	17
313	220	365	202	158	329	1023	377	789	788	17
265	184	369	178	141	324	774	330	601	590	17
339	218	399	222	171	333	118	236	246	237	17
363	245	379	214	158	347	477	305	496	489	17
253	182	357	161	127	324	633	372	610	614	17
255	156	417	282	207	348	663	398	652	645	17
254	184	353	150	124	310	301	432	588	583	17
256	189	348	187	152	315	35	362	273	283	17
266	193	352	208	156	342	268	283	370	368	17
377	228	423	241	166	370	823	465	728	725	17
272	194	360	187	148	323	97	243	256	244	17
263	195	346	166	135	315	803	442	709	704	17
374	252	380	388	281	353	505	481	690	685	17
232	167	356	195	154	324	436	348	552	543	17
210	149	361	179	128	358	600	402	643	637	17
331	216	392	242	186	333	667	385	642	633	17
216	156	354	149	123	311	253	236	254	243	17
312	221	361	171	133	328	154	264	293	286	17
273	194	359	167	133	321	256	275	364	345	17
217	154	361	202	160	323	593	387	632	622	17
306	212	370	239	182	337	147	239	262	243	17
235	170	355	230	185	318	686	385	642	636	17
336	217	396	210	159	338	525	368	592	587	17
285	199	366	168	126	341	506	247	326	314	17
204	147	355	189	158	305	687	357	614	608	17
370	233	406	212	156	349	181	239	266	247	17
262	174	387	173	133	334	221	237	256	245	17
252	191	339	160	131	315	262	238	273	250	17
354	207	438	279	190	376	348	471	641	635	17
248	181	351	139	113	315	455	233	259	238	17
211	156	347	162	134	309	1023	272	530	521	17
260	200	334	194	161	309	828	424	698	693	17
222	158	359	243	197	316	566	365	597	594	17
244	169	369	232	178	334	449	405	619	606	17
305	216	361	281	218	330	589	420	656	651	17
202	132	394	213	165	332	776	356	628	621	17
290	199	372	264	203	332	671	417	665	663	17
377	243	397	301	209	369	640	448	692	685	17
318	210	387	204	149	350	665	415	663	661	17
210	153	351	204	152	342	576	328	561	551	17
259	194	341	208	172	310	1023	315	609	608	17
190	130	372	190	165	295	719	361	622	617	17
268	204	336	156	122	329	228	332	445	435	17
246	175	360	177	143	316	1023	257	494	483	17
239	170	360	187	148	324	651	395	644	640	17
204	138	377	198	162	313	668	293	519	509	17
313	224	358	214	165	332	155	391	477	457	17
415	245	433	245	164	381	668	481	720	716	18
220	162	347	179	145	316	217	288	376	356	18
260	189	352	214	176	311	646	353	603	597	18
379	245	397	220	161	350	689	513	745	746	18
228	166	353	187	154	310	800	375	649	644	18
306	204	383	234	178	336	315	240	268	262	18
268	176	390	179	129	355	761	448	705	703	18
210	142	380	200	151	340	751	365	631	627	18
302	207	374	260	188	353	239	237	256	246	18
289	206	358	214	174	315	430	402	615	598	18
442	301	375	261	198	337	631	238	283	274	18
234	160	375	204	164	319	666	406	659	653	18
302	202	383	221	170	334	436	356	557	551	18
241	174	355	179	143	320	210	244	275	259	18
237	169	360	169	135	321	619	374	619	614	18
247	175	360	215	169	326	704	401	660	654	18
205	114	462	259	210	316	663	475	714	711	18
268	194	354	150	118	326	281	421	571	564	18
242	170	365	169	132	327	575	389	627	620	18
235	168	359	200	158	324	1023	399	732	730	18
293	183	411	198	135	373	229	235	240	241	18
276	194	365	172	133	330	171	250	273	266	18
170	100	435	207	156	339	610	432	666	665	18
258	182	363	180	146	316	307	277	384	368	18
303	204	380	184	139	339	452	419	623	620	18
298	211	362	219	170	331	652	291	511	500	18
300	199	387	314	242	331	912	322	605	598	18
287	195	378	187	137	348	673	365	622	615	18
253	185	351	182	149	314	635	377	627	619	18
325	202	411	193	140	353	0	230	281	263	18
238	177	345	192	142	344	223	361	493	471	18
214	143	382	162	125	331	588	355	593	588	18
322	210	393	351	264	341	527	480	695	689	18
267	164	416	191	145	336	274	305	441	415	18
237	171	353	191	156	312	813	353	627	624	18
288	216	340	151	125	309	368	400	582	578	18
240	175	351	214	173	317	603	360	606	597	18
224	155	370	250	186	343	953	450	736	729	19
269	185	372	191	152	321	700	317	569	559	19
362	235	394	228	174	335	239	256	309	294	19
296	190	398	198	149	339	168	237	258	241	19
299	192	399	267	204	335	771	376	646	641	19
247	164	385	216	170	324	793	365	640	634	19
244	173	362	168	135	319	812	324	590	587	19
269	183	376	146	112	335	51	242	248	237	19
302	209	369	181	142	326	639	363	610	607	19
248	165	386	186	141	339	1023	457	847	845	19
301	209	369	153	119	329	314	234	252	241	19
201	134	385	186	140	340	642	505	738	732	19
269	180	384	209	164	327	235	384	510	504	19
263	192	352	195	159	313	379	417	604	597	19
244	170	367	194	151	328	643	372	621	617	19
250	176	364	167	130	328	1023	425	800	796	19
427	248	442	263	173	389	165	242	269	249	19
230	167	351	261	208	321	716	350	610	605	19
245	168	374	191	140	348	762	337	603	597	19
270	190	364	195	142	352	617	419	660	656	19
402	239	431	302	206	376	129	240	265	244	19
208	150	355	109	88	316	835	270	483	475	19
255	180	363	185	144	328	695	320	564	562	19
224	161	356	209	162	331	1014	282	542	536	19
202	127	408	199	163	313	829	322	590	587	19
258	176	375	149	114	334	825	357	630	630	19
217	155	359	193	148	332	349	315	473	465	19
223	157	364	168	134	322	1023	332	642	634	19
294	193	391	212	159	341	397	277	402	399	19
264	181	373	250	187	343	474	299	480	475	19
164	98	430	201	158	326	877	313	582	580	19
249	162	393	245	185	339	1023	397	755	749	19
292	199	376	196	148	339	891	318	599	590	19
224	150	382	146	113	330	328	472	635	629	19
167	110	388	163	132	315	596	360	601	594	19
239	162	376	191	141	347	490	334	552	538	19
274	197	356	265	213	319	604	344	588	577	19
299	215	356	248	193	329	542	298	509	491	19
215	147	375	192	149	330	558	498	712	711	19
232	157	377	189	150	323	595	413	652	646	19
232	175	340	182	152	306	176	342	436	416	19
298	189	404	187	142	336	597	417	659	650	19
209	141	380	203	160	325	446	255	349	337	19
236	158	383	221	177	321	723	346	613	602	19
252	176	367	188	151	318	653	421	668	664	19
324	222	375	160	123	332	320	234	247	240	19
222	159	357	182	147	318	619	348	589	586	19
224	162	354	256	198	332	361	467	641	636	19
211	147	366	138	106	333	687	262	429	421	19
310	217	366	205	157	335	265	237	264	249	19
277	195	364	200	160	319	457	410	623	613	19
250	176	364	241	186	332	891	330	610	606	20
251	180	357	187	145	329	653	350	600	594	20
156	101	398	197	164	307	560	365	598	592	20
275	191	369	160	125	329	665	317	560	552	20
298	203	376	208	148	361	172	240	267	247	20
252	181	357	216	173	320	800	302	567	550	20
211	137	393	208	167	319	156	409	486	477	20
247	170	373	247	203	312	133	235	256	236	20
622	346	461	591	379	399	119	245	285	249	20
282	198	366	140	110	326	43	240	244	235	20
248	171	372	121	94	330	178	237	245	242	20
223	158	361	232	187	317	478	429	636	636	20
211	155	349	211	161	336	663	284	493	485	20
208	149	358	133	114	298	429	361	565	555	20
196	141	354	182	148	314	345	354	522	520	20
276	183	385	186	141	337	1023	450	838	836	20
191	141	345	176	148	304	1023	408	735	732	20
238	172	354	174	131	339	1023	301	631	617	20
269	190	362	197	156	323	737	324	573	575	20
257	188	349	179	142	322	679	345	603	593	20
229	171	344	164	130	323	204	272	320	318	20
213	148	368	173	134	330	322	409	578	570	20
195	140	356	131	109	309	563	321	553	537	20
247	175	362	182	143	325	742	320	575	571	20
209	165	324	225	183	315	249	252	293	287	20
262	192	349	158	123	329	648	459	697	695	20
269	187	368	148	115	331	104	238	250	238	20
265	195	348	187	148	324	440	406	611	605	20
244	181	344	112	90	321	419	232	243	234	20
327	230	365	195	152	330	582	233	249	243	20
262	188	357	186	144	330	1023	231	262	234	20
241	173	356	200	157	326	525	358	585	577	20
282	205	352	246	184	342	348	235	261	245	20
365	242	387	315	241	335	1023	356	727	721	20
261	195	343	207	158	335	69	398	364	363	20
220	158	356	185	149	318	904	309	578	578	20
241	170	364	171	136	321	1018	270	505	501	20
257	171	386	208	145	366	406	450	640	634	20
314	215	374	239	174	350	370	531	702	693	20
220	173	326	246	198	319	642	409	655	651	20
218	169	331	207	163	325	494	412	630	623	20
291	188	396	255	194	337	938	337	624	621	20
282	210	344	166	133	318	273	459	601	596	20
240	163	377	322	240	343	513	405	627	622	20
364	225	415	335	241	356	136	243	261	248	20
253	185	350	158	124	325	549	346	573	568	20
341	225	388	218	160	349	708	293	517	516	20
242	159	391	196	153	328	766	382	651	646	20
228	161	362	149	119	321	1023	232	257	249	20
229	156	375	178	144	315	864	349	629	627	20
257	180	365	232	182	327	588	404	640	637	20
241	168	367	224	177	324	765	350	617	613	20
265	177	383	207	161	330	581	434	667	662	20
263	183	368	151	121	319	315	383	544	541	20
340	222	391	238	171	355	1023	716	971	966	20
239	168	365	159	126	324	0	230	248	237	20
267	186	367	233	183	326	531	323	535	534	20
253	192	338	205	165	318	820	316	586	577	20
235	168	360	129	103	320	638	383	631	627	21
356	243	376	231	176	336	480	438	649	643	21
250	182	352	213	169	321	707	400	660	654	21
375	230	417	283	201	361	606	237	290	267	21
237	164	370	175	139	322	663	388	637	636	21
251	175	368	183	150	312	438	389	591	588	21
343	228	385	253	197	328	1023	329	649	645	21
200	130	395	266	203	335	446	451	658	646	21
275	192	368	234	185	324	414	367	565	558	21
258	185	356	224	184	312	946	424	712	707	21
385	277	355	424	317	342	931	500	774	767	21
246	167	377	226	181	320	465	391	607	598	21
257	185	355	155	124	319	337	377	547	543	21
307	191	410	234	170	353	698	530	759	761	21
180	142	325	219	183	306	766	371	643	636	21
390	244	410	353	248	365	310	492	646	640	21
189	122	397	174	139	321	664	324	565	563	21
238	176	346	206	170	310	488	374	588	586	21
231	165	358	186	148	321	1023	416	724	722	21
281	198	363	165	134	315	648	358	606	602	21
309	208	381	192	146	336	485	344	557	550	21
226	149	387	231	175	339	1023	413	734	726	21
233	168	356	197	153	330	644	331	573	568	21
336	186	464	321	184	447	124	239	254	242	21
198	152	334	168	138	312	586	302	520	509	21
284	191	382	268	207	331	1023	356	690	689	21
331	219	388	240	187	329	542	252	356	345	21
293	196	382	171	129	340	1023	362	675	674	21
237	175	346	120	97	316	580	285	469	472	21
249	176	362	201	163	317	815	357	636	628	21
232	170	349	93	78	308	154	236	252	239	21
330	231	365	200	154	331	197	239	249	248	21
421	233	463	372	190	502	498	351	574	562	21
228	168	347	167	138	309	631	345	599	585	21
245	166	379	211	155	348	857	344	627	620	21
263	190	355	195	161	311	501	367	586	582	21
243	178	349	201	163	315	361	299	454	441	21
266	185	368	167	135	316	682	416	669	664	21
247	167	378	175	135	332	577	396	628	627	21
264	179	378	240	192	321	652	388	638	634	21
242	180	345	163	135	309	465	327	534	521	21
280	207	347	245	190	330	342	464	628	627	21
238	165	369	145	112	332	1023	440	860	860	21
238	172	355	161	120	345	355	354	530	523	21
227	167	348	203	176	297	305	360	533	511	21
246	180	351	160	127	323	388	396	582	580	21
372	249	383	395	288	351	758	481	733	730	21
209	148	362	143	118	312	1023	454	810	808	22
211	148	366	162	125	331	752	347	613	608	22
258	191	346	204	161	324	258	448	586	580	22
241	172	358	153	119	329	549	304	516	506	22
234	166	361	221	174	325	401	420	617	607	22
267	184	371	218	170	327	1023	317	619	615	22
389	228	438	295	221	342	509	850	1023	1023	22
250	176	363	227	163	358	520	446	666	659	22
224	159	361	154	123	320	505	389	611	605	22
205	144	365	247	196	323	458	409	620	613	22
278	184	387	187	151	317	217	235	253	240	22
303	212	365	224	163	351	756	369	636	632	22
243	183	341	164	131	320	749	311	569	558	22
221	153	370	113	97	298	230	242	252	257	22
237	177	343	193	155	318	345	351	524	515	22
353	228	396	333	258	330	647	506	738	734	22
192	130	378	190	150	323	393	240	271	266	22
214	156	352	186	151	315	685	333	589	579	22
219	150	374	248	200	318	157	430	512	499	22
278	187	381	226	174	332	476	390	608	599	22
238	158	387	206	149	354	686	379	635	631	22
306	215	364	188	142	340	351	371	555	541	22
267	196	350	209	165	323	162	272	313	301	22
218	151	370	151	124	310	615	347	593	584	22
312	214	374	192	151	326	817	424	692	691	22
273	192	364	180	144	322	722	313	565	555	22
262	188	356	211	174	311	538	421	648	642	22
468	258	464	326	192	436	67	428	404	385	22
216	158	349	157	124	322	761	340	609	601	22
251	179	358	198	159	318	982	318	606	602	22
277	188	378	194	155	320	655	380	631	627	22
224	161	355	201	170	303	472	391	603	598	22
231	165	359	194	157	315	456	366	573	568	23
595	357	427	400	233	438	1023	493	796	792	23
283	189	383	190	140	348	461	481	679	676	23
232	152	390	210	169	319	639	366	614	609	23
213	145	374	175	147	306	495	237	280	263	23
302	207	373	210	164	328	634	400	646	641	23
268	188	364	189	156	309	564	374	610	603	23
275	196	359	157	127	316	233	277	355	341	23
205	144	366	161	125	330	1023	321	662	658	23
212	152	357	161	128	322	778	346	615	610	23
234	170	353	169	138	314	195	363	469	456	23
310	202	392	218	147	381	145	243	266	250	23
260	182	366	146	115	325	172	237	251	241	23
270	184	377	209	163	328	615	367	608	606	23
260	164	406	172	133	330	578	430	660	658	23
250	172	371	150	118	325	386	532	704	699	23
400	229	446	381	281	347	763	453	710	708	23
258	175	377	168	133	322	560	464	686	683	23
234	155	386	241	188	328	447	476	672	667	23
253	180	359	219	171	328	1023	393	792	790	23
279	186	384	243	182	342	570	413	648	642	23
296	204	372	164	128	328	1023	232	245	247	23
166	117	361	136	106	328	870	279	523	509	23
268	190	362	228	181	323	638	281	482	473	23
254	176	369	188	151	320	1001	300	579	574	23
448	267	430	332	233	366	581	454	688	678	23
247	169	375	199	165	307	737	417	678	673	23
273	193	362	164	127	332	915	234	269	259	23
349	238	376	225	169	340	625	308	539	530	23
246	176	358	171	137	321	1015	353	653	649	23
328	219	384	172	134	330	95	239	277	240	23
256	182	360	211	163	332	262	464	598	595	23
248	169	375	181	142	328	846	321	595	588	23
370	238	398	235	165	364	223	234	254	237	23
275	201	350	172	138	321	485	361	575	570	23
428	266	412	436	304	367	799	439	704	701	23
439	248	453	329	217	389	413	574	747	743	23
267	177	387	187	148	323	1023	370	804	800	23
212	155	349	113	90	320	96	237	240	237	23
407	256	407	383	271	362	642	446	690	683	23
239	170	361	202	166	313	1023	437	728	728	23
258	179	369	169	129	337	695	397	657	650	23
274	188	375	177	138	327	696	390	650	643	23
298	199	383	190	140	348	1023	538	902	901	23
164	104	404	159	126	324	1023	303	684	682	23
270	191	362	185	139	341	679	356	608	606	23
241	176	350	191	153	320	784	278	499	491	23
295	206	366	182	148	316	639	331	583	567	23
232	167	355	181	141	327	437	353	552	548	23
259	179	371	198	160	317	607	379	622	616	24
270	192	360	175	139	322	512	327	545	534	24
369	223	423	251	190	339	378	234	244	241	24
257	178	370	188	149	322	455	379	586	583	24
374	242	395	297	200	380	553	269	437	418	24
218	152	369	195	158	317	379	370	559	550	24
259	191	347	199	153	333	155	236	244	239	24
224	153	374	178	137	333	621	382	624	622	24
242	174	356	140	111	322	120	237	253	239	24
237	176	345	190	153	318	449	381	589	583	24
257	175	376	215	168	328	797	380	653	649	24
298	196	388	233	185	323	677	435	683	679	24
343	226	389	250	188	340	758	271	474	466	24
205	140	375	157	125	321	737	351	612	610	24
228	156	374	210	165	326	210	467	578	571	24
215	160	345	178	142	322	291	262	311	325	24
308	215	368	208	153	347	558	483	698	698	24
212	148	366	217	167	332	239	418	548	541	24
299	174	440	367	248	379	289	542	675	676	24
455	263	442	475	318	383	1023	474	848	844	24
270	188	368	223	160	357	315	236	258	247	24
310	213	372	202	156	331	205	237	271	245	24
233	183	327	175	144	311	452	319	513	506	24
239	169	362	206	167	315	443	409	618	608	24
371	225	422	303	218	356	679	541	773	767	24
247	179	353	168	133	325	514	381	598	599	24
279	202	354	341	287	305	412	376	579	568	24
222	158	359	189	146	332	334	322	485	471	24
237	177	343	136	108	321	177	344	429	419	24
292	203	368	207	159	334	553	271	440	424	24
231	168	352	127	100	324	62	237	237	235	24
327	229	366	314	242	332	843	462	732	726	24
257	187	350	162	124	336	478	501	699	697	24
373	240	398	220	165	342	457	240	309	275	24
336	187	459	330	191	442	708	501	741	738	24
226	173	334	146	120	311	360	311	473	462	24
257	180	365	171	131	334	316	418	590	576	24
204	141	370	198	155	327	452	459	659	655	24
246	176	358	159	127	319	576	364	601	594	24
274	172	408	204	151	346	579	552	762	760	24
242	169	367	105	85	318	116	237	239	238	24
246	178	353	244	191	327	392	314	483	479	24
287	210	350	182	142	328	222	418	544	532	24
234	168	356	188	144	334	477	368	585	577	24
204	154	339	214	172	319	551	416	645	640	24
222	158	358	154	121	327	545	271	436	423	24
243	178	349	211	167	324	856	307	581	568	24
375	230	418	254	193	338	1023	232	281	264	24
272	183	381	203	148	352	525	279	455	442	24
331	221	383	201	154	335	163	238	268	243	25
294	207	364	170	131	331	552	233	261	244	25
276	199	355	254	203	319	668	351	600	598	25
302	191	404	245	178	352	530	471	691	683	25
465	260	458	418	273	393	532	352	578	571	25
398	254	402	281	214	337	334	238	267	254	25
212	156	348	148	120	316	316	290	417	404	25
200	140	365	191	149	328	601	267	435	422	25
275	197	357	197	153	329	663	374	629	622	25
214	163	336	154	115	341	402	457	643	639	25
220	154	366	163	128	326	506	391	610	606	25
246	169	374	187	146	328	450	404	609	605	25
233	149	401	190	147	331	637	409	655	650	25
242	164	377	201	145	355	659	398	649	645	25
380	231	422	269	189	365	341	493	659	652	25
298	203	376	177	143	318	241	265	333	317	25
262	190	354	173	138	321	724	243	344	322	25
307	216	364	207	164	323	238	284	385	358	25
246	147	429	201	154	335	438	236	273	254	25
243	168	371	178	138	331	705	325	579	571	25
250	175	366	192	146	335	554	366	604	593	25
291	179	416	189	144	336	534	485	697	695	25
207	154	345	162	134	308	927	358	646	644	25
233	172	348	164	135	311	347	356	523	523	25
186	125	382	224	182	316	207	355	471	453	25
211	157	344	202	176	294	435	245	291	293	25
400	246	416	207	146	363	395	236	270	250	25
212	139	389	183	138	340	862	316	587	582	25
238	165	368	179	140	328	423	447	639	637	26
329	224	375	235	168	357	532	417	641	637	26
232	166	359	194	161	308	870	288	532	532	26
289	197	376	189	145	334	360	520	685	681	26
633	360	450	411	229	460	479	521	723	714	26
204	151	346	178	148	309	378	239	264	262	26
261	191	350	179	132	346	871	301	567	558	26
223	151	378	177	130	348	862	344	626	620	26
204	158	330	156	135	296	163	250	285	264	26
334	188	455	268	164	417	341	470	636	632	26
248	175	363	191	151	323	482	583	768	767	26
237	177	342	176	143	315	401	366	556	553	26
301	224	344	221	172	329	286	235	261	244	26
284	192	379	230	179	328	1023	342	744	737	26
228	163	359	127	99	327	229	495	610	607	26
646	353	468	442	245	461	493	421	638	632	26
240	170	362	176	137	328	820	300	553	550	26
191	141	348	177	147	307	579	346	583	575	26
316	215	376	181	135	342	144	237	260	240	26
243	185	338	163	137	304	541	346	578	567	26
230	162	363	162	126	330	942	329	612	611	26
270	197	350	171	131	335	752	301	546	540	26
282	200	362	199	155	329	918	297	561	557	26
307	211	373	205	162	324	404	422	614	610	26
287	203	362	148	116	328	695	405	659	656	26
210	152	355	135	110	315	812	326	592	590	26
230	159	369	188	151	319	870	387	670	666	26
420	255	422	276	185	381	594	233	278	244	26
252	190	338	162	128	324	256	460	595	589	26
478	284	430	522	329	406	474	257	387	354	26
313	226	355	196	158	318	1023	270	517	514	26
227	158	368	213	164	334	1023	309	596	593	26
253	177	365	159	130	313	299	235	251	243	26
228	166	352	130	107	310	516	344	555	558	26
292	209	357	238	190	320	494	314	515	510	26
259	189	350	192	156	315	1023	389	769	765	26
268	191	359	184	143	329	783	327	594	587	26
387	255	388	293	206	365	490	257	383	356	26
238	174	350	113	91	319	298	324	473	460	26
323	230	360	178	140	326	599	533	751	747	26
261	188	354	197	160	315	570	370	608	600	26
221	156	362	247	199	318	167	463	544	540	26
216	140	395	239	191	320	830	337	614	607	26
373	227	421	309	209	378	626	417	663	655	26
370	206	460	330	189	447	867	361	648	640	27
270	190	364	187	143	334	761	322	582	576	27
239	159	384	203	154	337	441	441	641	636	27
261	193	346	161	127	323	276	289	384	386	27
375	242	397	299	165	463	613	263	409	409	27
292	206	362	199	159	321	449	363	572	563	27
291	206	362	357	275	333	381	264	376	355	27
310	200	397	244	177	352	747	363	626	624	27
585	326	459	370	224	422	320	553	706	697	27
215	166	332	180	164	281	635	305	535	526	27
247	166	381	202	143	362	786	321	587	579	27
214	154	356	179	146	314	1010	314	606	599	27
240	175	351	148	118	321	1023	346	699	698	27
245	172	365	237	183	331	909	337	630	617	27
261	183	364	164	127	332	719	351	615	607	27
235	176	340	188	156	308	1023	232	252	246	27
203	141	367	203	156	334	1023	369	677	675	27
257	188	350	176	140	321	317	482	641	634	27
282	186	388	211	160	337	466	431	642	634	27
244	169	369	208	158	338	551	429	660	651	27
268	177	389	199	146	349	630	553	769	769	27
234	155	385	238	194	314	747	332	591	588	27
243	174	357	186	140	339	363	337	516	505	27
262	193	349	187	147	326	0	230	254	246	27
208	154	345	201	155	332	592	290	496	487	27
497	272	468	241	138	448	755	341	611	601	27
267	168	407	302	235	329	905	396	687	679	27
245	178	352	161	132	313	1023	296	576	572	27
240	172	357	156	121	332	535	301	503	497	27
277	194	366	228	169	346	763	484	732	733	27
228	165	354	195	156	319	294	407	566	556	27
224	165	348	206	171	308	791	322	590	582	27
263	191	352	189	144	336	519	538	740	737	27
311	200	398	246	186	338	903	236	303	276	27
279	188	379	257	199	330	378	451	638	628	27
315	203	397	197	146	345	702	233	256	247	27
191	141	347	161	132	311	336	320	473	469	27
313	227	353	176	140	323	636	442	683	679	27
251	191	335	202	170	303	612	777	977	971	27
252	174	370	203	161	323	523	403	632	622	28
296	210	361	200	161	318	316	491	649	641	28
241	172	359	189	149	324	822	372	650	645	28
237	165	366	135	113	305	467	243	298	291	28
208	147	361	177	142	319	811	288	527	522	28
247	169	374	171	130	338	552	422	647	646	28
517	323	410	479	314	391	482	406	627	615	28
380	236	413	268	202	340	149	241	256	246	28
239	157	389	203	159	326	953	432	719	715	28
215	155	355	150	122	314	570	324	544	544	28
301	212	363	246	188	335	870	372	660	651	28
603	340	454	508	285	457	670	514	749	744	28
310	228	349	166	134	319	234	465	587	583	28
422	263	412	400	303	338	602	575	792	784	28
311	223	356	204	158	331	38	237	248	234	28
235	169	356	180	141	327	635	447	689	683	28
422	231	469	300	194	397	758	432	695	689	28
267	179	381	177	129	350	415	440	632	629	28
270	191	362	145	114	327	0	229	243	236	28
289	198	374	147	118	320	389	276	413	394	28
510	334	391	431	236	468	471	364	584	570	28
424	232	468	390	238	419	530	365	594	586	28
189	129	376	158	130	312	1023	243	395	404	28
231	171	346	141	115	313	783	330	597	591	28
358	226	406	265	198	343	345	235	266	245	28
403	251	411	355	256	355	703	479	727	720	28
234	161	373	173	139	318	569	327	555	548	28
266	195	350	192	149	330	301	258	333	317	28
195	139	359	193	165	299	599	323	558	548	28
339	214	406	291	204	364	168	238	264	244	28
236	173	350	151	127	306	301	420	577	572	28
255	181	360	179	143	321	1023	394	741	735	28
202	147	351	171	139	314	1017	292	569	559	28
285	197	370	177	145	313	674	316	563	552	28
220	163	345	158	125	323	273	261	334	315	28
272	191	366	204	156	333	290	414	567	562	28
328	217	387	211	152	355	66	242	251	239	28
304	191	407	209	168	318	513	442	659	654	28
248	187	339	138	110	321	397	476	656	654	28
261	192	349	242	195	317	880	334	617	610	28
215	160	343	151	123	315	387	434	624	615	28
238	167	365	181	145	320	0	228	246	236	28
231	167	355	249	219	292	1001	487	765	764	28
274	182	385	191	148	329	913	401	686	684	28
276	190	372	144	116	318	591	326	561	552	28
218	153	365	183	142	331	467	274	420	413	28
254	173	377	191	155	315	656	468	704	703	28
372	232	411	345	246	359	727	364	632	623	28
245	181	346	171	139	315	496	345	562	555	28
276	210	336	200	163	314	981	369	673	662	28
253	180	360	153	126	312	1023	347	714	709	28
238	176	348	229	182	323	369	397	573	575	28
248	184	345	184	149	316	528	392	613	613	28
253	172	378	172	136	324	594	374	611	609	29
224	159	362	160	121	337	482	471	670	672	29
351	231	390	202	150	345	135	242	257	246	29
195	135	368	183	146	320	256	265	323	321	29
455	280	415	286	202	363	242	481	611	601	29
248	183	348	251	201	320	816	321	594	584	29
231	164	362	171	136	323	380	329	508	499	29
240	162	380	193	152	326	371	473	652	644	29
220	159	353	207	164	324	257	438	568	569	29
414	250	425	351	226	397	502	625	812	808	29
316	211	383	198	152	334	706	233	262	245	29
249	183	348	203	159	326	635	266	442	424	29
265	183	372	180	145	318	686	287	510	497	29
272	192	363	188	150	321	798	291	534	528	29
201	135	380	176	142	317	924	304	579	572	29
249	173	369	198	156	325	1023	324	619	621	29
356	242	377	228	169	346	457	488	684	680	29
238	175	348	164	135	311	944	317	601	595	29
267	187	366	215	159	346	633	425	668	664	29
332	226	375	160	123	335	0	229	262	244	29
229	163	359	203	166	314	579	361	598	592	29
238	179	341	160	128	319	1023	304	594	593	29
274	193	363	156	128	313	206	290	358	354	29
326	210	398	186	136	350	508	463	675	672	29
239	178	344	237	175	346	692	337	592	585	29
222	161	353	162	127	328	305	324	470	462	29
276	185	382	198	150	337	433	432	632	626	29
303	217	357	158	123	329	1023	289	557	558	29
259	152	437	302	187	414	212	523	629	624	29
237	165	368	207	161	328	741	357	623	617	29
241	168	368	240	199	310	508	425	642	638	29
211	144	375	213	167	326	936	336	621	620	29
267	175	391	233	183	326	808	301	555	550	29
248	177	359	185	144	329	379	306	462	460	29
231	157	375	176	139	324	1023	301	593	590	29
230	174	338	153	125	312	239	300	400	389	29
271	199	348	196	148	340	216	293	369	365	29
293	212	354	210	174	309	288	271	354	347	29
254	186	350	170	131	331	711	346	605	599	29
254	184	354	199	155	328	607	481	709	706	29
253	182	356	214	175	313	486	368	586	579	29
572	315	465	446	253	451	188	242	282	252	29
298	210	364	199	152	335	745	234	257	251	29
187	139	346	193	157	313	540	325	551	538	29
308	210	376	346	249	355	573	398	638	628	29
232	167	355	204	163	321	647	371	625	616	29
309	200	396	292	201	372	837	539	787	788	29
287	193	381	251	193	333	1023	296	631	629	29
256	187	351	194	155	320	346	464	634	628	30
228	164	357	163	128	326	337	263	363	341	30
221	171	331	190	151	322	354	426	602	597	30
247	167	379	274	205	342	453	236	272	255	30
283	199	365	182	144	323	1023	471	825	821	30
637	352	464	402	241	427	690	459	705	702	30
299	199	384	224	167	344	274	240	272	257	30
254	186	349	189	157	308	636	317	548	547	30
321	209	393	224	163	351	575	241	302	289	30
242	168	370	174	136	327	694	336	588	584	30
242	172	360	212	169	322	395	433	620	617	30
235	166	362	205	162	324	520	384	614	603	30
240	166	370	190	149	327	879	349	635	629	30
267	192	355	194	163	304	1023	308	626	624	30
204	143	366	177	148	307	465	431	640	634	30
205	149	352	180	146	315	755	357	622	619	30
291	206	362	224	173	331	419	238	266	262	30
250	168	381	163	130	322	637	358	607	600	30
213	155	351	156	120	332	1023	395	702	695	30
246	178	354	183	147	318	198	243	266	256	30
260	182	365	183	150	311	696	304	544	536	30
237	168	362	187	149	322	643	366	617	611	30
283	190	381	221	163	347	135	237	253	240	30
252	179	360	212	167	325	656	335	583	577	30
231	174	339	194	161	308	394	344	537	524	30
277	192	369	165	126	337	1023	231	250	242	30
287	203	361	179	138	332	509	381	602	598	30
310	199	398	256	192	341	764	391	658	654	30
243	173	359	166	132	322	674	348	598	595	30
284	204	357	200	161	319	953	234	262	258	30
343	224	393	245	177	353	456	234	269	247	30
247	175	362	188	138	350	276	499	640	633	30
275	195	360	191	152	320	318	485	643	637	30
377	219	441	325	189	441	641	456	691	691	30
266	187	364	194	158	314	612	509	732	730	30
263	184	365	176	136	332	830	270	482	474	30
240	178	345	212	172	316	482	470	678	671	30
195	143	350	152	118	331	574	402	642	632	30
225	162	357	185	150	316	610	346	587	582	30
215	160	343	139	119	299	554	500	717	712	30
260	182	365	204	159	329	770	329	597	587	30
361	234	395	281	207	348	478	472	675	672	30
224	165	348	218	175	317	753	327	597	582	30
248	185	342	148	123	307	717	270	479	456	30
245	185	339	212	168	324	949	326	621	609	30
365	224	417	265	186	364	475	353	568	559	30
229	163	360	230	194	303	395	397	594	583	30
328	227	370	204	149	350	799	234	246	254	30
196	139	360	136	108	321	546	375	603	600	30
356	239	382	225	161	358	113	241	256	243	30
327	214	390	201	152	340	692	251	383	368	30
332	211	403	292	221	338	625	236	291	264	30
217	159	350	203	165	316	556	324	549	541	30
208	151	353	180	143	322	502	372	593	587	31
278	190	373	154	124	317	1023	664	948	944	31
250	180	355	180	139	333	729	264	446	433	31
272	181	385	176	132	342	1023	667	932	926	31
234	171	350	172	135	325	250	235	255	240	31
303	201	387	188	141	342	562	394	630	622	31
232	173	343	198	162	313	1023	405	744	743	31
235	163	370	189	150	322	584	314	541	531	31
217	156	357	184	157	300	517	396	614	614	31
228	166	351	262	200	336	595	439	674	669	31
254	189	344	209	169	317	797	292	543	530	31
255	176	372	268	204	337	411	455	651	640	31
273	180	388	193	149	333	547	549	756	751	31
263	191	352	139	112	317	54	233	226	232	31
230	154	383	216	186	298	634	376	620	618	31
219	147	380	138	112	314	852	378	658	655	31
166	113	374	101	81	319	689	342	590	591	31
245	173	363	179	141	326	871	356	638	634	31
448	249	461	328	227	371	733	521	761	759	31
266	184	370	200	156	327	589	352	597	584	31
244	177	353	185	150	315	608	356	596	593	31
330	220	384	334	245	349	750	412	681	671	31
218	154	362	153	122	322	885	312	583	579	31
293	203	369	204	155	336	108	240	252	242	31
287	194	379	252	197	327	785	238	302	288	31
288	202	365	207	167	316	349	518	683	676	31
241	183	337	185	151	314	454	362	579	564	31
268	198	346	158	129	313	847	744	974	972	31
344	221	398	264	191	353	166	239	273	246	31
240	163	378	147	115	327	402	414	610	601	31
234	164	365	212	156	348	711	364	623	620	31
226	142	408	218	166	337	612	279	477	463	31
208	141	379	171	141	310	740	336	603	592	31
280	201	356	174	138	322	287	415	565	561	31
255	172	380	192	144	341	510	553	748	747	31
258	189	350	176	135	335	379	248	328	300	31
368	231	409	259	193	343	0	231	291	258	31
357	232	394	387	315	315	306	240	278	260	31
293	206	365	157	124	323	416	482	671	665	31
325	188	443	330	225	375	570	429	659	656	31
270	198	349	188	149	322	743	360	630	620	31
234	164	366	167	126	341	1023	422	747	744	31
252	186	346	175	137	328	311	476	631	627	31
315	217	371	247	193	328	510	471	680	678	31
308	211	374	152	117	331	0	231	250	234	31
230	153	384	164	122	343	585	254	367	363	31
383	238	412	230	164	360	478	234	268	243	31
260	183	362	210	163	330	911	333	620	613	31
322	209	395	194	147	337	554	365	595	591	31
413	253	417	254	184	354	103	240	265	241	32
251	171	376	143	111	329	231	235	256	242	32
234	165	362	175	140	320	910	299	567	561	32
344	217	405	293	221	340	599	255	381	368	32
298	202	378	191	141	346	595	334	568	564	32
286	195	376	163	129	324	394	239	270	262	32
205	147	356	146	118	319	381	328	494	497	32
226	158	365	243	193	323	358	261	356	340	32
233	164	364	154	124	318	1023	363	713	709	32
258	176	375	197	158	319	765	315	575	567	32
436	270	413	362	258	359	607	381	624	619	32
475	285	426	388	239	416	580	465	693	688	32
175	121	371	113	90	321	483	474	674	674	32
207	137	387	214	170	323	583	338	580	566	32
252	182	355	178	138	332	798	274	496	484	32
226	162	356	255	157	415	743	351	622	611	32
202	139	373	203	165	315	493	382	599	595	32
262	184	365	180	140	327	729	402	667	659	32
181	133	347	125	104	306	1016	282	551	538	32
264	192	351	180	145	318	812	340	615	608	32
346	221	401	278	197	361	559	570	774	771	32
240	164	374	169	132	327	926	304	579	572	32
332	220	387	219	160	350	1023	232	256	254	32
233	174	344	200	165	311	482	399	618	609	32
260	179	372	195	150	333	357	418	596	591	32
239	183	334	145	110	339	292	305	424	424	32
312	222	360	176	137	327	354	237	274	252	32
339	216	401	233	162	368	493	235	263	253	32
428	268	410	252	180	357	207	237	262	244	32
345	218	405	357	265	346	1023	291	569	560	32
228	162	360	121	98	318	414	234	253	245	32
245	172	365	120	97	318	791	232	250	242	32
425	263	415	285	190	384	398	469	655	649	32
293	212	355	268	223	308	642	404	656	647	32
240	178	346	225	178	323	177	463	557	547	32
269	186	370	192	154	319	810	347	624	616	32
235	175	343	169	135	320	721	403	658	659	32
258	186	355	207	161	330	905	386	675	669	32
345	235	377	378	278	349	806	370	649	640	32
237	174	348	174	146	305	878	313	584	580	32
202	150	344	186	147	323	777	257	417	412	32
260	187	356	172	134	328	280	310	439	427	32
209	142	377	264	196	344	1007	352	652	647	32
222	138	413	243	185	335	503	495	703	697	32
235	168	360	157	123	327	1023	289	561	555	32
399	239	428	272	197	352	199	242	277	254	32
291	199	373	259	199	333	296	237	258	250	32
381	271	360	301	219	353	619	476	711	704	32
238	170	360	231	129	458	230	275	396	334	32
268	186	370	174	135	331	238	429	555	552	32
237	152	399	195	149	337	605	384	623	622	32
258	186	356	204	161	324	459	390	607	595	32
161	98	419	204	158	331	1023	457	753	749	32
225	152	379	181	135	343	618	358	603	597	32
225	160	359	167	136	313	172	280	332	319	33
349	221	404	202	145	356	115	239	253	241	33
279	204	350	261	193	345	335	236	255	249	33
233	168	357	113	91	318	683	318	569	557	33
223	155	367	164	119	351	827	305	566	560	33
281	195	369	202	156	332	508	376	599	592	33
277	195	363	169	132	328	372	240	272	266	33
657	396	425	310	219	362	413	255	345	332	33
196	137	366	182	145	323	708	423	681	674	33
213	142	385	202	153	338	754	384	655	647	33
237	163	372	141	114	316	403	511	694	686	33
367	236	399	346	250	354	486	472	684	674	33
165	109	389	118	108	280	672	394	643	643	33
300	204	378	198	159	318	815	392	667	663	33
245	171	366	142	111	327	497	547	737	739	33
244	172	363	175	143	314	686	386	644	637	33
252	182	353	144	114	323	345	475	640	637	33
356	235	387	212	154	352	441	428	623	625	33
197	147	344	123	103	306	104	235	249	236	33
315	206	392	314	225	357	307	512	663	657	33
279	189	377	194	147	338	425	269	392	383	33
265	185	367	181	143	325	641	372	621	616	33
276	191	370	234	181	330	1023	276	643	642	33
350	216	416	256	182	360	597	400	638	634	33
390	242	413	270	193	358	263	247	299	275	33
264	175	386	249	201	318	557	466	688	684	33
342	217	404	402	272	378	338	505	670	661	33
198	144	352	170	136	321	573	349	581	578	33
246	176	357	199	158	323	1023	347	650	643	33
292	214	350	197	158	319	438	456	657	648	33
450	276	418	328	210	400	195	241	277	251	33
228	165	353	241	187	330	888	346	635	626	33
280	205	350	261	206	325	710	442	696	691	33
378	228	424	341	225	388	834	453	723	717	33
518	346	383	307	231	341	558	493	710	707	33
231	153	386	180	140	330	753	336	604	594	33
252	183	352	266	225	303	707	316	566	558	33
251	179	359	191	161	305	919	307	580	576	33
221	158	357	178	144	316	544	403	630	626	33
319	209	392	191	148	330	1023	285	561	560	33
207	149	355	171	135	324	668	287	513	496	33
230	170	346	164	135	311	963	311	599	589	33
263	189	356	171	143	306	74	312	299	296	33
247	172	368	194	149	333	273	430	582	570	34
374	221	434	354	245	369	883	425	705	701	34
295	194	390	201	144	356	456	408	618	611	34
252	179	361	170	139	313	333	284	417	397	34
283	189	383	210	156	346	351	277	389	384	34
225	167	344	192	142	345	132	331	371	366	34
203	132	392	165	136	311	444	361	571	560	34
228	156	376	158	127	318	536	427	648	646	34
341	228	382	228	165	353	563	403	639	631	34
329	229	369	220	166	339	386	510	683	680	34
272	196	355	206	158	333	424	401	609	595	34
267	186	368	201	163	316	548	400	630	625	34
243	171	365	203	162	321	105	237	247	238	34
399	252	405	351	243	371	1020	378	683	675	34
233	173	346	176	144	313	770	347	612	610	34
248	167	380	138	107	329	147	233	242	234	34
225	154	374	215	172	319	884	347	631	626	34
220	155	364	174	137	326	761	310	561	559	34
315	215	376	228	175	333	492	557	752	746	34
247	161	394	211	159	340	179	396	492	481	34
202	149	347	152	119	328	285	495	638	633	34
268	193	355	203	164	316	433	286	441	435	34
236	171	352	194	156	319	576	336	572	561	34
225	162	356	155	131	302	425	357	560	550	34
294	208	362	176	138	326	497	539	735	733	34
259	186	356	199	161	317	680	335	587	580	34
334	216	395	288	213	346	452	238	286	263	34
214	148	369	165	136	311	842	341	618	613	34
300	206	373	255	191	341	325	337	509	489	34
259	186	356	198	160	317	621	346	587	583	34
246	176	358	191	151	323	1023	260	492	479	34
284	194	375	166	130	327	534	420	641	640	34
347	237	375	195	143	349	638	352	601	593	34
264	189	358	149	119	321	0	231	256	246	34
255	180	362	185	145	326	555	376	610	603	34
228	167	349	202	166	311	680	322	568	563	34
219	157	357	181	146	319	342	528	686	683	34
188	133	361	170	135	323	524	371	600	591	34
237	169	359	165	134	316	603	329	567	557	34
299	212	362	164	129	327	589	467	695	691	34
279	186	384	218	175	320	820	450	719	713	34
365	238	392	193	139	355	108	238	260	239	34
275	195	361	232	183	324	471	415	628	621	34
303	203	382	237	185	327	305	236	272	246	34
194	139	356	163	136	306	880	322	603	594	34
236	164	369	189	141	344	505	434	651	646	34
277	193	368	202	155	333	603	446	678	676	34
259	185	359	243	198	313	605	328	571	557	35
257	168	391	229	174	336	909	323	606	600	35
210	149	360	222	170	334	692	410	663	660	35
248	179	355	120	95	324	631	279	470	466	35
282	197	366	197	150	336	171	238	261	244	35
429	263	417	295	207	364	1023	240	520	521	35
252	183	352	185	149	319	709	407	669	661	35
283	196	368	246	193	327	970	236	291	284	35
230	171	345	179	153	300	1023	301	680	675	35
294	207	363	189	152	317	480	449	659	653	35
250	177	362	161	130	318	1023	303	607	599	35
241	173	357	194	150	332	592	367	603	601	35
242	167	371	182	144	322	1023	307	596	592	35
596	344	443	440	304	371	427	540	722	717	35
267	188	364	219	175	321	688	319	567	559	35
219	148	377	260	221	301	709	330	580	579	35
280	200	358	184	146	323	203	407	522	510	35
238	168	363	242	184	337	932	344	634	629	35
251	180	357	227	172	338	386	330	513	503	35
208	134	397	251	191	336	537	442	667	660	35
265	189	359	220	169	334	213	235	255	239	35
351	213	422	260	188	354	119	239	262	241	35
240	164	375	206	180	294	699	346	608	598	35
186	108	442	218	169	332	671	302	540	527	35
218	165	337	145	120	310	680	408	661	657	35
328	220	381	243	175	356	894	675	916	913	35
244	173	360	208	166	321	847	333	608	604	35
294	202	372	229	164	357	154	238	261	242	35
245	174	360	145	109	340	630	355	604	596	35
265	194	350	179	144	318	231	370	504	487	35
306	212	370	237	188	324	652	397	638	642	35
266	192	356	178	139	329	588	397	636	630	35
326	213	391	174	130	342	176	239	260	245	35
230	168	351	218	184	303	702	398	655	651	35
215	160	344	137	111	314	632	410	655	650	35
281	192	375	279	221	324	936	329	620	611	35
404	221	468	408	236	443	485	365	584	575	35
262	188	357	186	153	310	495	392	616	605	35
290	210	353	192	151	325	342	263	344	342	35
237	179	338	193	156	316	432	492	682	678	35
236	182	332	200	171	300	552	413	643	637	35
236	172	351	279	214	333	1023	375	760	757	35
231	167	354	175	141	319	553	402	637	627	35
407	250	418	319	218	374	260	240	286	256	35
298	204	374	156	124	323	470	245	312	300	35
308	217	363	288	227	325	556	355	579	580	35
209	140	382	201	175	295	138	239	266	243	35
228	165	354	211	165	328	660	408	663	654	36
258	179	368	173	141	314	873	333	615	608	36
187	138	347	178	145	315	513	335	550	546	36
266	197	345	182	150	310	895	302	567	563	36
268	188	366	196	160	312	296	298	422	412	36
305	214	366	219	171	327	366	415	601	591	36
234	171	350	233	186	321	933	377	667	664	36
271	182	383	166	126	336	505	477	687	683	36
253	171	380	193	155	317	937	341	631	626	36
307	216	365	236	188	320	554	399	635	626	36
333	209	409	194	142	350	677	272	454	455	36
218	154	361	171	128	342	917	279	526	516	36
253	179	363	195	161	310	1023	332	666	662	36
187	136	352	235	207	290	770	403	670	666	36
297	207	368	194	155	319	752	306	558	550	36
258	191	346	217	184	302	722	362	627	619	36
274	193	364	151	117	329	0	230	253	245	36
330	220	384	230	177	332	921	586	833	837	36
245	193	325	158	141	288	618	429	666	664	36
194	134	371	177	144	315	872	339	623	616	36
265	185	367	223	168	339	649	365	618	610	36
262	188	356	227	186	313	604	372	607	609	36
241	178	348	198	159	319	1023	368	680	673	36
248	177	360	120	98	314	718	284	511	497	36
230	164	359	159	128	318	762	334	594	594	36
237	160	379	151	118	327	643	328	579	565	36
247	179	354	216	178	311	628	342	589	579	36
222	159	357	132	105	323	1023	480	794	794	36
309	220	360	251	195	330	501	365	592	580	36
361	225	412	407	289	360	819	396	675	667	36
219	166	338	171	146	300	701	442	693	690	36
238	176	346	211	171	317	921	322	604	600	36
222	160	355	193	162	306	365	276	415	387	36
243	173	360	202	162	319	634	369	613	612	36
143	111	330	110	100	282	540	468	686	682	36
369	236	400	294	213	352	349	278	393	386	36
339	210	413	254	186	349	1023	291	591	593	36
277	198	358	193	149	331	124	375	419	409	36
208	170	313	173	153	289	898	326	611	602	36
212	145	374	146	118	317	490	317	524	513	36
240	168	366	139	108	329	852	425	696	697	36
386	256	386	409	285	367	199	386	504	484	36
213	149	367	223	172	333	435	287	455	438	36
221	154	366	222	173	328	400	438	632	622	36
286	190	387	168	125	344	522	448	664	661	36
234	164	365	192	154	320	662	393	649	641	36
225	162	357	215	177	311	662	380	637	628	36
225	163	353	151	123	314	568	303	518	508	36
273	185	377	216	170	325	95	268	271	268	36
231	163	362	177	136	335	517	348	573	564	36
251	167	384	218	172	324	633	400	642	641	37
511	303	432	352	238	379	695	447	700	693	37
405	260	398	371	268	354	298	535	678	673	37
271	184	376	228	174	336	467	495	695	688	37
281	188	382	359	277	332	203	355	466	451	37
234	170	352	147	121	309	297	453	604	600	37
391	238	421	255	174	375	644	233	250	245	37
228	174	335	190	153	319	1023	454	756	754	37
257	186	353	206	161	327	890	330	613	606	37
232	170	349	177	143	317	573	261	414	393	37
306	204	383	256	192	342	897	398	679	679	37
194	140	356	190	149	328	416	350	544	539	37
300	207	371	212	153	354	400	240	278	269	37
281	206	350	215	165	334	590	375	618	609	37
240	167	369	195	151	332	1023	396	719	718	37
239	174	352	176	141	319	449	350	558	549	37
260	185	360	192	152	324	571	483	707	701	37
213	141	386	175	134	333	822	341	610	611	37
258	179	369	184	136	345	681	330	579	575	37
290	195	382	207	172	309	797	323	594	584	37
274	195	360	199	150	338	489	357	574	567	37
358	236	388	365	262	356	195	389	498	485	37
220	176	321	235	200	301	35	240	253	234	37
234	168	358	212	160	338	475	303	486	484	37
227	163	356	255	212	309	497	425	638	636	37
282	193	374	189	149	325	1023	488	830	825	37
281	189	381	206	168	314	1023	483	875	872	37
265	173	392	185	143	332	1023	358	662	662	37
218	162	344	189	156	312	337	368	543	534	37
271	204	340	181	138	336	308	455	607	606	37
233	165	360	162	131	316	770	359	622	624	37
330	221	382	224	168	341	271	240	267	256	37
248	179	354	114	94	312	354	284	409	404	37
222	157	361	195	154	324	653	331	572	571	37
291	209	357	166	129	331	91	237	253	237	37
256	171	382	223	165	346	851	344	628	618	37
200	154	333	220	183	308	210	259	314	293	37
245	171	367	166	133	320	865	346	632	623	37
223	161	356	143	110	331	748	267	452	448	37
237	164	370	243	206	302	608	448	684	679	37
264	197	344	167	129	330	97	238	244	238	37
199	142	359	255	216	303	299	233	244	238	37
327	207	404	257	196	335	185	254	285	277	37
259	176	376	178	133	344	715	372	636	629	38
248	170	373	238	184	331	879	257	438	425	38
222	161	354	174	145	308	264	235	275	242	38
235	169	355	139	114	314	1023	264	525	521	38
350	226	398	308	227	348	253	238	284	249	38
203	149	347	169	140	309	671	342	594	588	38
259	186	357	182	148	316	420	419	622	612	38
220	153	368	166	135	314	691	384	642	637	38
196	147	342	178	154	296	644	316	552	546	38
259	171	388	297	186	410	132	242	259	246	38
231	169	350	138	108	326	585	406	638	638	38
259	180	368	180	139	331	492	503	706	701	38
267	193	353	207	169	313	623	336	581	571	38
238	174	350	219	178	315	435	397	600	594	38
288	212	348	159	127	322	876	526	785	782	38
322	207	398	211	162	334	128	238	267	241	38
291	208	358	200	160	319	862	348	625	625	38
257	183	360	163	128	326	718	232	251	240	38
230	159	371	276	222	317	599	387	630	623	38
320	206	397	202	146	354	367	239	279	261	38
216	156	354	198	157	323	494	480	690	683	38
281	191	378	171	131	335	117	239	250	240	38
271	198	351	159	131	311	904	303	578	568	38
249	176	364	162	132	314	521	332	546	544	38
258	175	378	228	181	323	1003	327	624	616	38
238	173	353	220	169	332	730	366	629	625	38
259	180	367	172	137	321	1023	479	844	842	38
258	179	368	156	123	325	610	427	667	661	38
255	181	360	128	100	327	1023	232	247	240	38
265	189	358	144	113	326	580	409	651	640	38
243	172	362	169	132	328	596	393	634	628	38
248	179	355	133	106	322	1023	231	257	240	38
243	174	357	162	132	313	613	351	599	588	38
206	151	350	120	99	313	254	234	254	238	38
405	238	435	325	219	379	1023	463	782	777	38
238	176	345	221	179	316	740	368	637	629	38
274	186	377	182	144	323	362	398	583	573	38
272	185	376	220	162	348	709	412	668	665	38
316	212	381	185	137	346	0	230	249	240	38
226	169	342	200	159	321	1023	292	571	563	38
241	173	358	187	153	313	643	452	695	688	38
305	219	357	224	190	303	786	251	405	379	38
255	180	362	202	161	321	697	361	619	615	38
256	172	382	173	133	333	599	464	695	690	38
246	182	347	190	154	315	887	342	625	621	38
143	112	327	94	79	304	64	234	240	233	39
245	178	351	129	106	311	362	493	663	658	39
287	205	358	211	158	342	1023	611	876	874	39
249	175	363	122	98	319	246	293	397	379	39
373	241	397	400	288	356	473	489	689	685	39
237	168	360	208	168	318	948	342	634	629	39
259	180	368	243	188	331	1023	401	708	701	39
253	184	351	189	150	322	586	373	614	607	39
251	177	364	185	139	341	435	423	623	619	39
248	182	349	246	199	316	381	235	257	245	39
214	157	348	163	132	317	586	329	565	554	39
409	247	425	290	195	381	399	386	584	574	39
219	160	352	200	165	309	890	312	589	581	39
239	168	363	290	218	341	757	398	664	660	39
221	170	333	158	131	310	618	280	465	465	39
210	158	340	112	91	316	661	237	292	273	39
305	207	377	253	202	320	873	312	589	578	39
412	235	448	362	257	360	183	244	287	257	39
281	203	355	237	183	331	572	407	648	636	39
218	151	370	120	96	323	485	293	462	466	39
254	186	351	198	162	313	475	262	387	373	39
273	190	368	196	146	345	653	361	612	607	39
208	147	361	130	103	325	586	425	660	655	39
234	164	365	227	176	330	551	395	631	620	39
271	196	355	243	188	330	768	365	632	630	39
221	148	381	180	140	329	692	373	633	626	39
626	344	466	373	207	462	580	346	592	575	39
310	209	379	181	139	333	388	463	646	640	39
502	286	448	442	316	359	583	537	753	748	39
295	199	379	239	181	338	914	331	612	610	39
220	155	363	148	118	321	457	270	401	395	39
267	192	356	207	162	326	628	331	572	566	39
219	171	329	109	94	294	121	233	240	233	39
249	178	358	148	117	325	345	267	363	356	39
324	215	385	281	212	340	144	238	270	242	39
256	192	341	226	176	329	326	493	649	647	39
295	199	381	270	185	375	239	249	297	276	39
203	149	348	192	158	312	653	399	655	644	39
313	194	413	264	200	337	1023	325	709	703	39
201	135	382	216	175	316	422	369	570	562	39
383	250	393	194	137	361	172	235	242	239	39
317	217	374	206	156	338	1023	546	922	922	39
245	179	350	218	179	312	1023	265	533	528	40
245	179	351	142	115	317	383	546	711	711	40
190	126	384	233	176	339	455	360	574	561	40
279	190	376	219	171	328	820	354	636	626	40
229	154	380	185	141	336	723	333	594	585	40
235	177	339	207	164	322	612	342	587	577	40
317	214	378	197	149	338	264	235	240	242	40
325	213	391	217	156	355	505	556	752	749	40
227	158	367	173	135	328	802	354	629	623	40
253	183	355	182	148	315	748	316	573	565	40
574	322	457	544	332	419	257	246	323	271	40
437	263	424	328	212	397	857	392	675	669	40
230	159	371	200	157	328	677	371	630	621	40
184	140	338	157	129	312	908	286	537	532	40
248	179	356	179	143	320	722	406	664	661	40
264	187	360	261	205	326	1019	353	654	650	40
249	183	348	198	166	304	1023	301	588	582	40
286	195	376	224	175	327	1023	443	772	768	40
262	183	368	184	150	314	458	346	555	545	40
285	203	359	177	145	312	514	394	614	612	40
261	198	339	160	133	308	903	322	604	597	40
201	148	348	129	108	306	669	356	609	604	40
194	143	348	116	99	302	879	304	572	565	40
407	237	441	359	200	459	506	402	626	617	40
330	210	402	284	209	348	1023	299	651	653	40
249	186	343	154	126	312	276	300	419	407	40
253	189	343	250	199	320	924	352	647	638	40
549	307	459	367	231	406	458	536	726	721	40
253	184	353	208	171	311	630	504	731	729	40
211	146	370	229	195	301	530	418	641	637	40
215	155	356	217	170	327	713	366	627	623	40
272	193	360	199	157	324	438	476	667	666	40
262	185	363	208	168	318	946	325	609	606	40
380	236	412	254	177	369	474	285	457	443	40
283	199	364	173	142	313	491	356	567	566	40
372	229	416	256	182	360	224	236	259	243	40
338	210	412	271	205	339	437	289	456	443	40
236	172	352	194	157	317	777	356	628	621	40
239	168	363	172	136	325	358	526	692	686	40
248	174	365	155	124	320	1023	339	728	726	40
238	173	351	136	107	325	638	438	672	675	41
379	210	462	355	214	424	670	428	678	673	41
292	193	386	185	140	340	134	235	243	237	41
217	158	352	176	143	314	1023	370	704	698	41
205	154	339	204	185	282	1023	391	697	696	41
254	171	380	187	149	321	929	312	589	586	41
255	186	352	169	134	322	572	431	662	657	41
238	175	348	177	150	303	868	351	637	629	41
264	189	358	186	146	326	672	385	641	634	41
463	264	450	393	265	380	511	357	583	573	41
271	185	376	165	128	330	756	340	603	600	41
234	163	367	216	177	312	582	357	593	588	41
324	223	371	183	138	340	570	466	688	687	41
263	184	365	195	157	318	729	354	615	611	41
252	182	353	151	126	308	1023	369	671	668	41
217	146	381	209	164	326	536	390	620	613	41
224	164	349	147	113	333	253	379	520	508	41
262	173	387	218	165	339	771	441	702	699	41
317	211	385	248	186	341	385	235	269	245	41
216	166	334	173	145	305	356	433	608	604	41
210	152	353	177	141	320	645	369	623	614	41
251	179	359	170	135	323	946	560	820	818	41
247	172	367	175	132	339	797	331	603	595	41
248	178	358	212	168	324	609	291	497	492	41
239	180	339	235	190	317	971	285	550	538	41
291	185	401	215	169	326	1023	319	616	616	41
238	177	343	212	174	312	627	380	629	621	41
288	198	373	189	143	339	445	409	610	609	41
387	251	395	222	159	357	581	235	269	252	41
190	133	367	206	171	307	423	638	806	802	41
237	170	356	148	118	321	629	378	631	620	41
248	167	380	169	133	325	641	574	787	789	41
314	222	362	279	223	321	496	268	420	402	41
265	187	362	206	162	324	752	365	631	627	41
368	257	367	310	214	370	204	236	277	242	41
198	151	335	228	180	325	782	300	548	543	41
321	214	383	286	220	332	670	465	706	703	41
312	213	375	174	131	340	1023	231	247	244	41
257	179	369	155	119	332	353	240	270	262	41
265	197	344	220	174	324	202	278	346	328	41
256	182	360	173	131	337	261	346	482	474	41
305	197	396	204	156	334	255	235	257	243	41
227	156	373	187	145	330	527	319	538	527	41
328	223	377	207	159	333	883	640	882	880	41
200	147	350	165	130	324	267	389	537	526	41
226	150	385	174	141	316	562	352	584	579	41
231	173	342	209	169	315	753	385	650	647	42
208	147	362	184	149	317	885	265	474	465	42
245	174	360	215	170	324	684	346	605	595	42
252	185	347	240	201	306	50	238	251	235	42
254	175	372	196	156	322	555	366	601	593	42
400	245	417	334	246	348	1023	383	700	697	42
360	230	401	360	269	342	728	349	616	606	42
343	222	396	315	234	346	495	485	691	687	42
286	193	380	181	139	334	287	235	256	243	42
231	166	357	177	145	312	700	360	620	614	42
238	180	339	175	146	307	455	363	575	565	42
309	215	368	220	165	340	1023	238	362	344	42
224	170	338	230	183	321	1023	290	619	618	42
273	187	375	206	166	318	313	272	368	360	42
293	197	381	202	154	335	572	537	747	746	42
235	170	354	211	168	321	645	396	644	640	42
390	253	394	252	188	344	333	237	278	252	42
175	127	353	131	108	311	813	285	530	516	42
279	191	374	243	194	321	662	357	609	604	42
196	129	390	156	120	333	723	375	640	633	42
254	185	351	149	118	324	886	252	424	401	42
244	174	358	181	142	327	567	373	611	603	42
233	160	373	190	154	315	818	359	635	631	42
251	169	379	199	152	336	1023	425	766	764	42
236	172	350	208	173	308	320	336	492	486	42
216	145	381	191	155	315	253	435	570	565	42
301	220	350	289	229	323	545	589	789	786	42
377	221	437	460	292	404	854	491	753	750	42
308	215	368	204	159	328	319	367	531	525	42
284	196	372	227	177	327	418	429	625	619	42
280	199	362	208	154	347	281	363	514	504	42
293	197	382	214	167	329	977	313	603	594	42
246	186	337	228	189	309	1023	305	596	591	42
241	178	346	163	132	316	709	296	537	522	42
326	217	385	201	145	354	338	377	549	544	42
265	198	343	142	112	325	252	290	387	377	42
247	176	359	116	93	320	257	346	482	470	42
238	169	360	159	129	315	777	342	610	605	42
181	130	355	92	78	302	438	303	466	473	42
259	196	338	243	199	313	596	335	573	565	42
300	222	346	168	134	321	148	236	260	239	42
220	163	346	178	151	303	867	343	620	619	42
228	170	345	168	136	316	969	290	556	549	42
369	240	394	264	199	340	446	489	681	678	42
264	190	357	171	135	326	632	342	584	581	42
261	186	358	141	117	308	439	436	633	631	42
224	166	346	187	155	310	272	233	255	237	42
247	179	352	202	162	320	294	380	536	529	42
301	201	384	244	188	332	1023	235	313	306	42
360	213	433	330	223	379	1023	481	789	786	42
272	187	372	148	116	328	291	236	270	247	42
269	182	379	242	192	322	297	455	615	603	42
367	236	399	223	157	364	684	496	731	731	43
369	244	387	284	211	344	1023	235	288	273	43
369	223	423	325	230	361	668	443	694	685	43
239	178	343	223	173	331	732	356	629	615	43
249	180	354	166	130	327	644	361	613	605	43
251	180	357	226	176	328	805	354	631	624	43
252	176	366	210	170	317	886	320	600	593	43
242	182	339	179	143	322	228	509	622	619	43
255	187	350	194	156	317	849	312	582	575	43
305	193	405	275	211	334	780	419	684	682	43
234	170	352	163	132	315	406	403	599	592	43
221	163	347	161	136	304	964	293	570	555	43
343	200	439	440	223	506	348	363	543	532	43
280	192	373	183	143	329	199	233	244	236	43
191	131	373	137	112	311	789	327	594	587	43
345	232	380	201	151	339	165	240	257	246	43
182	130	359	193	168	294	144	238	255	241	43
232	161	368	173	136	324	787	357	629	624	43
248	167	379	190	150	325	643	325	563	561	43
257	186	353	198	159	319	498	387	613	601	43
262	192	350	175	141	319	620	449	682	681	43
256	182	360	199	160	318	282	339	486	474	43
311	210	380	186	143	335	340	234	249	243	43
263	190	355	150	117	329	264	235	252	242	43
353	203	446	397	254	400	437	438	639	632	43
236	171	352	183	149	313	1023	338	696	691	43
296	205	370	244	193	324	491	439	654	647	43
249	171	374	147	113	332	92	242	243	242	43
267	197	347	185	146	324	229	283	360	351	43
234	162	370	215	169	327	624	381	629	622	43
360	231	399	308	223	354	1023	404	749	751	43
217	159	350	176	140	322	585	379	619	612	43
255	173	378	188	151	318	523	315	520	518	43
265	182	373	196	147	342	735	360	628	620	43
198	135	377	139	113	314	940	233	259	247	43
252	180	358	144	113	327	716	284	508	496	43
265	172	394	227	166	351	822	361	636	633	43
220	132	428	214	166	330	640	358	602	600	43
510	279	468	309	164	483	253	340	481	461	43
253	184	351	209	169	317	258	426	569	558	43
250	175	365	197	141	356	454	278	441	420	43
218	159	350	158	133	302	809	272	491	479	43
252	183	352	231	175	338	340	356	534	520	43
258	182	364	146	116	322	479	447	655	651	43
254	191	340	184	152	310	623	343	593	580	43
350	208	431	382	202	484	300	438	597	588	43
228	158	369	223	182	314	1023	365	716	709	43
462	274	432	376	276	349	144	402	468	458	43
250	185	345	210	169	317	691	430	679	677	44
237	176	345	187	157	305	623	267	434	424	44
235	161	375	166	130	328	782	392	664	658	44
349	216	414	269	190	363	284	330	481	462	44
314	207	389	220	160	351	473	497	696	692	44
266	202	338	176	143	315	475	355	570	562	44
242	171	363	181	148	313	1023	349	724	721	44
347	222	399	218	158	353	231	236	257	244	44
420	263	409	371	263	361	579	513	734	727	44
400	238	430	336	222	387	888	392	682	672	44
208	149	358	158	131	309	641	287	494	490	44
301	208	370	187	144	332	365	495	665	661	44
250	186	344	166	135	314	824	380	655	653	44
347	238	374	244	177	352	521	234	258	244	44
213	140	391	200	155	330	911	379	669	663	44
183	118	397	162	131	316	980	326	619	612	44
199	137	373	182	142	328	604	341	582	575	44
224	159	360	208	173	308	743	306	560	548	44
223	168	339	163	135	308	587	373	616	607	44
230	153	384	170	129	337	1023	335	658	654	44
251	180	358	148	112	339	458	475	677	669	44
232	174	341	185	150	317	1023	287	572	560	44
207	146	361	151	115	336	431	318	501	499	44
240	172	356	164	133	316	331	414	580	577	44
265	177	385	220	166	339	504	545	741	739	44
339	235	369	205	155	339	571	255	378	364	44
338	244	354	289	218	339	274	237	268	247	44
212	157	347	226	173	335	735	400	663	659	44
281	199	362	186	145	328	411	308	485	475	44
165	106	398	175	142	315	898	345	630	626	44
289	205	360	182	143	326	417	445	640	633	44
326	223	375	179	142	324	375	238	268	258	44
251	181	356	209	164	325	617	395	640	633	44
294	215	351	187	147	326	712	379	645	635	44
275	209	337	223	180	317	655	367	622	613	44
257	184	358	176	141	321	467	439	643	641	44
229	163	360	177	144	315	755	394	659	656	44
282	205	351	304	238	326	781	309	563	559	44
241	173	357	196	157	320	887	305	574	568	44
235	178	338	227	200	291	789	338	605	603	44
219	147	381	182	138	338	463	486	681	680	44
315	223	362	214	177	309	1023	662	940	938	44
242	174	357	194	154	323	1023	346	726	722	44
203	148	351	132	106	318	778	326	586	585	44
282	208	348	148	116	327	887	292	549	542	44
241	173	357	186	146	325	247	336	464	452	44
232	173	344	217	182	305	543	347	579	568	44
277	201	352	170	132	329	413	354	554	543	44
252	173	374	268	212	323	556	373	605	600	44
236	161	375	132	103	328	0	230	250	236	45
195	142	351	167	142	301	637	403	655	645	45
256	186	352	178	138	330	292	458	610	603	45
239	172	357	175	131	342	480	366	579	575	45
306	213	368	160	125	328	1023	232	262	246	45
284	202	360	201	160	321	1023	437	752	745	45
457	302	388	447	309	369	505	338	550	548	45
251	184	350	131	107	315	155	341	414	398	45
192	142	345	103	85	310	217	233	239	236	45
247	169	374	178	144	318	667	377	633	626	45
205	135	388	207	172	308	732	484	731	728	45
245	176	357	159	134	304	713	292	529	516	45
232	169	352	215	165	335	666	356	612	604	45
227	149	389	151	117	331	346	450	619	616	45
215	159	347	171	132	333	728	366	633	624	45
251	177	363	166	127	333	434	409	612	606	45
232	159	374	266	192	355	543	413	641	635	45
272	197	353	142	113	320	106	236	250	236	45
234	173	347	159	129	316	278	482	622	619	45
229	164	358	146	116	322	441	509	696	694	45
244	180	347	174	139	321	842	326	598	594	45
186	131	364	205	182	289	763	387	654	651	45
258	168	393	221	163	346	1023	319	621	613	45
218	159	351	177	145	311	403	395	590	584	45
240	177	347	185	151	315	355	339	518	504	45
[truncated: 49,501 more rows]
