# Supplementary material for: The coordinated action of UFMylation and the RQC pathways clears arrested polypeptides at the ER
Source: EMBO J. 2026 Mar 25;45(9):3252–75. doi: 10.1038/s44318-026-00753-9 (PMC13144351; doi:10.1038/s44318-026-00753-9)
Supplement: Supplementary file 5 — Source data Fig. 2 [file 44318_2026_753_MOESM5_ESM.zip › Figure 2/2B+C/siCtrl_ERK20.csv]

FSC-A	FSC-H	FSC-W	SSC-A	SSC-H	SSC-W	PE-Texas Red-A / FITC-A	FITC-A	PE-A	PE-Texas Red-A	Time
261	190	352	168	132	325	503	479	576	566	0
353	227	398	212	156	346	408	235	250	238	0
232	163	365	210	165	325	674	504	631	623	0
240	169	363	191	147	332	491	412	514	498	0
237	172	352	175	139	322	591	490	608	595	0
270	181	382	224	175	327	150	434	377	368	0
287	199	369	198	154	327	95	238	246	234	0
289	209	354	144	115	320	164	244	242	239	0
226	166	347	165	131	322	207	517	497	489	0
261	186	360	173	134	331	433	363	434	427	0
221	153	368	168	132	325	521	371	476	462	0
316	195	415	204	153	343	111	238	251	234	0
237	171	355	262	202	331	440	236	257	240	0
426	276	395	416	291	365	575	574	680	669	0
221	162	349	151	122	318	56	262	242	238	0
389	241	413	294	209	361	375	250	290	258	0
477	292	418	367	247	379	118	450	386	355	0
238	178	342	189	157	309	66	349	277	264	0
351	214	420	378	261	370	504	637	723	713	0
290	208	357	182	140	332	108	250	266	239	0
233	176	339	155	127	313	71	327	270	259	0
259	186	356	167	136	313	521	414	511	508	0
328	215	390	310	220	360	49	290	264	243	0
268	190	360	119	94	322	28	235	257	232	0
296	212	357	200	152	336	276	241	253	242	1
327	206	407	228	166	351	232	240	253	239	1
325	214	390	242	171	362	67	237	247	233	1
275	190	370	207	155	341	494	431	530	518	1
245	184	341	206	167	315	749	470	616	606	1
303	210	370	188	146	330	427	239	249	244	1
258	185	357	198	156	326	601	481	592	589	1
307	220	357	280	224	320	0	231	264	242	1
314	205	393	192	143	344	195	443	427	407	1
263	193	349	225	175	329	558	432	542	534	1
295	214	353	159	126	325	243	451	459	444	1
284	194	376	206	148	356	0	230	262	238	1
190	142	342	180	145	318	258	365	372	365	1
276	199	354	198	162	312	95	504	383	376	1
224	156	368	202	167	310	493	449	541	535	1
325	224	372	207	158	335	325	243	261	247	1
246	168	375	296	232	327	86	484	354	349	1
269	183	375	226	181	319	615	499	615	608	1
280	193	372	160	127	322	569	356	458	455	1
265	197	345	256	211	311	259	311	320	312	1
288	202	364	196	153	328	200	236	249	235	1
253	176	369	168	137	315	835	456	617	606	1
276	185	382	139	108	330	276	237	251	238	1
249	174	368	140	112	321	597	233	239	236	1
404	232	447	279	195	365	128	304	284	268	1
285	207	353	197	162	310	487	441	534	526	1
450	275	419	295	214	353	448	499	583	570	1
263	180	374	125	100	319	98	349	290	279	1
290	215	346	177	144	315	259	243	248	243	1
293	197	381	233	186	321	588	534	647	634	1
222	160	355	169	136	317	331	331	376	356	1
240	175	352	196	158	318	720	408	552	543	1
247	177	357	192	154	319	493	349	427	427	1
224	157	366	238	176	345	593	472	587	579	1
239	163	376	168	129	334	55	276	254	241	1
284	189	385	221	172	329	115	368	310	297	1
228	160	364	183	144	324	662	557	679	669	1
263	187	359	248	185	344	535	233	252	235	1
290	196	379	167	123	347	1023	233	249	238	1
315	207	390	207	153	347	225	487	482	470	1
343	219	401	193	142	349	294	488	520	506	1
289	216	343	224	194	295	332	353	380	382	1
208	143	372	144	116	317	104	413	322	317	1
282	198	365	172	141	312	500	464	561	551	1
256	184	356	182	149	312	476	431	529	513	1
394	248	407	367	276	341	1023	234	258	244	1
304	213	365	170	129	337	262	238	235	238	1
266	188	363	220	167	338	373	301	350	331	1
247	175	362	227	184	316	793	452	604	596	1
255	177	368	228	180	325	616	430	553	545	2
324	204	406	222	160	355	449	240	256	246	2
287	192	383	332	152	559	451	298	391	343	2
247	182	347	179	145	316	542	376	488	473	2
248	180	352	185	148	321	746	480	624	614	2
202	146	353	248	191	334	700	468	604	595	2
267	188	363	181	135	344	410	237	241	240	2
242	177	349	150	119	323	24	261	238	234	2
266	186	367	234	186	322	423	403	473	469	2
242	175	355	168	137	315	490	337	417	410	2
199	134	379	179	139	328	587	348	467	449	2
411	251	419	305	206	380	408	240	257	245	2
169	115	377	181	143	325	567	357	459	456	2
259	179	371	133	105	324	42	352	267	253	2
267	221	309	311	250	319	1023	234	254	242	2
370	238	397	320	233	352	177	245	258	241	2
226	148	391	223	166	344	638	461	589	578	2
262	176	381	163	125	335	1023	231	250	239	2
250	182	351	150	124	310	99	355	292	282	2
213	158	345	197	159	318	578	433	554	540	2
289	208	356	179	139	331	79	404	300	293	2
274	187	375	165	129	326	164	250	259	243	2
217	153	363	177	143	317	467	318	409	378	2
237	179	338	199	171	299	74	238	246	233	2
229	158	371	183	147	319	640	421	548	541	2
346	226	392	245	189	333	650	239	273	252	2
392	240	418	228	159	366	374	266	296	282	2
327	217	386	193	147	336	755	237	270	249	2
217	158	351	206	162	326	439	351	434	415	2
255	187	350	182	146	319	634	492	610	605	2
363	237	391	252	182	356	356	243	265	248	2
414	262	405	227	169	344	231	305	305	298	2
331	181	469	413	262	404	573	638	737	728	2
236	176	344	148	117	325	404	317	383	360	2
297	216	352	221	172	330	135	234	253	233	2
215	151	366	152	122	319	705	329	457	446	2
309	209	379	209	158	338	420	240	259	245	2
233	171	349	121	100	310	1023	231	236	234	2
239	174	352	221	181	312	547	467	573	565	2
242	166	374	169	126	343	1023	232	257	242	2
286	190	386	206	153	344	657	235	257	240	2
254	177	367	166	130	327	459	235	247	238	2
486	291	428	362	251	370	402	240	261	245	2
266	191	357	163	125	335	42	333	264	249	2
380	240	405	393	278	362	298	477	516	497	2
256	187	350	192	153	320	66	334	266	259	2
224	157	367	259	193	344	523	548	646	634	2
263	179	377	211	163	332	626	424	549	542	2
296	210	362	205	156	335	312	335	370	355	2
230	174	338	167	136	313	184	331	323	304	2
206	158	335	136	109	319	55	331	270	254	2
339	211	411	300	222	345	614	239	274	250	3
227	162	360	153	121	323	344	254	266	262	3
259	181	366	171	139	314	471	446	538	526	3
239	173	354	147	119	316	328	265	283	274	3
249	177	358	187	154	311	407	453	525	514	3
320	209	393	181	138	335	232	236	257	236	3
311	221	360	155	122	324	60	249	246	235	3
329	215	392	195	139	358	136	283	278	259	3
244	171	367	190	151	322	505	441	542	530	3
236	166	363	167	128	333	138	272	256	253	3
238	165	369	196	153	328	711	392	531	525	3
307	201	391	213	154	353	110	354	306	287	3
345	221	401	218	154	362	208	250	259	247	3
323	220	375	229	169	346	171	256	266	248	3
214	150	364	217	165	335	365	237	269	240	3
241	162	382	142	109	334	73	275	242	244	3
322	203	406	252	181	357	1023	235	266	245	3
294	205	367	225	173	332	76	392	312	285	3
217	153	363	135	110	315	99	265	251	244	3
383	242	404	303	209	372	432	280	334	312	3
252	170	379	231	181	327	664	451	581	574	3
209	155	345	202	147	351	474	466	555	546	3
261	185	360	149	116	329	465	330	413	394	3
535	361	379	383	294	334	163	774	737	726	3
366	226	415	386	265	373	648	556	673	665	3
277	197	361	229	185	317	572	568	671	663	3
158	112	361	169	136	317	271	255	275	256	3
250	180	356	186	143	333	69	271	264	242	3
245	195	322	216	180	307	194	386	371	355	3
237	180	338	167	135	316	605	372	490	483	3
367	202	466	305	165	473	48	364	287	258	3
269	182	379	191	147	334	271	319	346	324	3
194	137	363	166	133	320	287	376	391	390	3
254	179	362	168	134	320	359	239	256	242	3
344	215	410	399	307	333	659	585	699	693	3
208	156	341	200	167	307	671	340	462	456	3
328	216	388	204	151	345	247	287	292	285	3
217	168	329	188	158	304	603	407	529	520	3
251	172	374	147	116	324	1023	232	254	240	3
273	188	373	178	137	332	1023	232	257	240	3
236	183	330	134	107	321	301	239	257	241	3
322	212	390	155	121	327	143	479	410	402	3
272	182	382	251	194	330	637	443	573	561	3
247	176	359	131	101	331	257	325	343	325	3
243	182	341	132	106	317	416	232	246	233	3
244	176	355	188	149	323	439	346	419	408	3
215	159	347	232	181	328	683	511	639	632	3
392	244	411	349	256	349	398	238	265	242	3
241	173	358	187	150	319	512	389	497	480	3
279	202	353	183	145	323	330	452	501	486	3
228	163	358	130	108	306	244	390	385	385	3
368	231	408	269	205	335	483	347	436	422	3
357	256	357	324	265	313	352	243	256	247	3
217	152	366	135	108	321	289	235	251	235	3
187	118	406	165	139	305	477	373	467	452	3
256	197	332	205	170	308	786	464	613	606	4
229	156	377	226	171	339	775	486	629	624	4
231	159	372	241	182	339	487	416	508	501	4
199	145	351	129	106	314	205	382	384	357	4
321	227	361	152	121	322	5	247	251	232	4
431	301	366	252	190	340	118	527	436	424	4
355	240	378	218	166	337	344	244	268	248	4
288	185	399	283	222	327	534	452	557	547	4
269	195	353	147	120	315	362	338	384	374	4
217	158	352	156	124	321	404	235	251	238	4
309	215	368	282	225	321	676	408	554	536	4
233	162	367	214	172	320	515	328	413	404	4
187	140	343	190	154	315	683	378	523	505	4
259	174	381	194	157	317	632	504	627	616	4
274	191	368	159	124	329	105	303	275	261	4
300	208	369	183	142	330	64	379	296	272	4
383	226	434	187	130	367	188	277	272	265	4
207	142	373	209	169	316	803	464	615	608	4
247	172	367	188	146	331	243	273	287	271	4
354	228	398	234	173	346	275	244	260	245	4
271	191	363	171	136	322	372	416	468	466	4
270	184	375	285	222	328	145	326	323	287	4
254	178	367	185	145	327	61	330	244	256	4
511	346	379	266	192	354	866	243	286	270	4
386	259	381	238	178	342	930	234	264	242	4
239	166	370	181	147	316	528	463	567	557	4
263	186	362	145	114	327	24	314	240	239	4
270	197	351	221	182	312	611	489	606	598	4
264	197	343	236	183	331	604	239	278	250	4
312	211	380	172	131	335	130	283	254	258	4
292	212	353	235	184	327	200	370	365	344	4
229	158	370	193	156	315	243	678	679	673	4
254	178	366	150	113	341	73	352	278	268	4
312	203	393	230	169	347	165	241	260	238	4
280	215	334	163	137	306	466	260	298	283	4
283	200	363	150	116	331	544	234	247	237	5
227	163	356	201	163	316	564	467	579	569	5
285	190	384	192	141	348	186	279	275	266	5
250	174	368	220	175	321	351	332	389	364	5
263	187	359	159	123	330	0	231	248	239	5
276	198	358	170	138	317	219	362	371	346	5
379	236	410	263	189	356	499	234	268	237	5
258	186	354	206	167	316	135	398	343	329	5
349	233	383	234	171	351	271	248	268	249	5
255	186	351	222	177	320	592	511	623	614	5
253	176	368	141	110	329	51	242	258	233	5
330	220	383	211	151	357	187	295	291	278	5
290	199	374	145	115	323	73	379	283	278	5
215	142	389	212	159	342	231	356	365	346	5
236	163	370	172	138	318	338	318	365	343	5
299	192	400	213	163	334	149	265	275	251	5
289	198	375	200	154	332	156	449	401	385	5
256	183	358	214	176	311	662	405	540	529	5
240	169	362	137	110	319	167	246	244	241	5
223	153	373	191	149	328	738	525	657	652	5
188	123	391	163	131	319	463	288	345	331	5
288	210	351	222	164	347	94	305	273	259	5
246	177	355	137	106	331	110	257	252	242	5
203	149	349	176	143	315	730	487	629	617	5
239	160	381	220	185	305	585	527	634	627	5
286	207	353	190	150	326	154	432	390	369	5
256	186	353	157	126	319	588	402	527	511	5
279	219	327	210	176	307	419	556	622	615	5
339	226	385	230	171	345	217	386	383	367	5
295	193	392	202	155	334	642	469	597	587	5
505	305	423	422	290	372	430	250	299	262	5
323	224	369	244	193	323	353	241	262	244	5
264	197	343	194	157	317	222	338	342	325	5
362	243	381	202	147	353	250	238	247	238	5
238	168	363	196	162	310	609	490	605	599	5
317	202	401	201	153	336	230	234	254	234	5
293	200	376	198	149	340	118	262	264	246	5
255	192	340	122	98	319	338	235	248	236	5
399	253	405	292	211	354	321	241	272	244	5
476	276	441	529	281	482	563	472	589	573	5
220	158	357	239	192	319	514	353	458	438	5
263	186	362	170	130	335	297	241	251	243	5
355	232	392	241	178	347	421	249	272	260	5
236	156	387	206	157	337	441	327	401	384	5
253	171	380	233	179	332	499	458	557	545	5
258	188	351	200	167	306	190	299	289	282	5
251	179	359	167	129	331	364	416	484	462	5
297	196	388	213	158	344	205	250	265	246	5
191	139	352	186	151	316	352	333	396	365	5
234	168	356	151	121	319	85	249	240	237	5
220	146	387	212	166	327	707	343	487	467	5
274	194	362	180	146	316	580	389	511	495	5
257	182	363	210	166	324	558	407	516	509	5
319	219	372	219	164	342	571	233	243	236	5
601	340	453	554	345	411	492	524	615	605	5
278	183	390	206	160	330	548	349	457	441	5
245	175	359	200	160	321	682	351	490	472	5
398	226	452	474	310	391	267	242	263	242	6
272	189	369	160	125	327	135	303	280	270	6
243	166	374	220	170	332	727	442	586	576	6
343	218	403	170	126	346	202	239	256	237	6
315	210	383	222	165	345	126	368	328	303	6
381	248	393	269	193	358	276	268	292	271	6
238	177	344	203	174	298	155	675	626	618	6
211	165	327	235	211	286	251	307	318	306	6
226	170	340	209	165	326	734	482	625	614	6
253	177	366	135	107	321	0	234	233	230	6
243	173	360	191	155	315	69	413	298	289	6
207	149	355	139	115	309	405	305	355	344	6
268	190	361	205	165	318	642	463	594	581	6
236	177	341	202	158	327	617	377	508	491	6
286	206	355	171	131	334	149	378	332	323	6
235	172	349	213	171	320	527	509	608	599	6
247	185	342	191	160	305	326	618	653	646	6
260	191	350	200	163	314	620	485	601	596	6
278	206	346	207	171	309	656	556	674	667	6
217	153	365	189	146	332	1023	233	257	244	6
239	164	373	236	190	318	465	453	545	532	6
300	204	377	189	146	331	83	236	249	233	6
226	161	360	183	140	334	198	295	293	281	6
260	184	363	174	137	327	402	379	454	436	6
366	238	393	297	222	343	183	249	265	244	6
205	147	357	200	158	323	271	730	743	736	6
278	202	353	201	163	316	448	387	477	459	6
268	189	364	199	159	320	491	462	565	547	6
278	189	377	205	151	346	110	434	341	336	6
321	216	381	216	159	347	180	311	317	289	6
208	151	353	142	111	328	302	236	242	236	6
238	183	333	123	102	310	56	238	249	233	6
239	172	356	168	136	317	365	308	330	338	6
260	180	371	151	119	323	186	369	358	336	6
375	211	455	317	175	464	219	265	280	260	6
329	227	370	406	286	364	597	576	684	674	6
474	261	464	548	315	445	273	253	291	254	6
367	217	432	263	175	385	1023	235	279	245	6
286	203	361	162	126	329	85	367	298	280	6
258	187	353	164	131	320	139	381	335	320	6
284	195	373	166	129	329	312	236	243	237	6
223	156	366	192	155	317	331	349	384	377	6
235	167	360	116	91	326	203	237	245	235	6
332	235	362	200	154	333	345	235	256	236	6
276	200	353	136	108	323	208	239	250	237	6
154	105	376	187	150	320	427	406	489	473	7
251	187	344	204	162	324	699	371	511	500	7
229	163	359	190	149	328	80	395	305	289	7
330	217	390	211	156	346	535	235	244	238	7
264	189	357	217	172	323	391	425	494	481	7
211	148	365	187	148	323	360	379	434	421	7
165	93	453	201	149	346	566	239	273	247	7
250	173	369	165	124	341	341	362	410	396	7
634	371	437	622	416	383	457	537	616	608	7
269	183	377	149	116	329	108	367	300	293	7
403	257	402	321	244	336	552	237	272	244	7
323	210	393	264	191	353	240	236	250	236	7
254	182	358	140	115	312	108	387	324	304	7
262	188	358	242	188	330	499	379	483	465	7
255	183	356	110	90	315	43	234	244	232	7
488	286	437	497	313	406	658	240	290	254	7
330	214	396	240	186	330	986	240	278	264	7
271	195	355	177	145	312	508	418	522	508	7
280	200	359	147	115	328	202	238	245	237	7
369	237	399	250	177	361	330	266	293	276	7
218	143	392	193	158	312	663	444	574	567	7
263	191	353	178	137	331	56	353	267	260	7
314	210	382	210	160	336	100	452	373	340	7
220	151	372	207	171	310	646	389	530	510	7
239	176	347	148	126	302	59	768	619	607	7
298	210	363	177	132	343	112	395	322	312	7
252	185	349	148	120	315	156	464	406	399	7
259	182	364	193	150	331	574	379	494	483	7
356	220	414	216	155	356	220	334	336	321	7
285	205	356	213	174	314	607	390	516	502	7
293	203	369	189	151	321	68	305	263	251	7
252	170	379	161	125	329	312	368	398	391	7
172	119	370	223	188	304	522	362	454	450	7
285	197	371	192	147	334	322	235	250	237	7
279	197	363	146	112	335	144	242	239	237	7
247	181	350	185	142	334	660	489	616	607	7
262	187	359	127	103	316	302	238	248	240	7
424	276	394	500	345	371	428	239	287	244	7
234	158	378	163	129	323	331	342	392	369	7
271	195	356	182	140	332	325	283	326	296	7
231	158	373	123	99	319	0	232	236	229	7
219	149	375	158	124	325	552	351	461	445	7
245	168	373	145	113	329	0	231	238	237	7
286	201	365	184	143	328	68	265	248	240	7
237	182	334	186	151	315	562	389	505	492	7
219	155	362	194	153	325	627	480	603	594	7
269	188	366	167	130	327	84	254	246	239	7
367	235	400	260	184	362	212	249	262	246	7
419	253	423	342	231	380	579	242	275	256	7
278	184	386	175	138	326	267	305	317	308	7
148	113	334	118	97	312	754	458	604	596	7
390	248	403	234	158	379	230	347	364	337	7
280	195	368	147	117	322	52	260	256	237	7
436	271	413	248	170	375	572	236	259	242	8
381	249	391	265	196	346	350	240	247	243	8
256	178	370	150	118	327	253	331	344	330	8
198	137	371	146	119	313	421	418	496	484	8
266	182	373	161	129	318	352	399	460	441	8
249	173	368	163	132	317	419	387	470	451	8
190	115	422	193	146	339	413	414	488	477	8
267	181	377	161	122	339	99	361	294	285	8
328	208	404	221	169	335	388	245	261	252	8
223	162	352	204	162	322	641	378	515	497	8
285	194	376	231	184	321	468	377	470	453	8
291	195	381	195	148	337	44	237	234	232	8
382	235	416	203	144	360	768	235	275	242	8
290	208	358	192	159	309	319	323	365	343	8
222	161	352	184	147	322	754	470	617	606	8
298	211	361	170	132	330	92	261	258	242	8
282	198	364	160	131	313	473	237	252	242	8
373	239	399	275	195	362	763	239	268	253	8
225	162	356	145	116	320	565	237	249	243	8
351	219	409	398	280	364	652	574	695	683	8
296	200	379	236	174	346	409	466	538	527	8
270	189	365	154	122	324	58	371	274	266	8
233	160	372	176	140	321	349	450	509	491	8
281	198	363	175	136	329	222	239	240	238	8
244	163	383	191	153	319	655	491	621	608	8
229	161	365	160	126	324	617	453	574	567	8
270	185	373	152	119	326	38	304	267	242	8
372	232	411	256	185	354	150	236	257	234	8
288	198	372	190	151	323	463	355	434	426	8
289	211	352	197	151	335	51	346	267	256	8
237	173	352	174	143	312	772	447	601	588	8
220	163	346	129	104	317	215	418	401	396	8
257	181	363	205	163	321	422	280	317	310	8
492	295	426	437	299	375	819	237	283	251	8
242	181	343	209	167	320	559	461	573	562	8
252	179	359	163	131	319	9	235	251	231	8
355	224	405	210	152	354	320	239	256	241	8
469	283	424	295	202	373	77	314	280	257	8
307	203	387	171	131	335	148	248	253	241	8
247	183	345	209	167	321	594	378	495	487	8
211	151	357	194	157	316	863	438	601	594	8
240	162	379	137	105	335	0	235	235	231	8
226	159	364	194	154	323	623	487	605	599	8
252	182	355	128	105	315	57	357	269	261	8
285	203	360	188	143	336	252	240	260	240	8
315	216	373	190	144	337	289	357	384	370	8
193	140	353	161	128	322	624	511	634	621	8
213	161	338	172	141	311	599	360	480	466	8
252	178	361	157	126	319	292	357	393	371	8
187	141	341	205	162	324	624	427	560	544	8
536	342	401	303	219	355	257	478	508	479	8
266	201	339	145	115	322	123	251	246	241	8
253	176	368	176	133	338	89	461	354	335	8
245	167	375	199	162	315	682	457	594	583	8
230	152	387	173	135	328	278	348	370	357	8
379	233	418	343	248	355	751	509	648	641	8
222	155	368	188	151	319	328	444	497	476	8
249	189	337	195	157	317	445	349	427	413	8
255	171	382	175	139	323	162	425	382	368	8
346	223	399	248	183	346	825	234	265	240	8
248	178	355	185	148	321	422	360	443	421	8
267	195	350	227	179	325	156	252	246	244	8
325	179	465	287	179	409	114	264	271	246	8
351	212	423	248	165	385	438	256	292	274	9
276	181	390	188	137	352	427	236	262	240	9
227	158	367	144	110	335	199	240	241	238	9
310	213	373	191	148	331	152	317	301	283	9
247	175	361	177	138	327	92	352	291	277	9
304	210	371	228	182	322	443	369	450	438	9
226	162	357	160	126	324	448	433	514	507	9
227	169	343	157	123	325	96	444	336	330	9
234	153	393	209	161	334	544	490	594	585	9
256	188	348	164	134	314	406	353	430	407	9
242	166	373	173	135	327	73	329	283	260	9
226	153	377	178	137	332	385	359	429	408	9
250	185	346	205	171	307	575	400	514	507	9
301	216	356	190	151	323	205	394	385	368	9
284	204	356	260	206	324	298	527	552	546	9
245	177	355	202	162	320	601	443	570	554	9
332	223	380	193	145	341	49	265	250	238	9
309	203	389	159	119	342	47	356	276	256	9
258	178	371	134	108	317	953	234	248	242	9
229	167	351	133	105	322	166	241	237	237	9
249	169	376	185	141	335	498	430	527	518	9
262	191	350	262	213	315	124	575	491	482	9
316	200	406	256	194	337	115	292	286	259	9
263	175	385	140	109	328	1023	232	254	234	9
252	187	346	159	132	309	411	487	561	549	9
241	176	349	172	139	317	781	446	597	589	9
213	158	345	209	174	308	652	423	554	545	9
210	149	361	229	170	345	49	306	255	246	9
261	190	351	140	112	318	283	327	353	336	9
194	159	314	233	194	308	236	394	386	384	9
207	142	372	164	138	304	414	415	481	479	9
237	162	374	262	203	331	696	542	670	661	9
385	230	429	348	223	399	333	480	529	515	9
193	134	367	209	165	325	601	360	488	467	9
263	185	365	199	160	319	109	564	464	452	9
256	175	375	190	144	339	248	237	251	236	9
265	186	364	131	104	321	401	236	243	239	9
481	276	447	332	218	390	270	404	422	411	9
261	192	348	192	159	309	723	413	554	549	9
342	220	397	214	159	344	305	244	273	247	9
242	164	377	146	114	328	348	237	249	240	9
287	205	360	147	117	322	166	254	254	246	9
252	175	369	264	203	333	483	420	522	504	9
242	174	356	204	166	315	328	397	442	429	9
221	159	356	188	158	304	642	389	521	509	9
329	215	391	230	174	338	740	237	266	248	9
259	183	363	209	167	321	668	535	659	650	9
262	178	375	201	157	328	332	419	457	453	9
364	236	395	256	187	350	185	240	266	238	9
301	206	373	264	214	317	410	377	447	436	9
216	156	356	157	125	322	461	431	527	509	9
325	215	388	214	162	338	131	344	309	292	9
235	173	349	213	176	310	851	524	676	667	9
385	240	411	302	211	367	453	237	251	242	10
240	184	335	152	121	323	144	243	251	238	10
185	118	403	136	110	316	262	371	384	373	10
307	214	367	197	154	327	325	240	262	242	10
395	241	420	302	213	364	350	240	274	243	10
390	255	392	262	186	361	215	252	261	249	10
324	215	386	216	161	343	206	246	263	243	10
258	189	350	179	144	318	631	435	566	553	10
208	148	360	161	130	316	799	443	594	589	10
239	176	348	178	141	323	376	424	485	475	10
307	208	378	228	172	340	501	238	259	245	10
224	145	397	171	140	311	823	458	616	606	10
341	231	378	177	132	342	83	257	260	240	10
250	183	350	190	150	324	601	450	577	560	10
254	190	343	214	164	334	489	418	514	504	10
219	148	379	161	129	318	560	234	240	237	10
298	204	375	175	137	326	226	336	350	325	10
248	177	358	190	147	332	347	336	380	368	10
281	194	371	245	193	325	261	248	268	249	10
241	178	347	133	106	321	240	239	255	238	10
249	169	377	263	203	331	507	394	493	483	10
434	269	413	325	225	370	1023	234	269	242	10
330	230	367	274	205	342	497	237	260	242	10
249	173	369	173	138	320	352	302	356	327	10
228	139	419	224	193	297	797	238	281	253	10
253	179	362	170	132	331	441	245	270	255	10
361	241	384	271	192	361	60	278	260	242	10
233	170	351	198	157	322	309	366	400	388	10
325	219	379	192	143	344	1023	233	247	240	10
280	200	358	301	225	343	406	240	257	244	10
211	145	372	167	128	334	563	449	567	551	10
235	168	359	195	155	323	583	452	566	559	10
344	211	416	251	185	347	86	382	304	288	10
210	147	365	195	144	346	452	369	454	440	10
252	173	373	141	110	327	387	238	264	241	10
231	185	320	232	192	309	411	236	256	238	10
334	228	375	226	168	344	79	248	260	236	10
460	262	449	429	287	382	1023	237	311	254	10
381	241	405	198	145	350	129	297	285	265	10
295	209	360	185	145	328	1023	232	253	240	10
216	158	350	249	200	318	305	372	414	393	10
230	162	364	148	119	318	77	243	249	235	10
296	202	375	191	144	340	212	236	246	235	10
288	196	376	236	176	343	155	259	266	248	10
253	185	350	163	126	330	66	344	282	262	10
336	219	394	266	200	340	1023	235	290	257	10
253	182	356	175	142	315	515	393	498	484	10
270	187	369	220	169	332	642	453	581	572	10
303	202	384	164	124	340	53	294	255	244	10
241	181	341	170	141	307	522	239	265	247	10
288	205	359	195	151	331	146	282	268	260	10
236	169	358	144	115	321	78	342	281	267	11
304	223	349	180	144	322	1023	233	252	240	11
242	163	381	226	173	333	502	372	480	458	11
280	193	372	190	150	323	252	526	533	523	11
189	134	361	226	191	303	1023	231	259	234	11
415	258	412	413	273	387	603	621	726	717	11
212	165	328	260	205	324	752	460	602	597	11
262	173	387	199	157	324	87	330	275	266	11
211	161	336	172	132	333	346	451	503	491	11
374	228	420	185	132	361	210	245	250	243	11
276	197	359	164	129	327	63	240	240	233	11
257	179	368	158	123	327	199	352	342	328	11
221	160	353	125	101	317	64	232	235	231	11
319	227	360	233	178	335	272	251	277	252	11
212	146	371	111	89	319	65	337	270	259	11
229	160	366	195	155	321	574	434	552	540	11
250	183	351	154	125	316	139	396	344	330	11
237	168	361	220	165	341	490	465	562	549	11
303	196	395	207	150	353	64	356	278	265	11
278	179	398	271	196	355	644	534	651	645	11
375	230	418	287	208	353	309	240	263	241	11
321	200	412	178	141	325	16	239	247	232	11
376	249	387	230	172	343	371	241	255	245	11
285	203	360	251	200	322	654	234	237	238	11
366	247	379	295	223	338	586	370	488	476	11
366	232	404	277	202	352	201	241	247	239	11
252	170	379	214	159	345	467	369	447	445	11
269	194	354	170	131	332	341	240	249	243	11
284	210	347	152	119	327	1023	232	235	236	11
257	179	367	155	123	322	158	404	357	349	11
265	194	350	217	179	309	873	481	644	633	11
239	174	352	237	185	327	777	492	639	629	11
603	364	424	513	314	419	736	468	614	602	11
394	260	388	287	209	351	495	638	717	711	11
263	190	355	138	110	320	0	240	239	231	11
238	164	372	188	144	335	263	237	250	237	11
269	149	464	274	158	445	50	400	292	270	11
219	160	350	183	146	320	587	304	380	382	11
216	160	345	198	156	324	490	235	250	238	11
254	185	351	161	129	319	219	462	460	441	11
252	182	353	146	113	332	352	248	263	254	11
258	173	381	161	123	333	249	429	435	425	11
335	216	397	233	171	349	269	249	255	250	11
225	175	330	180	147	313	578	420	533	527	11
222	160	354	116	95	315	139	237	245	234	11
261	180	372	162	125	333	30	293	263	239	11
288	199	370	217	169	328	166	255	262	246	11
312	218	367	270	203	342	859	236	261	246	11
272	185	377	183	134	349	318	372	414	398	11
302	206	376	219	160	349	1023	232	264	241	12
308	204	387	178	135	336	719	235	249	243	12
255	187	349	216	174	318	764	431	582	573	12
414	246	431	264	187	361	1023	235	284	250	12
263	182	371	220	173	326	420	335	410	389	12
250	181	354	222	182	313	707	385	524	517	12
346	217	408	304	211	369	65	454	345	305	12
230	174	338	171	136	322	670	474	604	596	12
279	201	356	190	151	322	145	414	359	347	12
208	145	367	144	118	313	731	389	537	526	12
372	236	404	237	162	373	287	326	356	336	12
227	159	366	192	154	318	664	353	484	472	12
264	183	368	162	129	321	31	244	249	233	12
248	167	379	169	129	335	365	356	417	397	12
269	180	382	193	143	347	266	459	477	465	12
225	154	376	211	167	322	647	499	620	614	12
220	154	365	187	150	319	559	342	442	435	12
200	145	354	158	133	305	635	373	504	490	12
214	153	357	157	131	308	716	475	617	605	12
237	171	355	188	150	320	494	345	424	423	12
249	172	370	190	152	320	432	374	463	440	12
254	174	373	160	124	331	666	525	650	641	12
276	189	373	195	151	330	392	369	444	421	12
253	182	356	202	160	323	138	237	252	235	12
225	152	379	229	175	335	628	347	466	457	12
304	207	376	203	154	337	124	267	260	249	12
216	151	366	189	147	329	467	375	463	451	12
367	226	415	327	230	364	706	237	274	247	12
257	166	396	186	123	387	263	317	342	319	12
289	207	357	173	133	333	1023	232	243	237	12
312	205	390	193	144	343	363	237	255	239	12
266	188	362	183	145	323	219	418	420	399	12
244	177	354	190	143	339	300	509	543	530	12
215	157	350	178	149	306	677	393	535	520	12
221	159	357	174	139	320	552	419	525	520	12
272	188	371	168	123	349	142	411	371	344	12
520	296	450	538	352	391	615	243	315	260	12
257	185	357	195	147	339	97	328	279	270	12
283	202	359	228	173	338	228	238	252	238	12
345	230	383	215	157	352	0	230	238	233	12
369	217	436	236	167	362	280	241	259	242	12
240	161	383	145	112	330	322	352	387	378	12
247	177	357	205	161	326	590	512	623	615	12
262	180	374	316	230	352	270	258	270	259	12
260	189	351	160	130	314	256	233	245	233	12
263	174	387	197	154	328	650	427	564	549	12
267	188	364	154	118	336	49	375	282	262	12
378	234	413	306	217	360	447	238	263	243	12
233	174	342	170	130	336	144	250	246	242	12
258	183	361	196	158	318	694	434	573	564	12
245	171	366	162	125	332	175	240	248	237	12
217	154	362	136	110	316	245	470	469	465	12
294	204	368	231	186	317	535	410	516	507	12
195	137	365	174	139	320	559	401	512	503	12
389	236	422	311	205	388	185	281	297	267	13
285	200	364	249	198	322	630	528	643	637	13
342	224	390	213	158	344	574	237	260	244	13
319	218	374	206	157	335	414	235	260	237	13
208	161	330	207	169	313	517	461	562	552	13
261	181	369	279	209	341	573	565	668	660	13
260	184	362	129	101	327	57	323	250	253	13
186	131	365	210	160	336	790	456	607	599	13
394	236	427	234	165	362	64	242	250	234	13
251	168	383	170	125	349	174	317	307	290	13
205	135	387	248	195	326	113	362	322	293	13
266	185	368	168	132	327	148	240	238	237	13
254	177	369	184	143	330	631	385	522	503	13
225	154	373	145	112	330	142	408	355	341	13
237	162	374	194	159	312	469	450	532	529	13
250	179	358	189	147	329	648	404	537	526	13
336	192	447	330	204	416	57	362	295	263	13
230	160	368	200	160	321	756	377	527	517	13
280	183	391	169	129	335	126	261	257	246	13
389	245	406	271	199	347	107	316	292	267	13
262	185	362	222	165	344	970	234	260	242	13
361	246	375	238	175	348	247	236	249	236	13
244	175	356	228	174	335	776	409	563	554	13
293	196	383	179	136	337	364	234	249	235	13
263	191	353	242	190	326	174	471	436	420	13
290	210	353	199	160	319	423	370	447	432	13
246	186	338	163	132	316	1023	232	249	236	13
230	161	365	171	139	315	322	327	346	349	13
233	174	342	136	113	309	545	235	240	239	13
249	175	364	189	149	326	497	390	490	476	13
255	180	363	192	153	322	526	351	451	438	13
243	176	353	199	156	327	814	453	605	601	13
348	231	386	224	161	356	230	234	240	234	13
216	162	342	123	100	316	75	308	268	255	13
228	163	359	201	152	339	702	432	570	564	13
266	186	366	157	122	330	83	396	283	292	13
214	152	360	169	134	324	841	444	606	596	13
226	163	354	156	126	316	134	446	379	365	13
253	187	346	171	136	322	207	330	317	312	13
271	192	361	159	121	337	162	294	281	272	13
330	232	365	198	151	337	731	233	245	237	14
300	181	425	279	206	347	212	243	259	241	14
254	173	376	189	143	339	49	365	277	259	14
289	192	385	174	134	332	0	230	244	234	14
318	218	373	191	151	324	555	239	275	247	14
325	221	377	236	183	330	137	338	317	290	14
266	190	359	223	172	331	349	445	504	486	14
244	171	365	151	118	328	154	244	250	239	14
390	255	391	220	159	355	262	245	248	245	14
228	173	337	187	148	324	92	361	295	281	14
322	206	401	246	184	341	156	272	280	256	14
233	173	345	204	167	313	321	480	525	510	14
338	194	446	392	256	392	777	442	598	585	14
282	198	365	184	145	324	150	407	375	345	14
284	205	356	177	146	312	132	715	651	642	14
303	205	379	364	279	335	198	280	312	269	14
300	198	389	186	136	351	1023	232	248	241	14
327	215	389	217	175	317	533	237	274	243	14
277	193	367	242	193	322	131	273	256	253	14
227	161	361	206	164	322	353	424	476	466	14
231	158	374	220	172	327	840	419	578	573	14
261	185	360	222	173	328	565	436	543	540	14
218	156	357	138	113	314	499	234	242	237	14
188	136	353	159	126	323	629	366	498	480	14
336	233	368	211	164	328	276	237	256	238	14
282	192	375	212	166	328	496	462	564	548	14
231	152	389	173	132	334	115	339	290	282	14
227	157	371	179	139	330	291	366	396	381	14
261	180	371	139	110	323	188	263	251	255	14
398	259	393	364	294	318	521	240	289	249	14
329	206	409	244	179	350	528	236	262	242	14
189	127	379	197	151	333	413	334	386	385	14
282	201	359	189	148	325	48	273	248	239	14
282	203	356	168	137	314	445	440	534	514	14
361	228	407	226	165	350	565	236	258	241	14
234	168	357	203	160	324	698	493	627	618	14
217	150	371	188	151	319	422	290	332	326	14
377	231	417	223	158	361	248	246	258	245	14
245	170	369	183	145	322	424	373	450	436	14
229	173	338	169	135	322	56	336	267	256	14
248	172	369	197	156	323	691	461	595	588	14
247	191	332	224	190	301	766	403	554	546	14
234	165	362	232	183	325	393	346	409	395	14
254	181	359	129	102	323	469	236	249	240	14
255	170	383	158	125	322	429	427	510	495	14
210	141	382	238	197	309	624	402	524	519	14
379	234	414	233	170	349	425	238	251	243	14
243	177	351	167	135	318	653	341	469	454	14
246	176	358	187	150	320	370	350	405	392	15
215	148	372	180	141	328	357	396	454	439	15
348	191	465	221	146	386	652	236	269	244	15
212	154	353	159	125	325	115	243	246	237	15
231	167	354	202	165	314	442	333	415	392	15
441	266	424	350	237	378	193	243	257	240	15
305	208	375	209	159	336	102	298	275	258	15
277	194	365	182	149	312	204	571	561	543	15
217	151	366	145	118	314	251	396	421	394	15
317	215	378	193	144	343	427	246	254	255	15
292	174	429	388	203	490	305	245	277	248	15
324	216	384	198	148	342	74	392	293	283	15
219	155	362	176	132	340	781	234	259	240	15
239	160	383	175	126	357	477	237	250	242	15
362	233	397	240	167	368	320	441	492	470	15
435	256	434	345	244	362	571	458	575	562	15
269	188	365	206	163	323	531	474	578	568	15
232	160	372	118	92	327	62	331	258	257	15
218	156	358	198	160	317	424	315	392	363	15
262	191	351	238	183	334	344	355	417	389	15
210	169	317	161	142	291	87	360	297	278	15
250	169	380	180	140	329	114	318	273	271	15
226	162	359	209	167	321	658	328	444	436	15
257	184	359	230	188	314	742	452	594	588	15
273	185	377	169	131	331	58	314	252	251	15
236	170	355	188	152	317	844	459	619	610	15
373	228	418	272	196	356	410	240	262	246	15
275	194	363	190	150	323	113	396	342	313	15
237	170	356	228	179	325	731	557	688	680	15
245	169	372	207	162	329	625	447	570	563	15
186	134	356	142	115	316	480	234	248	236	15
239	174	352	173	141	313	200	299	293	284	15
342	208	420	226	164	351	393	240	259	245	15
212	148	367	243	192	323	229	286	285	280	15
207	141	375	196	155	324	444	379	456	449	15
231	164	361	189	153	317	660	403	540	527	15
354	229	396	247	183	346	312	246	258	249	15
297	210	363	201	149	344	363	239	253	242	15
263	186	361	237	177	343	412	238	256	242	15
314	209	385	247	182	348	275	235	256	236	15
276	189	373	187	146	328	235	547	555	536	15
225	166	348	186	149	319	339	333	374	361	15
312	206	388	199	150	341	452	238	257	243	15
265	185	367	205	165	318	708	462	609	592	15
469	264	456	489	322	389	346	249	298	256	15
276	178	397	181	136	341	174	273	271	260	15
290	201	369	189	148	327	135	251	254	242	15
238	168	361	163	131	317	429	394	464	461	15
364	232	401	233	168	356	1023	232	250	235	15
236	169	359	219	170	329	705	471	615	599	16
324	225	368	200	150	342	1023	233	252	241	16
270	184	375	172	131	335	0	230	251	236	16
197	130	390	143	114	320	470	319	401	381	16
221	154	367	150	119	324	745	411	561	550	16
231	172	344	238	185	328	656	480	607	599	16
256	173	378	166	128	333	121	245	239	238	16
262	186	361	149	119	320	580	234	247	237	16
234	173	347	189	152	319	663	384	518	508	16
236	167	361	199	158	323	702	495	632	621	16
200	139	369	200	160	320	778	504	646	640	16
296	211	359	180	137	335	215	240	258	239	16
236	171	354	154	132	300	669	427	568	553	16
270	194	355	186	148	321	523	439	547	532	16
328	206	408	223	161	356	1023	234	257	242	16
255	174	374	258	196	338	474	333	411	401	16
349	219	408	244	171	365	495	236	268	240	16
239	158	386	165	128	331	577	398	513	505	16
419	257	418	257	180	365	238	259	265	257	16
263	186	361	150	115	334	364	244	251	250	16
311	207	385	236	190	318	398	524	584	579	16
255	185	353	174	142	315	211	241	243	239	16
248	180	353	169	128	338	31	329	260	244	16
221	156	363	132	105	321	219	236	250	235	16
377	225	429	287	195	376	152	334	322	294	16
256	188	348	190	156	313	596	479	595	586	16
348	219	407	256	186	352	783	237	277	247	16
296	206	368	165	126	336	295	236	251	237	16
384	215	458	252	146	440	426	292	352	329	16
265	186	365	197	155	325	438	441	528	512	16
207	158	334	246	188	335	643	465	596	583	16
258	175	379	189	149	323	559	449	564	551	16
268	197	348	174	135	330	130	252	248	242	16
251	182	354	157	129	313	606	234	240	238	16
227	155	374	213	163	334	598	481	596	588	16
311	205	389	213	150	363	310	464	503	489	16
243	160	389	202	156	333	328	352	395	379	16
322	212	389	208	157	340	272	325	349	331	16
347	225	394	215	160	343	522	239	273	247	16
296	201	377	190	143	340	109	260	254	244	16
196	135	373	171	133	328	488	377	465	459	16
225	165	348	173	135	326	440	352	423	416	16
314	190	423	253	189	341	447	250	269	264	16
353	192	470	242	153	406	132	476	407	389	16
292	199	376	225	181	318	407	415	494	476	16
390	232	430	395	263	384	246	243	262	242	16
248	179	355	159	130	312	535	235	249	238	16
619	352	450	639	337	485	480	492	587	572	16
272	194	359	170	133	328	671	469	602	591	17
226	161	358	212	164	331	226	427	424	411	17
273	183	381	249	190	336	718	522	656	646	17
200	140	365	183	139	338	573	342	455	438	17
286	199	369	169	129	335	289	239	248	240	17
236	165	366	128	99	332	423	235	245	237	17
262	178	376	207	158	334	513	430	536	522	17
351	235	382	271	201	346	84	293	265	252	17
252	182	354	193	152	325	247	248	287	248	17
392	247	406	326	220	381	444	458	545	531	17
264	184	367	208	166	321	385	336	378	379	17
291	210	355	139	110	325	113	285	268	255	17
262	177	378	197	151	334	457	374	464	447	17
300	199	386	275	209	336	425	240	274	247	17
221	158	358	221	181	313	487	369	461	450	17
243	168	371	180	143	322	657	396	528	520	17
386	241	411	253	177	366	619	239	273	249	17
351	209	431	252	180	360	281	272	299	276	17
248	180	353	234	186	323	664	493	618	612	17
269	187	367	173	135	327	101	513	393	391	17
254	178	365	200	156	329	732	401	544	538	17
218	151	370	120	96	321	70	322	268	257	17
257	172	382	163	127	328	402	239	264	244	17
250	176	364	164	120	348	455	372	464	444	17
244	164	380	171	134	327	366	241	282	246	17
307	221	356	182	145	321	80	376	283	281	17
300	201	382	256	186	353	143	246	258	239	17
183	126	373	182	139	334	609	443	572	556	17
269	185	373	150	117	329	0	230	237	238	17
236	173	350	162	135	307	784	370	518	514	17
275	193	364	161	121	342	125	387	338	315	17
275	164	429	304	148	526	79	430	346	306	17
279	199	358	173	133	334	192	404	394	370	17
318	216	377	183	140	334	422	237	249	242	17
265	194	349	229	186	315	491	420	504	506	17
217	154	361	158	125	323	483	366	463	445	17
262	186	362	173	130	341	135	387	345	322	17
335	221	387	207	148	357	261	239	245	240	17
261	176	380	174	138	322	418	360	436	419	18
258	197	336	181	146	318	179	236	239	235	18
221	169	335	197	162	311	308	313	344	329	18
271	186	374	174	132	338	241	475	483	466	18
246	177	356	224	164	349	482	360	455	437	18
237	173	350	223	182	313	730	400	547	536	18
218	152	367	138	109	322	290	499	523	516	18
254	177	367	221	179	317	503	367	468	452	18
232	163	365	207	161	330	398	354	416	405	18
213	150	365	147	118	320	421	307	354	351	18
358	230	398	254	181	359	193	256	278	250	18
240	176	348	162	129	320	529	390	497	485	18
227	162	359	220	174	323	241	308	305	304	18
336	219	392	197	148	341	321	486	522	516	18
231	163	363	128	102	321	413	236	241	239	18
213	146	373	154	130	304	111	498	406	389	18
143	111	329	126	111	289	266	306	324	309	18
236	182	332	196	160	315	378	251	276	260	18
343	225	390	327	244	343	626	463	593	578	18
266	187	363	207	159	334	346	352	394	386	18
286	198	370	239	188	327	480	367	457	446	18
207	142	373	161	122	339	448	242	269	251	18
201	150	344	166	137	311	563	303	400	376	18
263	186	362	175	139	322	523	402	506	496	18
258	183	360	161	129	318	456	368	460	439	18
283	193	376	174	128	349	90	335	275	269	18
230	163	362	170	139	313	582	425	552	533	18
270	198	350	135	104	332	459	236	256	239	18
238	166	369	184	146	323	381	451	506	504	18
326	223	374	180	138	334	275	235	239	236	18
229	178	330	139	121	292	314	660	690	683	18
285	199	367	193	147	336	225	365	392	351	18
285	189	386	241	179	344	505	237	268	243	18
221	164	345	221	169	334	528	410	514	505	18
243	175	357	154	124	319	668	424	563	550	18
236	162	374	151	119	325	233	344	342	335	18
263	184	367	161	125	331	430	236	251	239	18
329	219	385	193	147	336	450	237	240	241	18
310	213	372	265	200	338	606	242	279	256	18
253	185	351	219	178	315	860	453	609	607	18
306	186	421	288	213	346	1023	236	304	253	18
239	163	375	124	97	325	347	238	251	241	18
292	183	409	198	150	336	1023	234	269	252	18
286	191	383	229	178	328	507	384	482	473	18
228	167	349	202	161	322	782	441	593	585	18
273	188	372	141	111	324	527	234	244	237	18
254	182	358	162	127	327	99	364	301	287	18
260	189	352	189	144	335	174	236	248	234	18
308	238	332	250	208	307	757	238	265	252	18
231	174	341	160	132	311	422	359	433	419	18
261	179	374	197	158	320	423	453	530	519	18
303	206	376	213	160	340	307	237	259	238	18
391	270	371	372	276	344	563	413	532	517	18
254	183	356	166	136	312	438	368	458	434	18
237	151	403	253	180	359	669	531	655	647	19
300	190	405	361	273	338	290	249	284	251	19
525	302	446	392	258	389	185	274	288	263	19
360	237	389	216	159	349	220	259	264	255	19
219	148	378	160	118	347	235	301	299	296	19
235	162	373	180	146	315	799	395	555	543	19
300	206	374	189	150	322	896	233	266	239	19
266	184	369	237	185	328	706	450	594	580	19
263	169	399	184	141	333	215	456	448	433	19
259	182	366	223	178	320	577	376	493	481	19
410	236	445	240	161	383	314	237	265	239	19
330	225	376	218	163	342	0	231	261	227	19
237	168	361	220	179	316	583	409	532	517	19
201	135	382	212	146	372	201	388	381	360	19
240	170	360	145	116	322	72	414	307	292	19
252	177	364	186	150	316	203	624	609	597	19
232	169	351	151	124	312	54	279	258	242	19
278	204	348	203	160	324	1023	233	257	238	19
342	222	394	226	165	351	341	236	252	238	19
215	150	365	171	137	319	281	287	304	292	19
260	193	345	173	135	327	68	266	259	241	19
322	228	361	287	227	324	218	518	519	497	19
268	186	369	186	149	319	778	442	595	585	19
450	269	428	444	276	412	105	306	307	263	19
231	170	347	120	101	306	768	233	248	237	19
233	169	353	184	139	339	73	388	287	282	19
356	241	378	284	217	336	172	254	277	247	19
240	177	347	173	144	307	160	344	315	305	19
331	226	375	228	167	350	1023	233	272	244	19
264	189	358	187	144	333	529	464	570	558	19
339	229	379	197	145	347	137	261	277	247	19
317	224	362	252	188	342	273	257	282	259	19
273	193	362	261	209	320	210	274	302	267	19
223	154	369	133	107	319	140	477	411	399	19
329	222	380	198	149	341	207	239	240	238	19
294	208	363	191	146	334	205	236	234	235	19
387	233	426	342	241	363	148	263	268	250	19
266	186	367	178	139	327	1023	233	257	244	19
268	187	366	197	160	314	916	404	577	569	19
254	189	344	134	110	314	292	238	247	239	19
324	221	376	276	221	320	629	510	624	621	19
220	164	345	122	98	316	68	315	255	254	19
337	229	377	207	154	344	126	433	367	348	19
352	231	390	246	183	343	284	374	400	386	19
166	107	397	196	165	303	78	298	276	252	19
368	233	404	254	183	355	795	234	254	240	19
188	136	354	178	158	287	463	384	471	460	19
360	224	413	351	248	362	554	463	575	563	19
266	193	353	249	189	336	447	287	342	325	19
281	198	363	212	161	338	243	250	270	249	19
226	174	333	224	181	317	743	442	596	579	19
255	180	363	170	132	331	128	273	263	252	19
377	248	389	311	226	352	451	238	273	243	19
194	137	362	255	218	300	599	480	592	588	19
313	207	387	179	134	341	170	340	300	306	20
248	177	359	199	165	309	339	357	393	389	20
251	180	357	127	103	317	1023	232	242	236	20
373	220	435	259	190	348	374	239	271	243	20
380	233	417	201	141	365	207	315	327	300	20
351	244	369	224	174	331	262	237	252	238	20
218	161	346	202	153	336	640	427	560	547	20
236	164	368	185	143	330	362	401	460	446	20
308	210	375	245	188	335	262	238	251	238	20
231	166	356	156	131	305	485	368	458	448	20
267	186	366	175	136	329	156	443	380	380	20
240	171	360	156	119	336	299	238	258	239	20
342	224	391	196	145	347	330	238	262	240	20
217	153	362	180	144	320	431	354	424	415	20
232	172	345	143	115	319	368	311	353	342	20
208	147	362	129	105	315	53	294	255	244	20
335	231	372	227	164	354	247	305	318	303	20
235	165	363	190	138	354	346	293	324	314	20
240	176	349	148	119	319	519	370	476	460	20
222	159	358	149	123	312	96	363	307	285	20
371	241	394	277	200	355	160	281	286	262	20
261	205	326	197	160	316	1023	232	256	240	20
302	186	416	187	141	338	270	237	249	237	20
259	190	349	171	134	327	131	239	246	235	20
397	233	437	195	137	364	752	236	268	246	20
284	203	358	226	184	313	584	537	647	636	20
253	170	381	154	116	338	64	278	256	243	20
219	165	340	149	122	313	509	422	516	513	20
258	187	354	165	132	322	388	403	473	458	20
314	209	384	241	181	341	512	237	264	242	20
267	192	356	199	153	332	297	420	473	439	20
289	204	363	160	125	326	0	230	251	236	20
266	188	362	235	189	318	112	330	308	276	20
284	208	350	194	148	334	166	267	270	255	20
270	188	368	178	139	328	533	396	500	492	20
204	137	381	146	112	333	321	464	506	494	20
300	213	361	190	142	342	203	237	233	236	20
251	183	352	196	156	321	754	447	601	586	20
273	184	380	221	168	337	602	435	555	547	20
254	190	342	152	124	313	443	356	448	422	20
252	181	356	193	159	311	544	483	588	579	20
255	173	378	129	100	330	419	236	244	240	20
200	153	335	176	144	313	786	461	609	603	20
208	152	351	178	147	311	285	343	367	354	20
273	193	362	169	139	312	600	237	263	244	20
244	170	368	167	130	329	106	415	320	320	20
274	201	349	190	148	328	75	327	267	261	20
259	181	366	230	178	331	518	439	547	532	20
200	137	374	175	140	320	276	327	325	334	20
258	184	359	227	181	320	143	240	247	236	20
242	171	361	155	123	322	240	244	254	243	20
316	227	357	178	138	331	247	240	251	239	20
530	313	434	414	256	413	509	534	632	618	20
351	233	385	284	192	379	256	242	251	242	20
234	177	338	193	158	312	249	311	316	309	20
296	206	367	204	161	325	255	416	437	415	20
229	187	313	191	165	296	208	387	367	363	20
255	183	356	177	143	317	247	274	284	272	20
342	217	403	233	172	347	159	381	346	331	20
296	208	364	177	136	332	648	234	256	238	20
201	132	390	233	180	330	324	338	389	362	20
350	228	392	226	170	341	238	245	270	244	20
290	192	386	223	170	334	94	299	271	257	20
252	174	371	177	130	349	93	333	288	270	20
362	234	396	235	172	350	260	240	256	240	20
251	176	366	143	110	331	113	238	243	234	20
355	215	423	327	230	364	264	247	254	247	21
283	198	366	211	165	326	450	469	558	542	21
391	243	412	333	236	361	309	408	456	433	21
384	241	409	263	183	368	647	237	258	245	21
311	213	373	172	132	335	1023	232	243	237	21
250	186	344	175	137	327	153	305	295	276	21
182	129	362	154	120	327	803	416	575	564	21
220	151	372	163	132	318	425	239	266	244	21
370	228	416	207	146	363	142	260	249	247	21
292	190	394	170	127	345	54	280	255	242	21
262	178	376	170	133	327	642	407	535	528	21
365	236	396	242	176	351	1023	234	267	244	21
379	220	442	314	186	434	327	245	284	248	21
237	169	358	130	105	317	120	292	262	260	21
266	188	362	193	151	328	543	431	543	530	21
233	167	357	185	145	327	240	473	471	464	21
244	169	371	185	146	324	515	370	481	458	21
342	213	411	226	161	359	156	290	285	267	21
265	184	369	251	202	317	733	451	603	585	21
212	139	391	234	176	341	297	289	310	298	21
277	199	357	167	131	326	72	249	247	236	21
225	157	368	159	130	313	362	414	478	459	21
262	180	373	195	149	335	270	343	370	348	21
254	174	373	236	194	312	586	401	526	510	21
318	214	379	213	164	332	294	240	255	241	21
301	227	340	190	155	314	52	348	278	256	21
254	185	350	193	160	310	681	481	619	604	21
306	194	404	198	149	340	128	423	357	342	21
199	152	335	163	135	310	328	332	368	356	21
232	167	355	226	183	316	767	392	544	535	21
261	183	366	216	171	324	559	405	526	508	21
236	170	356	186	151	314	467	332	404	397	21
227	163	357	169	138	314	678	441	576	568	21
210	145	373	187	153	313	555	364	473	462	21
236	164	368	135	106	325	38	264	252	236	21
253	182	356	192	157	313	526	427	534	522	21
235	171	352	197	160	315	692	460	595	587	21
236	158	382	184	139	338	444	354	433	419	21
281	201	359	194	152	326	440	381	466	450	21
229	165	355	175	144	312	720	383	517	517	21
220	145	390	265	203	333	822	426	587	577	21
224	158	363	187	151	315	493	401	504	487	21
249	180	355	175	136	330	212	238	241	237	21
195	124	402	182	143	327	203	360	350	336	21
270	207	334	139	114	313	274	247	268	248	21
224	144	399	303	220	352	128	422	366	341	21
292	200	373	172	132	334	619	233	257	236	21
268	176	389	203	158	330	479	415	506	498	21
275	194	364	161	126	326	240	256	271	254	21
252	178	363	153	123	319	346	394	446	432	21
343	223	394	200	148	346	617	239	263	250	21
360	230	402	216	156	355	62	240	253	233	21
244	177	353	115	94	314	200	286	281	274	21
227	170	341	177	148	305	630	400	530	518	21
340	227	384	196	150	335	547	236	244	241	21
251	181	355	163	134	311	36	303	245	241	21
331	210	403	223	161	355	162	240	246	237	22
241	180	343	172	143	307	417	613	680	669	22
290	194	383	187	141	339	215	447	441	424	22
301	202	382	195	147	341	221	323	334	311	22
223	157	365	165	133	319	340	315	358	340	22
229	167	351	177	140	324	455	330	404	392	22
214	147	373	190	153	318	480	319	393	383	22
220	129	438	266	197	346	759	236	256	245	22
226	147	394	246	211	298	129	420	352	340	22
227	164	354	170	134	323	458	370	452	443	22
294	205	368	208	165	322	508	389	486	478	22
297	195	390	183	140	335	190	240	244	237	22
236	166	364	202	164	315	369	388	446	434	22
263	195	346	194	147	339	333	400	440	433	22
444	266	427	338	231	376	396	238	266	241	22
283	192	377	182	142	328	217	264	257	259	22
255	177	369	235	179	335	258	505	522	507	22
245	165	381	229	183	321	736	474	623	607	22
281	195	369	160	124	331	182	236	257	235	22
239	168	364	171	138	318	459	497	580	572	22
289	207	357	259	198	334	142	272	270	254	22
255	183	357	155	122	323	122	298	276	264	22
296	203	372	176	132	341	173	427	401	378	22
431	267	413	334	237	361	457	243	270	252	22
249	173	368	134	106	322	117	377	314	304	22
326	222	376	214	159	343	139	266	261	250	22
267	195	350	181	151	306	557	450	563	551	22
297	188	404	181	128	361	137	267	274	251	22
142	106	344	122	110	284	353	398	452	439	22
274	189	371	147	114	331	216	463	462	440	22
323	211	392	223	163	349	142	241	253	237	22
242	181	343	300	250	307	207	527	511	499	22
224	159	362	143	113	324	361	234	255	235	22
221	138	408	303	226	343	497	247	270	262	22
235	170	353	141	111	324	172	245	245	241	22
307	204	385	228	172	340	180	427	391	383	22
254	175	372	165	126	336	107	236	234	233	22
231	163	362	191	142	345	679	455	593	581	22
245	180	347	206	164	321	692	440	579	569	22
258	188	351	196	154	326	414	434	503	498	22
270	188	367	156	125	319	392	320	380	361	22
258	183	361	163	126	333	78	343	275	267	22
238	170	358	157	126	318	498	360	454	442	22
280	199	360	207	157	338	384	234	250	235	22
245	171	368	175	141	318	409	341	403	394	22
226	148	391	144	113	328	279	434	457	445	22
356	214	425	219	163	344	128	243	241	237	22
266	184	370	210	170	316	176	525	491	476	22
280	194	370	164	129	325	301	555	587	575	22
358	220	416	220	160	352	768	236	255	244	22
243	171	364	204	159	329	323	313	346	332	22
255	186	352	183	147	318	601	379	504	489	22
658	366	461	627	366	439	76	611	484	457	22
289	210	352	174	137	324	92	412	316	307	22
455	272	429	383	279	351	184	298	303	280	22
231	164	361	195	154	325	537	427	535	525	22
376	230	418	314	233	344	370	238	270	241	23
288	197	373	145	108	343	121	237	246	234	23
282	191	378	207	152	349	419	394	482	458	23
271	195	355	151	122	318	115	261	249	245	23
210	142	378	265	212	319	698	421	559	552	23
253	179	361	194	149	332	364	333	374	369	23
283	206	353	342	275	318	349	477	524	517	23
338	224	386	236	169	358	282	237	252	238	23
252	183	353	209	169	317	706	444	582	575	23
246	173	365	135	105	327	60	236	236	232	23
276	191	371	193	154	322	334	415	474	450	23
227	166	349	120	96	319	155	236	236	234	23
286	202	362	203	154	336	48	336	264	252	23
265	179	379	203	149	350	106	282	283	253	23
243	180	347	220	170	332	683	482	619	606	23
242	172	360	130	100	333	147	261	249	248	23
277	200	355	202	153	338	167	238	253	236	23
380	220	441	245	169	372	131	239	249	235	23
322	213	387	255	190	345	1023	233	259	242	23
293	199	376	170	129	338	213	239	256	237	23
246	175	360	132	105	321	52	305	257	247	23
249	159	402	246	180	351	560	363	476	461	23
299	212	361	209	158	339	183	257	262	250	23
271	185	375	172	130	337	1023	232	245	238	23
272	190	367	150	115	336	1023	232	240	234	23
308	223	353	164	122	346	54	369	280	263	23
379	239	406	251	179	360	360	374	429	416	23
379	240	404	305	211	370	367	547	605	591	23
209	154	346	182	148	316	805	465	616	609	23
222	163	348	174	144	308	714	472	612	602	23
341	233	374	272	205	340	407	237	255	241	23
204	164	317	210	185	291	364	392	440	437	23
403	241	428	213	147	371	84	258	241	240	23
259	179	370	198	155	327	299	363	391	381	23
272	195	356	175	138	324	256	233	242	233	23
328	217	386	286	202	363	224	237	262	237	23
275	190	371	175	132	339	69	255	237	238	23
185	117	407	206	160	329	400	446	524	506	23
232	173	344	127	100	324	34	303	243	241	23
339	222	392	276	207	343	461	234	249	235	23
257	187	353	136	105	334	78	237	243	233	23
288	183	402	219	166	339	86	726	615	603	23
322	216	382	203	151	344	469	240	266	247	23
215	154	358	142	114	321	125	475	403	383	23
226	170	340	150	123	312	48	279	246	240	23
345	242	366	253	188	343	308	240	260	241	23
251	182	353	127	98	330	161	325	303	292	23
236	168	360	131	100	334	50	238	243	233	23
258	178	369	162	124	333	98	235	249	233	23
433	262	423	321	224	367	174	367	350	328	23
232	154	386	169	134	324	465	469	566	546	23
587	345	436	430	245	450	443	410	502	483	23
190	142	344	125	104	309	282	237	248	238	23
226	153	378	265	212	321	470	449	539	529	23
239	168	363	221	182	311	666	499	620	618	23
260	179	372	214	170	321	443	386	472	456	23
412	230	458	308	196	403	270	243	278	243	23
565	343	422	589	356	424	200	351	376	328	24
240	170	360	188	146	330	309	247	277	250	24
312	205	389	220	161	349	707	235	251	240	24
236	174	347	169	140	310	256	240	249	240	24
291	194	384	240	187	329	164	261	289	250	24
177	128	354	105	81	329	25	282	247	236	24
215	141	390	148	115	330	380	339	386	382	24
209	149	361	213	178	308	397	407	476	464	24
241	174	354	161	128	321	175	254	251	247	24
279	192	372	213	167	327	757	499	645	633	24
304	197	394	209	151	354	498	237	253	242	24
373	229	418	232	161	370	191	239	249	237	24
296	210	361	219	168	333	326	310	354	330	24
232	163	365	147	117	322	240	299	314	295	24
309	220	359	307	244	322	224	235	264	235	24
359	220	417	438	322	348	441	470	549	541	24
377	233	415	291	206	362	75	339	288	264	24
424	268	405	344	232	379	446	242	266	249	24
236	168	359	201	154	335	665	500	628	618	24
246	176	357	201	154	334	510	397	490	487	24
371	227	419	394	279	361	691	536	662	655	24
268	178	386	185	143	331	468	378	467	455	24
264	184	366	223	174	328	656	487	608	605	24
391	223	450	340	218	399	106	489	398	375	24
207	149	356	172	138	319	778	447	602	590	24
333	222	384	267	209	327	128	394	338	321	24
241	169	364	138	107	332	0	228	241	234	24
365	238	393	310	233	340	125	255	274	243	24
396	255	398	354	252	361	552	431	545	532	24
241	171	361	135	108	321	390	332	395	376	24
232	169	350	232	181	329	450	236	250	240	24
236	169	358	166	129	331	63	313	257	252	24
344	220	400	231	166	357	210	242	259	240	24
339	221	393	224	169	339	328	239	261	241	24
251	175	367	182	143	327	885	415	586	576	24
253	186	348	119	97	314	97	238	238	234	24
229	151	388	190	148	329	659	439	581	562	24
231	171	347	148	116	325	354	240	254	243	24
237	176	346	193	161	308	249	597	605	594	24
280	198	361	190	145	335	242	320	328	315	24
219	159	353	165	139	305	202	359	336	335	24
362	233	397	236	173	350	318	240	260	242	24
206	152	347	198	155	326	715	402	546	537	24
314	206	390	210	157	342	189	552	527	513	24
229	166	353	191	156	314	694	458	599	585	24
213	152	360	154	120	329	616	362	484	473	24
235	164	366	246	200	316	41	299	257	242	24
321	214	383	206	154	341	341	357	400	390	24
310	206	385	191	140	350	399	239	252	243	24
264	190	355	203	166	314	562	413	530	516	24
298	198	385	190	143	341	246	306	317	303	24
205	133	393	163	123	341	490	346	436	422	24
275	186	377	244	189	330	630	515	637	626	24
308	208	380	195	149	335	371	543	601	589	24
214	156	352	162	132	314	620	347	461	455	25
425	261	417	263	186	361	311	237	247	238	25
278	183	389	161	120	342	169	247	248	242	25
208	142	375	168	134	320	447	379	461	450	25
251	183	352	151	127	306	466	394	481	472	25
234	172	349	202	163	317	719	355	492	484	25
247	178	355	171	140	312	706	307	429	412	25
196	140	359	206	161	327	814	447	603	594	25
282	195	370	169	134	323	454	243	261	252	25
376	242	397	214	159	346	246	344	356	340	25
269	184	374	169	125	346	107	235	254	233	25
267	197	347	168	137	314	366	354	412	395	25
425	259	421	222	152	375	351	238	259	240	25
365	231	404	259	188	353	192	275	290	264	25
249	166	383	227	172	337	544	425	524	524	25
232	170	351	193	154	320	470	237	262	242	25
256	176	371	231	179	332	375	327	394	365	25
378	211	459	431	252	438	139	300	292	269	25
332	216	394	188	138	347	1023	232	242	235	25
286	189	388	199	157	324	692	395	541	525	25
249	176	362	202	148	348	1023	232	252	243	25
282	185	389	196	148	337	107	284	274	254	25
304	216	361	219	167	335	211	296	305	285	25
237	172	352	178	143	319	526	346	450	431	25
287	194	378	179	141	324	73	292	256	249	25
263	197	342	134	109	315	563	234	235	236	25
225	168	342	214	171	321	561	392	507	495	25
241	185	334	201	162	317	434	446	528	515	25
263	192	351	271	210	330	226	238	250	237	25
316	213	380	345	253	349	628	452	584	568	25
237	177	344	237	200	304	496	310	384	372	25
314	202	399	205	150	350	161	239	250	236	25
264	177	381	167	130	329	548	444	552	543	25
354	232	391	193	145	341	117	255	256	242	25
279	194	368	259	207	321	198	361	357	335	25
284	195	374	207	157	338	89	280	260	248	25
494	327	387	372	276	346	542	476	588	573	25
239	160	382	156	125	320	42	266	255	237	25
232	171	348	222	172	330	372	309	357	341	25
260	172	387	227	166	350	458	448	540	524	25
250	172	372	169	126	344	191	474	446	435	25
233	161	370	166	133	320	280	351	374	360	25
237	175	347	167	140	306	698	436	577	567	25
365	232	403	284	192	378	640	239	278	250	25
379	241	403	358	253	363	354	647	692	683	25
199	148	345	142	120	303	425	280	315	311	25
328	225	374	269	190	362	589	444	563	553	25
350	235	381	241	177	349	382	277	328	298	25
326	224	372	225	163	353	492	235	254	239	25
387	236	419	271	188	369	1023	232	251	242	25
348	226	394	227	168	346	259	244	252	244	25
203	138	376	211	167	322	636	421	548	540	25
214	155	354	154	128	308	478	344	423	417	25
370	237	400	250	179	358	270	240	268	240	25
326	208	402	242	176	353	694	236	271	244	25
411	246	429	329	229	368	329	490	534	523	25
354	229	396	248	190	335	175	274	279	260	25
228	159	368	202	155	333	654	525	649	638	25
235	164	367	202	154	337	610	359	481	468	26
247	164	385	149	114	335	672	234	258	238	26
224	158	363	155	122	323	621	360	481	471	26
274	194	360	218	185	302	624	472	597	586	26
261	188	357	157	125	320	63	292	252	246	26
251	169	379	162	127	327	373	338	393	378	26
236	167	363	210	163	329	505	447	548	536	26
261	187	358	177	140	324	337	345	385	375	26
234	170	352	179	144	319	228	271	275	266	26
297	209	364	206	151	348	65	297	263	248	26
207	144	367	202	154	336	605	453	575	564	26
278	196	363	236	189	319	568	461	570	564	26
195	149	335	148	123	308	369	242	271	247	26
237	169	360	128	102	321	250	282	287	281	26
244	184	339	156	130	308	146	272	268	255	26
176	118	381	209	170	314	827	385	537	537	26
227	163	357	196	157	319	668	490	620	610	26
222	162	350	157	125	321	91	438	337	322	26
247	181	349	182	145	322	403	348	421	400	26
209	146	367	214	163	335	720	424	572	559	26
270	186	372	213	159	342	414	233	248	235	26
252	189	341	258	217	304	434	378	451	445	26
399	255	401	350	241	372	425	241	270	248	26
223	159	360	144	114	325	64	288	261	246	26
322	211	391	210	157	343	397	242	258	248	26
270	192	360	185	132	358	208	401	394	376	26
315	185	436	324	231	358	97	246	253	237	26
329	216	389	252	177	365	124	295	267	262	26
263	188	358	143	114	320	208	242	247	240	26
390	262	382	309	199	397	321	293	349	307	26
256	182	360	224	177	324	409	344	400	397	26
368	238	396	291	210	355	229	430	432	416	26
280	197	364	190	152	321	125	442	350	354	26
238	159	383	165	129	329	503	454	553	543	26
280	194	369	193	154	321	791	418	575	564	26
358	236	389	196	142	355	122	253	260	242	27
520	310	430	465	261	456	157	646	598	588	27
249	169	376	160	128	322	511	358	466	444	27
240	171	359	190	150	324	558	433	550	535	27
211	135	400	180	133	345	766	483	633	620	27
435	264	422	247	167	378	247	240	244	240	27
284	201	363	220	165	342	376	234	248	235	27
234	171	351	186	150	317	631	530	646	640	27
222	151	376	227	173	335	649	487	614	604	27
237	172	353	203	166	313	722	394	544	529	27
209	148	360	184	148	320	560	313	404	392	27
384	236	416	229	161	365	1023	235	272	249	27
282	202	357	129	105	316	0	245	235	231	27
258	192	344	171	141	310	580	290	389	356	27
273	195	358	143	112	325	53	273	249	240	27
256	181	362	139	110	323	49	372	260	261	27
250	175	365	260	205	325	187	242	255	239	27
259	187	354	205	168	311	760	458	607	597	27
235	163	370	183	146	321	254	426	438	425	27
200	133	387	201	169	305	412	344	429	398	27
245	169	371	208	168	317	457	411	501	487	27
397	263	387	235	176	341	748	235	250	243	27
483	307	403	455	287	406	542	238	270	245	27
332	182	466	340	169	514	127	260	292	246	27
264	187	360	221	173	327	405	408	483	468	27
332	230	368	235	181	333	1023	232	249	238	27
253	180	361	249	199	320	653	448	577	569	27
256	184	355	178	139	327	364	304	355	332	27
307	201	392	211	159	339	111	286	278	255	27
264	193	350	241	197	314	600	440	558	551	27
235	164	366	137	104	338	111	347	291	284	27
254	182	358	235	192	312	545	412	519	511	27
282	201	359	192	150	329	47	247	254	234	27
371	244	389	225	167	346	396	235	266	237	27
203	138	376	207	165	320	748	428	578	567	27
274	198	354	223	179	319	623	540	656	646	27
211	145	372	143	112	327	445	383	465	454	27
415	266	399	277	200	354	64	455	339	304	27
252	180	358	174	142	314	588	348	463	449	27
291	196	380	188	146	329	453	237	262	242	27
236	172	351	177	143	315	284	398	417	411	27
305	191	409	185	135	350	312	249	284	253	27
209	154	348	191	156	313	758	498	643	632	27
290	190	390	211	164	331	433	428	510	498	27
312	211	379	230	167	352	61	256	252	237	27
236	163	370	134	109	314	146	433	367	364	27
258	184	358	186	147	323	532	400	508	496	27
272	187	372	153	119	329	647	339	462	450	27
321	220	373	185	136	348	166	247	264	242	28
338	201	431	377	189	511	354	240	277	243	28
350	223	402	207	145	366	261	239	257	239	28
327	217	386	279	213	335	242	243	268	242	28
348	228	392	234	170	351	205	270	276	262	28
233	172	346	180	148	311	554	398	517	499	28
261	182	366	203	162	321	714	463	607	594	28
263	184	367	190	144	336	91	313	263	261	28
287	201	365	189	146	330	109	406	333	316	28
235	161	375	210	168	321	483	369	465	449	28
275	198	356	227	179	325	151	349	335	304	28
263	178	379	182	141	331	1023	233	264	245	28
274	200	351	208	170	313	427	399	476	465	28
258	177	373	201	157	329	339	429	479	466	28
249	171	374	271	213	325	392	430	498	487	28
351	224	402	225	165	349	366	424	483	471	28
233	154	389	191	145	337	469	375	463	452	28
151	113	342	109	102	274	95	246	244	237	28
271	198	351	165	136	310	84	490	346	351	28
268	186	369	188	148	326	388	570	633	620	28
237	162	374	270	222	312	384	235	250	237	28
302	206	375	182	136	341	217	245	261	243	28
355	231	393	184	140	336	273	240	247	241	28
256	180	364	144	117	315	184	341	329	312	28
318	221	368	170	132	329	252	436	445	434	28
252	182	354	188	141	340	623	310	427	400	28
217	163	341	174	139	320	615	375	489	488	28
212	146	373	190	146	333	289	294	306	302	28
221	160	355	174	140	320	530	382	490	476	28
235	163	369	143	110	332	459	361	439	432	28
321	217	379	219	165	339	134	256	258	244	28
223	165	346	150	121	317	443	441	520	514	28
269	189	364	215	176	312	770	400	554	544	28
215	161	342	197	161	315	739	479	619	613	28
369	225	418	255	181	359	300	259	288	263	28
191	129	380	145	114	326	624	337	455	442	28
456	309	377	310	231	343	164	466	440	407	28
241	173	356	114	93	313	323	238	259	240	28
386	220	450	270	169	408	289	242	267	243	28
483	276	448	421	239	451	214	492	488	468	28
310	217	366	202	152	341	840	235	267	244	28
249	172	370	184	150	315	800	423	582	571	28
253	182	356	193	151	328	1023	232	258	237	28
292	199	376	188	143	336	324	390	434	420	28
218	147	380	214	167	328	641	396	520	516	28
344	213	412	245	174	361	423	241	261	247	28
249	175	364	234	183	327	532	370	476	463	28
370	243	390	190	139	351	431	238	256	243	28
281	198	363	211	161	335	573	235	244	240	28
327	215	388	261	183	365	325	238	266	239	29
256	177	371	176	138	326	201	377	377	351	29
307	210	374	196	147	340	341	240	264	242	29
284	210	347	230	187	316	397	347	400	396	29
237	155	392	208	158	337	798	409	567	557	29
251	174	369	232	186	320	491	396	490	481	29
334	227	376	201	156	330	59	384	281	271	29
343	213	411	231	170	349	207	311	315	297	29
293	207	363	210	164	328	361	389	441	432	29
401	236	435	234	154	388	341	242	250	246	29
219	156	359	170	137	316	485	383	466	466	29
250	178	359	147	116	324	314	374	421	398	29
251	181	356	133	104	328	117	246	255	238	29
227	157	371	152	117	330	56	248	248	235	29
323	219	378	192	146	338	1023	232	246	238	29
309	214	369	210	163	331	422	237	254	242	29
257	164	400	239	178	344	444	256	304	274	29
253	170	382	200	161	317	716	428	574	562	29
262	187	359	194	150	330	462	389	484	465	29
281	195	368	168	129	332	562	236	260	242	29
250	176	365	138	108	326	475	233	247	235	29
216	161	344	168	132	325	60	316	267	252	29
272	185	378	234	187	319	576	460	573	565	29
334	221	388	181	134	345	1023	233	254	241	29
347	218	407	327	229	365	282	450	477	463	29
254	170	382	182	137	340	228	237	245	236	29
286	192	381	252	196	329	318	423	464	451	29
385	228	433	260	185	360	444	460	549	532	29
233	171	350	130	105	315	22	324	249	240	29
350	226	397	171	128	343	835	235	253	243	29
287	199	370	179	137	334	207	235	245	234	29
278	196	363	153	121	322	416	420	485	484	29
261	181	368	150	117	330	100	385	305	298	29
256	177	371	198	152	333	789	501	648	639	29
352	225	399	261	180	370	101	275	294	249	29
245	177	355	229	190	308	745	489	629	622	29
336	192	447	374	206	465	250	281	358	280	29
244	172	364	180	136	337	211	252	279	249	29
236	176	344	129	106	311	29	248	254	233	29
373	232	412	223	166	345	153	531	469	464	29
238	163	372	230	172	341	834	447	607	598	29
238	178	343	214	170	323	751	469	618	605	29
260	186	358	204	157	334	500	430	533	518	29
352	229	395	342	239	367	561	385	508	487	29
347	225	395	212	155	351	277	237	245	237	30
251	189	341	185	152	311	487	312	403	374	30
226	160	362	140	111	321	214	247	256	244	30
245	170	370	243	196	318	740	404	547	543	30
197	147	342	152	128	305	560	350	462	444	30
371	226	421	214	156	352	262	447	463	450	30
250	182	352	131	104	323	124	309	269	270	30
280	192	372	164	126	332	263	484	490	488	30
445	303	376	310	234	339	520	442	552	535	30
336	246	351	274	213	329	577	240	281	252	30
224	158	363	138	109	324	1023	232	243	239	30
314	212	379	230	175	335	173	237	248	235	30
200	137	373	164	124	338	460	544	621	615	30
206	168	315	244	199	313	119	311	289	269	30
335	218	394	355	266	343	694	540	673	659	30
242	174	357	176	138	326	372	331	391	369	30
236	167	361	151	119	323	156	252	250	244	30
273	187	373	159	121	335	44	360	276	255	30
243	163	382	190	145	334	254	360	376	359	30
230	168	350	138	108	326	284	278	288	283	30
253	193	336	175	142	315	110	274	253	250	30
251	177	363	241	197	313	385	582	641	631	30
264	188	359	158	129	313	237	289	289	285	30
426	266	410	297	199	383	164	548	492	490	30
229	167	351	186	150	317	129	410	349	333	30
214	154	355	122	100	312	193	315	309	296	30
200	140	366	161	131	315	209	404	401	380	30
266	192	354	190	148	328	610	468	589	579	30
351	232	387	234	179	333	207	362	369	339	30
237	166	365	147	112	335	649	236	250	243	30
250	172	372	148	106	356	291	235	249	235	30
252	182	354	202	159	325	564	361	468	460	30
308	229	344	199	149	341	79	263	254	241	30
248	182	349	163	128	326	736	232	243	235	30
210	141	383	156	127	315	146	503	440	428	30
280	193	372	185	139	342	339	431	483	469	30
274	199	352	211	153	353	295	434	470	453	30
311	210	379	208	158	338	119	270	262	249	30
291	196	379	170	128	338	108	397	322	310	30
305	212	367	181	135	342	445	235	235	237	30
515	332	397	333	219	388	547	428	540	527	30
328	212	397	202	147	352	219	239	258	238	30
417	237	449	305	207	376	534	238	277	246	30
286	198	370	229	177	331	286	339	372	350	30
394	239	423	231	154	385	419	239	260	243	30
283	194	374	165	130	325	266	388	414	393	30
190	106	460	243	185	335	536	525	625	616	30
244	168	371	203	157	330	664	454	583	576	30
273	208	336	193	152	325	148	244	241	239	30
170	148	295	219	185	303	675	516	645	634	30
215	154	357	157	125	323	350	341	382	375	30
228	152	385	221	165	343	327	352	409	379	30
224	157	365	155	122	326	243	453	457	446	30
261	188	356	161	125	331	575	445	558	550	30
285	204	357	224	175	329	129	297	289	265	31
288	208	355	187	147	325	316	494	536	522	31
264	193	350	165	129	328	122	419	361	335	31
264	199	339	127	102	318	30	235	240	232	31
229	172	342	185	151	313	679	430	564	557	31
243	176	353	139	115	311	327	237	262	238	31
224	158	363	142	110	331	158	310	300	281	31
362	249	373	342	236	370	1023	234	290	257	31
256	171	382	142	107	341	459	235	247	238	31
239	167	366	209	165	324	520	371	477	461	31
247	169	373	204	163	320	609	367	488	477	31
316	211	383	372	267	357	444	236	273	239	31
267	154	445	326	203	410	256	368	402	368	31
206	139	379	189	150	322	649	448	576	568	31
324	214	388	246	185	340	364	371	429	413	31
247	182	348	138	109	325	149	246	247	240	31
268	195	351	184	146	322	351	334	379	367	31
252	178	364	175	134	335	119	448	365	354	31
255	171	382	221	157	359	291	388	421	404	31
260	191	349	213	177	307	275	328	351	334	31
276	194	364	171	133	328	208	234	243	233	31
271	190	366	214	163	337	668	439	576	563	31
337	230	375	239	174	353	1023	232	253	236	31
302	201	384	236	176	345	150	270	265	254	31
235	171	352	229	183	320	682	511	641	631	31
251	188	342	175	143	312	748	448	596	586	31
260	186	357	194	148	336	338	379	426	414	31
360	227	407	233	166	360	222	378	360	362	31
400	254	403	378	272	356	699	242	308	261	31
406	254	409	255	193	338	348	270	303	284	31
315	209	386	249	181	353	862	234	256	241	31
218	157	355	206	165	319	549	368	482	465	31
214	156	351	200	159	322	396	295	341	327	31
293	201	373	238	183	333	436	379	473	446	31
348	214	417	243	171	362	131	505	439	417	31
251	185	348	222	175	325	758	484	630	620	31
243	184	337	165	136	311	1013	235	250	245	31
266	183	372	153	117	334	94	251	239	238	31
211	147	367	182	152	308	826	379	539	531	31
247	174	363	172	132	333	109	340	285	280	31
324	199	417	419	299	359	639	554	671	662	31
277	194	365	186	141	339	441	474	554	544	31
284	191	381	192	148	332	240	236	254	236	31
260	177	376	210	163	329	399	305	353	342	31
262	184	363	191	155	315	379	323	369	361	31
496	280	454	401	279	368	411	242	273	248	31
378	243	398	306	222	353	294	404	442	422	31
268	186	370	158	123	329	557	235	249	239	31
321	219	375	210	160	337	444	236	260	239	31
302	198	391	264	208	325	120	436	368	345	31
242	163	380	199	156	327	105	265	262	245	31
244	180	347	143	114	321	524	235	244	238	32
320	214	383	272	202	345	244	241	259	241	32
237	176	344	206	166	319	367	333	395	370	32
402	241	427	334	235	363	728	241	310	260	32
233	166	359	125	96	335	172	261	263	251	32
334	211	405	264	191	353	256	247	266	247	32
240	165	372	204	161	324	399	448	518	507	32
225	161	359	168	129	332	241	354	365	348	32
345	220	401	283	164	441	242	260	283	258	32
207	162	328	207	168	315	790	441	595	586	32
304	202	385	166	127	336	118	286	260	257	32
365	233	401	236	174	348	361	240	252	244	32
235	175	344	153	126	311	246	307	322	305	32
247	177	357	206	169	311	698	484	616	610	32
331	219	386	191	146	333	166	456	401	399	32
354	230	394	249	181	351	234	238	253	238	32
264	191	355	154	125	316	332	339	388	366	32
273	204	342	203	163	320	408	244	273	251	32
209	151	355	210	168	321	418	416	497	481	32
246	184	342	217	172	323	740	424	573	562	32
286	196	373	168	130	330	1023	232	240	242	32
245	175	359	199	165	308	110	281	266	253	32
228	170	343	223	177	323	608	400	530	514	32
218	160	350	152	123	316	345	322	362	350	32
354	220	412	260	185	361	375	236	248	238	32
193	148	335	237	210	289	329	335	366	361	32
247	168	377	245	189	333	336	312	346	335	32
253	177	365	236	184	329	447	410	492	483	32
412	262	402	273	197	355	552	239	247	248	32
231	173	343	172	139	317	315	255	274	260	32
203	144	360	114	90	323	0	229	242	236	32
398	242	420	243	176	353	819	234	256	239	32
380	252	386	400	291	352	153	334	302	295	32
220	143	393	293	227	331	475	312	387	370	32
185	123	383	173	142	310	360	636	682	675	32
274	191	366	219	150	373	290	285	324	292	32
292	197	380	257	188	349	206	237	256	236	32
272	189	368	187	147	326	347	598	643	634	32
263	203	332	206	168	313	686	394	524	523	32
252	187	346	172	140	315	82	545	426	396	32
238	176	346	182	148	316	707	468	609	597	32
305	206	380	164	121	346	964	234	242	241	32
267	201	340	164	134	312	1023	232	283	251	32
246	172	366	147	112	334	108	463	371	356	32
306	207	378	182	141	330	256	244	258	244	32
375	233	413	258	185	357	427	236	257	239	32
245	174	360	200	158	324	635	453	579	571	32
281	198	362	211	164	329	391	338	413	384	32
253	168	385	209	160	334	243	372	380	367	32
205	142	369	230	188	313	600	389	507	500	32
271	183	380	156	120	334	225	426	421	410	32
238	179	340	214	173	317	638	391	523	510	32
258	183	361	231	177	335	744	529	659	657	32
295	201	375	207	158	336	197	239	244	237	33
424	267	406	377	269	359	466	464	558	542	33
420	282	381	327	232	361	1023	235	280	250	33
264	180	376	216	165	335	227	277	290	272	33
217	151	366	176	139	324	200	423	402	391	33
268	189	362	196	158	318	580	452	570	558	33
255	190	343	227	175	332	568	528	636	625	33
328	212	396	215	158	348	176	247	265	242	33
277	198	357	161	126	328	190	327	318	304	33
302	209	371	238	184	331	635	408	538	527	33
521	302	442	406	235	443	666	448	579	571	33
268	189	363	241	199	310	530	617	709	699	33
252	180	358	145	115	323	198	237	238	236	33
260	187	356	247	195	325	99	428	334	322	33
271	191	363	249	192	332	589	426	541	535	33
320	220	372	258	191	346	888	234	256	240	33
259	187	355	160	129	317	104	253	251	240	33
368	203	464	313	172	467	84	290	278	251	33
263	199	337	321	241	341	269	478	509	484	33
523	299	447	421	258	417	571	362	485	463	33
246	173	364	152	122	318	80	273	275	244	33
206	153	345	215	171	322	524	490	591	581	33
315	210	383	236	176	343	193	244	244	241	33
188	129	373	174	140	318	725	397	546	532	33
342	222	394	255	186	351	223	237	257	237	33
272	192	364	185	147	322	232	336	349	327	33
286	189	388	209	156	344	141	260	253	247	33
195	143	349	130	109	304	484	350	439	426	33
283	204	355	244	185	337	569	451	565	555	33
259	190	349	158	122	334	67	367	286	270	33
224	152	378	206	164	321	644	388	519	508	33
242	169	366	162	131	317	320	400	434	429	33
221	158	359	145	114	325	398	237	248	240	33
252	168	384	238	182	335	645	440	572	560	33
259	186	356	168	134	320	356	413	470	456	33
268	192	356	173	138	320	190	236	249	235	33
229	167	351	153	123	319	146	244	262	239	33
220	157	360	186	152	313	678	479	606	602	33
231	155	382	224	179	319	464	443	526	521	33
264	191	355	206	166	317	695	376	513	505	33
298	205	372	154	124	319	66	275	244	243	33
273	189	370	182	141	330	30	241	242	232	33
257	182	361	127	101	321	45	229	243	231	33
257	184	358	204	162	322	583	348	463	448	33
248	178	357	232	184	324	640	424	558	544	33
254	174	373	225	180	319	722	407	552	542	33
337	225	383	273	206	339	361	238	271	241	33
268	190	361	167	130	330	436	237	257	241	33
291	199	374	231	178	331	744	236	263	246	34
258	189	350	179	146	314	278	244	244	245	34
279	195	367	252	197	328	730	512	647	639	34
301	212	365	183	141	333	755	237	256	249	34
244	179	349	191	155	316	73	280	252	245	34
240	169	365	141	111	326	466	236	243	239	34
368	236	400	256	189	347	250	363	380	360	34
245	167	374	195	149	335	409	371	445	429	34
239	177	346	153	120	327	0	230	249	236	34
216	145	381	143	103	356	200	350	328	326	34
273	198	353	165	127	332	113	246	261	238	34
290	212	350	206	164	322	592	473	590	580	34
259	180	368	191	147	333	610	528	648	633	34
243	184	338	198	159	319	30	290	250	238	34
309	206	384	172	131	336	119	260	257	244	34
294	204	369	193	159	312	922	234	252	242	34
335	225	381	230	167	352	128	236	243	234	34
290	193	384	185	140	339	204	442	433	412	34
268	189	364	161	127	324	91	251	253	238	34
285	199	368	155	115	345	1023	234	264	249	34
241	170	362	188	138	349	363	336	378	372	34
371	233	407	249	182	351	30	410	276	256	34
273	198	353	167	135	316	244	333	335	329	34
314	218	370	182	136	343	1023	232	263	237	34
330	222	381	233	176	339	45	318	261	247	34
249	181	353	227	180	324	228	436	444	421	34
250	174	369	198	161	316	596	461	584	570	34
193	142	347	131	104	323	134	241	245	236	34
630	346	466	503	287	449	566	442	556	546	34
238	169	361	175	143	315	648	438	562	559	34
238	173	352	199	158	322	527	416	524	511	34
233	170	351	198	163	312	609	406	537	520	34
265	187	362	164	131	320	206	242	245	240	34
440	264	427	425	280	388	335	581	622	614	34
358	245	375	198	150	337	99	298	286	258	34
272	192	363	203	163	320	388	242	279	247	34
202	148	351	125	101	316	146	229	243	230	34
282	188	384	196	145	344	390	405	471	460	34
224	169	338	165	132	320	449	498	582	570	34
391	252	397	261	188	356	1023	233	267	249	34
224	160	358	182	149	313	875	390	560	550	34
303	210	369	227	183	317	350	512	565	552	34
184	117	401	183	139	336	338	416	461	452	34
243	163	381	166	124	343	426	395	465	462	34
233	159	375	197	159	317	586	362	489	466	34
369	228	414	251	196	328	314	452	497	480	34
227	166	350	210	162	332	671	375	510	499	34
316	218	371	353	264	343	520	463	569	555	34
255	189	345	236	191	316	665	434	563	558	34
296	207	365	226	176	329	118	336	295	282	34
321	209	394	211	161	336	567	233	248	236	34
230	162	363	188	145	333	641	511	634	624	34
297	209	364	217	170	327	132	245	251	238	34
265	187	363	146	114	326	58	336	263	256	34
248	176	361	152	120	323	112	370	316	297	34
314	220	365	195	148	336	277	534	562	544	34
245	175	359	130	100	333	275	237	248	238	34
377	254	380	202	154	336	143	239	242	236	34
427	248	441	254	176	368	170	377	355	334	34
301	224	344	299	225	339	643	409	547	530	34
213	158	345	178	146	312	699	436	580	566	34
287	205	359	221	178	317	253	410	431	409	35
205	146	358	175	151	296	715	473	615	603	35
498	280	456	489	325	385	645	242	300	259	35
264	170	398	199	154	332	345	336	382	367	35
255	179	365	167	136	316	213	306	298	294	35
337	226	382	303	224	346	255	352	365	352	35
213	154	354	166	131	324	316	402	441	430	35
209	145	367	114	92	315	206	238	235	237	35
254	184	353	155	124	321	438	385	463	454	35
261	190	353	195	156	320	144	486	424	410	35
227	150	387	201	160	322	486	442	539	526	35
242	181	342	174	136	327	341	233	248	233	35
287	194	379	210	158	341	378	346	402	390	35
275	200	351	229	182	323	680	562	684	677	35
247	169	373	238	182	334	660	497	628	615	35
241	170	363	206	167	316	539	503	606	596	35
330	231	366	149	119	320	256	232	239	232	35
219	170	330	157	130	311	414	307	364	348	35
257	175	377	154	119	330	204	398	395	370	35
351	218	411	363	269	345	211	237	246	236	35
335	217	396	201	155	332	1023	232	249	236	35
244	172	364	199	163	313	343	382	425	418	35
235	169	356	193	159	311	790	440	599	585	35
221	155	365	184	146	322	683	440	580	568	35
192	141	349	169	138	314	411	357	423	413	35
424	251	433	336	252	341	305	244	268	246	35
331	223	380	225	163	353	180	241	255	238	35
386	256	387	264	191	353	207	275	282	267	35
273	192	363	164	133	316	294	340	379	354	35
277	194	367	169	131	330	114	276	256	251	35
321	218	377	200	148	345	522	235	256	240	35
302	199	388	229	177	330	1023	232	259	242	35
258	182	363	166	126	338	64	294	252	247	35
223	168	339	165	129	328	55	347	274	258	35
227	157	371	242	208	298	484	335	433	407	35
203	141	368	201	163	317	706	438	587	569	35
236	172	352	214	163	336	64	332	278	258	35
210	143	377	161	131	314	341	312	364	337	35
261	184	363	187	150	319	717	430	562	564	35
198	147	344	160	134	305	197	342	336	318	35
556	368	387	274	213	329	466	389	486	466	35
252	189	342	159	130	312	145	236	241	234	35
225	164	351	167	138	309	477	363	446	440	35
231	169	350	169	142	304	125	340	296	287	35
269	184	374	190	151	322	761	469	615	607	35
246	181	348	182	152	307	302	346	379	363	35
291	203	367	211	166	325	165	262	254	251	35
387	243	408	306	215	364	366	474	539	521	35
486	274	455	432	251	441	394	426	509	483	35
242	172	360	155	120	330	98	279	271	250	35
246	169	372	180	133	346	60	285	264	244	36
474	280	433	405	243	427	667	470	605	592	36
207	149	354	127	103	314	491	359	439	439	36
235	166	362	199	153	333	374	456	513	506	36
273	192	365	154	124	318	251	239	253	238	36
300	205	375	184	139	338	103	267	262	246	36
416	255	417	330	233	363	393	405	483	460	36
252	169	382	209	169	317	667	425	562	550	36
249	180	355	187	149	322	344	341	392	372	36
262	181	370	156	121	329	27	337	250	243	36
291	208	357	174	134	333	187	235	247	234	36
436	254	440	332	176	482	148	390	371	332	36
389	252	395	258	190	347	744	235	264	241	36
320	203	403	231	170	349	663	235	265	240	36
183	110	427	207	139	382	373	328	378	366	36
232	171	346	134	106	326	308	387	422	410	36
261	186	358	206	158	333	241	297	308	293	36
410	262	400	284	208	349	356	238	273	241	36
326	225	370	197	153	330	252	250	270	250	36
229	170	345	212	168	322	216	318	321	305	36
236	162	373	215	173	319	711	478	624	606	36
321	206	399	271	203	342	155	293	286	269	36
409	236	443	370	266	356	1023	237	289	260	36
236	172	351	183	153	308	515	318	414	390	36
185	133	356	138	114	311	448	376	453	447	36
365	235	398	283	207	350	204	268	291	261	36
202	150	344	186	160	297	565	236	266	241	36
225	164	352	156	123	324	248	362	367	358	36
250	174	368	144	111	332	32	308	251	241	36
403	245	421	277	200	353	158	249	259	242	36
360	235	393	251	181	355	296	251	273	254	36
253	173	375	194	154	323	375	363	419	408	36
208	153	349	167	133	321	566	462	574	564	36
243	174	357	195	155	321	402	384	458	441	36
260	192	347	183	146	321	623	478	602	591	36
264	186	363	189	153	315	547	388	494	487	36
250	181	354	157	129	312	263	237	252	237	36
284	201	361	203	169	308	560	534	640	629	36
247	176	358	151	115	335	65	296	245	248	36
330	206	411	209	144	373	256	237	251	237	36
341	213	409	216	165	336	301	260	267	265	36
344	233	377	223	167	343	289	235	253	235	36
223	160	356	238	190	319	666	522	648	639	36
231	164	360	155	124	320	448	232	232	232	36
214	147	373	181	143	324	548	383	492	481	36
269	183	375	234	178	336	296	313	354	325	36
310	223	355	203	155	335	176	274	273	260	36
275	192	366	236	180	335	124	285	277	257	36
275	208	339	244	208	301	189	323	324	300	37
260	186	358	154	117	336	327	238	255	240	37
207	159	333	162	137	303	400	309	346	348	37
216	138	400	240	182	338	348	237	258	239	37
212	138	394	197	148	341	761	540	679	669	37
190	123	395	206	174	303	260	370	396	372	37
206	148	357	142	116	314	271	286	305	290	37
286	206	355	167	137	313	175	451	425	402	37
247	184	345	190	150	324	167	378	348	333	37
409	247	424	232	159	373	425	239	258	244	37
251	179	359	131	107	312	0	235	242	230	37
326	224	374	184	139	340	1023	232	261	241	37
322	217	381	235	173	348	414	235	251	238	37
250	176	365	159	123	331	91	266	252	244	37
224	158	363	146	116	320	77	364	281	275	37
303	200	389	185	143	332	84	294	270	252	37
232	169	351	198	160	316	592	422	543	532	37
265	192	354	204	170	308	124	260	259	245	37
231	170	349	217	170	327	409	449	525	511	37
363	244	382	238	177	344	213	353	337	334	37
204	143	367	176	135	334	733	400	540	538	37
289	210	353	169	134	323	186	236	235	235	37
232	159	372	218	164	340	703	511	642	635	37
255	180	363	193	153	323	304	404	441	426	37
272	189	368	173	135	327	292	379	420	395	37
217	154	359	179	150	306	561	380	486	481	37
201	149	347	185	167	285	640	375	504	493	37
263	196	344	233	188	318	578	429	550	536	37
294	204	369	260	189	353	304	241	261	243	37
313	202	397	218	165	339	327	367	404	396	37
254	193	337	126	104	310	328	235	251	236	37
232	159	374	188	143	337	405	421	497	481	37
234	161	372	198	154	330	218	460	462	439	37
224	167	342	178	140	326	563	464	576	566	37
320	204	401	253	186	348	287	235	252	236	37
278	183	388	187	145	331	666	477	612	598	37
296	197	385	228	167	350	687	234	248	239	37
270	181	382	166	127	335	597	234	247	238	37
205	150	349	183	155	303	692	316	441	424	37
241	160	386	173	136	324	437	355	438	419	37
242	169	366	180	134	342	216	348	339	331	37
371	225	422	197	135	374	967	233	250	237	37
364	244	382	383	274	358	552	430	545	531	37
271	197	351	163	133	313	240	306	313	301	37
252	172	375	152	115	338	132	255	257	243	37
279	194	369	245	197	318	640	480	602	596	37
276	196	361	189	139	348	315	242	264	245	37
269	182	378	212	148	367	699	237	279	247	37
236	177	342	204	165	317	146	356	316	307	37
237	172	352	222	182	311	759	369	526	508	37
346	229	386	233	174	343	136	242	254	237	37
274	167	419	312	235	341	512	235	260	239	37
208	160	333	163	137	304	130	319	288	277	37
252	192	335	215	193	285	1023	232	272	242	37
270	196	353	208	167	318	636	342	460	452	37
238	174	350	191	153	321	331	524	567	557	37
365	222	421	244	171	366	179	245	257	241	38
321	202	406	282	212	339	338	242	268	246	38
259	192	346	220	180	313	732	566	695	688	38
238	163	373	185	149	318	405	325	399	372	38
161	116	355	190	160	304	669	479	606	600	38
231	166	357	184	149	317	214	305	293	293	38
354	212	427	257	182	361	208	240	244	238	38
182	120	388	223	180	317	802	467	619	611	38
222	156	364	159	125	326	85	445	330	320	38
255	179	364	165	129	328	225	239	244	238	38
176	111	407	149	124	308	224	253	277	250	38
234	168	357	205	162	325	588	490	608	595	38
245	169	372	165	129	327	158	467	419	403	38
239	168	364	199	163	312	521	369	471	459	38
277	190	372	207	158	336	295	323	346	336	38
331	216	392	203	148	352	91	337	287	271	38
354	221	411	313	216	370	135	530	462	446	38
269	189	364	183	136	345	131	257	252	244	38
240	176	349	283	218	333	207	609	587	584	38
222	159	357	147	117	320	295	305	340	316	38
230	176	335	243	198	313	760	389	539	530	38
250	185	345	184	146	323	161	283	278	264	38
285	198	368	199	154	331	237	409	429	400	38
237	171	355	181	144	322	592	395	515	505	38
419	247	434	344	242	365	537	431	544	529	38
344	229	384	187	146	328	280	245	258	246	38
541	304	455	559	326	438	649	639	750	742	38
274	198	355	220	169	334	346	239	254	242	38
261	173	385	195	159	313	108	253	255	240	38
277	203	350	162	135	306	653	444	579	566	38
340	230	379	204	154	339	267	235	241	235	38
237	165	368	223	172	331	761	469	618	607	38
219	163	343	245	188	333	670	476	602	598	38
242	180	344	243	197	315	460	505	584	579	38
269	182	378	164	129	326	139	432	362	357	38
582	324	460	443	253	449	512	245	303	258	38
251	187	343	202	157	329	198	306	303	290	38
259	189	351	151	121	320	93	422	330	313	38
338	221	393	271	189	366	388	241	277	246	38
201	148	348	203	160	326	644	411	542	532	38
282	194	373	155	121	329	180	407	377	365	38
239	166	368	235	187	322	567	481	586	582	38
277	183	388	203	161	324	380	682	731	725	38
249	176	361	216	175	317	200	330	335	310	38
257	194	339	201	162	316	725	414	560	550	38
281	183	393	377	265	364	264	355	392	358	38
274	190	369	293	222	338	194	245	263	242	38
326	200	418	199	139	366	259	393	420	395	38
241	169	364	202	163	317	633	450	582	567	38
251	186	345	208	170	313	670	449	580	573	38
240	176	349	216	170	326	430	356	440	418	38
276	188	374	184	140	336	88	366	297	281	39
193	141	352	121	100	312	693	234	248	238	39
266	193	353	193	150	329	287	239	256	240	39
280	199	360	199	154	330	209	632	619	609	39
325	207	402	205	148	356	400	238	254	241	39
251	178	361	173	136	327	200	459	440	426	39
202	150	344	158	128	316	977	235	257	247	39
390	255	392	304	224	348	236	280	299	276	39
264	191	355	189	155	312	418	402	484	466	39
327	213	394	189	139	349	293	239	256	240	39
357	225	406	298	217	352	244	235	262	235	39
273	193	361	209	149	359	175	257	266	249	39
257	170	386	209	159	336	622	479	604	592	39
274	197	357	156	124	323	78	297	259	252	39
211	158	341	151	127	304	108	256	242	242	39
234	169	355	162	136	307	616	446	571	560	39
345	232	380	218	162	345	149	245	263	240	39
360	214	431	231	165	357	374	239	258	243	39
295	196	386	260	196	340	603	480	594	589	39
205	152	345	109	91	308	470	298	347	348	39
247	178	354	158	129	314	346	352	398	385	39
209	151	354	141	112	322	357	386	441	428	39
229	170	346	130	103	323	870	233	243	237	39
259	179	370	176	135	334	556	433	556	534	39
252	187	346	212	170	320	737	452	598	588	39
198	148	342	167	142	302	695	417	553	547	39
232	166	359	192	157	312	781	360	512	501	39
330	205	412	389	287	347	531	240	287	249	39
232	158	375	156	122	326	531	334	431	416	39
274	193	363	225	181	318	634	325	433	427	39
231	167	353	154	122	323	597	235	262	239	39
242	179	345	209	172	311	706	450	593	581	39
248	169	375	251	189	340	662	553	671	665	39
238	170	359	252	200	323	879	401	569	561	39
[truncated: 49,387 more rows]
