# Supplementary material for: The coordinated action of UFMylation and the RQC pathways clears arrested polypeptides at the ER
Source: EMBO J. 2026 Mar 25;45(9):3252–75. doi: 10.1038/s44318-026-00753-9 (PMC13144351; doi:10.1038/s44318-026-00753-9)
Supplement: Supplementary file 5 — Source data Fig. 2 [file 44318_2026_753_MOESM5_ESM.zip › Figure 2/2B+C/siZNF598_CytoK0.csv]

FSC-A	FSC-H	FSC-W	SSC-A	SSC-H	SSC-W	PE-Texas Red-A / FITC-A	FITC-A	PE-A	PE-Texas Red-A	Time
276	181	390	188	142	338	710	252	305	288	0
257	183	361	150	116	330	959	567	724	718	0
413	255	415	243	179	349	728	385	535	521	0
262	185	363	116	91	323	681	645	763	752	0
297	199	382	181	135	344	931	741	883	876	0
288	191	386	190	144	337	465	238	265	244	0
219	158	355	171	134	327	852	687	822	816	0
296	209	363	157	127	317	1023	234	251	242	0
247	179	352	115	94	313	821	693	826	817	0
258	174	380	154	118	335	809	676	807	799	0
460	266	443	511	347	377	834	753	884	876	0
214	147	373	187	143	335	873	692	831	822	0
187	125	384	214	179	307	544	241	270	253	0
219	176	319	253	226	286	758	781	899	894	0
286	186	393	213	159	342	763	815	934	927	0
297	191	398	193	142	347	822	234	250	241	0
228	184	317	251	205	314	1023	872	1023	1023	0
625	342	467	392	227	443	728	656	778	769	0
371	230	414	246	166	379	818	695	827	819	0
286	187	391	232	180	330	861	425	599	582	0
344	198	444	302	176	439	587	543	653	643	0
289	194	381	186	134	355	787	417	573	563	0
350	234	384	185	143	330	206	239	253	238	0
292	193	387	166	129	329	192	239	245	237	0
247	161	393	181	138	336	893	733	871	864	0
283	184	393	262	210	320	752	754	876	866	0
294	215	349	223	168	338	828	529	677	669	0
418	257	416	248	172	369	758	590	722	714	1
299	196	391	250	198	322	808	751	879	871	1
239	170	360	131	104	320	826	238	252	253	1
402	254	406	493	352	359	1018	851	998	991	1
223	158	362	127	101	323	661	482	609	602	1
284	200	364	171	136	322	944	726	869	863	1
238	167	365	188	150	319	753	622	748	742	1
311	210	379	231	167	354	905	775	914	905	1
343	216	407	207	149	357	556	249	291	271	1
274	186	377	173	125	353	575	658	754	746	1
251	178	360	159	128	319	865	720	857	848	1
383	231	424	281	202	356	640	237	260	244	1
312	207	385	178	134	341	911	468	638	627	1
291	193	385	205	160	328	782	784	908	900	1
221	157	360	251	205	314	436	901	960	955	1
237	165	369	136	108	322	665	455	592	578	1
270	191	361	135	108	320	707	534	663	656	1
280	200	357	192	149	332	848	801	931	925	1
200	132	389	241	187	329	799	681	810	802	1
213	131	415	232	182	326	827	648	780	776	1
239	171	357	148	116	327	667	632	745	738	1
262	179	374	129	101	327	810	321	463	452	1
316	218	372	191	147	332	757	239	273	253	1
261	184	362	133	102	335	405	236	239	239	1
380	243	400	236	172	351	652	243	289	261	1
289	203	365	212	156	348	590	683	782	773	1
245	169	371	126	100	323	291	270	279	275	1
285	191	382	169	135	320	860	742	877	868	1
292	201	371	166	128	331	706	236	259	244	1
247	174	362	180	147	313	863	684	821	814	1
253	170	380	164	129	327	805	644	778	769	1
278	191	373	165	128	330	1023	233	253	242	1
238	174	351	223	173	330	697	694	809	801	1
236	166	363	174	131	340	792	531	676	666	1
294	203	372	238	184	331	520	237	266	242	1
289	204	362	208	159	335	739	370	522	506	1
252	168	384	183	144	324	773	704	831	821	1
331	220	386	222	150	380	801	241	277	261	1
249	174	367	159	125	327	754	743	864	856	1
329	216	389	196	144	349	870	717	855	846	1
287	208	353	220	169	333	782	276	373	358	1
280	188	380	150	112	343	881	235	265	245	1
259	169	392	231	184	321	754	753	875	865	1
336	225	382	237	176	345	727	469	611	601	1
246	179	351	152	119	325	854	778	911	903	1
222	151	376	191	154	319	745	696	817	810	1
259	175	379	172	132	333	582	320	420	408	1
461	281	421	419	300	358	568	238	271	245	1
238	160	381	171	130	336	940	746	890	882	1
227	164	354	168	135	320	813	422	577	572	1
333	212	403	203	146	356	1023	232	272	250	1
321	222	371	149	113	339	821	492	647	636	2
231	156	380	174	139	321	788	672	800	793	2
248	171	371	165	126	334	879	658	799	791	2
280	188	381	192	146	337	930	808	949	941	2
327	215	389	175	133	338	694	288	386	373	2
202	143	361	111	90	317	714	265	330	323	2
284	203	358	208	149	359	1023	860	1023	1023	2
199	154	330	127	108	301	819	601	742	731	2
298	198	385	204	149	350	288	244	253	245	2
324	204	406	189	139	348	836	587	733	722	2
303	208	374	208	147	363	850	890	1020	1012	2
285	196	372	152	120	324	682	450	584	576	2
218	149	376	187	144	333	646	680	787	779	2
263	184	366	163	130	321	795	726	853	845	2
304	202	386	168	127	340	542	235	254	240	2
277	199	356	202	164	315	524	748	831	824	2
306	200	392	207	156	339	809	714	844	836	2
235	172	350	163	133	315	716	578	708	697	2
249	181	353	207	161	329	766	652	780	772	2
273	179	389	266	200	340	820	781	909	901	2
347	217	410	211	150	359	803	308	453	429	2
249	179	356	167	134	319	780	750	874	867	2
282	198	364	201	159	323	557	369	486	467	2
242	172	361	210	166	323	571	769	861	853	2
287	202	364	159	122	334	840	700	834	826	2
342	222	395	189	144	336	847	719	854	845	2
229	164	358	122	97	322	572	245	277	262	2
247	171	371	189	147	330	675	657	774	763	2
402	242	425	227	164	354	527	237	259	242	2
236	158	382	180	136	338	876	740	877	869	2
255	176	370	186	140	340	757	700	823	816	2
220	152	370	167	134	318	843	604	746	738	2
526	290	465	529	267	507	620	627	740	725	2
305	193	404	181	138	336	252	242	257	242	2
252	187	345	150	122	314	544	580	679	667	2
346	231	382	186	142	337	120	242	256	236	2
242	177	351	135	110	315	690	583	703	697	2
362	224	414	205	142	370	422	240	259	246	2
280	203	354	299	254	302	848	624	760	756	2
355	226	402	232	168	353	806	603	741	731	2
332	202	420	288	212	348	764	275	385	354	2
226	156	372	178	133	341	750	677	803	793	2
286	203	362	186	147	325	542	778	865	856	2
344	239	368	206	153	345	843	637	775	768	2
292	202	370	209	160	333	759	675	800	791	2
291	192	388	171	129	337	813	301	438	419	3
332	211	403	354	248	366	709	243	292	265	3
251	174	370	159	124	328	569	276	334	327	3
271	195	356	140	107	334	762	556	689	683	3
355	235	386	266	192	355	843	860	990	982	3
316	210	386	179	134	343	541	260	307	291	3
282	193	374	145	110	339	789	688	816	808	3
236	161	375	160	123	333	712	674	792	784	3
336	214	403	226	162	357	1023	237	260	253	3
289	206	358	183	145	322	715	663	784	774	3
212	142	382	194	151	329	915	884	1018	1014	3
255	185	353	127	104	315	545	239	249	247	3
530	291	465	536	344	399	592	247	314	267	3
367	232	405	196	143	351	411	237	253	241	3
247	172	367	142	109	334	661	235	254	241	3
273	189	371	176	137	329	929	648	796	788	3
381	251	389	221	161	351	798	764	890	882	3
337	227	381	195	148	338	820	308	450	432	3
265	187	363	141	110	327	734	746	864	857	3
376	236	409	206	147	358	902	823	959	952	3
302	201	385	161	120	346	256	238	259	238	3
334	221	388	202	149	346	886	593	737	733	3
267	182	375	168	128	335	879	644	788	779	3
238	175	348	244	199	314	754	757	876	869	3
267	181	378	238	174	349	686	766	876	868	3
213	136	402	218	152	367	852	901	1023	1023	3
317	207	392	200	152	338	1023	234	260	245	3
236	176	344	190	142	343	745	727	848	840	3
243	173	359	161	124	333	822	550	699	687	3
281	174	414	220	163	346	745	915	1023	1023	3
257	174	378	188	148	327	794	739	865	857	3
312	196	409	229	170	345	1023	877	1023	1023	3
237	168	362	203	161	322	657	667	775	769	3
349	220	406	177	134	338	539	240	266	250	3
265	197	345	173	140	318	853	747	879	873	3
309	201	394	196	147	341	882	810	944	937	3
295	222	341	341	284	308	753	288	393	381	3
228	160	364	183	149	314	775	736	860	852	3
261	182	368	215	172	320	648	665	773	766	3
327	212	395	238	176	346	733	251	327	287	3
286	192	382	194	162	307	800	671	802	794	3
390	242	413	273	199	352	761	680	804	797	3
244	174	360	196	155	323	698	693	807	800	3
293	207	363	215	164	335	429	496	576	562	3
341	226	387	214	159	345	659	289	388	368	3
251	176	365	208	163	328	861	702	838	831	3
278	182	391	184	145	326	406	260	306	276	3
308	198	397	181	130	356	808	275	373	361	3
235	169	357	171	135	324	908	719	861	852	3
269	185	371	181	144	321	904	658	805	794	3
259	185	359	178	137	332	853	745	880	870	3
227	151	385	168	129	334	801	620	754	746	3
337	232	372	174	133	335	266	235	253	235	3
293	204	367	142	110	332	707	350	483	476	3
166	104	408	158	128	317	755	424	571	564	3
330	220	385	200	157	326	306	238	253	239	3
195	143	348	260	211	316	1023	235	272	252	3
340	204	427	259	183	362	832	412	580	565	3
227	163	358	147	120	314	767	702	829	819	3
254	180	361	189	160	302	506	237	256	244	4
262	177	379	269	212	325	721	689	806	800	4
336	223	387	254	185	352	852	688	824	816	4
230	174	338	150	122	316	661	715	825	816	4
377	243	396	220	163	345	534	240	283	250	4
250	174	367	180	139	332	440	396	478	467	4
351	192	467	308	162	486	397	317	401	358	4
234	173	347	145	119	313	560	537	641	632	4
314	210	383	300	207	371	749	242	311	261	4
247	167	380	170	128	339	842	564	709	702	4
322	209	394	197	148	343	805	569	710	701	4
246	172	367	144	118	313	683	643	757	751	4
250	179	357	161	129	319	580	604	707	697	4
280	180	399	195	147	339	762	661	789	780	4
228	162	361	137	108	324	768	423	577	565	4
362	224	415	224	158	364	569	243	278	258	4
247	173	366	181	147	316	684	701	814	806	4
253	179	363	202	156	331	1023	864	1013	1008	4
373	236	404	211	160	337	309	245	259	248	4
264	165	409	222	163	349	801	495	642	635	4
277	186	381	214	158	348	896	660	806	795	4
308	219	361	207	156	340	307	246	262	249	4
185	123	384	181	149	311	693	247	290	274	4
302	205	377	183	140	334	632	257	307	293	4
326	217	385	201	152	338	396	241	268	246	4
259	182	364	198	161	315	813	778	903	897	4
382	242	405	255	185	352	461	595	672	663	4
267	174	393	181	132	350	845	735	869	860	4
301	207	372	196	137	366	791	659	789	782	4
326	226	370	226	172	337	825	727	859	850	4
348	216	413	261	184	364	814	236	272	245	4
278	198	360	176	139	324	872	725	862	854	4
316	206	392	249	189	338	886	876	1010	1003	4
269	177	390	189	148	326	796	614	750	740	4
256	182	361	169	123	351	124	241	246	236	4
272	194	358	218	174	320	812	556	702	691	4
262	179	375	207	160	332	804	798	924	916	4
240	173	355	197	152	331	1000	238	280	257	4
292	209	358	154	118	334	1023	233	261	245	4
261	178	376	163	130	320	46	237	249	232	4
251	172	372	163	129	322	865	648	790	780	4
229	157	373	198	159	318	873	639	780	773	4
254	173	375	205	157	334	992	234	264	241	4
306	201	389	221	161	351	857	873	1004	996	4
263	180	374	147	114	331	401	235	251	237	4
326	220	379	197	149	339	543	262	315	296	5
222	156	364	201	156	330	809	665	799	789	5
502	274	469	459	224	524	768	646	775	766	5
224	159	361	184	149	315	771	664	791	783	5
226	153	379	167	132	325	943	679	825	818	5
213	128	426	189	158	305	838	233	255	237	5
309	197	401	253	184	351	807	736	864	856	5
327	220	380	199	150	339	815	705	835	828	5
256	171	382	216	171	324	725	751	868	859	5
221	148	382	161	125	329	941	694	840	832	5
221	166	340	177	146	312	819	676	810	800	5
198	143	356	150	124	308	821	747	873	868	5
373	224	427	252	177	365	951	805	948	940	5
329	219	385	228	171	343	719	246	292	272	5
292	200	374	196	158	319	856	663	802	793	5
322	222	371	209	159	337	773	631	760	753	5
264	197	343	246	198	319	0	231	246	232	5
229	161	365	103	84	314	866	334	497	481	5
256	173	378	125	101	316	514	256	303	281	5
257	183	359	153	117	333	754	647	773	765	5
309	216	367	197	155	325	848	705	842	832	5
296	198	382	170	129	337	821	350	503	495	5
277	186	382	146	108	345	887	764	902	893	5
406	265	392	250	185	345	848	726	858	851	5
359	233	394	267	196	349	758	239	278	254	5
255	174	375	189	145	333	770	839	957	952	5
216	143	387	153	119	328	838	568	713	704	5
230	151	388	201	158	326	742	722	842	834	5
342	232	377	207	154	343	483	242	267	252	5
368	244	386	254	182	358	802	745	874	865	5
427	246	444	332	229	371	987	237	280	252	5
251	167	384	205	157	335	846	711	846	837	5
393	251	400	224	161	358	735	356	509	489	5
414	258	411	242	183	339	769	604	736	728	5
218	145	385	187	140	344	766	692	821	809	5
256	174	376	174	140	318	778	648	779	770	5
268	186	370	194	146	341	797	485	634	626	5
293	193	388	235	176	342	832	499	654	643	5
273	192	364	139	110	323	689	402	544	531	5
317	220	368	239	166	370	857	427	599	583	5
278	181	393	202	154	335	820	489	643	633	5
190	126	385	161	125	330	888	576	726	718	5
214	148	371	169	130	331	548	237	271	243	5
168	108	396	208	172	309	1023	728	881	874	5
187	136	352	114	94	310	430	239	255	244	5
304	193	402	223	166	344	901	835	973	964	5
251	171	376	208	160	334	793	723	849	842	5
234	159	377	143	106	346	729	649	769	763	5
231	166	358	153	118	331	807	571	711	703	5
231	152	389	254	179	362	755	691	815	806	5
286	200	365	166	125	340	228	234	247	234	5
237	163	373	149	118	322	920	705	848	840	5
212	162	336	106	93	293	589	345	463	445	5
236	171	353	124	102	311	379	345	403	388	5
285	195	374	204	160	326	568	236	267	242	6
291	216	345	236	204	297	978	801	943	939	6
228	166	352	154	127	311	845	704	840	831	6
214	151	363	215	168	328	854	694	830	822	6
287	199	369	163	129	323	954	763	906	900	6
229	158	370	148	116	326	790	632	766	756	6
306	203	386	214	166	329	836	727	859	852	6
251	169	380	154	119	331	906	748	887	879	6
392	244	411	257	187	352	520	236	258	241	6
315	214	377	207	155	343	840	313	461	444	6
342	212	413	226	167	347	912	760	900	892	6
464	283	420	383	256	382	791	811	936	927	6
270	188	369	135	104	332	771	680	807	799	6
256	177	370	180	143	323	836	693	824	819	6
417	250	426	230	158	373	796	693	822	814	6
347	211	421	248	179	354	861	680	818	810	6
331	202	421	284	203	358	831	251	329	293	6
279	203	353	166	136	312	555	254	289	281	6
327	208	403	260	193	345	736	620	746	738	6
250	170	375	177	130	349	756	749	871	863	6
221	151	377	195	155	323	914	667	813	804	6
207	162	328	190	151	321	867	677	818	808	6
363	227	409	258	189	348	812	417	584	567	6
221	153	371	132	100	336	764	240	283	259	6
281	185	389	238	188	324	832	748	879	871	6
309	227	348	261	206	325	820	501	651	643	6
199	144	354	145	120	308	872	622	762	757	6
248	168	377	167	130	330	911	637	784	776	6
274	188	373	173	138	323	591	242	278	257	6
348	218	408	253	177	365	550	243	265	256	6
443	262	432	377	251	384	447	866	930	923	6
174	127	350	113	94	308	864	235	265	244	6
248	177	358	122	97	324	758	319	463	440	6
226	159	364	171	140	312	750	602	732	723	6
283	198	366	185	140	337	831	698	833	823	6
253	173	375	141	102	352	139	235	250	233	6
212	158	343	151	119	324	589	472	591	579	6
269	181	381	219	168	334	808	754	880	874	6
261	184	362	221	174	325	899	755	893	885	6
318	211	386	219	162	345	878	898	1023	1023	6
295	207	365	182	139	336	805	511	660	650	6
300	202	381	187	143	335	846	266	357	339	6
366	241	389	248	183	347	832	236	260	245	6
271	201	345	155	128	310	720	247	279	275	6
240	178	346	201	156	330	557	410	520	513	6
276	173	409	197	145	349	904	236	272	249	7
263	190	355	169	132	329	1020	252	319	311	7
281	186	388	165	124	339	898	736	875	868	7
286	206	356	163	130	322	806	727	856	848	7
218	151	369	126	102	316	786	316	459	440	7
364	234	397	265	193	352	703	386	534	518	7
262	175	384	207	149	357	750	715	835	828	7
290	200	370	197	148	339	996	246	310	286	7
309	208	380	162	124	335	869	766	900	893	7
317	216	376	212	161	337	831	733	864	856	7
219	154	364	147	118	320	829	658	793	785	7
312	173	461	303	179	433	818	730	862	852	7
204	141	370	231	184	321	760	346	496	480	7
587	323	465	356	220	414	772	807	930	921	7
325	225	370	282	218	332	863	728	863	856	7
387	245	405	327	231	362	424	241	280	248	7
194	139	357	171	137	319	760	792	910	904	7
327	216	387	238	184	330	631	742	846	837	7
297	206	369	272	217	321	1023	875	1023	1023	7
234	162	371	194	156	319	853	669	805	798	7
533	295	463	512	328	400	804	511	661	650	7
250	170	376	197	152	331	833	661	798	789	7
234	167	358	161	129	319	906	337	506	492	7
256	187	350	156	126	316	795	806	930	922	7
255	180	362	184	145	325	512	296	377	354	7
379	255	380	338	245	353	574	236	266	241	7
285	203	359	209	160	336	762	594	726	717	7
356	230	396	201	155	333	728	389	536	525	7
262	178	375	228	177	330	866	615	757	751	7
329	216	391	216	150	368	886	897	1023	1023	7
361	237	389	227	174	335	730	461	608	594	7
319	207	393	189	138	351	442	235	236	237	7
250	180	356	139	110	323	512	236	258	242	7
340	217	401	214	157	349	352	244	259	248	7
241	168	367	156	124	321	563	493	605	592	7
333	215	396	180	133	347	762	397	552	540	7
286	195	375	192	149	329	854	739	872	865	7
189	141	342	250	215	297	759	671	796	788	7
228	157	373	187	155	308	836	694	828	820	7
201	142	362	157	132	304	808	705	834	827	7
239	176	346	137	111	317	486	554	640	631	7
261	189	355	150	116	332	642	519	646	632	7
266	182	375	174	137	325	890	649	795	784	7
223	146	389	250	207	309	815	723	850	845	7
212	152	356	118	92	327	790	284	393	378	7
337	228	378	204	149	351	717	260	335	309	7
283	180	403	159	118	346	994	860	1006	998	7
253	189	343	161	129	321	815	906	1023	1023	7
292	199	376	148	117	323	786	240	276	259	7
424	253	428	254	170	382	727	474	616	606	7
295	197	383	230	173	341	799	728	854	848	7
227	169	344	156	126	318	763	646	774	765	7
547	310	453	479	286	428	741	821	939	930	7
254	171	381	215	173	319	910	824	961	954	7
274	188	374	166	131	326	0	233	238	230	7
280	192	373	196	139	362	888	738	876	868	7
219	138	407	198	160	317	915	241	285	265	7
404	248	416	309	215	368	612	234	259	238	7
233	166	360	200	152	338	597	397	522	508	7
339	195	444	318	170	479	627	594	708	697	7
266	186	367	153	118	333	804	631	767	757	8
197	132	382	160	126	325	912	667	811	803	8
385	237	415	240	175	350	523	242	266	253	8
341	227	384	159	121	336	784	433	592	578	8
358	231	396	179	140	327	748	274	370	349	8
342	230	382	194	144	346	1023	232	256	245	8
317	219	371	299	230	333	787	258	350	311	8
219	143	391	198	155	328	676	706	819	810	8
375	235	409	246	174	362	783	623	755	747	8
381	231	423	282	205	352	1002	237	272	253	8
273	186	375	180	139	330	262	238	252	238	8
459	266	443	444	309	368	639	930	1023	1023	8
284	202	360	147	114	332	885	778	914	907	8
512	333	394	373	262	364	629	422	558	540	8
257	169	389	177	136	333	985	830	973	968	8
378	246	394	220	153	368	768	498	646	633	8
281	192	374	136	108	325	840	751	884	875	8
378	219	441	314	203	395	805	872	997	989	8
256	178	369	178	136	335	867	681	820	811	8
215	154	358	240	200	307	865	747	878	874	8
259	179	372	177	138	329	880	464	626	620	8
247	168	377	243	192	323	719	367	512	499	8
292	197	380	187	146	327	945	796	939	931	8
269	185	373	151	117	329	830	315	462	447	8
253	178	363	208	165	322	794	685	815	806	8
259	184	361	171	136	322	673	710	820	813	8
277	183	387	202	163	317	728	705	825	816	8
332	220	387	255	179	366	899	849	985	978	8
323	217	382	224	162	354	783	415	573	560	8
250	190	337	144	119	309	713	717	833	825	8
293	202	372	150	115	334	114	230	242	231	8
291	192	388	160	120	341	810	543	686	679	8
281	191	376	174	134	334	735	776	892	885	8
264	187	362	122	94	331	271	237	235	237	8
293	196	382	216	166	333	738	723	843	835	8
271	189	368	171	142	309	757	468	616	605	8
226	181	319	228	196	299	758	596	728	719	8
284	198	366	182	126	369	710	254	303	293	8
214	149	368	138	110	319	918	605	756	748	8
281	192	375	182	142	330	733	239	275	254	8
296	207	366	217	172	324	760	710	832	825	8
373	248	385	220	159	354	923	236	282	250	8
246	178	354	204	168	311	750	711	831	824	8
291	203	366	176	137	330	883	703	842	834	8
293	199	377	229	178	329	776	751	875	866	8
356	226	404	229	172	342	807	586	725	716	9
260	179	372	206	160	331	718	747	863	854	9
197	141	358	151	125	311	533	520	618	611	9
340	216	402	247	171	370	736	246	305	274	9
337	200	430	276	200	354	1023	236	295	256	9
352	231	390	202	154	335	772	613	748	737	9
315	213	378	183	140	335	933	836	976	968	9
297	195	389	176	134	336	814	760	888	880	9
225	157	366	194	155	320	897	821	955	950	9
397	247	411	251	185	346	801	656	789	780	9
362	212	438	270	179	387	789	501	648	639	9
225	154	375	165	135	313	874	453	625	609	9
272	185	375	188	146	331	442	237	264	242	9
205	155	338	148	121	313	1023	235	256	247	9
260	178	375	177	135	335	877	638	781	772	9
329	204	412	225	164	351	757	238	278	252	9
225	171	337	116	96	311	850	704	837	831	9
247	178	355	139	111	319	562	248	283	268	9
273	192	364	189	154	314	911	748	889	880	9
339	214	405	216	163	340	725	246	276	273	9
238	168	363	155	122	324	715	755	871	862	9
370	243	390	218	158	353	721	313	441	424	9
229	168	350	144	113	327	434	244	271	252	9
217	150	371	140	111	324	907	691	834	826	9
230	160	368	162	128	324	784	661	791	783	9
211	145	373	188	149	323	836	478	639	626	9
254	181	359	163	135	310	703	682	800	791	9
296	198	383	317	246	329	861	685	821	815	9
263	176	383	160	121	337	0	231	249	240	9
270	188	368	189	150	322	688	695	811	801	9
252	186	347	199	159	320	547	401	520	500	9
274	191	367	201	159	324	875	594	741	733	9
180	116	398	136	104	333	739	394	545	533	9
243	169	368	144	114	322	829	766	897	888	9
274	186	377	162	126	329	891	755	891	884	9
288	193	383	212	162	335	830	754	884	876	9
300	207	371	174	139	321	807	704	837	826	9
482	289	427	334	223	384	743	758	878	869	9
213	154	353	118	95	317	160	236	240	234	9
237	177	343	200	155	332	720	714	830	824	9
283	189	382	176	133	338	256	235	251	235	9
236	164	368	139	106	335	931	757	897	892	9
327	218	383	227	178	326	834	680	814	806	9
317	211	385	182	138	338	1019	842	992	983	9
285	201	362	139	108	329	577	588	694	681	9
203	147	354	178	143	319	371	517	575	564	9
339	220	395	244	179	348	745	772	890	882	9
326	231	361	167	135	316	782	478	632	618	9
246	169	373	227	170	341	910	638	784	777	9
278	198	358	137	108	325	808	667	801	791	9
235	173	348	228	179	326	753	751	869	864	10
239	173	355	136	110	318	718	285	376	370	10
234	168	356	150	113	339	657	657	770	760	10
236	174	347	156	123	325	518	602	688	682	10
222	160	356	211	167	323	650	730	836	828	10
269	187	369	166	125	340	807	290	418	395	10
284	198	366	169	134	322	942	798	939	932	10
259	185	359	177	143	317	763	659	785	778	10
266	187	364	157	120	334	739	365	513	500	10
289	203	364	155	118	335	812	261	339	323	10
270	188	368	159	123	333	928	244	298	279	10
236	160	378	135	105	327	691	593	710	706	10
251	185	349	149	119	321	532	287	342	341	10
330	219	385	240	181	339	709	920	1023	1023	10
332	218	390	220	173	327	655	253	305	286	10
299	201	381	177	138	328	611	549	662	653	10
506	348	372	312	245	327	782	764	887	880	10
307	209	375	188	142	340	563	603	700	693	10
331	225	376	145	111	335	211	234	237	233	10
209	152	352	110	89	316	516	511	607	598	10
229	159	369	174	141	316	742	636	764	753	10
210	161	334	190	163	299	615	555	670	659	10
273	192	364	206	161	328	757	759	879	872	10
226	175	332	180	151	306	747	311	446	426	10
219	151	372	178	132	346	408	523	596	581	10
409	235	446	353	201	450	360	826	869	862	10
293	207	363	232	181	327	867	899	1023	1023	10
282	205	352	262	214	314	734	368	520	503	10
258	182	364	240	190	324	693	896	1005	998	10
372	215	442	227	165	353	584	614	717	707	10
302	198	389	235	176	342	848	818	947	941	10
197	134	376	112	91	314	786	371	523	515	10
426	259	422	313	208	385	551	240	283	251	10
220	143	394	152	112	348	842	739	871	863	10
275	190	370	135	105	329	773	625	755	747	10
271	185	374	156	118	338	680	368	502	492	10
307	204	385	223	158	362	523	235	261	239	10
261	161	416	197	144	351	736	805	922	914	10
339	220	394	226	164	353	819	328	484	465	10
316	206	393	194	146	341	809	490	642	632	10
334	224	382	186	142	336	729	316	442	431	10
343	233	377	197	148	342	730	324	464	443	10
218	148	378	200	153	334	676	755	864	857	10
299	197	389	222	164	348	836	581	724	716	10
261	185	362	160	127	323	677	634	750	741	10
245	157	398	215	158	348	827	648	783	776	10
254	170	383	169	131	331	1000	757	907	899	10
238	183	332	190	153	319	819	247	299	281	10
319	212	385	213	158	344	879	742	879	871	10
263	184	365	177	144	315	576	239	261	248	10
278	181	395	239	179	342	783	805	928	920	10
206	148	357	217	186	299	788	419	576	565	10
260	178	375	151	118	328	890	756	896	885	10
284	206	354	182	145	321	764	691	815	808	10
236	156	387	231	187	316	763	724	846	839	11
244	170	366	159	128	317	854	737	870	863	11
338	219	396	278	215	332	735	240	291	255	11
292	206	364	161	122	338	906	726	867	859	11
283	194	373	142	113	322	684	280	365	353	11
355	234	390	220	163	345	717	686	802	796	11
295	204	370	196	148	340	765	704	827	820	11
266	176	386	212	163	334	829	744	876	867	11
260	185	359	186	144	330	836	644	783	773	11
259	169	392	215	168	328	734	747	863	857	11
353	230	393	198	146	347	243	234	250	234	11
257	189	348	218	176	317	776	633	764	756	11
241	157	392	183	136	345	864	517	672	663	11
302	193	402	166	122	348	822	661	796	787	11
223	169	339	191	164	298	641	249	286	276	11
257	175	376	164	126	333	789	698	826	818	11
243	155	400	205	160	327	751	782	900	893	11
326	206	405	258	197	336	431	242	270	249	11
279	184	388	161	126	327	662	674	786	777	11
271	188	368	196	153	328	487	243	266	253	11
287	210	350	181	146	316	554	615	710	702	11
238	169	360	135	106	325	738	234	253	239	11
252	158	410	191	149	329	913	673	818	809	11
305	166	469	230	135	436	774	238	280	251	11
275	199	354	161	124	333	862	727	862	854	11
306	205	382	201	145	354	303	238	265	239	11
206	137	384	174	135	332	841	797	927	920	11
344	211	417	182	128	365	831	548	696	686	11
358	233	393	228	171	342	656	244	282	263	11
391	246	407	280	197	363	748	775	895	886	11
250	178	360	137	107	329	780	345	503	483	11
243	163	381	190	141	345	795	705	832	825	11
212	151	359	165	136	311	834	667	802	794	11
254	181	358	238	185	328	548	866	950	944	11
340	222	392	255	189	346	805	236	268	245	11
344	221	398	190	148	328	987	233	260	240	11
290	202	368	165	130	324	783	684	813	804	11
302	206	376	184	122	386	726	264	349	320	11
395	235	431	379	263	368	631	846	947	939	11
297	207	368	160	125	327	748	243	288	266	11
330	213	397	209	155	346	737	676	798	789	11
282	203	355	199	154	330	815	699	829	822	11
222	148	383	162	129	321	867	749	884	876	11
358	217	423	240	170	361	1023	237	286	255	11
248	173	367	156	121	331	772	550	691	680	12
367	230	409	207	146	363	399	240	269	246	12
579	364	408	436	281	397	646	631	746	733	12
307	204	385	165	125	338	884	746	883	876	12
415	266	400	300	223	345	707	323	456	438	12
317	219	371	171	135	326	965	823	967	959	12
342	210	416	215	155	355	872	833	968	959	12
212	119	455	266	195	350	646	929	1023	1023	12
255	176	371	205	160	327	704	813	925	917	12
293	197	381	178	143	320	620	814	912	905	12
460	307	383	310	231	343	904	745	885	877	12
270	184	377	229	175	335	751	779	899	890	12
234	151	397	204	157	332	896	707	848	840	12
184	148	318	176	147	306	675	235	244	240	12
282	193	375	177	133	341	848	420	588	575	12
346	220	403	247	178	355	934	892	1023	1023	12
282	187	387	187	142	338	804	495	648	636	12
295	191	395	208	153	348	798	298	437	410	12
238	163	373	161	124	333	972	749	894	888	12
303	203	383	176	133	339	831	669	802	796	12
248	165	385	144	109	337	820	794	922	914	12
340	225	387	256	196	334	552	238	267	246	12
219	150	373	110	86	329	228	237	245	236	12
266	179	379	184	134	351	770	284	388	376	12
284	200	363	178	138	331	745	373	524	510	12
361	235	392	209	157	342	837	815	944	937	12
377	236	409	219	161	349	814	584	725	716	12
323	205	404	227	171	339	587	240	272	252	12
277	199	356	160	129	318	696	634	756	745	12
272	192	362	168	133	323	753	524	662	654	12
244	173	361	170	135	322	680	652	765	759	12
314	217	371	175	142	316	863	678	818	809	12
296	198	383	209	151	353	877	730	868	859	12
249	172	370	149	115	330	903	663	808	799	12
309	216	365	195	151	331	781	240	278	259	12
256	176	372	175	137	328	790	709	835	828	12
324	177	469	256	154	426	706	680	797	789	12
271	189	366	160	127	322	784	713	839	831	12
283	194	373	130	101	329	481	236	253	241	12
284	192	378	210	164	327	770	693	820	811	12
255	178	368	175	134	333	331	447	497	481	12
262	181	371	210	163	330	888	322	485	466	12
329	209	403	233	174	342	400	241	262	247	12
261	180	370	178	139	327	476	255	298	276	12
250	178	360	170	133	328	854	688	823	816	12
326	222	377	227	169	344	767	628	757	749	12
295	207	365	217	166	336	1023	233	258	244	12
363	224	415	223	153	372	751	449	601	587	12
386	245	403	267	192	355	281	247	266	249	12
528	332	407	385	273	361	855	807	939	931	13
357	246	371	228	171	341	729	260	316	311	13
320	192	426	368	203	463	595	245	305	262	13
262	172	390	186	143	333	971	803	949	940	13
236	165	366	120	95	323	350	237	249	239	13
241	176	350	193	151	328	858	541	694	683	13
378	233	415	201	152	338	816	742	871	863	13
361	232	398	216	156	354	422	239	240	244	13
278	194	367	196	159	316	1023	235	306	252	13
216	153	362	280	226	317	874	639	782	773	13
257	180	364	200	159	321	675	707	817	810	13
350	215	416	225	148	389	75	241	251	234	13
293	192	389	278	211	337	959	721	867	860	13
251	175	367	144	112	331	710	674	791	784	13
269	176	393	250	183	350	692	546	677	664	13
216	155	356	156	125	322	643	772	875	867	13
494	280	452	500	343	373	841	247	314	283	13
328	213	394	196	145	347	743	294	412	393	13
256	189	347	217	165	337	640	234	263	239	13
231	146	404	243	192	324	256	235	244	235	13
232	161	370	202	165	313	764	661	788	780	13
332	220	387	190	142	343	927	756	898	890	13
259	172	386	172	128	343	324	236	249	237	13
342	227	385	226	176	328	932	237	278	253	13
148	102	371	162	135	307	812	236	258	246	13
281	191	376	164	126	334	458	499	582	573	13
251	155	414	222	166	342	825	512	666	654	13
387	237	418	238	163	374	875	716	854	846	13
315	202	399	307	178	443	743	739	859	851	13
263	190	354	202	157	330	1023	873	1023	1023	13
248	170	374	188	144	336	715	751	867	858	13
242	184	337	121	100	310	523	253	296	276	13
327	223	376	207	153	346	767	597	732	721	13
229	160	367	220	174	323	777	729	854	845	13
346	220	402	204	154	339	729	637	760	752	13
324	227	365	217	167	332	571	237	266	243	13
296	193	394	214	159	344	882	725	864	855	13
241	175	353	188	157	306	813	777	905	897	13
208	143	372	144	117	316	827	659	795	786	13
271	190	366	128	103	316	1023	765	921	914	13
286	189	387	261	190	352	841	738	870	863	13
248	188	338	181	152	304	642	256	306	293	13
279	178	401	186	134	355	823	403	569	555	13
295	200	378	200	153	335	612	602	709	701	13
267	204	335	191	160	306	384	240	270	244	13
248	172	369	165	128	331	807	752	879	872	13
251	170	378	221	165	342	672	670	781	774	13
214	146	375	141	111	325	256	235	249	235	13
256	175	374	211	166	325	571	816	905	899	13
243	178	350	206	162	325	787	708	837	827	13
493	272	464	325	215	387	493	244	292	255	13
305	199	393	258	183	362	805	304	441	423	13
443	244	464	395	205	493	446	539	622	607	13
250	182	353	131	101	331	0	233	240	230	13
249	174	366	132	105	322	836	700	835	826	13
304	175	443	313	200	400	820	543	693	680	14
402	238	434	369	264	358	860	695	832	824	14
181	144	323	160	131	313	728	639	764	754	14
217	144	385	142	108	336	695	538	663	658	14
248	171	370	206	160	330	909	445	620	606	14
274	191	366	213	167	327	874	646	788	780	14
431	250	442	325	219	379	855	804	936	928	14
288	202	364	173	133	334	597	359	473	465	14
240	164	376	150	117	329	0	231	244	240	14
216	149	371	165	136	310	409	858	913	906	14
291	191	391	166	129	330	564	666	760	752	14
219	155	362	184	152	309	743	696	819	810	14
268	192	357	165	126	337	895	664	809	799	14
250	173	370	164	120	348	390	308	364	344	14
324	193	430	257	177	372	962	810	954	946	14
268	193	355	252	193	333	755	820	938	931	14
291	202	369	153	118	333	646	235	250	240	14
249	172	371	217	171	325	874	719	854	848	14
223	150	382	176	137	328	558	315	398	395	14
241	173	357	158	125	324	573	248	289	268	14
206	151	350	188	156	310	800	487	641	628	14
277	174	406	209	149	360	866	813	946	938	14
145	120	310	94	86	279	827	627	766	757	14
257	174	379	172	132	333	807	602	742	731	14
226	148	390	226	175	329	852	632	772	764	14
243	175	356	139	113	316	906	632	778	771	14
283	188	384	160	116	352	480	270	322	302	14
296	205	370	183	131	357	693	608	730	720	14
387	240	413	411	292	361	978	887	1023	1023	14
268	188	366	165	129	327	329	235	251	235	14
365	248	377	261	190	352	801	755	882	874	14
234	169	354	140	112	319	771	441	588	583	14
229	161	363	168	132	325	738	719	839	831	14
356	232	393	194	145	342	778	248	293	280	14
213	147	371	212	167	324	538	368	476	462	14
423	234	463	325	193	430	825	243	291	269	14
229	161	364	134	105	328	366	237	256	239	14
261	189	354	177	138	330	862	326	489	468	14
303	204	380	220	166	339	736	711	828	823	14
473	315	384	281	207	348	394	523	588	577	14
238	168	364	201	156	328	675	732	843	834	14
251	166	386	241	186	333	774	707	834	824	14
404	247	420	257	184	359	1023	240	360	336	15
340	219	399	182	136	344	1011	241	285	269	15
245	178	352	214	171	319	751	687	810	802	15
356	216	423	237	173	351	893	798	936	927	15
320	218	376	200	144	357	948	761	906	897	15
300	205	375	224	170	337	825	729	859	852	15
341	229	382	210	154	349	837	768	899	891	15
255	169	385	198	149	339	818	651	786	778	15
363	231	403	192	132	373	524	238	256	245	15
429	257	428	209	152	352	125	239	237	235	15
261	174	384	246	183	344	438	864	927	919	15
385	249	395	294	201	374	759	679	802	796	15
275	197	357	207	164	324	146	239	251	236	15
269	181	380	170	129	335	956	767	912	904	15
250	167	383	173	133	333	657	446	582	568	15
220	150	376	153	120	325	867	728	865	856	15
244	169	371	189	143	338	799	666	798	789	15
325	204	407	228	165	352	1023	232	255	237	15
289	200	370	166	132	321	668	276	366	342	15
264	167	404	220	179	315	882	300	438	426	15
361	251	368	267	202	338	670	238	264	248	15
242	165	377	208	160	333	746	654	780	771	15
336	230	374	197	151	334	442	236	259	240	15
232	154	386	163	130	321	701	243	264	262	15
285	189	385	200	156	328	739	723	844	834	15
256	183	358	174	129	347	751	765	885	877	15
235	161	374	121	92	336	283	249	264	251	15
353	206	438	321	228	360	448	239	258	245	15
240	166	370	165	129	328	845	729	861	854	15
280	187	384	213	158	344	561	578	681	670	15
176	110	411	208	167	319	841	481	634	629	15
281	192	374	165	129	327	796	414	577	562	15
330	206	410	209	155	343	782	689	820	809	15
289	199	372	226	174	333	806	746	875	865	15
323	227	365	258	195	339	138	671	613	600	15
405	223	466	359	220	417	786	795	918	911	15
328	215	390	239	186	328	835	703	836	828	15
268	188	366	170	132	330	804	324	470	456	15
250	170	377	204	164	319	854	686	824	815	15
331	218	389	181	137	339	755	253	301	294	15
324	213	389	195	144	345	789	235	252	243	15
368	219	430	238	167	365	750	520	661	650	15
252	172	374	194	148	334	852	759	892	884	15
263	167	402	217	169	330	765	778	899	891	15
270	196	353	143	111	330	954	827	968	961	15
251	179	360	175	135	332	741	738	858	850	15
319	214	380	186	138	344	773	563	699	691	15
351	203	443	277	182	388	672	244	297	266	15
266	176	387	155	120	331	858	742	876	868	15
275	187	376	159	118	345	493	242	270	251	15
242	173	359	178	139	329	879	838	971	964	15
342	223	393	225	169	342	813	840	966	958	16
265	201	337	223	177	323	950	768	909	904	16
257	179	367	222	176	323	663	730	838	831	16
356	228	400	227	176	329	445	244	274	254	16
211	143	376	177	131	344	839	584	731	719	16
280	193	372	199	153	333	797	655	786	779	16
340	226	384	172	131	336	610	237	254	246	16
289	223	331	247	208	304	910	583	734	727	16
192	157	313	165	137	307	714	598	720	714	16
285	200	365	158	123	327	556	260	310	293	16
335	214	401	199	150	341	719	235	257	243	16
359	235	391	213	161	339	788	243	290	267	16
380	253	385	256	182	360	727	578	707	698	16
245	170	369	174	138	324	931	456	630	619	16
249	167	382	197	144	349	503	375	473	461	16
326	184	453	313	157	509	783	528	673	662	16
263	185	364	194	151	329	753	703	825	818	16
377	243	398	217	155	358	783	261	335	320	16
271	182	381	174	131	340	1000	797	946	937	16
347	233	380	259	195	339	788	311	446	432	16
357	227	403	203	147	354	768	235	246	243	16
472	269	449	394	278	363	814	784	911	903	16
158	108	375	204	152	343	759	606	734	728	16
340	221	394	255	199	329	421	240	273	246	16
261	187	357	246	196	322	833	736	867	859	16
279	181	395	147	110	340	908	758	898	890	16
386	230	430	239	175	350	564	242	272	255	16
296	211	360	171	127	346	724	417	563	552	16
245	173	363	150	116	332	864	728	863	856	16
257	180	366	178	139	328	863	715	851	843	16
251	172	373	170	136	322	831	613	749	744	16
174	106	420	202	158	328	908	236	258	248	16
269	179	384	212	158	342	921	685	828	821	16
198	135	375	213	168	325	868	744	879	872	16
239	166	367	129	103	319	896	552	708	698	16
297	202	377	167	120	356	617	253	298	284	16
187	135	354	155	134	296	1023	749	897	893	16
241	173	356	149	117	324	324	271	290	282	16
299	211	363	145	111	334	850	659	800	789	16
262	182	369	192	150	327	726	298	408	397	16
307	212	371	195	145	344	581	242	273	256	16
528	300	450	460	308	383	750	911	1023	1020	16
260	177	375	206	164	322	739	663	786	778	16
328	201	418	386	210	469	771	453	600	594	17
252	168	384	168	125	342	928	234	257	240	17
229	171	343	111	91	313	873	566	714	708	17
189	139	349	112	93	308	806	234	250	241	17
194	151	329	127	112	290	820	658	787	784	17
268	164	417	216	165	335	681	402	539	530	17
243	158	394	146	113	333	786	460	616	602	17
247	164	387	180	138	332	812	715	847	837	17
242	162	382	185	149	318	688	646	762	755	17
279	196	365	173	133	335	897	740	879	871	17
265	180	377	186	143	333	774	669	798	789	17
301	182	425	339	250	347	322	242	268	244	17
253	172	377	188	147	326	703	719	837	826	17
220	159	355	174	139	320	684	659	773	766	17
270	183	378	184	138	343	844	605	747	739	17
245	170	368	264	211	321	583	290	378	357	17
340	218	399	218	151	370	506	238	271	245	17
219	148	379	194	152	327	872	673	813	804	17
433	246	450	299	209	367	603	241	285	254	17
294	206	365	147	115	325	852	526	680	670	17
338	222	390	224	170	338	845	783	914	906	17
358	226	405	282	197	367	821	374	536	525	17
246	173	364	177	139	326	837	710	841	835	17
293	206	363	156	120	334	587	241	256	254	17
339	228	381	214	162	338	798	908	1023	1023	17
339	224	387	213	158	345	796	710	838	830	17
379	247	393	298	203	375	495	245	282	258	17
390	234	427	242	176	353	984	257	374	327	17
220	161	351	137	110	317	435	518	594	584	17
262	177	379	201	157	329	843	702	835	828	17
328	220	382	170	133	327	490	250	280	266	17
249	159	400	220	159	355	808	728	855	848	17
256	174	377	144	108	341	512	563	657	645	17
219	159	352	205	159	331	824	738	865	860	17
276	187	377	198	149	339	770	668	795	787	17
387	219	452	356	202	450	723	641	761	755	17
277	192	369	195	157	318	795	508	659	646	17
286	188	390	171	128	343	1023	836	994	986	17
337	214	403	217	145	384	553	236	262	242	17
250	157	409	172	129	343	733	320	447	438	17
278	193	369	210	157	341	836	237	270	249	17
237	167	364	255	207	315	850	623	760	756	17
282	190	381	180	139	333	979	500	667	662	17
267	189	362	172	130	339	901	702	843	835	17
304	207	375	156	124	323	387	238	258	241	17
241	177	348	149	118	323	488	236	244	241	17
283	192	378	189	140	344	794	634	767	759	17
266	192	355	236	181	333	542	863	946	940	17
283	196	370	193	148	333	771	755	877	870	17
278	181	394	189	142	340	805	657	789	781	18
297	195	390	212	160	338	902	831	967	960	18
251	175	368	186	142	335	731	648	774	763	18
407	250	418	297	200	380	360	240	257	244	18
312	208	384	235	175	344	920	861	996	991	18
299	208	367	161	125	331	807	711	841	832	18
258	184	359	213	165	329	627	677	781	774	18
393	245	410	240	174	354	728	406	557	543	18
273	183	382	221	174	326	657	735	844	835	18
232	165	359	149	121	314	787	610	743	736	18
263	172	392	181	134	344	906	726	866	859	18
265	186	366	158	132	308	788	677	805	798	18
267	173	395	171	130	337	564	537	641	633	18
289	196	378	176	138	328	698	712	827	818	18
364	236	395	273	203	345	656	236	264	244	18
286	199	369	188	147	327	775	777	900	892	18
289	207	357	168	127	340	735	500	640	630	18
257	176	373	165	130	326	720	650	770	763	18
232	162	367	178	146	311	795	587	722	716	18
365	256	365	367	261	360	714	631	754	745	18
275	193	366	151	119	323	884	746	883	875	18
357	242	377	179	137	334	745	700	821	813	18
200	163	313	253	212	306	828	770	896	892	18
249	180	355	125	101	317	736	465	610	599	18
226	160	361	143	114	321	944	744	887	880	18
293	198	378	171	131	332	831	807	937	929	18
371	232	410	241	174	356	1023	236	269	254	18
250	178	359	199	149	342	864	584	734	722	18
301	194	397	249	187	341	896	234	262	241	18
271	193	358	155	121	330	834	727	859	851	18
283	191	378	174	130	342	195	235	247	234	18
250	182	352	211	169	320	839	731	864	855	18
215	152	363	150	112	342	838	282	386	380	18
286	200	365	146	115	325	0	228	236	233	18
217	157	353	174	134	333	907	633	780	772	18
269	189	365	171	125	350	580	282	357	340	18
237	160	379	211	166	326	681	742	852	844	18
281	200	359	162	128	324	731	235	246	241	18
336	220	392	192	146	336	1023	267	415	401	18
313	203	394	206	152	347	850	741	874	866	18
265	173	393	194	135	366	444	237	262	240	18
268	184	374	212	166	328	869	742	878	870	18
276	187	379	135	106	325	706	803	914	907	18
281	193	372	133	109	314	863	581	726	719	18
315	213	379	198	152	333	899	308	451	443	18
262	180	373	141	111	326	803	552	696	685	18
267	191	358	180	143	323	757	662	785	779	18
333	201	423	312	223	358	399	801	853	847	18
214	150	365	186	147	323	861	517	671	663	19
252	176	366	142	112	323	812	681	812	805	19
190	136	357	137	113	312	883	538	692	684	19
599	334	459	429	256	429	839	640	778	770	19
304	201	387	185	135	349	315	235	240	236	19
296	190	398	176	130	345	747	535	674	663	19
254	174	373	160	118	347	696	452	597	580	19
251	174	369	187	149	322	724	791	908	898	19
232	167	356	168	132	325	572	248	291	268	19
294	204	370	207	162	327	690	743	855	847	19
292	205	365	162	127	327	1023	232	256	237	19
289	194	382	156	122	327	570	541	650	638	19
256	183	357	203	163	320	726	680	798	792	19
221	168	337	164	136	309	722	602	727	719	19
342	228	384	207	156	339	465	242	258	251	19
314	179	449	270	137	506	794	503	655	642	19
323	211	393	258	193	342	839	688	824	815	19
245	174	360	174	137	324	687	701	816	807	19
274	187	376	178	140	324	960	733	878	872	19
353	234	386	281	204	353	1023	232	270	243	19
348	221	404	217	160	349	780	365	522	507	19
253	165	394	157	123	326	866	644	780	777	19
249	171	374	219	170	330	760	804	924	916	19
237	181	335	254	217	299	833	630	761	760	19
343	230	381	228	169	345	761	663	790	781	19
332	220	386	239	177	345	616	238	260	247	19
273	189	370	187	145	330	813	742	872	863	19
277	190	373	153	120	327	927	701	844	837	19
237	172	352	117	92	326	776	491	633	628	19
262	186	361	190	152	320	732	731	849	841	19
227	151	385	197	147	343	854	580	730	717	19
372	238	399	233	166	360	785	341	499	477	19
318	199	409	253	182	356	731	812	929	920	19
275	193	364	178	134	339	496	664	744	736	19
262	191	352	123	102	310	672	484	617	606	19
246	175	361	138	110	320	519	242	261	253	19
226	158	367	195	160	312	913	701	841	835	19
236	167	362	149	120	316	793	534	680	669	19
283	194	374	144	109	337	727	283	391	367	19
253	180	360	159	128	318	557	525	629	620	19
392	224	447	427	216	507	809	807	934	925	19
295	202	374	242	179	345	901	767	905	898	19
239	171	358	139	112	320	890	666	809	800	19
276	196	360	157	121	333	708	701	817	809	20
327	214	392	202	146	353	878	828	963	954	20
264	178	381	145	112	331	1023	239	280	275	20
289	198	373	181	143	324	974	776	921	914	20
224	156	368	157	126	320	823	439	597	590	20
294	203	369	164	128	329	789	677	805	797	20
222	148	384	177	134	338	707	604	726	718	20
315	222	363	198	156	324	843	678	813	806	20
259	180	368	184	146	323	579	692	788	780	20
322	222	372	206	155	340	770	483	631	620	20
289	203	364	146	116	322	1008	241	294	271	20
207	142	372	187	145	331	1023	235	261	246	20
324	216	384	224	172	333	924	893	1023	1023	20
244	169	369	191	155	317	841	795	926	918	20
367	228	412	198	145	349	780	700	824	818	20
289	198	375	164	125	335	755	365	520	503	20
240	165	373	141	109	332	437	240	261	247	20
233	162	368	170	133	328	838	631	770	761	20
224	157	365	165	132	319	871	684	821	815	20
354	227	398	247	181	350	654	238	258	249	20
245	180	349	138	114	311	189	234	237	233	20
212	156	349	187	154	311	578	620	722	711	20
212	166	327	222	182	312	820	677	807	802	20
245	165	380	191	145	336	949	690	837	829	20
248	180	353	147	115	328	1023	240	278	270	20
240	169	364	133	106	321	874	535	691	680	20
238	169	360	177	142	320	793	650	780	773	20
357	225	405	295	225	336	863	865	996	989	20
248	169	374	162	126	328	978	774	921	912	20
257	172	383	153	113	347	606	356	482	463	20
219	159	353	143	116	318	801	540	681	675	20
359	231	398	173	130	341	792	759	886	877	20
381	247	395	242	177	350	813	750	878	870	20
231	167	354	172	141	312	468	602	681	671	20
309	212	374	167	132	323	757	288	395	383	20
280	198	363	265	204	333	767	535	669	666	20
215	147	375	123	98	323	690	242	263	259	20
386	255	388	232	168	353	463	238	261	243	20
290	200	370	304	232	336	1023	720	873	866	20
302	208	371	200	158	324	664	719	826	820	20
232	183	326	233	186	321	797	467	621	610	20
249	163	391	206	165	321	825	681	814	807	20
230	164	359	214	170	322	431	248	288	260	20
264	194	347	234	185	325	640	702	811	799	20
237	166	366	143	111	329	797	648	780	772	20
232	168	354	213	174	314	815	676	808	801	20
272	192	362	213	159	344	121	237	248	234	20
265	202	336	201	164	314	736	733	852	844	20
248	176	361	160	123	331	331	380	424	411	20
296	200	379	194	141	353	777	336	485	470	20
289	208	355	140	111	323	612	737	835	829	20
252	184	352	159	131	311	439	293	352	334	20
287	196	374	229	174	335	727	754	873	863	20
405	257	404	278	209	341	486	597	682	671	20
260	183	365	149	117	326	613	495	616	604	20
270	189	365	146	117	321	955	265	378	348	20
417	255	419	372	254	375	786	749	874	866	20
219	157	356	104	86	307	584	574	679	670	20
276	185	381	193	158	313	716	240	271	257	20
233	164	362	189	144	336	982	496	670	660	21
278	178	399	182	136	344	302	239	251	240	21
344	214	411	280	201	357	860	741	874	868	21
319	222	368	170	136	319	755	439	591	579	21
384	238	413	251	180	358	652	241	285	257	21
198	130	390	214	166	331	625	820	919	912	21
219	153	366	167	132	326	771	688	817	806	21
285	195	375	210	166	323	716	600	725	716	21
309	213	372	175	139	322	862	751	887	878	21
196	141	356	122	102	308	330	238	247	240	21
271	183	380	193	147	336	784	759	883	875	21
322	212	388	216	161	343	739	280	384	361	21
278	191	374	239	191	320	690	705	818	810	21
328	220	381	208	158	336	774	705	831	822	21
235	163	369	160	125	328	743	543	677	669	21
349	223	401	231	173	342	751	640	768	758	21
296	198	382	172	134	330	881	711	849	842	21
380	213	456	282	192	377	757	827	946	939	21
373	238	402	238	181	338	837	242	300	267	21
324	215	387	235	176	342	827	630	767	759	21
267	193	355	246	198	318	849	319	469	456	21
271	198	350	130	103	325	753	237	264	247	21
306	201	390	154	117	338	1023	232	250	239	21
227	159	365	147	115	327	847	701	835	828	21
298	203	375	160	122	335	1023	233	247	242	21
232	162	366	178	143	319	756	662	788	779	21
243	170	367	246	198	317	732	664	787	778	21
244	172	362	182	137	339	815	646	778	773	21
264	146	462	337	213	405	423	802	861	855	21
259	169	393	180	132	348	501	238	263	245	21
239	165	370	181	137	338	836	714	848	839	21
251	173	371	180	137	336	875	773	908	901	21
229	163	360	153	120	325	844	634	772	765	21
250	177	361	177	140	323	773	675	799	794	21
261	184	363	208	162	328	795	489	637	630	21
392	235	427	329	229	369	675	245	306	268	21
381	238	409	224	164	349	875	239	275	257	21
357	250	366	273	210	333	493	244	278	256	21
235	162	372	188	150	322	810	668	798	792	21
314	208	385	162	122	340	679	719	828	822	21
246	179	352	121	97	321	537	252	269	274	21
224	167	344	169	132	328	0	235	240	231	21
248	173	368	178	139	328	824	696	830	821	21
220	155	364	201	156	330	770	713	837	830	21
279	203	352	146	116	322	658	342	469	456	21
234	157	383	203	162	319	924	684	828	821	21
257	175	377	155	120	331	654	597	710	703	21
203	144	360	170	135	323	688	580	701	694	21
274	190	369	229	175	335	677	727	838	829	21
269	182	377	227	168	346	609	245	280	264	21
413	229	462	363	190	489	808	379	542	528	22
226	169	342	127	107	303	691	283	373	362	22
368	244	386	241	177	347	755	516	652	647	22
253	173	374	150	119	323	774	244	272	269	22
326	217	385	215	159	345	836	675	810	802	22
264	183	370	159	120	338	581	618	719	710	22
321	205	402	301	212	364	734	236	262	245	22
222	157	362	173	138	321	722	700	819	810	22
360	241	383	236	175	344	790	807	931	923	22
310	180	442	299	189	406	662	616	732	723	22
253	167	388	167	124	345	861	665	804	796	22
234	161	372	125	96	334	549	629	724	714	22
319	212	386	196	148	339	718	239	268	253	22
499	280	457	281	170	423	1023	240	288	267	22
269	188	366	202	161	323	790	738	864	856	22
212	152	358	164	133	315	870	694	831	824	22
248	179	356	142	114	318	457	331	406	394	22
186	128	371	204	159	330	826	640	776	768	22
377	244	395	275	192	367	759	514	657	646	22
215	151	364	156	126	316	787	242	280	263	22
242	167	371	149	93	412	695	622	743	733	22
265	182	372	136	107	326	1023	234	255	249	22
262	195	345	187	153	312	926	805	943	937	22
229	163	359	174	142	315	720	683	802	794	22
315	218	371	186	146	326	432	241	268	248	22
274	193	364	185	147	322	785	758	883	875	22
349	223	401	204	150	347	781	396	552	541	22
299	193	396	174	128	346	567	267	331	308	22
210	148	363	214	168	326	750	740	862	853	22
347	225	394	281	199	362	337	248	281	254	22
275	186	378	199	153	333	962	748	896	886	22
416	262	406	373	263	363	654	312	443	410	22
512	300	437	396	273	372	810	819	946	938	22
281	198	364	184	145	325	763	485	632	621	22
285	193	378	178	136	336	822	746	875	868	22
609	355	439	427	253	433	893	723	863	854	22
259	180	368	241	185	333	247	860	864	856	23
248	165	383	174	133	336	793	647	777	770	23
289	199	372	228	171	342	677	506	636	626	23
270	179	386	171	131	333	877	801	934	928	23
261	175	381	239	184	331	883	640	784	775	23
300	200	383	168	131	329	859	777	912	902	23
384	254	387	247	177	357	710	241	295	258	23
248	175	362	195	147	338	502	392	501	480	23
274	185	378	190	141	345	771	723	847	839	23
223	154	370	165	124	339	685	569	689	683	23
314	191	422	212	154	353	602	937	1023	1023	23
317	223	364	182	142	327	870	448	620	604	23
358	223	411	269	187	368	761	742	866	856	23
306	196	401	259	193	344	787	664	792	785	23
302	201	384	203	149	348	0	235	237	229	23
256	179	366	190	152	322	795	644	777	768	23
222	164	346	155	130	305	857	663	802	794	23
316	219	369	206	155	340	245	239	251	238	23
255	185	352	183	151	310	458	260	313	283	23
283	197	367	166	130	326	820	770	897	891	23
324	207	399	192	141	349	726	599	726	717	23
257	182	361	172	138	321	708	641	763	753	23
249	170	376	140	108	332	290	237	256	238	23
307	223	352	255	204	320	147	242	257	237	23
281	198	362	196	158	317	504	241	269	251	23
233	174	342	208	166	321	916	650	797	788	23
438	247	454	378	247	392	1023	235	271	247	23
289	194	382	236	179	337	872	745	880	873	23
233	169	352	192	154	318	748	689	814	804	23
296	199	381	144	111	330	881	474	639	628	23
461	288	410	380	251	387	504	241	274	251	23
362	229	403	275	192	367	849	566	714	704	23
435	314	355	391	283	354	897	773	912	903	23
257	184	359	171	138	317	210	236	246	235	23
231	151	390	231	174	339	652	732	839	830	23
246	167	378	233	178	334	638	787	887	881	23
261	163	408	224	140	411	957	755	901	892	23
276	183	386	164	121	346	829	672	807	798	23
221	165	343	249	202	315	484	238	268	244	23
241	164	377	105	79	338	802	519	668	656	23
233	161	370	159	124	330	752	732	852	845	23
344	223	395	226	164	353	864	692	832	822	23
222	146	389	194	150	331	900	692	833	826	23
325	215	387	226	167	347	1023	333	517	511	23
305	205	381	187	143	335	861	295	432	413	23
280	176	406	233	181	330	905	724	863	857	23
284	192	379	210	167	323	811	769	897	889	23
284	210	346	134	105	325	512	239	253	246	23
226	158	365	137	107	327	852	608	752	742	23
283	196	369	150	124	309	690	643	757	752	23
311	205	390	217	159	349	842	267	357	343	23
267	193	355	209	157	341	957	772	917	909	23
312	218	366	203	158	328	620	243	277	260	23
317	218	372	190	145	336	819	614	751	743	23
362	234	396	218	160	349	507	239	271	247	23
317	216	375	162	128	324	297	238	242	239	23
308	186	425	333	246	346	618	243	303	259	23
307	198	397	219	173	325	776	812	934	926	23
236	167	363	131	104	323	868	767	900	893	23
336	229	376	294	213	354	782	246	301	275	23
258	171	385	150	110	349	885	390	566	551	23
263	202	333	171	138	317	816	369	523	518	24
217	142	390	206	162	326	773	683	808	801	24
253	183	354	199	160	318	735	762	880	872	24
291	191	391	196	138	364	920	776	918	909	24
250	174	369	162	136	304	955	767	909	903	24
309	208	380	173	132	336	873	766	902	894	24
291	204	365	244	185	338	703	240	283	255	24
250	185	347	181	144	322	816	755	885	876	24
241	165	374	161	127	324	776	706	830	824	24
267	182	376	202	161	321	661	784	891	883	24
266	176	387	146	113	331	872	692	830	822	24
310	218	364	161	128	323	841	492	651	639	24
271	179	388	218	165	337	826	676	811	802	24
222	156	365	212	169	321	577	712	806	799	24
428	267	411	344	241	366	467	244	287	255	24
264	173	392	160	121	337	882	618	763	755	24
231	164	360	223	176	324	701	665	781	774	24
270	176	393	186	147	324	898	770	910	901	24
356	236	387	204	155	336	386	240	249	244	24
327	180	466	343	226	388	638	457	586	575	24
322	224	368	210	166	323	903	834	970	963	24
193	141	351	174	135	331	627	723	826	817	24
271	190	365	151	115	336	753	791	908	902	24
286	191	385	197	144	350	889	771	907	900	24
293	192	390	219	162	346	874	280	422	381	24
390	246	405	216	160	346	973	232	248	234	24
275	184	381	202	152	339	849	787	918	911	24
347	224	397	233	174	342	794	631	765	756	24
347	210	423	250	178	361	761	319	476	441	24
256	190	346	193	152	326	858	590	733	727	24
244	171	366	154	121	328	937	761	903	896	24
251	170	379	221	175	324	722	724	842	833	24
243	175	355	272	213	326	1023	799	952	945	24
423	241	449	327	224	374	911	696	840	831	24
271	191	362	212	163	333	806	574	718	706	24
283	206	352	199	151	338	942	525	686	680	24
398	250	409	250	185	345	665	384	533	508	24
306	204	384	207	151	350	919	739	881	872	24
254	180	362	140	112	320	821	638	775	766	24
270	186	371	198	151	335	810	720	851	841	24
293	197	381	207	168	317	371	237	262	240	24
275	185	380	190	146	334	934	715	858	852	24
250	184	347	161	132	312	588	397	517	506	24
272	185	378	148	111	342	969	739	887	878	24
282	181	399	293	221	340	317	858	887	880	24
307	205	384	233	168	354	727	917	1023	1023	24
238	169	361	221	185	307	789	909	1023	1023	25
285	204	358	173	138	323	833	673	807	800	25
223	166	344	158	128	318	454	316	391	372	25
258	189	348	209	171	314	783	757	880	873	25
247	177	356	168	133	324	493	448	551	534	25
249	178	358	219	174	322	666	674	783	778	25
253	170	379	196	156	322	783	717	843	835	25
237	172	353	162	131	316	822	700	832	824	25
299	205	374	173	133	333	391	361	430	412	25
255	177	369	182	138	338	843	597	740	732	25
294	191	394	252	182	354	987	886	1023	1023	25
359	219	420	255	190	344	452	236	264	240	25
219	147	382	160	125	326	860	662	802	793	25
284	194	375	227	178	326	784	692	818	811	25
274	179	391	190	148	329	766	717	841	833	25
251	172	375	216	169	327	832	601	741	734	25
255	173	378	182	142	329	863	671	810	802	25
323	232	356	248	186	341	494	242	274	253	25
336	224	384	242	183	338	730	663	784	777	25
199	149	342	148	121	313	502	650	731	724	25
257	185	355	194	152	327	899	665	807	800	25
252	179	360	126	100	321	402	236	258	238	25
325	218	382	263	179	376	922	237	269	254	25
190	155	313	192	156	316	433	236	265	239	25
266	180	379	157	122	329	79	233	235	232	25
352	240	375	201	146	351	780	604	738	729	25
300	210	365	190	145	334	806	281	398	373	25
281	194	371	218	171	326	766	451	596	591	25
280	192	374	178	134	341	826	364	524	514	25
298	209	364	170	136	320	533	239	279	247	25
252	173	372	220	169	334	800	682	814	804	25
338	231	375	206	148	356	803	636	770	762	25
206	144	366	172	137	323	703	678	794	787	25
598	325	470	521	319	417	599	269	359	316	25
322	214	385	249	175	364	866	318	476	457	25
277	192	369	145	113	329	512	239	267	247	25
435	269	415	265	189	360	810	321	472	453	25
209	150	357	282	225	321	813	422	587	572	25
416	257	414	289	195	380	800	828	953	945	25
272	183	381	191	145	337	337	240	255	242	25
248	176	361	149	119	319	737	632	758	749	25
220	152	369	152	118	328	514	789	869	861	25
326	215	389	242	179	345	631	238	261	247	25
250	176	363	197	146	347	706	679	799	788	25
399	246	414	263	188	358	510	541	638	624	25
313	213	375	227	169	343	546	263	314	298	25
277	196	362	172	135	327	643	634	745	736	25
413	261	404	214	154	355	667	238	263	249	25
293	207	362	178	133	342	729	387	533	523	25
362	242	382	237	175	347	746	346	498	478	25
240	163	377	168	130	331	903	655	801	792	25
270	189	366	178	138	329	757	729	850	843	25
234	163	367	142	113	320	821	235	259	243	25
260	172	387	210	153	350	988	724	875	865	25
220	123	457	243	200	310	536	238	291	245	25
576	315	468	468	208	577	745	527	669	655	25
346	225	393	222	161	353	857	795	928	920	25
232	153	389	173	130	341	876	605	750	742	25
210	148	363	135	108	320	771	323	462	450	25
335	219	391	231	167	354	862	492	654	642	26
253	183	353	151	125	310	796	747	873	866	26
273	199	352	185	152	310	808	719	847	840	26
245	177	356	133	105	323	657	495	622	612	26
259	180	368	202	157	330	901	620	768	759	26
274	189	372	138	105	337	838	706	841	832	26
273	201	348	213	174	313	756	891	1007	1001	26
273	191	365	195	148	336	814	749	878	870	26
249	179	356	124	101	315	764	705	828	821	26
290	194	383	180	143	322	977	758	905	897	26
253	173	374	170	130	335	820	665	800	791	26
313	214	375	154	118	334	748	285	396	374	26
343	193	455	301	176	439	855	705	841	833	26
308	218	362	153	119	328	791	629	762	753	26
288	198	372	178	133	342	737	239	261	254	26
283	184	394	225	175	328	399	237	265	240	26
222	149	381	196	157	319	827	547	697	685	26
189	126	385	176	132	341	900	731	871	863	26
357	233	393	217	155	358	375	240	248	244	26
219	148	378	172	132	333	828	715	849	839	26
242	182	341	209	166	323	1023	233	239	238	26
217	152	367	136	108	320	838	706	838	831	26
264	183	369	148	113	335	696	324	458	437	26
271	184	378	186	147	323	753	688	811	803	26
198	139	364	108	89	310	790	447	599	591	26
235	178	339	211	171	316	566	663	758	749	26
355	203	447	428	268	408	849	674	809	802	26
225	159	362	154	126	312	807	701	829	823	26
305	205	380	274	207	340	1023	234	261	246	26
228	163	358	130	98	339	423	285	332	318	26
261	184	362	175	137	326	773	647	774	768	26
245	169	372	186	144	331	770	791	914	905	26
339	219	396	190	137	354	584	586	690	682	26
214	153	358	122	98	317	456	279	320	315	26
323	215	384	214	154	356	710	345	490	469	26
212	144	376	140	109	328	729	560	694	682	26
325	210	396	209	151	356	771	323	462	449	26
273	193	362	297	244	312	915	538	697	688	26
287	190	386	207	148	359	803	505	657	645	26
292	200	374	217	161	346	645	240	275	252	26
223	150	381	152	119	328	588	537	646	637	26
257	171	384	218	165	337	742	733	851	844	26
287	189	390	211	156	346	830	712	843	837	26
236	166	364	163	125	333	792	255	318	302	26
345	228	388	312	216	370	476	247	279	260	26
253	181	358	138	108	325	343	238	257	240	26
287	196	375	163	125	336	841	577	721	713	26
300	203	379	165	131	321	265	236	253	236	26
283	181	401	211	161	336	456	240	265	248	26
245	174	362	191	149	327	715	773	889	880	27
291	201	370	139	108	329	707	556	682	675	27
281	190	378	168	128	336	847	435	602	589	27
317	224	363	199	154	331	768	339	489	473	27
223	160	356	221	171	330	424	857	916	909	27
263	183	368	142	110	330	364	460	523	506	27
243	170	366	157	124	325	953	678	825	819	27
298	202	378	188	141	340	203	239	250	237	27
229	154	381	141	109	332	355	270	296	285	27
272	190	365	222	174	327	660	736	845	836	27
279	196	364	152	120	323	430	236	247	239	27
368	232	405	222	160	355	822	320	463	453	27
317	231	352	269	217	317	754	391	541	531	27
406	257	405	218	161	347	457	241	287	249	27
652	380	439	424	247	439	873	799	934	925	27
274	179	392	197	145	347	962	833	977	969	27
249	168	380	153	116	338	841	699	833	825	27
312	214	373	227	172	338	867	779	912	906	27
329	211	399	233	181	330	909	881	1017	1010	27
239	171	358	156	122	327	0	231	245	238	27
267	197	348	187	152	315	821	735	865	857	27
238	165	368	209	166	323	648	772	877	869	27
290	194	383	204	159	329	864	802	936	927	27
257	174	378	117	90	333	1023	242	277	274	27
318	226	360	220	177	319	749	336	487	464	27
283	191	380	218	167	334	819	685	817	809	27
258	179	370	177	142	319	815	675	809	799	27
234	166	361	159	129	316	428	239	252	245	27
230	156	377	176	140	321	818	659	789	785	27
251	179	358	149	123	310	776	686	814	805	27
320	209	392	252	182	355	697	634	752	744	27
244	156	401	295	235	321	745	705	824	818	27
267	188	363	218	167	334	655	704	813	804	27
327	228	367	211	166	326	785	842	966	957	27
420	243	442	261	188	356	769	841	962	954	27
450	269	428	467	319	375	649	810	914	906	27
319	209	391	211	156	346	733	436	583	573	27
335	217	395	215	165	334	846	681	817	809	27
319	212	386	197	147	344	771	744	867	859	27
275	192	367	222	177	320	752	704	826	818	27
324	222	374	201	152	339	801	681	813	803	27
300	199	387	180	130	354	940	745	889	880	27
389	229	435	379	271	358	972	243	317	275	27
232	159	373	147	119	317	421	334	402	388	27
234	171	349	144	116	319	536	446	550	543	27
267	183	373	219	168	335	874	687	828	818	27
146	107	348	114	94	311	387	238	257	241	27
404	253	409	301	210	366	355	513	564	555	27
449	266	431	307	207	381	446	381	478	452	27
323	212	390	231	179	331	753	640	768	758	27
267	182	376	258	187	352	769	332	484	462	27
246	174	362	188	155	310	720	686	804	797	27
252	174	370	199	151	336	901	681	822	816	27
297	198	383	226	163	355	830	560	706	696	27
420	255	422	377	263	367	856	763	897	888	28
203	158	329	239	202	302	408	239	257	243	28
345	228	387	243	174	358	387	239	242	243	28
380	234	416	267	194	353	886	340	509	493	28
221	165	344	183	144	324	829	766	895	887	28
223	142	401	261	195	343	597	695	794	785	28
342	223	393	298	221	346	344	237	255	239	28
292	195	383	178	135	337	746	671	795	787	28
251	183	352	164	134	314	859	700	836	829	28
195	140	357	105	85	318	553	367	474	465	28
275	175	401	196	153	329	852	779	913	903	28
242	172	360	132	104	328	532	269	319	308	28
219	151	371	143	118	311	818	524	669	664	28
253	178	364	165	127	332	910	697	840	832	28
238	180	339	311	241	330	552	244	295	259	28
432	283	390	321	235	349	611	769	867	859	28
308	206	383	201	152	340	938	829	970	962	28
232	165	361	167	126	340	822	650	786	777	28
351	213	421	280	203	353	1023	233	267	246	28
257	172	382	179	144	318	811	763	890	883	28
228	138	424	192	149	331	890	759	894	889	28
214	160	343	195	157	317	772	721	846	838	28
262	193	348	133	114	298	0	230	244	237	28
213	161	340	193	160	310	837	720	854	844	28
327	240	349	268	209	327	754	438	594	578	28
264	186	364	214	159	344	569	371	478	472	28
394	241	417	229	169	347	705	246	293	271	28
247	169	374	163	131	318	780	594	729	720	28
290	200	371	169	129	335	940	748	890	883	28
300	203	377	172	132	335	402	240	252	245	28
262	175	384	168	138	313	736	712	832	824	28
397	249	409	229	165	355	494	240	261	248	28
267	187	365	188	155	312	813	733	863	854	28
404	221	468	288	157	468	721	414	563	550	28
253	169	384	231	178	332	737	661	784	775	28
287	193	381	241	189	327	759	747	868	860	28
373	250	382	199	150	338	492	233	257	235	29
286	209	350	180	138	332	1023	233	244	237	29
263	183	369	221	174	325	819	274	381	358	29
168	140	306	217	191	291	880	657	801	791	29
356	224	407	295	212	357	428	239	264	245	29
336	217	396	214	156	351	863	734	869	861	29
306	213	369	248	195	325	855	635	777	767	29
305	199	393	192	145	340	724	236	263	244	29
220	154	366	155	128	310	865	730	864	858	29
296	183	413	283	176	412	792	680	810	801	29
382	226	433	219	152	368	827	658	792	785	29
213	144	379	204	155	336	883	567	718	709	29
256	180	365	235	176	341	811	765	895	885	29
347	225	395	231	163	363	901	864	999	992	29
234	158	379	131	100	335	377	234	241	236	29
135	111	313	96	89	277	244	235	240	235	29
539	300	460	406	279	372	342	244	275	249	29
248	162	391	203	158	329	777	742	864	858	29
261	184	364	160	126	325	858	516	671	662	29
280	201	357	140	111	322	436	238	258	243	29
233	156	382	222	178	320	786	772	895	888	29
323	211	391	213	161	339	825	786	915	907	29
236	173	349	125	100	319	526	547	645	633	29
271	192	360	197	152	332	911	686	828	821	29
298	218	350	170	140	309	332	345	400	373	29
240	171	359	136	107	327	659	394	523	518	29
327	214	392	211	159	339	817	354	513	501	29
306	213	368	200	154	334	722	774	889	881	29
287	209	352	301	242	319	876	595	742	734	29
266	184	370	117	91	329	708	315	441	425	29
254	170	381	183	140	335	814	756	885	877	29
254	176	370	176	139	324	830	623	761	753	29
214	146	374	157	123	326	885	733	871	863	29
241	181	341	182	159	293	833	682	813	809	29
304	212	367	203	160	326	687	715	826	819	29
275	187	376	177	140	324	924	673	818	811	29
316	202	400	250	186	343	587	277	358	331	29
332	221	385	160	121	339	1023	880	1023	1023	29
367	232	405	237	163	373	605	235	259	239	29
300	209	367	201	152	339	786	285	395	380	29
309	197	400	170	128	340	493	246	264	259	29
351	214	420	210	147	366	456	235	255	238	29
287	203	362	195	160	313	771	748	870	863	29
293	200	376	156	120	331	422	279	312	308	29
162	123	339	165	149	283	847	685	818	813	30
287	188	390	216	164	336	795	691	820	811	30
278	188	378	165	125	338	482	234	252	236	30
296	195	389	180	138	335	855	726	861	852	30
309	216	367	247	177	357	423	235	247	237	30
346	238	372	293	227	330	788	628	758	752	30
402	255	404	317	224	362	753	487	627	621	30
255	180	363	186	151	315	814	653	785	779	30
251	182	353	168	139	309	715	742	858	849	30
220	160	353	119	98	312	402	359	428	414	30
477	329	371	275	212	333	839	756	887	880	30
361	228	406	254	177	368	878	528	684	674	30
410	247	425	339	229	378	798	855	978	971	30
315	226	357	186	139	343	772	724	849	840	30
257	190	346	190	155	314	821	647	781	774	30
245	170	369	179	142	322	773	660	788	780	30
385	237	415	252	181	356	776	298	426	406	30
271	185	376	183	145	324	833	742	873	865	30
539	311	444	459	260	452	855	750	885	876	30
247	177	357	187	147	324	774	758	880	874	30
259	189	351	173	136	325	794	285	384	380	30
205	137	382	253	202	319	945	774	915	909	30
231	164	360	141	114	318	754	696	822	811	30
271	194	358	200	156	328	611	756	855	847	30
236	161	375	194	154	322	788	668	797	789	30
236	154	391	196	146	343	854	642	781	773	30
363	233	399	159	119	342	752	318	465	438	30
520	314	424	388	257	387	364	243	284	248	30
261	188	357	231	180	330	674	736	846	837	30
281	198	362	138	111	317	803	743	870	863	30
373	246	389	240	180	342	819	503	659	645	30
307	211	372	169	136	320	682	289	392	372	30
243	172	362	202	162	319	664	687	798	790	30
310	202	394	181	135	344	752	625	753	744	30
222	162	350	111	93	307	792	288	390	388	30
309	203	389	163	124	337	1023	232	253	240	30
334	211	406	250	181	353	764	912	1023	1023	30
270	186	371	172	137	322	780	648	780	769	30
358	218	420	314	210	382	787	298	449	408	30
411	252	417	306	219	359	455	247	295	260	30
279	204	350	215	173	319	737	716	837	828	30
189	141	343	249	209	304	851	258	338	317	30
274	202	348	198	159	318	881	883	1015	1009	30
335	243	353	185	152	313	838	803	934	925	30
379	233	416	265	189	358	856	400	566	557	30
250	166	385	196	150	334	972	703	851	844	30
216	144	385	191	160	307	379	235	245	237	30
249	178	359	150	118	324	427	524	595	588	30
286	179	409	177	141	320	850	646	782	777	30
279	188	379	184	144	326	841	656	793	785	31
297	195	390	219	159	353	768	796	918	909	31
276	190	371	197	151	333	593	732	829	820	31
293	216	347	186	143	335	643	251	305	281	31
227	161	360	189	149	326	761	703	826	818	31
225	159	362	194	150	332	703	622	743	734	31
307	206	382	257	201	327	729	658	780	772	31
253	181	359	188	155	310	584	238	258	248	31
263	181	373	135	113	307	477	235	255	238	31
262	186	361	162	124	335	913	801	939	932	31
318	214	380	390	285	350	747	810	926	920	31
250	179	357	212	170	319	781	714	840	831	31
324	218	380	196	152	330	860	774	907	900	31
251	163	395	173	135	329	893	632	777	769	31
235	164	367	168	130	333	440	240	263	245	31
217	148	377	126	100	323	618	520	635	627	31
268	173	397	222	170	335	773	703	829	820	31
290	205	362	172	131	338	434	245	259	255	31
299	201	380	141	108	335	776	576	710	703	31
379	238	408	259	194	341	521	240	251	248	31
274	186	378	151	118	328	703	433	580	565	31
265	181	375	192	151	325	800	762	888	880	31
372	233	408	231	159	373	429	245	272	254	31
268	196	349	208	161	332	759	289	400	385	31
260	173	384	158	123	330	846	668	805	797	31
232	161	370	258	196	337	504	236	255	241	31
243	167	372	171	135	325	995	768	916	909	31
324	215	386	214	155	353	998	236	268	249	31
251	171	376	145	109	338	957	729	876	867	31
329	223	377	194	145	342	566	239	254	247	31
255	183	357	194	155	319	761	580	714	705	31
350	220	407	235	169	356	821	677	809	802	31
277	177	400	241	180	342	769	286	415	380	31
243	167	372	174	138	323	751	646	772	764	31
226	153	378	163	124	336	980	753	900	893	31
269	194	356	146	117	320	0	235	233	231	31
346	233	381	244	177	354	230	237	252	237	31
174	106	421	212	160	340	737	517	652	646	31
282	189	383	184	138	341	847	547	698	687	31
236	161	375	169	134	323	870	732	867	861	31
297	192	395	224	167	343	819	790	919	910	31
258	176	376	199	161	317	805	774	900	893	31
245	169	370	141	113	321	357	240	260	243	31
252	182	355	186	147	325	1023	831	984	979	31
216	156	354	269	218	316	783	592	727	718	31
268	191	360	150	116	329	780	534	674	667	32
243	155	401	206	158	334	723	642	765	756	32
308	203	389	176	132	340	533	237	288	243	32
286	181	405	261	198	338	944	799	941	933	32
342	219	400	214	155	353	924	846	986	977	32
332	216	394	254	186	350	764	332	475	462	32
307	211	373	182	136	342	853	804	935	927	32
316	218	372	223	174	328	899	674	817	808	32
307	197	399	201	152	338	404	239	257	244	32
224	151	380	141	110	329	871	707	845	837	32
295	198	381	206	153	345	940	801	943	935	32
292	189	395	233	182	328	856	735	870	861	32
381	239	409	293	226	331	773	706	833	823	32
342	222	395	234	169	354	782	472	628	613	32
276	195	363	231	187	315	725	697	815	808	32
531	291	467	498	282	451	808	784	911	902	32
197	128	393	167	134	319	1023	697	850	845	32
228	152	385	257	195	338	811	628	764	755	32
319	201	406	368	284	331	729	238	275	252	32
248	162	392	190	150	325	640	694	797	792	32
307	216	363	161	126	328	698	327	456	442	32
274	203	345	184	147	319	593	559	667	658	32
240	176	350	233	187	318	460	749	819	810	32
289	179	414	275	210	335	679	238	274	250	32
294	196	384	238	188	324	789	603	736	729	32
363	231	402	243	174	359	814	857	983	975	32
204	139	375	190	147	331	823	479	632	625	32
340	232	375	256	195	336	746	284	395	371	32
427	241	453	377	272	354	351	242	268	246	32
297	204	372	180	142	323	756	753	874	866	32
278	200	356	151	121	319	163	235	242	233	32
273	199	352	134	114	301	504	237	245	242	32
236	164	370	216	166	333	987	792	940	931	32
277	190	373	277	202	351	549	704	794	786	32
295	203	372	238	187	326	723	712	831	822	32
337	223	388	224	165	347	479	236	263	240	32
321	212	387	275	211	334	647	309	412	404	32
321	228	360	241	187	330	781	362	520	504	32
282	211	343	142	115	316	399	262	283	279	32
378	238	407	239	173	354	791	524	672	660	32
231	175	339	166	137	309	753	666	789	783	32
230	161	366	177	140	324	776	237	275	247	32
290	192	387	238	183	332	612	782	880	872	32
379	209	465	470	261	461	905	700	844	834	32
368	243	387	213	157	347	684	394	535	522	32
354	236	383	184	147	320	802	799	923	917	32
200	140	366	179	140	327	694	743	854	847	32
351	222	404	216	155	356	797	388	543	536	32
239	155	396	197	136	370	808	715	844	836	32
283	195	372	177	136	333	789	724	851	843	32
247	168	376	157	116	348	771	779	899	893	32
244	172	363	172	132	334	750	641	766	759	33
258	173	381	263	180	373	686	242	284	260	33
228	163	359	134	109	316	597	235	257	241	33
292	196	380	182	135	344	825	367	527	517	33
247	170	372	178	143	319	957	760	905	897	33
294	191	395	200	147	347	878	791	926	918	33
255	179	364	158	126	323	868	767	901	894	33
394	232	434	222	155	368	669	391	534	517	33
165	129	327	96	82	300	1023	233	242	238	33
295	196	386	243	189	330	749	701	825	815	33
208	145	367	195	153	326	835	674	806	801	33
568	355	410	334	242	353	723	683	804	795	33
373	242	395	267	196	350	802	662	792	785	33
348	224	398	209	156	343	1023	251	415	400	33
231	161	368	225	163	354	253	416	436	415	33
192	150	329	215	183	300	793	496	644	636	33
356	227	401	279	189	378	896	853	988	981	33
286	181	405	219	160	349	799	765	893	884	33
229	165	356	154	127	312	825	645	781	772	33
262	183	366	150	120	320	684	255	321	293	33
253	176	368	198	158	321	779	642	770	764	33
226	156	370	202	162	320	847	629	770	761	33
275	197	357	190	157	309	1023	233	237	241	33
284	195	372	219	170	329	830	609	749	740	33
318	209	391	187	142	336	412	238	264	243	33
267	189	362	182	143	325	812	569	709	702	33
389	242	411	276	185	381	861	722	858	849	33
533	299	456	421	278	388	856	326	493	468	33
235	174	345	200	160	320	800	357	526	502	33
306	194	405	228	175	334	768	780	901	894	33
245	164	381	175	131	342	879	634	777	770	33
284	202	361	184	140	337	718	242	276	260	33
245	167	376	138	109	325	1023	234	253	244	33
262	180	373	225	175	329	792	770	897	888	33
279	198	360	214	176	312	725	731	848	840	33
314	226	356	247	201	315	601	618	723	714	33
262	181	371	148	115	329	621	648	753	745	33
276	197	358	174	141	317	416	594	666	651	33
355	233	391	205	150	350	434	238	277	243	33
243	172	362	184	151	311	781	659	788	780	33
361	209	443	369	252	374	774	834	955	947	33
257	174	378	177	143	318	811	652	787	778	33
356	231	395	214	158	348	489	244	273	255	34
252	187	345	323	256	322	367	240	273	243	34
269	192	358	132	103	329	411	241	270	247	34
273	186	377	199	149	341	884	645	789	780	34
225	143	402	208	150	355	842	640	777	770	34
382	244	400	250	181	353	605	244	277	261	34
219	158	354	128	103	320	453	269	309	298	34
284	196	372	146	110	339	791	714	843	833	34
377	244	395	199	151	337	1023	326	801	806	34
223	149	383	249	191	333	838	860	985	981	34
316	211	385	225	162	355	770	325	471	452	34
317	243	334	315	246	329	821	550	695	687	34
219	148	379	121	98	314	640	253	305	286	34
211	147	367	176	136	331	762	715	839	831	34
287	207	355	182	148	315	702	787	900	891	34
245	168	373	223	178	320	824	647	784	775	34
410	276	381	457	341	343	1023	234	288	249	34
249	173	368	180	142	325	822	705	837	828	34
249	177	359	149	116	329	607	587	696	686	34
397	239	426	394	263	384	758	703	827	819	34
397	244	417	316	235	344	782	514	660	649	34
238	165	369	148	123	308	914	235	265	243	34
246	177	355	164	134	313	530	236	254	240	34
373	241	396	250	180	356	732	268	349	331	34
223	152	375	147	118	319	804	673	802	796	34
243	168	369	141	110	327	670	598	715	707	34
245	166	378	209	163	329	591	650	752	742	34
284	204	356	234	187	321	744	717	837	830	34
306	206	379	189	147	329	814	675	806	799	34
255	172	380	191	156	315	694	776	889	880	34
234	156	383	136	102	342	836	516	669	658	34
184	125	377	176	143	314	880	725	859	855	34
229	162	361	147	119	318	539	237	259	244	34
396	243	418	337	243	355	777	676	805	795	34
276	161	440	220	164	343	922	251	303	302	34
293	197	380	226	176	329	981	828	972	966	35
243	185	337	188	153	314	799	688	816	809	35
276	181	390	243	189	330	751	266	356	330	35
232	166	358	188	156	308	834	708	841	833	35
267	196	350	134	109	317	586	237	262	245	35
232	175	339	137	110	320	696	613	731	725	35
287	190	386	180	135	341	979	841	986	978	35
289	194	382	209	156	343	810	519	668	658	35
299	202	378	168	125	342	263	237	248	237	35
267	177	388	214	167	329	758	263	350	322	35
366	226	415	250	169	378	954	236	266	250	35
293	197	380	272	211	329	774	422	575	566	35
314	202	399	209	154	347	849	457	620	609	35
271	193	360	187	152	316	696	617	736	729	35
387	232	426	213	149	365	836	236	255	247	35
244	180	348	166	133	319	862	643	783	776	35
261	179	372	253	195	333	538	264	315	298	35
238	168	363	125	100	320	728	260	326	311	35
290	211	352	152	121	322	529	238	256	245	35
351	235	382	188	142	338	834	721	853	845	35
307	202	390	225	169	341	815	457	616	604	35
298	209	365	176	135	334	0	230	253	238	35
299	213	359	224	175	328	547	532	632	624	35
297	209	363	245	189	333	953	874	1014	1008	35
307	204	384	220	169	332	845	673	808	801	35
211	141	384	196	170	296	815	750	874	871	35
271	191	363	182	142	329	816	717	849	839	35
448	277	414	336	249	345	1023	236	288	255	35
296	184	413	208	139	384	795	734	860	853	35
338	216	401	227	159	366	777	323	467	451	35
276	196	360	206	166	318	460	246	262	257	35
233	161	369	180	145	318	769	716	840	832	35
359	213	431	221	161	352	847	789	920	912	35
200	148	346	106	88	308	364	249	266	256	35
408	245	427	373	268	356	881	442	613	600	35
434	259	430	358	210	436	552	245	284	261	35
229	158	370	153	120	327	743	568	699	692	35
302	205	377	264	217	312	944	874	1012	1007	35
240	161	381	160	123	333	951	701	849	840	35
288	193	381	149	117	328	321	239	255	241	35
283	202	358	198	152	335	932	824	965	957	35
266	180	379	160	122	335	759	811	929	923	35
245	179	349	139	117	304	945	704	850	842	35
303	211	367	209	170	314	871	819	951	945	35
331	205	414	219	161	348	817	345	506	489	35
252	180	359	151	119	324	901	629	775	767	35
337	229	377	234	183	328	823	575	717	709	35
389	243	410	263	193	348	795	686	815	807	35
246	161	391	170	133	329	768	778	899	892	35
283	192	379	218	161	347	882	690	829	822	35
361	233	397	211	150	359	853	724	858	851	36
302	214	361	156	124	322	856	301	432	425	36
267	188	364	172	138	320	853	664	803	794	36
316	202	400	170	128	340	851	480	638	630	36
241	171	361	124	97	327	826	240	268	260	36
442	250	452	345	224	394	597	239	260	249	36
217	151	368	162	134	310	833	735	865	858	36
245	178	353	208	163	326	742	736	857	847	36
255	175	374	212	167	325	717	725	840	834	36
389	227	440	421	294	367	809	742	871	863	36
306	198	396	179	134	342	810	483	636	626	36
266	179	380	159	121	336	913	762	903	894	36
338	216	401	244	172	362	651	253	305	287	36
339	224	387	202	149	347	729	235	263	243	36
319	214	381	205	153	343	800	596	734	725	36
222	154	371	162	130	319	894	655	798	790	36
345	219	402	240	176	348	821	645	781	772	36
320	211	388	202	148	351	708	239	264	253	36
419	271	396	301	225	342	656	290	393	369	36
350	219	409	200	149	345	832	712	845	836	36
234	162	369	188	149	324	878	690	829	821	36
374	235	407	228	154	378	611	260	317	298	36
267	182	375	188	143	337	521	235	257	240	36
312	211	379	224	172	333	766	672	797	790	36
212	158	344	183	145	323	803	646	780	771	36
243	176	353	184	146	322	772	722	847	838	36
240	170	361	166	134	318	543	238	258	245	36
339	226	385	213	156	348	816	716	846	839	36
224	158	362	152	121	322	893	754	893	884	36
338	219	395	235	172	350	821	262	348	325	36
400	225	455	225	167	345	845	820	951	942	36
243	181	345	179	141	324	915	690	833	825	36
292	197	380	201	156	328	862	567	714	707	36
340	195	446	405	226	458	838	733	866	858	36
255	174	375	194	154	322	800	683	811	805	36
261	178	375	293	220	340	946	235	263	244	36
293	199	377	270	206	335	807	787	911	906	36
445	265	430	257	179	368	873	739	875	867	36
262	182	370	203	156	334	823	737	867	859	36
337	221	390	219	159	354	840	491	649	637	36
322	221	374	172	130	338	681	454	584	580	36
219	165	339	105	85	317	646	238	248	248	36
241	165	374	123	96	329	422	240	265	246	36
307	211	373	183	141	334	698	233	249	236	36
600	348	442	540	278	497	560	296	412	364	36
387	250	397	269	188	367	736	281	392	363	36
258	177	374	144	111	331	447	238	253	243	36
266	187	364	197	155	324	781	803	924	918	36
350	222	403	234	165	364	668	237	255	246	36
334	230	371	221	168	337	867	843	975	968	36
217	178	311	280	234	306	885	414	589	574	36
239	163	375	131	100	335	779	239	260	254	36
286	193	378	181	138	335	778	287	401	384	36
236	159	378	191	147	333	806	658	790	782	36
392	250	401	256	181	362	756	334	476	463	36
255	177	370	167	131	327	795	662	794	785	37
293	199	378	160	123	333	684	711	822	815	37
274	178	394	217	160	348	798	757	881	876	37
234	162	370	173	130	340	761	618	752	740	37
460	288	410	391	266	376	661	927	1023	1023	37
350	229	391	199	143	354	814	376	536	525	37
309	200	396	211	159	339	865	449	610	604	37
349	223	401	223	166	344	712	236	262	245	37
308	202	390	188	136	353	807	657	792	782	37
259	185	359	146	112	334	906	338	501	493	37
262	185	363	276	211	335	720	878	990	984	37
290	198	375	165	128	329	761	691	817	807	37
246	169	371	181	140	331	790	776	899	893	37
374	217	440	231	164	361	800	907	1023	1023	37
352	229	394	221	158	357	828	366	526	517	37
223	160	357	133	98	346	358	233	245	233	37
242	163	380	268	204	336	804	683	813	805	37
425	251	433	314	224	359	822	750	880	871	37
293	201	373	194	141	351	231	239	255	239	37
280	189	378	188	145	332	1023	845	996	990	37
264	181	375	226	192	301	638	240	288	254	37
218	156	356	140	109	329	661	558	680	669	37
302	203	381	189	142	339	609	261	325	300	37
286	187	391	147	114	331	678	258	317	301	37
258	186	354	136	107	326	486	234	254	237	37
310	170	468	302	165	470	867	552	704	694	37
330	218	388	287	210	349	722	240	282	256	37
411	243	432	250	173	371	872	325	486	468	37
282	191	379	163	125	333	890	685	826	818	37
228	153	382	207	163	326	650	721	829	819	37
286	206	355	195	153	326	469	493	583	570	37
235	169	357	199	154	331	759	683	807	799	37
356	231	393	174	130	343	208	239	259	237	37
263	177	380	257	186	354	967	812	956	949	37
249	172	371	177	135	335	836	726	860	850	37
300	189	407	186	130	367	837	398	562	552	37
272	188	371	159	120	339	834	292	422	402	37
270	183	379	221	171	329	795	605	740	732	37
281	184	391	280	208	344	863	688	827	818	37
325	230	361	153	120	327	947	793	935	927	37
426	266	410	431	308	358	757	890	1008	1000	37
302	210	368	202	147	352	801	638	773	763	37
227	149	392	178	133	342	984	721	870	863	37
269	193	356	217	172	323	750	736	858	849	37
359	235	390	228	168	347	793	908	1023	1023	37
400	243	422	228	166	352	787	485	638	624	37
299	200	382	216	164	338	831	717	849	841	37
285	192	380	185	142	333	868	674	815	805	37
244	173	360	135	110	314	501	267	312	300	37
215	145	378	206	157	336	738	737	856	848	37
393	248	406	261	189	352	737	264	339	321	37
300	204	376	219	178	315	756	711	834	826	37
268	183	375	182	145	322	918	739	880	872	37
248	168	378	170	136	321	809	655	788	780	37
207	148	358	164	134	312	832	661	795	789	37
252	181	357	147	118	319	730	615	741	732	38
250	172	372	191	151	325	840	650	786	779	38
239	171	357	187	154	312	677	676	789	780	38
227	164	353	161	134	309	521	531	629	617	38
241	164	377	203	156	333	785	731	857	849	38
304	216	360	174	135	332	795	481	633	623	38
262	177	379	139	110	322	605	235	241	239	38
277	194	364	182	136	344	908	814	951	944	38
283	208	349	172	138	319	544	607	700	693	38
266	177	385	230	171	343	1023	881	1023	1023	38
335	216	396	190	141	343	976	238	280	257	38
324	229	362	188	153	316	807	467	625	612	38
306	214	366	196	152	330	1023	815	968	960	38
371	236	401	261	179	374	738	326	483	448	38
283	198	366	162	121	343	771	591	723	716	38
246	172	367	188	150	321	732	735	853	845	38
229	161	365	159	127	321	821	643	779	770	38
268	190	362	149	119	322	788	580	718	709	38
339	227	382	214	159	346	570	240	270	250	38
251	164	391	181	137	338	851	628	770	760	38
326	222	375	229	176	333	853	249	319	290	38
392	231	435	259	185	358	776	355	507	495	38
238	173	352	145	115	323	675	295	397	383	38
501	282	455	449	277	415	644	779	883	875	38
520	313	426	449	299	385	835	242	302	266	38
260	187	357	170	132	330	685	259	330	305	38
227	149	389	156	120	333	849	714	848	841	38
355	237	383	241	181	341	468	241	272	249	38
238	167	366	162	128	324	864	653	793	785	38
242	165	376	122	101	310	671	594	713	704	38
320	214	383	170	127	342	1023	231	246	233	38
287	195	377	173	132	335	878	248	283	287	38
164	114	367	171	151	290	774	639	766	760	38
325	212	392	199	147	347	697	240	263	254	38
226	158	367	193	152	326	715	596	723	713	38
245	171	367	154	122	323	557	627	722	714	38
341	223	391	220	161	350	517	239	271	247	38
246	186	338	163	134	312	402	293	346	326	38
263	180	373	245	186	337	806	720	846	840	38
265	181	374	202	163	318	816	720	850	843	39
303	203	382	199	155	329	730	769	886	878	39
340	230	378	206	153	344	674	236	270	244	39
322	225	367	173	133	335	685	628	744	737	39
337	215	402	232	162	366	819	469	627	616	39
464	278	427	281	189	380	865	693	832	823	39
260	187	356	167	136	314	853	675	812	804	39
192	133	368	163	126	329	524	720	802	796	39
239	169	363	160	124	330	802	667	798	791	39
357	226	405	229	171	343	784	391	549	537	39
271	179	386	155	110	360	302	239	251	240	39
272	192	362	166	131	323	839	629	767	760	39
289	195	380	229	172	340	732	744	862	854	39
258	192	343	222	175	325	777	693	819	811	39
236	160	378	191	153	320	893	640	784	777	39
236	164	368	183	141	333	795	798	920	914	39
243	160	388	172	135	326	905	683	822	817	39
296	199	380	174	135	330	678	584	706	696	39
274	200	350	140	111	322	550	388	491	487	39
297	203	376	217	164	340	1023	860	1023	1023	39
218	151	370	189	151	321	810	750	880	871	39
236	163	371	215	169	325	608	889	983	977	39
276	196	360	176	139	325	660	419	546	543	39
283	189	382	194	145	342	915	764	905	896	39
243	167	371	134	107	322	269	234	249	235	39
229	168	349	193	152	324	864	705	840	834	39
237	173	350	176	138	326	721	647	769	760	39
236	162	373	171	128	344	875	728	865	857	39
336	233	369	243	188	330	794	237	260	251	39
255	167	390	204	151	346	803	771	899	889	39
260	185	358	186	150	317	740	702	823	815	39
164	122	344	177	146	309	484	234	255	237	39
307	212	370	189	149	324	723	528	663	653	39
328	186	451	280	152	471	559	638	733	724	39
255	176	371	157	119	337	615	602	709	701	39
246	171	369	168	138	311	735	749	868	859	39
241	160	385	167	126	339	461	241	277	249	39
341	216	403	202	144	359	391	240	264	244	39
364	231	404	242	175	354	743	333	464	459	39
321	224	366	275	214	329	370	240	261	244	39
214	154	356	156	124	321	762	742	865	856	39
212	153	355	205	161	324	799	668	798	791	39
235	153	392	183	139	338	655	650	761	752	39
282	197	365	180	143	321	600	241	260	255	39
348	227	393	216	158	350	665	245	293	266	39
244	173	361	188	150	320	792	698	826	818	39
359	249	370	187	143	335	774	291	410	391	39
252	176	366	147	119	316	630	535	652	643	40
263	182	370	218	173	323	873	701	840	831	40
449	259	444	317	207	393	422	242	281	249	40
383	237	414	274	205	342	722	487	626	617	40
308	218	362	228	181	322	872	660	799	792	40
281	199	362	162	132	315	828	690	822	815	40
275	199	354	193	153	323	769	772	894	887	40
350	227	394	211	155	348	837	654	791	783	40
365	236	396	327	248	337	1023	233	261	244	40
239	170	360	190	153	318	792	688	817	809	40
222	151	376	168	135	318	790	667	798	789	40
216	155	356	165	129	326	643	706	811	804	40
317	208	389	217	157	355	811	719	849	841	40
280	199	361	165	133	319	770	365	523	506	40
270	190	363	187	139	344	652	587	704	694	40
356	227	402	228	162	361	811	702	832	824	40
259	176	376	213	163	334	903	627	774	766	40
344	221	399	223	163	349	790	264	346	329	40
270	190	364	192	144	342	715	824	936	929	40
358	232	394	271	198	351	815	766	894	886	40
440	267	422	512	318	412	687	756	869	859	40
234	158	380	154	121	326	761	723	845	838	40
247	162	391	180	141	325	815	634	769	762	40
233	163	366	149	118	322	890	712	850	844	40
274	187	376	152	115	338	727	328	463	449	40
264	187	361	196	145	346	789	325	465	455	40
440	259	435	281	198	362	881	886	1020	1012	40
306	191	410	264	194	349	711	683	802	792	40
258	159	416	295	170	443	1023	233	262	239	40
268	183	374	197	155	326	622	832	931	923	40
262	186	361	205	161	327	703	713	827	820	40
279	196	364	185	150	316	710	674	794	784	40
177	131	346	155	123	322	762	652	779	770	40
305	209	373	211	159	340	763	711	833	826	40
256	176	371	166	129	330	553	241	266	252	40
226	160	361	166	122	347	786	715	843	833	40
321	205	401	283	215	337	897	786	923	915	40
267	180	380	178	136	337	916	330	495	483	40
284	198	367	216	173	320	890	756	892	886	40
273	189	369	172	139	317	563	537	644	633	40
259	174	383	184	141	332	843	241	299	264	40
230	164	358	134	107	320	751	253	308	293	40
318	195	419	204	147	356	830	625	765	755	40
281	187	385	182	142	328	751	700	824	814	40
368	233	403	353	240	377	246	239	250	239	40
312	205	389	254	191	340	560	243	262	256	40
265	179	377	150	117	329	825	586	726	719	40
311	215	370	203	150	346	870	765	899	892	40
323	209	395	225	167	346	725	671	793	784	41
286	206	356	171	132	331	770	265	357	330	41
507	290	447	343	211	416	891	706	846	838	41
223	157	364	184	151	312	821	725	856	847	41
235	172	350	148	121	315	540	542	637	632	41
260	173	384	173	126	352	742	778	895	888	41
465	257	463	323	181	457	719	700	818	810	41
289	198	373	185	143	332	843	770	902	893	41
239	190	322	199	166	307	856	823	955	947	41
232	167	356	197	157	322	666	720	827	821	41
227	151	384	159	124	329	779	552	692	683	41
265	183	371	208	160	333	667	832	939	930	41
222	154	369	164	126	333	874	657	798	790	41
308	210	377	222	170	335	570	286	361	348	41
305	200	389	212	159	341	597	242	270	255	41
260	175	381	178	140	327	950	766	910	902	41
362	250	370	242	182	340	822	296	422	409	41
261	186	359	130	103	323	646	281	364	349	41
265	188	360	126	98	328	672	250	280	280	41
212	142	384	182	143	326	804	728	856	848	41
293	196	382	158	121	335	774	421	572	564	41
354	227	400	221	161	351	791	505	653	643	41
301	202	381	216	164	338	801	817	942	934	41
259	179	370	178	138	329	821	595	733	727	41
359	239	385	236	180	335	809	362	518	509	41
287	198	372	173	133	332	722	268	349	331	41
344	230	383	310	221	360	740	735	852	846	41
370	221	428	200	147	347	797	607	743	735	41
278	188	378	155	118	335	821	527	672	666	41
329	209	403	213	163	335	912	796	934	927	41
[truncated: 50,088 more rows]
