# Supplementary material for: The coordinated action of UFMylation and the RQC pathways clears arrested polypeptides at the ER
Source: EMBO J. 2026 Mar 25;45(9):3252–75. doi: 10.1038/s44318-026-00753-9 (PMC13144351; doi:10.1038/s44318-026-00753-9)
Supplement: Supplementary file 5 — Source data Fig. 2 [file 44318_2026_753_MOESM5_ESM.zip › Figure 2/2B+C/siZNF598_CytoK20.csv]

FSC-A	FSC-H	FSC-W	SSC-A	SSC-H	SSC-W	PE-Texas Red-A / FITC-A	GFP	PE-A	mCherry	Time
274	183	384	217	165	337	528	294	389	354	0
287	204	361	171	135	324	332	265	299	275	0
287	198	372	161	127	323	274	236	247	236	0
330	222	381	186	139	343	680	237	265	246	0
245	170	369	146	117	319	479	311	385	370	0
346	228	388	213	153	357	208	241	250	239	0
276	194	365	257	199	330	254	318	330	318	0
181	126	367	133	102	333	432	234	246	235	0
291	195	382	274	210	334	431	345	428	405	0
260	166	399	231	187	315	586	565	670	662	0
306	184	425	216	157	353	459	416	497	493	0
396	241	420	292	200	374	750	240	281	257	0
230	164	358	135	110	316	873	234	250	240	0
244	180	347	170	139	315	768	233	244	236	0
294	200	376	214	159	345	559	235	259	240	0
377	238	405	220	164	342	429	252	284	267	0
315	212	381	220	163	346	398	237	263	240	0
246	172	367	135	111	310	285	637	661	650	0
321	214	385	184	137	344	256	234	246	234	0
251	170	377	165	126	336	78	368	315	277	0
315	216	374	239	185	331	1023	233	248	240	0
336	214	403	184	135	350	484	237	253	242	0
243	171	364	133	107	319	1023	234	256	244	0
234	166	362	143	118	309	398	554	617	608	0
237	166	366	207	161	330	455	683	751	745	1
308	213	370	177	133	340	0	229	252	237	1
291	208	359	233	192	311	456	586	664	653	1
268	197	349	176	142	317	91	244	254	236	1
253	179	361	173	138	321	427	542	610	605	1
249	162	392	232	178	333	471	251	296	268	1
258	204	325	214	172	318	504	236	263	241	1
423	254	427	290	196	379	465	245	275	256	1
263	181	372	148	113	336	922	234	255	240	1
236	174	349	178	142	320	464	486	569	562	1
253	170	381	133	101	337	131	238	234	235	1
383	237	414	278	194	366	331	256	283	263	1
282	206	350	337	252	343	421	242	276	249	1
244	165	379	134	103	333	50	236	244	232	1
250	186	344	138	116	305	408	328	388	376	1
226	150	386	181	142	326	409	517	586	576	1
248	173	367	150	120	320	118	237	248	234	1
217	155	359	135	110	314	343	338	377	368	1
296	206	368	180	138	335	1023	233	270	247	1
216	153	361	175	147	305	400	541	605	596	1
246	176	357	142	116	313	423	571	639	631	1
259	183	363	261	203	329	441	250	278	263	1
353	237	380	234	166	361	1023	232	257	238	1
283	192	377	153	117	333	445	445	532	518	1
314	212	380	254	199	327	509	609	696	687	1
321	224	367	388	310	321	459	243	278	253	1
231	162	366	113	90	323	400	289	327	320	1
320	215	381	186	141	338	627	236	254	242	1
258	173	382	174	130	342	406	579	645	633	1
245	175	359	165	130	324	470	588	666	659	1
319	211	388	206	157	336	377	263	287	278	1
350	224	401	276	186	381	527	252	282	274	1
314	197	407	201	146	352	289	240	262	241	1
206	145	364	268	220	312	341	459	511	497	1
250	169	380	171	131	335	385	508	564	560	1
245	172	366	172	133	332	292	481	503	498	1
233	161	371	222	175	325	578	575	678	670	1
307	215	365	159	126	323	334	247	255	251	1
239	160	382	167	132	324	378	392	453	442	1
230	157	374	167	134	319	355	455	518	499	1
219	158	355	125	102	313	136	247	240	239	1
371	239	398	279	211	339	500	238	276	245	1
283	198	365	155	120	330	196	326	322	305	1
195	130	384	139	108	329	373	383	439	431	1
280	192	374	158	123	328	130	241	235	236	1
312	214	374	181	137	339	0	230	247	234	1
264	195	347	187	152	316	407	427	502	489	1
296	208	364	147	114	331	174	240	248	237	1
279	191	374	193	152	324	418	339	403	394	1
237	157	386	189	146	333	304	242	257	244	1
244	170	368	156	127	316	391	302	351	337	1
282	198	366	180	143	323	1023	234	256	245	1
261	167	399	164	120	350	182	249	262	244	1
204	139	376	149	118	324	490	250	279	267	1
345	226	391	216	158	350	443	238	251	242	1
304	200	390	248	180	352	539	316	399	392	1
266	181	376	208	163	326	432	605	679	666	1
183	124	379	161	127	324	322	459	507	490	2
333	223	383	219	162	347	256	237	264	237	2
206	156	338	134	109	314	113	253	244	241	2
351	224	402	221	163	348	299	255	258	259	2
400	241	425	276	191	371	916	235	264	246	2
320	206	398	242	178	347	429	237	259	242	2
258	168	394	170	132	330	403	490	564	549	2
304	201	387	245	177	354	623	241	261	254	2
322	209	395	245	175	358	189	676	653	642	2
210	145	369	193	144	342	382	633	688	679	2
260	177	376	155	121	326	870	234	253	239	2
328	215	390	231	176	336	1023	233	255	240	2
289	192	386	198	154	329	395	514	576	569	2
261	184	364	160	123	333	347	541	595	579	2
335	217	395	305	211	370	707	240	287	255	2
405	237	437	222	157	362	253	243	257	243	2
248	187	340	128	106	307	441	281	322	315	2
415	267	398	410	226	464	522	260	326	289	2
299	204	376	179	135	341	397	549	613	602	2
298	198	386	201	152	340	410	240	275	245	2
292	182	410	284	215	337	346	244	271	249	2
315	209	386	178	131	348	348	441	492	482	2
366	219	427	219	155	364	324	238	263	240	2
316	198	408	268	197	348	328	604	639	633	2
299	201	382	221	167	338	571	262	319	300	2
199	147	346	111	94	305	118	335	287	281	2
337	235	367	206	157	337	560	236	263	242	2
280	196	365	179	143	322	476	555	642	629	2
370	245	387	191	144	339	557	234	244	237	2
214	151	363	162	128	323	359	359	420	399	2
383	243	403	231	168	351	195	238	261	236	2
294	195	386	178	136	334	159	238	252	236	2
231	161	369	162	128	324	350	441	499	483	2
303	210	371	180	140	329	834	235	275	245	2
338	227	382	213	166	327	612	234	250	238	2
290	191	389	164	127	330	375	243	262	248	2
214	143	385	199	152	335	414	590	654	647	2
242	177	350	197	158	319	310	499	536	524	2
340	215	404	230	173	340	1023	233	242	238	2
240	158	387	183	137	341	364	481	541	527	2
328	210	400	199	147	345	567	285	364	344	2
265	189	359	137	109	322	585	233	237	236	2
323	216	383	170	129	336	504	247	272	262	2
232	168	354	155	127	313	534	523	617	614	2
406	251	415	283	203	356	130	274	280	253	2
277	192	369	156	122	328	388	242	255	248	2
253	172	376	195	157	317	474	501	593	579	2
332	227	376	173	137	323	100	234	245	232	2
422	254	426	316	229	353	400	268	322	288	2
305	198	393	264	203	333	419	246	277	255	2
239	177	347	151	124	312	0	231	240	237	2
231	158	376	224	178	322	348	567	618	604	2
295	193	392	207	154	345	335	425	482	460	2
285	156	469	284	160	454	331	453	503	487	2
350	194	463	252	143	453	564	311	413	389	2
266	194	351	151	120	322	128	280	272	256	2
272	185	377	202	161	320	442	601	676	665	2
214	143	383	151	120	322	421	547	617	608	2
268	189	362	175	144	311	424	568	636	628	2
226	157	369	145	114	327	397	237	263	240	2
259	158	421	222	165	345	399	399	480	456	2
254	175	371	211	160	337	259	729	738	731	2
209	151	354	114	91	321	657	237	248	246	2
246	166	380	181	143	323	138	599	532	523	3
390	242	413	366	274	343	1023	232	256	242	3
351	221	407	271	179	387	473	506	589	583	3
299	203	377	166	128	332	320	532	578	560	3
329	218	386	240	173	356	545	265	326	303	3
220	175	322	215	180	307	369	599	652	642	3
454	272	428	322	222	371	326	241	263	244	3
244	166	377	188	145	332	556	579	682	669	3
164	112	376	180	149	310	405	237	264	240	3
274	190	369	169	130	333	580	234	244	237	3
339	213	408	257	187	352	838	236	275	248	3
268	188	366	179	138	331	525	240	266	250	3
403	250	414	305	216	361	501	242	278	253	3
281	199	361	179	135	339	199	235	262	235	3
229	148	397	197	146	344	486	632	714	704	3
263	194	348	230	190	310	451	240	256	247	3
314	215	373	225	160	361	394	257	285	271	3
302	201	385	212	161	337	912	234	249	240	3
261	170	392	148	114	333	186	564	530	524	3
222	158	359	110	87	325	51	240	250	233	3
256	180	364	211	168	320	372	534	595	581	3
386	235	420	302	223	346	244	244	279	244	3
291	201	371	165	130	325	350	346	393	380	3
244	166	375	216	174	317	381	604	657	650	3
316	198	408	180	136	339	452	238	257	243	3
281	194	370	164	125	337	342	294	339	314	3
283	185	392	189	144	336	0	231	258	243	3
304	198	393	187	141	339	190	582	556	545	3
306	214	366	191	145	337	413	265	296	285	3
353	223	406	219	160	350	472	370	463	447	3
281	195	369	172	133	332	192	238	256	236	3
219	157	356	116	93	318	26	236	235	232	3
287	195	377	339	256	340	1023	235	291	251	3
250	177	362	121	95	325	0	229	240	239	3
302	206	375	151	117	331	1023	231	232	230	3
396	233	435	229	162	362	571	235	253	240	3
264	191	354	149	119	321	313	277	310	288	3
293	199	376	165	132	321	268	482	498	488	3
325	214	389	178	130	351	292	248	257	250	3
290	197	378	156	114	349	448	236	243	240	3
255	177	368	193	156	318	458	444	537	521	3
312	206	388	171	131	334	256	237	247	237	3
282	200	362	167	135	318	542	241	270	251	3
407	245	424	271	189	367	438	410	497	481	3
344	236	374	220	166	340	415	246	267	255	3
284	196	372	186	141	338	497	535	621	616	3
329	208	404	210	149	361	1023	233	243	243	3
351	214	420	259	185	359	1023	233	261	243	3
324	191	435	241	172	359	504	390	494	479	3
270	196	352	193	154	321	464	575	656	646	3
385	229	431	219	145	387	683	235	268	241	3
350	193	465	325	183	455	515	474	578	564	3
197	136	370	130	106	315	404	386	454	444	3
326	207	403	329	233	362	351	238	254	240	3
246	174	361	243	191	325	411	531	603	590	3
245	162	388	136	110	318	262	237	244	238	3
278	196	363	284	226	322	343	241	263	245	3
260	157	423	211	159	340	489	237	279	241	4
384	255	386	325	239	347	160	243	255	239	4
602	365	422	356	243	375	217	244	271	242	4
339	225	386	233	171	348	355	238	249	241	4
239	164	373	135	107	324	305	235	245	236	4
410	236	445	289	201	368	310	239	255	240	4
227	157	370	133	102	332	479	236	256	240	4
328	218	384	195	149	335	385	308	358	343	4
313	218	368	192	148	332	411	236	253	238	4
274	184	382	154	116	341	346	234	246	235	4
400	247	414	228	156	375	482	234	266	236	4
246	166	381	198	158	321	492	334	429	407	4
277	185	383	154	115	342	315	237	244	239	4
224	166	345	169	137	316	266	571	585	575	4
218	157	357	115	92	323	9	240	245	232	4
238	163	375	229	173	339	499	624	708	699	4
292	200	374	163	129	322	229	578	568	564	4
240	164	373	138	108	327	187	244	244	241	4
416	232	459	306	201	390	1010	234	259	242	4
292	210	356	188	145	331	277	239	251	239	4
285	200	366	169	133	326	0	229	237	233	4
247	176	358	157	121	331	594	235	255	240	4
221	147	384	200	158	325	534	618	709	701	4
344	221	398	228	169	345	270	237	262	237	4
309	204	389	275	205	343	394	246	273	253	4
402	245	419	287	208	353	1023	235	272	250	4
276	191	369	276	214	329	294	244	256	246	4
227	160	364	134	104	332	1023	232	240	235	4
344	228	386	219	166	337	353	244	260	249	4
260	193	345	162	130	320	236	239	248	239	4
239	159	385	175	142	314	344	484	538	523	4
229	167	351	306	243	322	364	243	265	249	4
270	192	360	228	185	315	1023	233	275	242	4
276	188	376	242	184	338	379	520	588	570	4
252	178	363	132	105	322	693	234	255	238	4
333	221	387	221	168	336	590	238	282	248	4
269	180	383	191	145	338	147	622	568	555	4
425	266	408	294	210	358	325	461	507	492	4
382	240	407	311	229	348	42	338	293	250	4
248	167	379	234	185	322	393	521	587	575	4
222	148	385	171	129	338	227	723	723	710	4
263	181	371	233	181	330	346	237	260	240	4
229	155	378	177	138	330	444	468	551	540	4
278	198	360	242	192	322	473	546	630	620	4
239	170	359	155	124	320	515	462	563	553	4
253	172	377	256	189	347	385	571	630	620	4
222	153	372	159	126	322	228	235	241	235	4
217	152	366	148	120	315	1023	232	254	237	4
387	224	442	280	200	360	806	237	272	248	4
263	180	374	175	134	335	92	510	398	378	4
270	188	367	146	116	321	0	229	254	235	4
255	178	368	195	154	324	353	249	270	256	5
273	194	361	173	138	322	408	460	535	521	5
353	254	356	269	202	341	223	240	262	239	5
336	221	389	191	150	327	453	330	408	391	5
188	132	366	156	128	313	363	333	386	369	5
329	221	381	232	175	338	484	258	305	281	5
264	183	369	158	122	330	0	227	244	234	5
239	164	373	165	134	315	420	509	581	572	5
265	182	372	160	126	325	942	235	254	246	5
212	156	347	229	180	325	328	697	729	724	5
330	208	405	218	155	361	461	305	382	357	5
248	184	345	130	103	324	243	240	247	240	5
344	223	395	214	159	345	657	269	353	325	5
227	159	366	161	126	326	387	539	602	590	5
294	209	360	375	298	322	628	277	358	337	5
314	201	400	203	145	359	183	456	429	412	5
350	231	388	225	151	382	253	243	259	243	5
500	297	432	361	245	377	572	237	279	243	5
268	189	363	157	124	324	117	244	251	237	5
256	187	350	181	146	317	452	237	251	241	5
358	228	402	246	172	367	460	240	263	246	5
331	214	396	250	173	369	1023	233	283	244	5
330	207	407	236	170	356	453	239	268	246	5
241	166	373	179	125	366	945	235	262	246	5
245	172	365	136	110	318	153	276	261	258	5
215	155	356	130	106	313	419	246	260	255	5
346	225	394	183	141	333	392	252	271	263	5
242	165	376	194	157	316	515	522	619	608	5
280	204	352	172	132	333	391	237	253	240	5
426	251	435	308	202	391	630	242	304	257	5
291	205	364	173	133	333	133	244	258	238	5
339	204	425	256	182	360	448	246	280	256	5
271	184	378	153	115	341	714	236	254	246	5
299	203	377	167	130	327	140	236	258	234	5
228	160	365	293	239	313	607	274	332	328	5
309	207	382	213	159	343	469	235	255	238	5
329	214	394	212	161	337	1023	233	276	247	5
330	231	365	229	173	338	582	235	254	239	5
333	229	372	235	179	336	704	234	264	240	5
237	170	356	170	131	334	315	235	240	236	5
254	180	361	140	110	325	250	353	351	351	5
289	203	365	181	143	325	367	241	261	245	5
294	200	376	169	131	330	447	247	277	258	5
257	183	360	156	121	329	115	255	258	242	5
333	221	386	240	164	374	401	251	275	262	5
275	185	381	183	146	321	427	266	301	288	5
326	206	405	262	185	363	256	298	323	298	5
269	189	365	127	101	321	237	240	248	239	5
167	122	350	182	157	297	258	650	657	651	5
250	173	370	152	117	334	205	247	250	244	5
390	251	399	265	192	353	456	332	419	394	5
331	221	383	204	156	336	459	237	259	241	5
402	247	417	281	200	361	963	235	269	246	5
232	161	371	146	114	328	281	599	620	610	5
385	226	437	409	294	356	176	242	271	239	5
366	228	412	228	167	351	234	240	259	240	5
278	188	377	182	139	335	300	238	252	239	5
248	168	379	164	125	335	343	238	260	240	6
253	167	389	296	220	345	901	235	263	245	6
248	168	378	193	138	360	521	294	375	352	6
307	220	358	177	136	333	307	249	261	253	6
289	185	401	157	113	356	676	235	262	242	6
247	171	370	141	112	324	922	233	253	237	6
528	320	422	337	220	392	343	390	462	428	6
298	197	387	206	160	331	1023	236	269	252	6
427	254	431	320	221	371	1023	233	262	241	6
248	169	375	126	101	321	128	231	246	231	6
300	208	369	195	151	331	294	242	256	243	6
281	186	387	149	116	329	691	234	250	240	6
336	216	398	246	176	357	535	282	350	332	6
292	180	415	187	135	355	529	530	632	619	6
232	162	366	173	134	329	221	447	458	427	6
244	171	364	177	138	330	313	618	648	641	6
379	246	395	220	163	345	406	262	308	280	6
268	186	369	200	157	326	502	558	651	638	6
277	192	370	207	161	330	272	239	244	239	6
217	146	380	206	153	345	399	242	265	248	6
347	235	377	269	191	361	266	239	259	239	6
337	222	389	233	168	357	290	243	271	245	6
222	155	366	150	123	312	443	543	618	610	6
345	208	425	289	192	385	483	244	272	254	6
240	169	364	121	97	321	93	253	256	239	6
296	205	369	340	267	326	188	255	277	248	6
528	313	431	480	292	420	516	240	301	249	6
255	186	352	167	136	314	0	231	253	236	6
369	234	403	213	155	352	124	485	409	391	6
268	176	391	191	141	348	652	236	267	244	6
278	195	365	199	154	329	580	234	248	237	6
233	164	363	139	112	318	516	254	283	277	6
157	126	318	157	137	293	547	412	515	512	6
242	149	417	169	128	338	464	494	581	569	6
261	172	390	215	163	337	453	619	694	684	6
408	242	433	264	182	370	376	237	251	239	6
318	206	395	203	148	351	1023	231	253	237	6
281	195	368	212	174	313	341	528	578	564	6
253	177	365	183	140	335	497	239	266	246	6
341	211	414	260	193	345	495	238	258	245	6
404	243	426	196	131	382	31	238	253	232	6
354	224	404	187	137	349	0	235	246	231	6
360	223	413	277	211	337	429	554	624	616	6
248	175	363	155	126	314	139	291	284	264	6
214	158	347	122	100	311	345	248	266	253	6
343	229	384	213	168	324	1023	234	279	249	6
184	126	373	186	136	349	611	545	654	649	6
353	216	419	245	168	373	174	240	255	237	6
359	226	407	252	183	354	328	262	296	271	6
237	178	342	156	126	316	12	238	227	232	6
337	216	400	228	161	363	459	258	297	279	6
430	253	434	274	197	357	973	237	269	255	6
241	170	364	156	117	340	116	380	307	305	6
428	261	421	245	177	353	355	518	569	560	6
225	160	360	159	127	321	452	512	597	583	6
407	266	393	328	231	364	609	242	273	256	6
283	189	383	185	142	334	345	341	377	372	6
336	202	425	246	176	356	797	237	268	248	6
213	136	402	261	204	328	606	239	287	250	6
516	293	451	328	216	389	452	234	250	236	6
265	190	357	138	108	327	117	308	288	267	6
303	194	400	238	169	360	1023	234	277	253	6
368	227	414	266	199	343	487	239	261	247	6
377	208	464	404	236	438	136	513	457	429	6
243	173	360	148	118	322	447	532	606	601	6
245	165	379	160	120	342	367	641	691	681	6
256	173	378	153	115	340	956	234	248	240	7
283	191	379	164	126	334	349	240	244	243	7
386	244	405	279	203	353	239	241	261	240	7
245	185	339	121	99	314	155	273	275	257	7
353	230	393	223	161	355	562	237	273	244	7
320	220	373	207	153	346	169	238	245	236	7
224	154	374	229	177	330	544	457	569	554	7
268	176	390	200	157	326	532	233	251	235	7
262	190	353	309	252	314	332	263	297	273	7
297	205	372	175	134	334	472	335	429	403	7
245	171	367	136	107	324	698	233	257	236	7
245	162	387	136	106	329	1023	231	245	237	7
192	129	380	201	160	321	339	579	618	613	7
319	206	398	236	164	368	417	238	260	242	7
388	232	428	291	202	369	659	242	271	258	7
403	247	418	450	207	556	218	362	377	345	7
329	216	390	234	161	372	514	249	279	266	7
391	232	431	271	190	365	149	645	590	582	7
363	216	430	213	159	343	423	238	267	243	7
328	215	391	187	138	347	512	235	244	239	7
246	173	364	134	108	320	170	313	309	286	7
235	164	367	253	210	309	472	234	250	237	7
217	154	360	167	131	325	447	530	610	599	7
315	218	369	170	130	335	512	246	269	260	7
279	189	378	174	127	350	522	239	251	247	7
321	206	399	194	142	350	275	242	254	242	7
234	163	366	111	88	324	368	234	243	235	7
348	230	388	229	164	359	218	239	248	237	7
274	194	362	183	149	315	141	872	818	811	7
237	159	380	165	129	328	449	377	471	448	7
287	197	372	214	170	323	346	469	523	509	7
333	217	392	220	155	363	370	238	251	241	7
341	218	400	234	173	346	187	244	244	241	7
252	178	362	186	148	321	445	550	628	617	7
338	232	373	181	135	343	439	396	475	466	7
208	150	354	125	98	328	423	235	247	238	7
319	213	383	217	160	348	46	238	245	232	7
384	247	399	341	254	344	496	239	286	245	7
315	211	382	275	196	359	339	237	264	239	7
350	209	429	362	209	445	658	330	460	439	7
298	196	390	210	155	348	201	240	249	238	7
343	230	381	288	220	335	470	575	658	647	7
202	146	353	139	110	322	272	246	258	247	7
403	238	434	274	185	379	219	244	263	242	8
222	153	371	158	128	317	501	538	632	620	8
385	246	401	270	195	353	352	268	301	281	8
361	238	388	230	165	359	344	237	246	239	8
280	190	376	180	143	324	550	612	707	699	8
260	187	357	232	181	327	331	507	556	540	8
199	167	306	256	219	299	444	411	495	484	8
255	187	349	137	108	326	151	242	236	237	8
243	160	389	181	136	341	301	507	543	528	8
309	214	370	184	142	332	121	536	463	438	8
328	195	429	197	145	350	388	301	356	334	8
230	157	376	153	124	315	447	491	575	562	8
314	212	380	200	152	337	339	242	275	246	8
200	131	390	182	143	325	275	574	589	583	8
236	162	374	204	156	335	495	535	623	615	8
208	140	379	141	109	330	480	560	642	635	8
373	252	379	242	177	351	545	276	340	323	8
369	217	436	300	200	383	412	239	266	244	8
274	189	370	212	167	325	417	551	620	611	8
235	167	359	235	179	336	517	601	688	681	8
276	197	358	143	113	326	212	236	250	235	8
213	152	359	235	189	317	1023	234	273	243	8
324	229	363	231	177	335	555	240	264	249	8
273	183	380	176	131	345	207	256	258	251	8
320	218	376	225	172	335	424	237	255	241	8
395	239	422	197	137	368	436	235	258	238	8
239	159	384	173	137	323	362	520	573	564	8
234	167	359	163	127	329	147	252	243	243	8
318	207	393	205	155	340	425	293	354	330	8
226	159	364	137	108	325	230	316	318	307	8
345	201	438	206	142	371	313	240	247	242	8
333	213	400	290	222	335	512	236	273	241	8
281	194	372	205	151	347	245	238	251	238	8
342	225	389	258	196	337	349	243	277	247	8
330	224	377	213	157	348	230	239	258	238	8
211	134	403	159	118	345	285	335	371	345	8
265	187	364	154	118	334	374	273	313	292	8
389	244	409	247	176	358	715	235	258	242	8
313	215	373	229	176	333	534	567	665	654	8
235	164	365	164	127	331	450	399	485	473	9
241	178	346	220	181	311	384	585	644	633	9
230	154	384	176	133	338	0	231	258	236	9
236	159	380	249	188	339	597	566	673	665	9
278	192	371	138	107	332	319	585	619	611	9
329	227	371	234	178	335	389	250	285	259	9
388	228	435	211	147	368	1023	233	247	242	9
293	188	398	184	135	348	695	233	259	237	9
254	181	358	140	108	330	249	533	540	530	9
285	199	367	141	111	326	108	234	241	232	9
287	206	356	169	133	326	63	238	237	233	9
265	185	366	144	112	327	723	234	257	239	9
329	224	377	202	154	336	485	236	253	240	9
329	212	397	289	200	370	282	240	272	241	9
423	267	405	219	159	352	194	236	251	235	9
246	173	364	195	160	313	443	533	604	601	9
332	219	387	274	204	344	381	427	496	479	9
370	225	421	267	186	367	283	514	542	527	9
257	174	379	177	138	329	171	388	369	343	9
259	184	361	144	112	328	0	230	243	232	9
215	165	333	176	145	310	405	280	333	307	9
270	191	362	173	136	325	170	388	349	343	9
279	195	367	184	149	316	321	466	504	496	9
221	150	378	138	109	324	456	488	575	562	9
240	182	337	202	168	308	1023	234	273	243	9
327	199	421	244	183	342	1023	236	278	254	9
254	171	381	175	130	345	83	236	249	233	9
348	231	386	222	168	337	156	238	258	236	9
206	142	371	206	170	310	327	343	384	369	9
263	172	392	229	173	340	228	501	498	486	9
307	206	381	191	145	338	1002	235	271	245	9
358	248	369	254	189	345	1011	237	293	255	9
370	223	425	215	144	381	291	238	267	239	9
313	208	386	144	114	322	159	252	252	244	9
340	194	449	247	170	371	847	235	272	245	9
235	165	365	221	178	318	381	413	481	466	9
275	193	365	175	137	328	290	371	403	385	9
316	220	369	162	124	335	422	234	247	236	9
300	204	376	237	182	333	423	239	274	244	9
217	155	358	175	144	311	332	559	601	590	9
309	200	395	263	184	367	722	246	291	273	9
226	160	362	154	117	338	393	576	635	627	9
282	194	373	218	168	332	568	266	337	307	9
278	190	375	187	148	324	1023	231	248	235	9
205	146	361	129	101	325	379	608	661	653	9
261	185	361	151	117	330	548	395	504	495	9
345	224	394	220	162	346	386	636	688	683	9
343	230	383	302	230	336	503	646	730	721	9
276	189	373	174	137	324	365	319	367	352	9
287	190	388	184	140	337	187	238	244	236	9
245	164	383	199	157	325	214	277	297	270	10
267	203	336	185	148	321	688	236	259	245	10
295	201	377	228	177	330	479	651	730	720	10
376	226	427	273	201	349	713	237	273	247	10
287	177	414	176	129	349	416	263	289	283	10
303	203	382	198	154	330	375	310	370	343	10
280	184	391	215	151	364	485	265	315	294	10
279	196	365	160	124	330	301	238	254	240	10
306	218	359	193	151	327	183	241	246	238	10
255	166	395	179	142	324	339	538	587	573	10
262	188	357	155	125	316	427	236	248	239	10
273	189	369	130	105	319	1023	232	247	236	10
238	169	359	148	113	336	302	236	242	236	10
416	249	428	229	156	376	250	238	260	238	10
290	209	355	163	128	328	401	275	317	300	10
244	151	414	198	149	341	427	474	557	540	10
240	172	358	171	127	343	416	493	563	555	10
263	181	372	153	118	331	183	235	250	234	10
275	191	368	225	169	341	473	539	619	614	10
244	166	377	178	140	325	292	631	657	646	10
288	217	339	271	212	327	903	234	260	242	10
190	149	327	204	172	303	284	240	256	241	10
332	211	404	196	143	352	514	257	295	283	10
166	134	316	193	162	304	1023	232	243	235	10
246	176	357	186	146	327	349	571	622	608	10
238	159	385	188	144	333	467	562	640	634	10
375	235	409	249	183	349	661	244	307	264	10
340	230	379	227	174	335	908	235	256	243	10
361	239	388	241	180	343	348	247	259	253	10
326	215	387	208	158	337	420	498	578	561	10
232	173	342	186	152	314	161	430	385	372	10
377	245	395	246	177	356	279	545	566	556	10
265	186	365	137	108	325	1023	232	248	239	10
266	197	345	156	123	323	234	237	245	236	10
404	249	416	257	171	385	347	248	272	254	10
351	221	406	222	161	353	539	236	251	240	10
385	247	398	252	185	349	461	238	276	244	10
276	208	340	239	193	317	248	294	320	292	10
260	181	368	177	138	329	285	536	558	549	10
210	155	346	148	118	322	148	240	240	236	10
282	186	388	208	149	357	286	251	272	253	10
287	202	364	195	145	345	473	244	269	254	10
336	206	417	292	184	406	487	259	307	284	10
222	162	351	148	121	313	543	236	262	242	10
260	186	357	164	131	321	405	299	345	335	10
396	234	433	260	174	382	323	238	259	240	10
395	245	413	281	211	340	246	653	659	648	10
229	157	374	248	207	307	320	234	247	234	10
256	171	385	197	149	337	351	516	569	556	10
246	168	376	131	101	332	308	246	253	249	10
231	160	368	202	165	313	436	576	648	639	10
396	258	393	278	206	346	382	490	553	542	10
380	241	403	201	151	341	9	240	248	232	10
173	122	363	121	99	313	434	507	585	574	11
209	154	348	131	105	319	188	237	240	235	11
328	193	436	407	166	628	1023	238	299	264	11
321	203	404	238	174	350	481	362	447	440	11
445	297	383	244	184	341	210	286	308	277	11
330	212	399	193	141	351	419	241	254	247	11
287	197	372	166	126	338	213	242	252	240	11
285	213	344	291	230	323	525	246	285	262	11
347	212	419	246	173	364	291	244	273	245	11
291	199	374	213	159	344	1023	233	262	240	11
244	174	359	135	107	323	193	459	433	421	11
226	163	355	143	111	330	453	237	247	241	11
266	189	360	148	118	322	310	234	249	235	11
409	236	443	286	189	387	267	242	255	242	11
281	195	369	217	167	332	312	241	259	243	11
289	200	370	243	188	331	410	237	274	241	11
295	205	367	205	151	347	421	250	275	261	11
311	202	395	208	157	338	335	626	666	657	11
234	165	362	110	86	329	246	235	242	235	11
248	177	360	126	104	309	225	392	388	377	11
333	215	397	236	174	347	79	237	250	233	11
224	156	366	177	137	331	311	429	464	455	11
265	176	384	151	116	333	283	236	240	236	11
328	222	378	229	171	343	117	238	253	235	11
300	212	361	184	148	319	305	540	573	562	11
199	135	376	215	170	323	527	463	566	557	11
231	165	358	150	124	312	315	475	513	502	11
215	138	400	184	137	344	475	498	595	576	11
372	236	403	214	161	339	495	238	275	245	11
388	242	411	299	215	356	154	308	292	278	11
271	186	373	210	166	325	401	595	658	647	11
260	177	376	205	142	370	203	546	539	516	11
255	186	351	155	119	333	695	233	246	237	11
343	218	402	218	153	364	668	235	246	241	11
265	208	325	250	203	315	470	242	273	250	11
560	320	448	476	261	467	333	487	547	521	11
283	197	369	167	125	344	256	238	253	238	11
208	160	333	192	161	305	389	325	379	366	11
285	195	375	183	137	343	202	260	265	254	11
359	235	391	244	176	355	230	241	246	240	11
361	228	406	226	165	350	358	234	256	236	11
242	155	399	160	122	334	396	323	383	366	11
210	145	372	109	89	313	203	570	550	541	11
254	173	376	171	130	338	0	231	263	239	11
218	154	364	169	137	316	216	418	401	396	11
331	213	397	165	123	343	551	238	262	247	11
274	183	382	173	133	334	902	235	258	243	11
302	211	366	200	151	339	147	237	255	235	11
302	208	372	231	169	351	493	240	264	248	11
345	215	411	258	193	342	477	236	254	240	11
219	154	365	203	166	314	466	386	485	463	12
351	232	387	231	164	361	1023	235	281	250	12
383	232	422	258	181	365	520	237	263	242	12
240	167	368	207	165	322	166	453	413	397	12
345	228	387	192	143	343	556	254	299	280	12
191	130	376	115	93	315	843	234	254	240	12
243	170	367	145	115	323	354	229	235	228	12
370	234	405	252	178	361	0	227	247	237	12
268	188	365	159	126	324	453	237	261	242	12
254	157	415	216	159	348	183	240	256	237	12
234	150	399	227	174	333	503	555	645	636	12
285	187	391	183	137	343	154	240	249	237	12
307	202	389	193	148	334	1023	233	270	242	12
245	165	380	226	172	336	400	511	582	568	12
293	209	359	177	132	342	320	236	253	237	12
253	177	365	124	97	329	171	235	246	233	12
238	170	358	167	136	315	174	286	286	269	12
324	212	392	248	186	340	666	236	253	243	12
385	230	428	267	189	361	529	236	242	241	12
244	160	391	166	120	353	515	244	266	256	12
193	138	357	124	101	313	203	239	251	237	12
326	213	392	183	133	353	123	240	240	235	12
345	226	390	235	166	362	485	302	374	358	12
329	226	372	194	151	329	326	587	621	616	12
211	144	377	286	217	337	166	243	265	239	12
309	216	367	170	133	328	338	240	252	243	12
243	172	362	170	135	322	351	251	262	258	12
274	189	370	169	129	334	255	502	511	501	12
296	190	398	229	173	339	348	564	618	601	12
302	201	384	190	137	354	357	236	243	237	12
217	162	343	122	98	321	228	237	252	236	12
236	171	353	145	116	319	290	238	241	239	12
247	171	371	189	146	331	455	451	539	526	12
283	204	355	163	129	324	484	303	375	359	12
262	177	379	165	126	334	334	250	259	256	12
244	183	343	164	130	322	331	592	634	622	12
235	152	396	182	146	319	742	234	266	240	12
275	170	416	213	160	342	513	364	457	451	12
207	146	361	200	153	333	544	413	525	512	12
253	174	371	141	112	323	364	567	622	609	12
351	212	424	223	173	330	530	414	521	510	12
273	194	360	230	180	327	1023	233	260	244	12
400	241	425	287	209	352	469	249	266	263	12
363	232	401	196	145	346	174	247	239	242	12
237	165	368	266	212	321	111	513	419	403	12
363	228	407	214	157	348	325	235	251	236	12
316	211	385	223	168	340	663	234	265	238	12
332	188	451	292	163	459	235	307	326	301	12
308	199	395	209	153	351	135	237	255	234	12
327	213	393	206	150	352	202	386	384	359	12
317	201	403	180	137	337	392	249	266	259	12
373	242	395	246	174	362	1023	233	254	244	12
254	174	374	130	101	328	317	258	267	264	12
226	161	360	184	149	316	386	585	643	633	12
320	220	372	183	142	329	1023	234	265	250	12
221	162	349	170	134	326	235	241	265	240	12
278	192	370	207	158	337	472	510	599	587	12
195	148	337	211	183	296	262	237	258	238	12
434	251	443	233	164	362	446	235	247	239	12
292	200	374	177	134	338	313	264	281	271	13
275	186	378	193	148	333	436	385	462	453	13
274	179	392	164	125	337	19	240	230	232	13
294	179	421	265	194	349	889	234	267	242	13
319	209	391	249	181	352	307	245	266	248	13
387	227	438	401	295	348	872	238	291	253	13
274	196	357	138	110	321	683	232	246	234	13
263	190	353	181	150	309	357	424	494	467	13
235	167	361	222	177	320	481	578	665	653	13
279	187	382	165	130	325	359	239	256	242	13
317	205	397	231	169	350	453	237	262	241	13
272	180	386	185	144	329	340	379	438	414	13
235	172	351	142	115	315	61	240	253	233	13
359	234	393	226	167	346	175	240	245	237	13
235	174	346	193	157	316	312	311	350	327	13
266	182	376	181	140	331	523	392	497	486	13
352	223	404	286	212	346	336	243	266	246	13
288	202	365	140	114	315	576	237	256	245	13
294	203	370	200	152	336	344	526	570	563	13
300	213	362	245	187	334	640	237	275	246	13
276	193	366	156	122	326	415	255	282	269	13
263	191	354	131	104	324	375	236	241	238	13
239	174	352	195	154	324	460	439	532	517	13
266	194	351	184	148	320	161	526	486	465	13
245	165	380	239	183	335	512	516	615	602	13
524	296	453	444	288	395	406	565	628	620	13
302	193	399	198	144	353	409	253	296	266	13
327	222	377	191	147	333	794	237	258	250	13
398	266	383	339	241	360	882	237	276	251	13
341	188	465	315	188	429	411	618	682	672	13
259	178	373	140	111	322	295	235	247	236	13
278	183	390	177	133	342	267	609	625	613	13
476	297	411	294	199	379	312	243	268	246	13
350	192	468	245	143	439	193	375	373	344	13
315	202	399	257	182	362	263	243	282	244	13
420	253	425	343	243	362	57	553	393	361	13
351	229	392	268	197	348	623	237	271	245	13
271	183	378	195	148	337	190	236	259	235	13
323	210	395	205	153	344	435	234	266	237	13
166	128	331	157	141	284	439	233	239	235	13
269	191	360	164	130	323	341	238	242	240	13
240	176	349	125	99	324	128	237	251	234	13
333	209	407	239	174	351	289	236	260	237	13
297	211	360	162	126	331	512	234	243	237	13
413	244	433	370	250	379	474	712	787	778	13
268	187	367	176	140	321	100	246	245	237	13
252	173	373	181	137	338	143	302	283	271	13
244	167	374	175	140	321	1023	237	288	258	13
212	167	324	184	152	308	218	255	260	252	13
187	144	332	237	201	302	576	236	261	242	13
268	164	417	264	171	396	356	240	264	244	13
308	206	382	247	186	340	846	236	274	248	13
313	223	360	213	162	337	677	238	266	249	13
223	145	395	248	172	369	404	260	300	277	13
297	193	394	220	163	346	448	588	665	654	13
395	238	425	300	216	355	1023	235	303	262	13
278	187	381	253	194	334	408	590	655	644	13
368	225	418	309	219	360	699	325	453	439	13
257	182	362	177	136	333	407	416	492	477	13
262	180	373	184	143	329	289	413	446	429	13
412	260	406	306	228	343	1023	235	299	260	13
237	163	372	213	164	332	514	611	696	691	13
211	154	351	160	142	289	295	326	364	339	13
339	214	405	238	178	341	178	240	264	237	13
234	163	368	166	136	313	0	231	250	236	13
272	190	366	159	128	318	417	238	256	242	13
264	185	365	158	128	315	464	240	267	246	14
231	155	381	174	134	333	336	509	560	544	14
396	230	440	265	175	388	349	270	297	284	14
223	160	357	137	112	314	406	573	636	628	14
436	344	324	382	270	361	576	237	268	244	14
214	151	362	129	108	306	349	308	341	333	14
278	194	367	142	113	322	448	389	472	462	14
255	180	363	150	118	324	219	235	242	234	14
233	163	366	119	94	324	171	235	240	234	14
235	174	346	193	151	327	266	430	447	435	14
464	254	468	491	273	461	452	445	538	520	14
309	209	379	184	137	345	347	239	255	241	14
295	219	345	151	120	322	656	234	251	238	14
207	147	360	231	192	309	489	526	608	605	14
314	202	398	183	137	342	235	246	257	245	14
347	227	391	248	181	351	303	241	255	243	14
263	190	355	149	120	319	293	240	245	241	14
339	188	462	371	225	422	215	243	258	241	14
298	209	365	177	135	337	426	258	301	275	14
327	221	378	231	177	335	398	567	631	620	14
229	161	365	138	111	317	354	364	421	402	14
221	152	372	125	96	334	300	239	255	240	14
305	210	372	195	149	334	249	237	248	237	14
241	171	361	146	116	322	1023	232	244	234	14
326	218	383	255	192	340	580	243	292	258	14
216	149	370	241	180	343	410	645	705	698	14
279	188	380	207	155	342	444	333	405	393	14
217	158	350	185	139	340	565	548	653	643	14
322	207	398	218	152	367	536	235	254	238	14
245	161	389	177	133	341	347	531	583	568	14
288	201	366	216	166	334	430	514	592	579	14
229	157	374	198	158	322	227	244	255	242	14
210	146	367	147	116	324	346	285	319	302	14
282	187	386	180	137	336	336	576	619	609	14
277	192	369	158	122	331	361	325	384	359	14
365	244	383	204	158	332	382	240	255	244	14
225	155	371	116	91	326	429	238	244	242	14
452	273	424	218	152	366	538	291	365	350	14
258	173	381	167	121	352	768	232	248	234	14
424	248	438	219	146	385	295	360	391	376	14
397	243	419	211	146	369	349	243	256	247	14
340	220	396	212	157	346	410	253	279	266	14
276	178	397	196	150	335	0	230	246	236	14
277	184	385	248	192	331	1023	233	246	241	14
253	170	383	196	149	336	460	583	668	651	14
228	164	355	159	122	333	256	235	255	235	14
230	158	371	190	148	328	426	486	568	552	14
357	236	388	211	157	344	394	291	341	321	14
280	207	347	341	269	324	690	237	272	246	14
341	219	399	244	175	357	225	240	258	239	14
314	213	378	216	157	352	86	284	271	249	14
294	202	372	161	122	337	461	237	253	241	14
249	175	363	144	107	343	263	405	437	409	14
337	232	372	195	146	342	563	236	252	242	14
330	222	380	218	162	344	339	241	254	245	14
311	205	389	170	125	346	206	238	254	237	14
510	278	469	473	290	416	314	633	670	657	14
291	194	383	220	158	357	464	504	598	579	14
277	188	378	155	112	352	821	237	263	248	14
272	195	358	201	159	323	302	242	265	244	14
385	249	396	292	221	338	438	244	286	253	14
178	142	321	186	168	284	358	238	251	241	14
238	169	360	197	149	337	390	492	563	547	14
229	168	349	125	100	319	399	235	248	237	14
283	193	375	177	136	332	303	255	261	259	15
532	349	391	334	250	342	194	427	414	392	15
304	211	369	200	148	347	285	238	258	239	15
300	201	382	167	123	346	182	236	247	235	15
242	177	350	147	124	304	334	436	493	471	15
247	164	385	156	120	332	428	276	320	305	15
237	170	356	150	123	312	386	332	384	375	15
261	177	376	254	199	327	481	639	718	709	15
329	204	414	233	168	354	441	240	262	246	15
330	221	383	184	137	344	368	234	241	235	15
402	242	426	220	153	368	235	235	256	235	15
357	234	391	272	195	356	906	235	272	246	15
220	143	394	227	169	345	437	453	545	523	15
268	190	360	184	145	326	424	366	452	428	15
386	249	396	254	177	366	400	237	265	241	15
194	122	407	249	197	324	678	237	264	247	15
315	203	398	233	169	352	274	238	255	238	15
322	209	394	221	163	346	1023	238	296	277	15
247	169	374	112	90	320	225	247	253	245	15
208	139	383	168	123	349	487	538	626	616	15
261	183	367	185	145	327	443	260	283	280	15
568	314	463	470	275	437	434	538	617	603	15
347	228	390	252	190	339	469	365	460	440	15
242	157	396	301	221	349	358	246	274	252	15
356	225	404	195	144	346	316	381	414	407	15
363	221	420	208	146	365	313	239	270	241	15
330	220	385	201	161	320	368	258	286	270	15
206	140	378	189	147	328	408	236	254	239	15
249	177	360	133	109	313	1023	232	251	236	15
333	232	367	317	254	319	406	238	266	243	15
310	216	367	338	269	321	618	236	254	242	15
281	188	382	233	182	329	451	616	690	680	15
267	188	363	169	130	332	392	242	262	247	15
246	177	356	171	139	317	203	262	282	255	15
309	170	466	262	163	411	165	426	384	372	15
236	159	380	148	116	328	861	233	246	237	15
293	196	384	179	140	327	290	687	712	701	15
269	189	365	138	110	321	1023	231	249	234	15
459	261	450	362	238	389	135	498	447	414	15
306	221	355	172	135	326	1023	232	239	238	15
245	174	361	169	136	317	358	234	247	236	15
540	318	435	449	267	430	400	620	680	671	15
390	241	414	288	209	354	595	237	260	245	15
240	172	358	296	254	299	517	374	465	464	15
240	163	377	150	113	341	188	294	278	278	15
265	178	380	175	135	331	156	238	237	236	15
244	176	354	168	138	310	278	439	457	451	15
259	190	350	133	110	309	405	238	256	242	15
268	192	357	166	130	328	488	338	425	411	15
223	153	374	205	155	339	365	261	291	273	15
217	158	352	186	152	313	378	611	665	656	15
271	192	362	182	144	324	443	239	264	244	15
306	203	385	207	154	344	179	345	324	314	15
332	216	394	216	165	335	410	242	268	249	15
271	192	361	142	115	318	0	234	237	231	15
292	201	373	190	153	318	819	235	253	244	15
321	217	379	160	117	349	263	299	304	301	15
365	229	408	272	201	346	499	237	269	243	15
323	203	408	198	148	342	496	246	272	260	15
428	242	453	362	199	465	370	240	266	244	15
270	184	375	144	109	337	0	230	252	237	15
324	211	393	304	233	334	433	511	587	578	15
272	179	389	179	130	351	914	237	266	251	15
331	242	350	369	290	326	805	236	261	245	15
139	114	312	141	121	300	590	370	490	477	15
314	222	361	402	311	331	386	626	685	673	15
343	213	413	250	182	351	524	238	262	245	15
471	258	468	341	230	379	313	248	270	252	15
411	254	415	220	156	360	443	337	413	397	15
261	174	383	191	147	331	222	241	263	240	15
244	171	366	123	97	327	0	235	230	229	15
231	144	410	239	186	329	440	240	268	245	15
292	199	377	208	158	336	424	512	586	576	15
237	177	343	171	136	322	362	483	544	528	15
479	294	416	365	215	435	406	241	264	247	15
352	228	395	229	169	347	299	309	349	321	16
313	209	383	206	147	359	201	405	404	375	16
332	184	461	359	180	510	310	245	289	248	16
302	195	396	242	180	345	462	284	344	324	16
365	230	407	355	266	341	754	240	287	256	16
318	218	373	170	128	339	158	237	235	235	16
262	174	386	177	140	325	275	546	568	555	16
259	178	371	149	118	324	535	233	254	235	16
215	154	355	125	104	305	175	242	258	238	16
292	203	369	171	133	328	263	572	586	576	16
300	214	358	186	144	331	400	621	680	672	16
263	188	359	219	157	358	397	247	262	255	16
236	159	381	217	169	327	486	535	626	613	16
338	218	397	269	201	342	394	239	268	243	16
302	201	386	196	145	345	410	263	309	282	16
320	212	387	275	206	341	175	238	251	236	16
381	211	462	368	219	431	527	252	322	274	16
243	175	357	149	120	317	0	234	240	230	16
299	196	391	239	177	345	371	241	240	245	16
347	229	389	239	181	338	427	628	697	686	16
200	131	391	225	179	321	543	420	531	519	16
289	185	399	307	221	356	252	242	271	242	16
293	205	366	184	138	343	182	237	237	235	16
223	162	353	132	106	318	152	309	290	278	16
276	196	360	150	120	319	0	236	242	231	16
461	276	428	530	368	369	358	268	316	282	16
236	171	355	131	104	321	0	224	241	235	16
284	178	408	202	161	321	302	554	583	574	16
343	219	402	191	139	352	485	234	250	237	16
253	181	358	152	116	336	768	233	248	238	16
270	185	373	166	127	334	208	419	407	392	16
295	196	385	212	161	337	562	238	277	247	16
293	200	375	193	146	337	421	484	556	548	16
241	177	348	160	130	315	385	245	261	252	16
246	172	365	162	130	320	152	306	285	277	16
275	196	360	174	136	328	376	387	446	436	16
255	155	420	256	189	346	472	619	695	688	16
308	191	414	175	132	339	174	299	302	277	16
403	256	403	245	181	347	347	238	263	241	16
334	228	376	218	162	345	455	246	257	257	16
289	191	387	182	135	344	437	454	536	524	16
316	211	382	184	135	349	347	246	267	251	16
212	156	347	147	116	323	628	233	254	235	16
307	193	407	381	217	449	346	472	529	512	16
329	218	386	189	137	352	341	248	259	254	16
350	222	403	273	207	338	414	243	280	251	16
208	157	339	226	177	328	447	340	429	403	17
232	164	364	156	122	327	1023	231	243	241	17
424	246	442	362	259	358	554	237	275	244	17
295	192	395	155	123	322	1023	233	252	242	17
263	173	389	157	113	353	1023	234	258	244	17
269	172	400	195	154	325	396	463	534	521	17
320	199	411	236	171	353	497	262	309	290	17
263	182	369	140	112	321	399	237	248	240	17
252	141	456	295	165	458	450	487	572	560	17
266	180	379	160	125	326	1023	232	245	237	17
291	192	388	177	139	327	871	239	260	259	17
364	245	381	248	183	346	588	235	249	241	17
210	156	344	177	137	331	643	237	268	246	17
510	313	418	418	280	382	493	244	294	255	17
214	146	375	191	149	328	353	598	644	635	17
235	157	383	150	112	343	407	437	509	498	17
343	227	387	283	204	354	482	237	258	241	17
398	247	413	297	200	380	816	236	257	247	17
323	219	377	226	170	340	706	242	285	261	17
223	158	361	137	111	314	171	236	257	235	17
273	177	395	166	131	325	419	452	537	517	17
218	151	370	259	204	326	402	249	267	259	17
245	163	385	245	179	350	226	398	405	383	17
326	229	364	291	228	327	597	234	252	237	17
340	207	421	236	170	355	512	238	261	245	17
305	198	395	249	191	335	853	237	273	251	17
322	218	378	248	185	343	553	247	293	265	17
253	169	384	181	143	324	431	592	661	653	17
324	226	368	258	196	337	506	238	256	244	17
229	179	327	220	182	310	275	238	244	238	17
153	103	378	178	150	303	360	235	252	237	17
277	196	362	161	126	326	87	424	336	310	17
344	217	406	203	153	339	508	276	337	318	17
294	208	362	190	151	323	385	398	462	451	17
237	164	370	204	161	325	391	469	536	524	17
248	171	371	147	114	331	768	231	235	232	17
256	177	370	302	233	332	471	557	640	630	17
317	212	384	207	155	342	309	246	276	249	17
257	174	378	203	147	354	501	476	571	562	17
213	151	362	137	110	317	408	265	309	285	17
348	239	373	204	148	354	672	239	273	251	17
205	147	358	142	114	319	340	494	541	530	17
239	170	359	172	138	319	488	630	710	702	18
279	185	386	147	113	334	103	411	334	315	18
361	227	407	199	142	359	228	241	258	240	18
289	195	380	140	108	332	166	237	247	235	18
299	205	373	211	156	347	383	252	286	263	18
321	224	367	391	301	333	357	244	285	249	18
308	202	392	200	150	340	199	262	275	256	18
330	215	393	175	131	341	532	243	271	256	18
305	205	381	186	144	331	477	237	247	242	18
219	153	366	156	122	327	509	505	599	591	18
258	182	363	173	137	323	478	572	656	645	18
275	187	376	155	120	330	230	240	254	239	18
236	165	367	221	172	330	478	577	662	650	18
281	186	386	193	153	324	534	590	685	675	18
390	249	401	276	194	366	686	240	284	256	18
249	178	357	191	155	315	166	861	822	816	18
223	161	354	127	104	312	192	333	321	309	18
384	252	390	254	184	352	712	236	260	245	18
301	210	367	256	203	323	454	698	768	760	18
218	160	350	163	135	310	0	228	244	233	18
235	166	361	187	141	341	187	240	241	238	18
247	173	367	204	146	359	412	535	602	594	18
377	215	449	266	146	465	378	235	256	236	18
401	257	399	344	242	364	564	311	407	389	18
152	100	389	172	141	312	199	242	254	240	18
257	181	362	199	159	321	430	558	635	620	18
283	206	352	219	177	317	360	302	368	329	18
395	245	413	289	213	347	839	238	283	253	18
261	186	360	166	134	316	298	478	509	498	18
285	202	362	141	112	323	1023	232	235	234	18
382	244	401	209	151	355	322	237	252	239	18
240	168	364	156	125	318	303	238	248	239	18
463	272	435	350	242	371	968	238	294	258	18
200	151	339	156	130	306	229	237	260	237	18
228	159	367	151	123	313	447	476	564	548	18
218	152	368	185	147	323	0	229	254	239	18
338	221	392	227	169	344	532	295	382	355	18
242	170	365	262	197	340	870	233	249	237	18
342	207	424	215	162	341	388	290	320	319	18
344	217	406	225	166	347	323	239	251	241	19
315	219	368	159	124	326	420	371	450	432	19
242	180	344	171	141	310	362	586	639	627	19
279	195	366	138	107	330	23	233	245	231	19
280	195	367	143	110	332	245	382	386	377	19
328	222	378	180	136	339	275	235	260	236	19
289	197	377	188	141	342	265	240	263	240	19
298	194	393	153	114	345	280	243	259	244	19
354	214	424	245	180	349	910	235	273	246	19
478	295	415	356	253	360	806	239	283	254	19
353	244	371	262	198	339	560	236	253	242	19
331	211	402	271	190	364	616	248	301	271	19
246	169	372	161	121	341	293	252	271	255	19
267	201	340	284	235	310	202	239	256	238	19
292	208	359	186	139	343	593	238	256	246	19
265	187	363	140	110	326	74	240	241	234	19
294	195	386	152	113	343	1023	235	270	260	19
286	195	375	149	116	330	356	248	269	255	19
255	178	367	145	117	316	382	399	469	451	19
223	163	350	145	117	316	1023	231	245	232	19
242	169	366	116	93	321	318	276	293	286	19
218	148	378	133	109	312	396	520	586	575	19
215	151	364	133	107	317	185	266	269	256	19
237	168	361	126	101	320	327	237	251	238	19
245	174	360	130	103	323	557	239	257	249	19
233	158	378	167	132	323	410	345	415	399	19
264	182	371	202	157	329	518	631	721	709	19
238	159	382	218	170	328	529	642	730	723	19
350	238	376	210	161	333	277	237	239	237	19
365	235	397	258	180	366	597	239	273	249	19
261	178	374	163	125	334	337	235	240	236	19
546	330	423	415	277	384	429	288	362	323	19
233	158	377	173	136	325	420	459	542	524	19
293	205	366	200	156	329	461	251	299	268	19
259	176	376	218	173	322	372	617	669	660	19
314	215	374	200	152	335	449	240	268	247	19
302	202	384	205	151	347	222	241	249	239	19
257	172	383	149	113	338	241	237	251	236	19
409	249	420	307	196	400	424	243	260	250	19
205	143	368	213	169	323	674	234	249	239	19
281	189	381	248	185	343	198	455	424	421	19
248	171	372	159	123	332	612	234	247	238	19
229	160	365	156	129	311	147	287	281	264	19
221	152	372	199	153	334	412	528	600	587	19
286	200	366	190	152	321	1023	232	253	238	19
239	164	374	164	126	335	478	269	321	301	20
251	188	342	125	104	310	0	229	236	233	20
258	197	335	264	213	318	505	314	400	381	20
244	160	392	311	243	328	114	386	330	307	20
251	177	362	178	141	323	422	575	644	635	20
329	218	386	175	134	332	85	260	270	241	20
269	187	367	136	107	324	1023	231	248	237	20
262	181	372	123	97	324	354	233	245	234	20
300	195	394	202	146	355	474	447	536	528	20
285	198	369	178	140	325	334	509	549	543	20
375	239	401	272	194	359	250	238	265	238	20
387	241	411	259	182	365	546	237	266	244	20
280	187	383	219	159	352	502	239	268	247	20
378	236	409	256	178	368	469	342	440	412	20
315	178	452	352	224	403	389	545	610	596	20
245	183	344	195	160	313	394	555	620	607	20
290	191	388	197	142	354	645	239	263	251	20
199	151	339	257	206	320	806	235	257	244	20
216	153	362	175	144	312	395	544	606	597	20
270	187	369	147	116	326	436	237	252	241	20
269	186	371	244	190	329	512	525	616	610	20
256	178	368	128	102	321	415	236	247	239	20
384	232	425	271	178	390	387	239	271	243	20
207	159	332	161	145	285	1023	233	269	246	20
271	189	367	176	135	334	324	471	516	503	20
200	143	357	230	199	297	570	370	483	472	20
274	189	371	156	126	317	612	514	629	621	20
459	298	394	360	266	346	664	241	287	257	20
275	193	364	216	176	313	362	570	626	611	20
315	215	376	178	140	325	359	248	268	255	20
352	203	445	310	170	468	398	241	283	247	20
230	162	364	252	186	347	254	428	449	427	20
286	197	372	144	111	333	130	381	334	314	20
330	225	375	199	152	335	547	236	256	241	20
359	212	433	416	282	377	670	248	332	276	20
292	197	378	186	142	336	256	298	331	298	20
311	208	382	186	140	340	208	240	266	239	20
266	178	382	179	136	337	272	571	589	579	20
280	201	356	168	130	329	226	595	585	580	20
294	206	365	172	130	339	537	255	289	280	20
334	206	414	225	169	341	292	241	260	243	20
300	206	374	285	215	340	584	266	332	309	20
312	207	386	180	132	350	389	415	486	470	21
244	174	359	204	170	307	394	408	475	464	21
207	162	326	140	118	302	245	239	259	238	21
305	203	384	176	135	334	244	323	332	319	21
277	192	371	188	142	339	572	277	335	331	21
296	203	372	157	119	338	393	550	610	603	21
373	238	400	320	225	363	688	237	288	246	21
314	215	375	210	158	341	269	240	252	241	21
272	193	360	178	142	322	350	625	669	661	21
225	154	374	157	126	317	462	576	655	645	21
249	173	369	147	119	316	149	475	418	403	21
279	197	363	182	143	325	479	237	251	243	21
223	161	355	108	88	314	82	239	234	234	21
530	315	430	499	342	373	441	245	296	254	21
458	266	441	440	288	391	225	238	268	237	21
281	191	377	218	176	318	314	295	318	308	21
272	186	374	209	163	329	441	281	325	315	21
602	341	452	619	286	553	589	426	554	535	21
238	172	353	121	96	323	23	236	248	232	21
359	239	385	341	252	346	361	239	266	242	21
347	212	419	259	189	352	351	304	354	328	21
227	155	376	171	135	324	338	453	497	490	21
268	184	373	166	133	320	365	597	644	639	21
221	157	361	176	154	293	323	304	323	322	21
268	186	370	184	145	323	342	624	666	657	21
296	197	385	189	146	331	120	661	588	572	21
367	227	415	206	151	350	208	239	260	237	21
230	166	355	162	133	311	448	534	614	602	21
278	233	305	329	262	322	448	767	831	826	21
321	215	383	204	150	348	293	345	386	358	21
209	145	369	219	150	375	484	257	296	280	21
279	194	367	245	178	354	787	238	282	251	21
312	206	388	242	177	349	710	263	358	316	21
167	117	367	123	103	307	509	323	406	395	21
220	157	359	182	148	315	406	556	625	611	21
431	251	439	242	164	376	298	281	313	289	21
431	254	434	341	216	405	496	365	478	448	21
496	302	420	335	217	394	523	242	295	254	21
374	227	421	249	182	351	361	237	269	240	21
313	219	366	166	126	338	429	237	251	240	21
267	176	389	166	126	336	390	242	273	247	21
350	241	371	259	181	365	141	237	248	235	21
340	220	396	247	188	335	651	239	292	250	21
250	186	346	124	101	315	101	253	249	240	21
258	189	350	218	183	305	0	230	256	233	21
298	199	383	214	168	326	0	230	258	235	21
337	224	385	188	142	339	646	238	271	248	21
289	221	335	227	187	310	1023	232	246	238	22
380	227	429	222	158	360	153	242	244	237	22
285	198	370	168	128	337	586	242	271	255	22
536	296	463	449	247	466	236	464	485	453	22
308	207	380	190	146	331	491	261	291	288	22
276	182	389	269	204	338	274	558	579	566	22
338	199	434	249	170	374	162	362	345	318	22
219	150	374	126	99	325	540	282	354	335	22
292	205	364	147	114	329	267	238	243	239	22
299	200	383	196	154	327	614	236	254	242	22
341	220	397	199	142	357	473	459	560	539	22
211	146	369	119	96	318	171	284	288	267	22
270	191	362	140	109	328	0	231	234	232	22
255	183	356	138	112	316	600	236	262	243	22
352	230	391	210	156	345	1023	232	264	236	22
196	142	352	251	214	300	896	233	251	238	22
340	225	386	226	165	351	451	237	255	242	22
319	214	381	168	127	339	732	242	271	263	22
255	173	378	173	130	341	298	580	608	599	22
204	142	366	114	90	326	0	235	245	230	22
336	216	399	251	191	337	376	618	669	662	22
314	215	375	216	158	350	215	238	254	237	22
521	347	385	284	204	357	382	295	349	325	22
365	242	386	238	161	378	354	235	266	236	22
318	216	376	195	138	360	523	351	458	438	22
213	149	366	154	127	311	418	281	313	312	22
220	169	334	257	206	319	384	237	248	240	22
284	196	371	183	144	324	356	486	542	529	22
258	172	384	185	146	324	477	489	578	568	22
223	157	364	148	115	331	299	234	247	235	22
330	198	427	218	155	360	540	243	287	255	22
259	173	383	218	169	331	603	518	631	623	22
362	218	425	353	254	356	447	686	755	747	22
277	190	373	210	165	325	419	520	591	582	22
452	257	449	474	254	479	604	543	658	645	22
387	225	440	279	207	346	524	251	291	271	22
472	281	431	274	195	360	546	337	440	425	22
330	219	386	195	140	356	62	236	242	232	22
233	168	356	127	99	326	1023	232	241	236	22
201	149	345	162	129	322	392	405	475	461	22
272	177	393	196	155	324	574	500	611	601	22
348	239	373	286	213	343	406	334	413	383	22
159	94	434	116	90	330	0	230	243	238	22
314	206	390	187	143	334	167	238	243	236	22
346	204	433	218	154	363	246	235	251	235	22
427	257	426	416	295	360	487	238	278	243	22
313	216	371	190	145	335	330	239	249	242	22
219	158	355	133	108	317	0	231	250	238	22
260	177	377	181	139	333	343	496	548	534	22
288	190	387	194	149	332	502	262	317	290	22
251	180	357	257	201	327	158	796	751	745	22
338	234	370	213	162	336	437	238	257	242	22
289	201	367	179	142	322	362	587	638	628	23
204	123	423	266	225	303	674	268	321	324	23
215	152	362	172	138	320	494	579	660	656	23
267	189	362	146	115	324	238	236	240	235	23
311	209	382	182	142	327	1023	234	260	247	23
304	198	393	155	117	339	425	246	275	256	23
339	216	401	210	153	352	407	234	247	235	23
206	147	360	151	118	327	290	247	263	250	23
230	161	366	156	121	331	282	505	532	518	23
313	187	427	187	135	355	346	241	261	244	23
369	214	441	377	209	461	341	245	299	249	23
288	193	383	208	159	335	994	234	254	242	23
321	210	392	226	170	340	785	238	275	252	23
261	187	358	192	149	330	352	400	458	441	23
273	186	375	170	126	344	256	249	267	249	23
363	231	403	219	161	350	307	235	242	236	23
290	198	376	200	152	338	412	237	248	240	23
325	222	374	219	171	329	282	237	246	238	23
237	164	370	145	110	339	340	239	258	242	23
252	171	375	173	131	338	194	236	246	235	23
332	202	421	258	188	351	436	521	595	588	23
296	200	379	258	197	336	635	490	617	604	23
253	169	383	191	151	324	402	586	645	639	23
443	271	419	331	232	365	201	596	582	567	23
254	179	364	126	99	326	717	234	244	240	23
227	169	345	119	97	314	0	230	253	243	23
252	192	335	232	180	330	442	481	562	551	23
294	217	348	210	149	360	526	237	261	243	23
341	231	377	217	160	346	145	413	376	347	23
337	208	414	250	168	381	207	338	375	319	23
517	290	456	371	248	384	367	244	292	250	23
289	212	349	165	133	319	305	369	408	390	23
233	166	361	191	152	320	271	332	339	337	23
307	207	379	196	151	333	449	254	293	271	23
286	189	388	211	153	352	330	239	252	242	23
235	165	364	99	81	312	85	243	243	235	23
215	166	331	277	232	306	582	235	258	239	23
325	227	366	237	185	328	652	240	275	253	23
261	178	376	186	144	330	563	492	602	591	23
413	261	405	272	206	337	500	364	457	447	23
247	170	371	149	118	323	392	495	559	550	23
244	168	372	154	121	325	417	398	474	462	23
240	168	365	176	138	326	380	242	275	247	23
255	184	355	155	122	326	338	334	386	363	23
313	220	364	188	149	323	209	582	562	557	23
240	167	367	128	100	326	512	235	239	238	23
337	223	388	391	301	332	512	248	285	264	23
262	185	362	154	124	319	433	501	582	568	23
341	219	399	211	168	322	461	237	267	242	23
439	264	427	359	233	394	276	241	258	242	23
260	186	359	152	120	323	0	236	250	231	23
213	143	382	150	111	346	482	251	294	268	23
255	176	372	165	125	339	195	235	253	234	23
220	148	381	171	133	328	443	518	596	586	24
264	185	366	161	124	332	320	299	327	316	24
395	244	414	268	189	364	844	242	306	268	24
293	209	360	165	132	320	1023	232	253	236	24
521	334	399	364	267	350	455	242	294	250	24
370	220	431	235	161	373	473	235	255	239	24
300	206	373	235	175	343	646	235	254	240	24
281	191	376	178	137	333	198	235	249	234	24
347	216	410	246	177	355	451	239	270	245	24
428	251	436	367	260	361	320	239	270	241	24
282	184	394	188	137	351	0	231	263	238	24
352	219	411	213	152	358	542	238	261	245	24
295	206	366	156	121	330	899	239	257	257	24
347	225	395	202	144	358	977	233	248	238	24
304	209	372	177	134	338	152	509	456	440	24
282	186	388	202	154	337	185	550	518	508	24
264	184	366	147	114	330	324	362	402	389	24
302	208	372	226	186	312	367	236	255	238	24
250	168	380	162	124	336	351	487	547	528	24
293	193	388	179	136	337	277	299	317	304	24
266	188	363	160	123	333	501	235	252	238	24
235	174	344	169	131	328	645	235	261	242	24
375	234	410	308	226	348	461	316	394	374	24
306	229	342	380	281	346	487	238	261	243	24
347	233	380	201	149	345	689	240	279	256	24
283	193	374	200	155	331	529	575	670	660	24
256	185	354	148	115	330	253	260	265	260	24
247	181	349	128	105	311	195	235	248	234	24
346	231	383	233	172	347	1023	237	286	254	24
252	171	377	215	168	328	557	596	694	685	24
400	260	393	287	215	342	349	239	268	241	24
312	204	391	209	154	347	565	265	318	304	24
209	144	374	169	131	331	398	349	407	400	24
256	179	367	170	130	336	247	236	253	236	24
252	164	393	169	132	328	414	243	260	250	24
346	213	416	301	210	367	700	319	448	431	24
290	200	371	175	132	341	285	245	253	247	24
194	137	363	214	160	343	469	495	581	572	24
219	151	372	143	111	328	566	234	259	238	24
336	210	409	263	183	368	551	236	256	242	24
312	217	369	174	134	331	488	246	282	259	24
386	247	401	269	196	352	596	240	282	251	24
304	207	376	218	170	330	328	236	261	238	24
246	173	365	126	105	309	1023	232	252	240	24
343	218	404	205	155	339	252	405	429	403	24
238	167	365	229	179	328	415	413	498	476	24
254	171	380	162	127	326	133	355	307	299	24
231	161	366	183	148	317	579	551	655	649	24
451	266	434	300	208	370	374	239	267	243	24
388	233	426	267	179	382	811	234	256	240	24
254	182	358	126	101	320	280	236	252	237	24
554	311	456	433	247	450	500	255	325	278	24
284	200	364	165	124	340	303	233	249	233	24
380	210	464	382	247	396	585	242	293	256	24
267	187	365	334	251	340	666	235	271	241	25
229	170	346	229	180	324	488	266	303	297	25
290	188	394	165	123	345	328	426	472	459	25
309	191	413	195	143	350	467	304	376	357	25
278	194	367	146	115	326	485	236	255	240	25
261	174	384	203	156	332	99	522	422	398	25
357	217	421	199	143	354	350	236	237	238	25
358	234	392	231	169	350	1023	233	256	242	25
340	216	403	213	161	340	403	566	634	621	25
425	236	461	328	214	392	265	320	342	323	25
400	246	417	292	204	366	374	289	335	314	25
244	172	364	129	103	320	76	242	246	235	25
254	177	366	170	136	322	268	238	264	238	25
286	219	335	341	261	334	408	238	260	242	25
270	184	376	175	135	330	362	250	277	258	25
275	200	352	157	124	324	512	240	259	248	25
283	199	365	153	123	318	463	245	270	256	25
268	187	367	131	102	329	151	244	248	239	25
271	185	375	231	175	338	431	620	685	679	25
330	220	384	233	179	333	387	238	254	242	25
313	215	373	157	122	328	286	239	258	240	25
315	213	378	178	136	335	299	501	535	521	25
250	178	360	155	123	322	0	232	227	231	25
259	177	374	199	159	320	435	255	297	271	25
215	152	363	169	125	347	560	545	652	639	25
201	123	417	250	188	341	567	267	339	309	25
297	202	377	212	160	338	164	241	265	238	25
222	151	377	138	109	324	351	259	266	269	25
399	236	432	168	118	364	112	461	375	358	25
259	170	390	265	190	356	456	248	277	261	25
230	162	364	147	120	314	115	244	251	237	25
348	226	394	198	150	339	616	241	279	255	25
218	144	388	215	163	338	403	592	655	645	25
353	222	407	226	170	340	202	597	584	568	25
298	204	375	181	141	329	491	267	322	299	25
258	186	356	218	174	321	478	611	692	682	25
343	206	427	279	194	367	171	494	463	441	25
250	165	388	198	155	326	348	387	441	426	25
392	235	427	247	171	369	403	237	258	241	25
251	175	367	225	175	330	241	555	552	548	25
188	136	354	111	91	312	256	237	244	237	25
265	192	354	171	134	327	227	570	569	556	25
314	212	380	178	135	336	512	238	257	244	25
234	154	390	174	136	328	393	561	625	613	25
304	206	377	188	145	332	403	383	449	440	25
257	178	369	170	131	332	342	379	431	415	25
229	157	373	127	99	326	0	231	252	233	25
204	142	368	164	135	311	401	489	554	547	25
266	182	373	174	134	333	432	452	533	521	25
169	108	401	197	152	332	608	235	256	240	25
297	203	374	135	103	338	456	240	251	248	25
217	153	363	167	140	304	529	600	691	683	25
368	227	415	209	153	349	0	232	245	231	25
273	183	381	191	142	344	324	239	257	241	25
379	246	394	269	195	353	459	237	259	241	25
385	215	457	305	175	447	490	240	282	249	25
320	216	379	253	191	339	256	242	262	242	25
263	189	356	196	160	313	418	503	574	565	25
249	178	358	164	133	317	563	585	683	676	26
331	221	382	268	195	351	729	242	289	260	26
350	230	389	227	169	344	609	236	246	242	26
308	205	386	194	145	342	223	262	275	258	26
255	183	356	145	116	318	807	244	298	273	26
459	255	461	357	186	492	305	360	400	380	26
335	225	381	249	181	353	225	240	245	239	26
293	194	387	171	129	341	679	235	257	242	26
286	183	400	222	161	353	422	237	249	240	26
289	202	366	203	165	315	469	568	647	640	26
292	191	392	171	128	343	792	317	461	443	26
295	219	344	227	172	338	581	239	278	248	26
175	119	375	137	113	311	427	429	503	497	26
248	176	362	138	107	331	180	240	244	237	26
245	173	362	185	145	326	527	560	655	645	26
245	176	356	159	127	322	395	237	238	240	26
307	215	365	171	132	331	464	257	289	278	26
234	165	363	207	159	333	450	585	658	651	26
352	221	408	229	160	367	501	238	265	245	26
203	146	356	119	96	319	460	254	279	271	26
206	149	354	133	109	313	476	528	619	605	26
293	199	376	197	153	330	436	583	658	645	26
446	260	439	321	224	368	439	533	614	600	26
487	270	461	448	243	473	443	680	748	740	26
391	238	420	245	176	356	246	243	268	243	26
323	216	382	200	148	347	607	237	267	244	26
248	173	367	190	148	330	538	583	678	670	26
332	203	420	268	196	351	376	688	739	730	26
379	233	416	359	255	360	280	245	275	246	26
529	309	439	521	327	409	460	254	326	271	26
334	206	415	251	185	346	695	236	257	243	26
240	162	378	110	87	325	210	320	311	305	26
312	217	367	372	301	317	557	244	287	258	26
300	199	385	181	139	333	180	235	246	234	26
309	218	362	156	123	324	190	236	237	235	26
224	155	370	149	120	320	406	545	605	602	26
193	139	355	139	113	316	388	337	394	381	26
301	203	380	180	142	326	44	238	235	232	26
238	179	340	160	128	321	154	304	281	276	26
341	218	400	203	149	349	1023	232	267	243	26
250	182	352	150	120	319	321	239	248	240	26
313	205	390	223	160	357	427	238	245	242	26
315	209	386	200	149	343	331	242	253	246	26
254	174	374	229	175	335	317	450	503	478	26
364	230	405	288	212	349	138	545	481	465	26
271	179	387	150	114	338	355	397	458	439	26
217	163	341	132	106	317	380	236	247	239	26
398	218	467	319	205	398	608	243	278	260	26
254	180	361	221	175	323	385	595	651	643	26
352	230	391	227	166	350	178	293	290	275	26
221	150	377	212	168	322	536	658	744	739	26
356	212	430	249	191	333	469	559	641	632	26
226	155	374	197	159	317	463	495	577	571	27
326	218	383	214	157	348	263	237	246	237	27
232	163	364	164	127	330	381	530	590	580	27
253	177	366	171	126	348	217	455	453	433	27
252	176	367	164	126	333	213	439	428	415	27
287	198	371	164	126	332	1023	232	241	238	27
314	220	365	225	166	347	528	239	265	247	27
230	170	347	172	131	336	288	465	498	481	27
299	204	376	200	155	330	314	240	265	241	27
375	225	427	251	167	385	249	242	259	242	27
265	179	379	168	137	313	322	518	556	548	27
421	242	445	235	168	360	174	249	268	243	27
447	282	406	333	233	365	249	237	252	237	27
308	198	399	210	149	361	452	237	260	241	27
376	235	410	239	170	360	407	269	308	291	27
461	260	454	323	202	410	378	238	269	242	27
296	197	385	200	147	348	616	240	263	251	27
269	193	358	166	138	307	482	672	749	741	27
348	233	383	267	208	328	403	243	268	250	27
261	185	361	157	126	319	265	544	565	549	27
266	181	377	192	147	335	519	539	631	624	27
250	177	362	121	100	310	363	235	247	237	27
198	142	357	210	173	310	261	730	741	732	27
250	168	382	160	123	331	348	245	266	250	27
249	166	384	169	128	336	256	465	483	465	27
350	228	394	235	171	351	329	235	246	235	27
271	179	386	216	175	317	873	235	259	243	27
234	178	336	159	129	314	475	238	254	243	27
253	175	369	162	127	325	345	392	446	430	27
274	185	379	232	173	343	690	242	293	259	27
425	257	423	370	256	369	573	238	264	246	27
343	222	396	230	162	363	112	243	263	237	27
288	194	380	219	164	341	530	312	410	384	27
335	218	393	236	177	342	497	249	308	266	27
374	235	406	233	171	348	263	242	262	243	27
263	177	381	199	153	334	148	475	430	403	27
207	152	349	165	131	323	485	397	489	481	27
300	206	372	179	141	325	310	239	263	241	27
307	205	384	209	152	350	343	238	250	240	27
404	238	433	296	220	344	636	236	252	243	27
159	101	403	164	128	327	276	235	245	235	27
214	153	359	208	168	316	218	235	242	235	27
178	125	365	152	126	308	529	236	256	241	27
354	222	408	295	205	368	198	242	258	239	27
389	231	430	296	204	372	926	245	320	282	27
224	173	332	269	223	310	401	235	257	237	27
418	228	469	480	276	445	425	275	352	302	27
232	155	382	228	175	333	335	554	605	587	27
311	216	369	224	154	372	570	238	287	247	27
310	221	360	173	135	329	197	235	242	234	27
333	215	397	349	246	363	806	242	313	264	27
244	166	378	193	149	330	597	234	262	238	28
249	176	364	170	140	310	1023	232	249	237	28
249	167	382	134	97	355	159	415	371	357	28
246	179	353	128	105	314	474	237	253	243	28
255	181	360	120	96	318	265	235	249	236	28
257	179	367	143	111	329	711	235	258	243	28
358	225	407	271	190	365	600	237	268	244	28
339	215	404	183	140	335	0	231	254	239	28
273	194	361	154	121	325	167	286	268	268	28
234	165	362	175	136	329	394	513	576	568	28
297	205	370	223	179	318	406	570	630	625	28
510	341	383	338	253	343	563	643	740	730	28
333	228	373	214	162	339	677	236	245	243	28
387	226	439	275	167	422	208	245	270	243	28
301	197	391	188	143	335	274	641	658	648	28
262	183	367	129	103	320	1023	232	252	241	28
286	191	384	254	197	329	423	242	292	249	28
299	203	377	182	146	319	390	235	252	237	28
212	146	372	181	146	318	504	570	658	650	28
261	191	351	153	121	323	612	237	264	245	28
241	169	366	149	116	329	361	237	246	240	28
357	248	369	215	172	319	259	271	287	271	28
171	119	369	182	148	315	287	341	364	352	28
308	206	382	203	158	328	406	238	257	243	28
294	208	361	254	193	337	282	241	252	242	28
279	196	365	147	114	330	670	235	248	242	28
312	206	388	220	163	345	293	241	246	242	28
286	199	368	150	119	324	217	238	248	237	28
265	179	378	235	187	320	279	489	504	500	28
235	165	365	130	103	321	144	244	244	238	28
253	191	340	172	145	302	438	571	643	635	28
247	177	357	161	128	322	355	241	270	245	28
306	202	389	186	134	356	383	475	540	527	28
279	189	379	164	123	341	0	230	244	232	28
238	164	371	186	149	320	375	494	551	543	28
238	173	352	119	97	316	551	258	306	288	28
213	145	376	159	127	320	480	512	595	590	28
339	192	451	312	191	418	378	497	553	547	28
287	186	395	212	163	332	352	591	643	629	28
362	222	417	200	134	384	369	238	267	241	28
259	186	356	143	115	318	398	237	268	240	28
351	222	405	302	215	360	312	240	275	242	28
385	261	379	292	221	338	824	238	285	252	28
262	173	388	178	136	336	395	422	490	479	28
206	143	370	167	128	333	492	570	660	647	28
294	197	382	192	149	330	444	236	251	239	28
294	193	390	209	157	341	405	236	256	239	28
254	177	367	191	153	319	785	236	264	246	28
329	225	374	173	134	332	663	235	256	240	28
282	204	354	242	184	338	306	241	274	243	28
269	189	364	172	132	332	1023	232	239	236	28
278	182	392	230	178	331	440	239	276	245	28
173	132	337	169	130	333	62	240	253	233	28
301	210	366	250	196	327	390	238	244	242	29
201	137	375	163	127	329	292	270	292	275	29
369	247	382	265	207	327	415	299	361	338	29
258	187	353	334	268	320	366	249	274	257	29
297	206	369	189	147	329	324	253	268	259	29
280	194	369	170	130	333	392	236	255	239	29
246	174	361	137	109	323	350	419	469	460	29
228	154	378	162	125	330	370	633	686	674	29
273	188	372	179	143	321	613	253	296	283	29
284	189	384	221	176	322	588	239	263	248	29
260	179	372	171	136	322	190	263	271	255	29
393	243	415	306	217	360	403	535	602	591	29
347	217	409	286	214	342	1023	233	263	247	29
230	162	364	134	110	313	544	232	236	234	29
232	159	374	185	147	322	416	551	616	610	29
248	179	355	136	110	317	245	249	251	248	29
194	142	351	171	135	323	509	432	535	522	29
398	238	427	220	155	365	179	243	256	240	29
281	197	365	180	143	322	325	311	350	331	29
355	225	404	215	152	363	553	292	381	355	29
300	210	366	157	119	337	733	238	261	251	29
422	250	432	248	168	377	232	246	268	245	29
217	164	338	130	108	307	402	235	247	236	29
594	326	467	507	301	431	258	666	675	667	29
247	164	387	199	158	324	438	545	618	610	29
226	153	377	165	135	315	211	426	417	401	29
287	195	377	200	156	329	435	249	263	261	29
226	157	368	110	87	323	279	236	237	237	29
222	156	364	144	113	326	61	239	248	233	29
280	192	373	211	165	326	398	292	336	323	29
328	199	422	272	197	354	442	373	456	441	29
355	222	410	204	151	346	634	235	247	240	29
270	188	368	231	180	328	436	611	682	672	29
310	212	373	179	143	322	195	235	249	234	29
234	166	360	168	130	331	614	232	246	233	29
255	177	369	153	122	320	1023	232	242	236	29
464	286	416	360	247	373	681	239	275	252	29
192	130	378	151	121	319	430	361	436	424	29
284	196	372	228	184	317	296	578	610	595	29
329	209	403	237	170	357	334	237	244	239	29
357	210	435	297	208	365	482	394	500	476	29
329	209	403	209	151	354	659	236	257	244	29
291	203	366	254	194	334	468	243	266	253	29
251	159	405	183	141	333	604	235	240	240	29
319	213	384	190	142	341	1023	232	245	235	29
221	151	374	201	162	318	460	583	663	651	29
299	202	380	165	128	332	376	466	531	516	29
321	206	399	229	170	345	584	238	257	248	29
298	196	389	180	136	338	415	302	362	342	29
223	154	369	216	170	326	505	545	631	627	29
267	184	372	147	115	325	111	241	236	235	29
292	202	371	146	115	325	960	231	235	229	29
269	186	369	253	199	325	386	648	705	694	30
617	385	410	359	234	393	338	281	317	296	30
263	181	372	149	119	321	896	233	249	237	30
277	190	374	225	166	348	469	459	547	538	30
222	159	357	129	105	316	226	354	361	341	30
144	118	310	125	111	288	303	262	272	267	30
230	151	391	174	137	324	387	466	520	520	30
271	188	370	152	118	329	374	283	326	306	30
306	203	385	225	172	334	98	239	251	234	30
279	197	362	160	126	325	140	241	240	237	30
303	205	379	239	179	341	695	239	270	252	30
200	158	324	222	190	298	685	237	272	247	30
217	153	362	116	93	319	327	234	247	235	30
368	248	381	216	159	349	271	237	253	237	30
285	194	377	238	179	340	462	577	660	646	30
349	238	376	211	159	339	489	238	262	244	30
290	200	371	145	111	333	175	235	241	234	30
268	187	367	199	149	342	299	244	248	247	30
350	233	383	211	151	356	404	239	256	244	30
180	141	327	159	141	289	640	238	272	248	30
211	147	369	158	127	318	341	560	609	595	30
223	160	356	147	119	316	402	359	433	413	30
229	159	368	191	152	323	412	496	565	557	30
242	171	361	168	135	317	457	518	601	590	30
235	158	380	165	131	324	435	568	642	631	30
203	155	336	230	189	311	559	539	644	633	30
268	190	360	157	129	311	777	236	256	245	30
329	191	442	393	247	408	244	637	645	632	30
246	172	367	148	117	326	435	326	384	381	30
354	223	407	229	167	350	293	239	264	240	30
280	197	365	231	176	336	432	574	647	636	30
276	178	396	195	140	357	350	358	416	394	30
243	165	378	150	116	331	301	234	241	234	30
267	173	394	278	196	362	474	357	455	431	30
312	206	387	182	136	342	0	230	257	233	30
348	208	429	218	150	372	887	234	267	239	30
250	174	367	152	111	350	676	235	263	242	30
296	209	362	163	126	330	1023	233	245	241	30
251	172	373	169	130	334	428	626	694	685	30
238	178	343	207	166	318	457	557	636	626	30
261	196	341	196	154	325	261	517	535	519	30
288	213	345	263	194	348	1023	234	263	245	30
355	222	410	250	185	347	399	277	327	301	30
283	193	377	176	135	334	408	238	253	242	30
367	231	407	288	197	374	546	237	272	244	30
278	196	363	201	157	328	524	346	453	432	30
295	207	365	156	123	326	171	242	252	238	30
220	167	337	207	174	304	482	238	260	244	30
528	295	458	492	274	459	146	633	577	566	30
268	188	366	155	122	326	422	358	421	418	31
212	155	351	243	193	323	579	325	432	415	31
301	201	382	192	149	329	45	235	248	232	31
335	227	378	212	164	332	585	253	304	282	31
241	170	363	150	119	323	211	312	311	298	31
219	151	372	133	106	322	602	237	262	245	31
396	242	418	398	280	363	1023	243	313	282	31
246	165	382	141	107	337	239	238	243	238	31
344	216	406	197	153	328	1023	232	253	238	31
225	158	364	170	142	307	490	399	493	484	31
260	180	371	198	155	326	541	645	734	728	31
283	192	378	191	143	341	665	278	368	346	31
293	197	379	150	113	339	486	234	243	237	31
229	163	360	137	111	317	132	558	480	472	31
231	162	365	238	182	335	458	573	653	642	31
197	145	348	192	151	326	332	240	257	242	31
230	162	363	198	149	340	361	444	507	490	31
217	141	394	196	147	341	383	716	768	759	31
342	186	470	364	182	512	390	507	573	560	31
223	155	368	157	121	332	409	565	633	621	31
295	198	383	192	153	320	1023	232	246	239	31
310	221	358	167	130	330	654	235	260	242	31
356	229	399	319	244	334	436	241	280	248	31
362	236	393	236	175	345	117	254	255	242	31
394	254	397	278	202	353	232	651	648	640	31
298	192	397	202	145	358	549	246	282	264	31
385	232	424	279	189	378	1023	234	266	244	31
390	246	405	244	175	358	264	241	253	241	31
292	209	358	189	148	326	1023	232	243	239	31
531	323	421	439	303	371	138	585	533	508	31
282	195	371	173	131	337	334	245	257	249	31
350	257	349	313	241	332	450	302	369	350	31
227	152	382	142	108	335	112	247	257	238	31
352	220	409	221	171	330	351	250	270	256	31
299	206	371	236	185	328	386	568	628	617	31
228	172	339	120	101	303	0	227	230	234	31
280	189	379	163	128	328	566	234	244	238	31
374	226	423	292	202	370	522	367	483	457	31
299	195	394	184	131	360	425	239	263	243	31
406	222	469	383	191	514	394	249	287	258	31
299	193	397	213	140	391	565	242	290	254	31
212	157	346	106	89	303	304	636	662	656	31
351	220	408	227	164	355	57	233	250	232	31
288	203	364	198	158	321	474	237	252	241	31
247	174	363	197	157	321	586	240	268	252	31
304	208	374	181	142	325	590	443	564	552	31
272	191	365	149	122	312	411	459	535	522	32
314	198	406	254	187	348	493	242	284	252	32
281	207	347	204	164	319	136	446	385	367	32
304	208	374	182	132	352	203	239	260	237	32
511	321	407	442	255	443	667	268	370	324	32
395	257	393	219	160	351	301	237	249	237	32
323	216	383	156	125	320	237	375	378	366	32
249	171	374	146	115	327	1023	231	254	236	32
294	181	416	226	159	363	560	266	329	305	32
378	227	427	270	198	350	520	272	355	313	32
303	200	389	181	128	362	432	250	275	262	32
227	159	366	175	133	335	542	561	659	650	32
370	240	396	275	197	358	186	590	567	551	32
271	191	363	193	137	361	404	239	259	244	32
276	187	379	205	155	338	451	586	659	652	32
257	186	353	300	234	328	826	238	278	253	32
300	192	400	234	178	337	387	611	669	658	32
402	251	410	251	179	360	465	235	268	237	32
250	172	372	144	117	315	408	306	356	346	32
260	180	369	159	124	327	397	248	272	258	32
415	259	410	283	199	363	584	235	260	240	32
288	191	387	183	135	346	559	237	255	244	32
345	219	404	292	213	352	632	237	263	244	32
242	174	356	160	129	319	89	422	319	311	32
355	225	404	246	177	357	560	238	268	246	32
378	258	375	396	305	333	122	252	255	241	32
252	175	369	151	120	324	240	376	387	369	32
377	242	399	263	195	346	240	239	260	238	32
253	186	349	157	122	328	369	298	340	326	32
325	226	369	234	175	343	642	244	281	263	32
254	175	371	172	137	321	436	580	654	642	32
369	238	396	219	158	354	159	236	250	234	32
288	202	366	164	135	312	160	255	255	246	32
291	204	365	157	120	334	299	443	478	464	32
250	190	336	256	210	312	559	236	253	242	32
517	286	463	429	291	377	429	245	279	254	32
372	239	399	241	177	348	364	243	276	248	32
241	174	355	146	115	325	202	251	261	247	32
270	176	391	142	111	326	303	250	258	253	32
212	144	375	172	137	322	424	376	449	440	32
329	234	360	159	122	333	183	581	556	539	32
279	200	358	211	162	333	355	240	255	244	32
229	163	359	178	139	329	198	493	483	459	32
257	184	358	148	114	334	324	237	244	238	32
301	170	454	310	166	476	501	452	557	540	32
334	240	357	420	325	331	0	230	264	239	32
284	202	360	187	149	321	816	236	264	247	32
308	220	358	240	186	331	683	238	263	249	32
253	178	364	119	97	312	216	236	247	235	32
274	196	357	133	108	317	246	235	232	235	32
273	196	357	127	98	330	163	230	241	230	32
331	221	383	203	150	345	695	238	249	249	32
260	172	387	218	170	328	497	655	740	728	32
243	169	369	172	136	323	472	380	472	459	32
366	240	391	221	167	339	351	238	250	241	32
388	239	415	251	179	359	518	270	342	309	32
289	197	375	178	138	330	791	235	255	242	32
253	176	368	138	107	332	387	243	262	249	33
323	215	383	214	163	336	782	234	257	240	33
432	265	418	425	282	387	483	244	278	254	33
245	170	368	128	103	318	75	235	239	232	33
250	171	374	203	167	312	476	494	582	573	33
267	184	372	182	138	337	392	451	520	507	33
323	205	404	251	186	347	331	242	276	245	33
240	172	357	117	96	312	160	322	284	289	33
270	187	371	188	151	320	263	462	479	465	33
348	228	391	234	175	342	325	238	263	239	33
319	210	389	206	159	331	567	236	251	241	33
301	211	366	269	212	325	491	285	367	331	33
226	157	370	121	96	321	152	238	254	235	33
356	215	424	257	165	398	345	272	309	286	33
207	157	338	142	118	309	505	536	623	619	33
263	177	381	148	113	334	496	236	248	241	33
258	175	377	194	151	330	369	592	648	635	33
224	149	385	175	134	333	343	487	536	525	33
286	196	375	161	121	340	222	237	249	236	33
324	222	373	259	186	357	581	295	372	366	33
312	212	378	201	150	344	939	233	260	238	33
265	179	379	149	115	331	987	232	255	235	33
341	228	383	263	199	339	524	241	278	251	33
362	220	422	271	196	354	634	261	311	303	33
212	153	355	171	141	311	533	376	491	469	33
354	203	447	258	148	445	452	245	279	255	33
276	185	381	220	174	323	478	469	554	550	33
295	192	392	218	157	356	1023	234	261	245	33
378	227	427	214	151	363	197	275	293	265	33
336	227	378	211	145	373	1023	234	259	242	33
401	220	468	229	126	465	469	266	301	293	33
276	182	389	177	131	346	251	403	407	400	33
251	175	367	168	131	328	444	460	544	532	33
271	186	374	180	145	317	309	637	664	658	33
299	195	393	195	146	342	0	230	253	238	33
346	226	392	206	153	345	423	235	256	237	34
213	151	362	140	117	306	512	234	241	237	34
562	313	460	434	239	465	268	397	441	403	34
333	212	401	224	166	345	723	244	287	268	34
424	271	400	249	177	359	1023	237	277	255	34
350	220	407	245	173	363	223	250	257	247	34
399	253	404	250	175	367	447	241	268	248	34
286	199	368	141	111	326	648	239	270	250	34
262	179	376	158	120	339	1023	233	251	242	34
259	184	359	148	110	343	138	237	246	235	34
267	185	370	286	221	331	461	241	275	248	34
221	146	386	142	109	333	445	283	319	320	34
266	186	367	202	158	327	431	543	621	606	34
346	220	403	252	185	349	803	236	260	245	34
340	217	401	235	174	346	1023	234	256	244	34
240	172	358	186	144	332	399	617	675	668	34
305	218	358	301	238	323	527	305	400	372	34
369	238	397	286	190	385	290	244	268	246	34
278	198	358	282	213	339	472	234	251	237	34
247	168	376	180	140	328	453	233	246	235	34
239	171	358	152	117	330	226	245	266	243	34
290	198	376	199	159	319	442	638	709	699	34
397	239	425	268	179	383	525	237	254	243	34
263	185	364	143	114	321	868	238	250	253	34
199	144	353	200	152	338	215	239	257	238	34
393	239	422	320	223	367	376	239	278	242	34
409	237	441	320	222	370	552	244	295	259	34
292	192	389	209	168	319	147	255	268	245	34
274	188	375	178	133	342	130	240	251	236	34
203	157	331	245	193	324	549	242	279	254	34
243	164	379	188	144	336	276	329	352	336	34
199	142	359	119	99	308	359	334	371	369	34
270	187	371	165	128	330	429	248	278	259	34
252	189	341	116	95	313	711	234	234	239	34
285	189	387	228	173	338	489	589	675	664	34
267	191	359	225	171	337	516	240	266	249	34
280	190	377	179	135	339	529	412	527	507	34
298	203	376	307	238	330	585	239	266	249	34
344	202	435	416	314	339	373	617	668	660	34
411	263	400	286	196	373	516	241	258	250	34
285	190	383	200	141	364	530	238	262	245	35
500	273	468	472	286	423	177	628	605	585	35
368	204	463	330	235	360	474	597	680	668	35
223	160	357	186	148	322	537	561	655	648	35
231	183	323	194	159	313	612	237	254	245	35
319	221	369	201	151	340	180	235	247	234	35
273	191	366	213	169	323	497	556	637	636	35
238	166	368	158	122	332	432	511	587	577	35
251	161	399	208	157	340	351	660	703	695	35
355	235	387	233	167	357	1023	231	246	239	35
366	200	470	272	149	469	263	248	270	248	35
325	222	374	201	150	344	287	646	667	659	35
260	184	363	207	162	327	484	609	690	682	35
226	167	347	231	190	312	384	520	579	571	35
212	158	344	149	114	333	926	235	260	243	35
298	195	392	234	180	332	504	638	726	714	35
463	269	440	291	205	363	438	237	267	241	35
240	163	376	161	127	325	441	513	595	582	35
385	217	454	311	190	419	218	399	397	379	35
262	190	352	150	122	314	1023	232	255	236	35
258	183	361	132	102	330	448	251	260	265	35
373	238	402	286	211	347	234	600	603	589	35
219	154	365	160	130	315	499	545	638	626	35
282	200	361	205	160	328	365	237	249	240	35
249	174	365	164	129	327	461	503	584	578	35
288	198	373	156	119	336	286	239	249	240	35
316	220	367	194	148	336	97	239	258	234	35
226	157	368	158	127	318	540	562	659	650	35
284	202	361	152	124	314	346	243	260	247	35
410	227	462	479	222	552	531	339	459	424	35
323	212	391	180	138	334	429	593	664	653	35
150	103	373	181	146	317	275	302	318	307	35
263	174	386	239	179	343	1023	234	263	244	35
256	180	364	157	118	342	119	259	260	244	35
278	187	382	169	130	333	241	254	274	253	35
357	235	390	249	185	344	560	236	259	242	35
268	189	363	131	103	326	129	275	260	253	35
452	255	454	394	225	448	382	445	525	498	35
255	180	362	146	113	329	215	255	261	251	35
253	173	375	167	134	318	209	573	562	548	35
258	180	367	154	122	324	445	483	566	554	35
348	226	394	215	151	365	442	253	294	269	35
238	163	374	176	137	329	358	660	706	698	35
270	183	378	186	139	342	280	285	299	290	35
332	215	396	197	145	348	476	247	268	260	35
280	184	391	138	105	336	110	263	252	245	35
288	195	378	206	163	323	419	599	664	656	36
321	214	383	209	155	347	503	244	255	256	36
334	216	395	251	189	340	279	243	267	244	36
305	206	378	220	158	356	356	234	245	235	36
272	185	377	162	121	342	283	266	288	270	36
260	175	381	174	133	334	437	497	568	565	36
242	167	371	170	124	350	377	237	247	240	36
317	197	413	234	177	339	283	513	536	526	36
224	153	374	102	83	316	102	241	244	235	36
265	186	365	176	141	319	348	443	490	484	36
246	176	359	162	130	320	338	582	623	615	36
269	194	355	162	130	319	397	244	254	251	36
196	140	360	123	100	317	239	236	235	236	36
245	164	381	197	148	341	543	504	610	598	36
271	195	355	183	143	329	137	306	299	272	36
329	218	386	272	186	374	199	274	289	264	36
298	211	362	261	214	313	618	606	709	706	36
174	116	383	179	153	299	449	382	465	454	36
264	187	361	125	98	329	179	268	275	257	36
388	248	400	243	180	345	303	237	264	238	36
224	161	356	137	111	315	464	288	344	330	36
346	230	385	265	183	370	649	236	266	243	36
187	153	313	171	152	287	248	495	495	490	36
289	196	377	193	145	342	1023	232	249	235	36
260	183	363	151	117	329	0	231	247	236	36
265	177	383	164	126	333	274	431	448	440	36
264	188	359	191	147	333	377	406	459	456	36
264	177	381	178	136	335	486	248	288	263	36
224	163	351	141	117	310	313	541	579	566	36
266	181	375	151	121	321	170	325	325	295	36
259	185	359	129	104	318	106	236	241	233	36
293	198	379	202	161	322	538	234	255	238	36
387	232	427	198	141	360	159	242	255	238	36
298	208	368	213	167	327	708	251	308	286	36
247	168	377	208	162	328	535	535	636	625	36
293	206	364	190	148	328	485	237	247	242	36
249	182	350	151	121	319	438	244	262	253	36
256	185	354	145	113	329	388	237	241	240	36
369	201	470	389	213	467	543	260	335	292	36
251	170	379	205	149	353	405	519	592	576	36
388	251	397	255	187	348	550	245	293	260	36
398	220	464	394	263	385	815	237	268	250	36
262	177	379	160	124	329	354	461	510	504	36
281	191	376	180	131	351	401	486	556	544	36
251	183	352	144	113	326	477	235	241	238	36
361	228	407	227	159	366	427	235	251	238	36
255	171	382	136	104	335	140	284	264	260	36
263	173	389	202	158	328	388	478	539	533	37
335	211	407	186	139	341	327	350	389	377	37
337	216	400	187	140	342	0	229	248	237	37
400	253	406	241	172	359	256	239	255	239	37
244	168	371	205	168	312	546	547	647	638	37
394	229	441	346	254	348	277	274	319	277	37
311	204	390	216	156	354	256	237	245	237	37
238	166	366	149	124	307	303	294	317	305	37
303	203	381	200	159	323	578	244	280	260	37
380	216	452	390	228	438	869	236	283	246	37
235	171	350	158	133	306	365	569	624	611	37
335	229	375	247	190	333	1023	234	255	244	37
245	165	381	142	110	330	430	501	580	567	37
256	165	398	251	169	380	334	533	581	566	37
254	180	361	131	104	324	50	238	238	233	37
289	198	373	175	134	334	661	233	248	236	37
366	236	398	255	180	363	369	242	265	247	37
310	223	355	184	144	328	611	236	258	243	37
320	208	394	210	153	350	256	235	256	235	37
309	214	370	168	129	332	437	256	283	273	37
274	167	421	233	171	349	483	244	266	254	37
265	179	378	150	117	328	153	239	240	236	37
232	166	357	176	137	330	496	549	639	629	37
463	296	401	309	243	326	527	411	524	506	37
292	202	370	153	117	334	461	235	241	238	37
239	171	358	183	133	352	406	238	255	243	37
314	209	384	221	168	337	549	415	528	515	37
280	185	387	202	151	342	158	416	387	358	37
222	155	367	127	100	325	263	243	253	243	37
294	195	386	305	237	329	625	332	454	435	37
269	181	381	174	134	333	262	290	311	291	37
268	179	382	287	230	320	508	369	474	456	37
561	338	425	544	353	395	1023	235	285	250	37
249	173	367	200	156	328	502	475	575	562	37
260	172	386	162	117	353	293	370	408	386	37
272	192	364	154	126	313	486	237	254	243	37
267	195	351	196	149	338	445	487	568	558	37
291	192	388	222	170	335	556	236	259	241	37
331	194	438	342	222	394	270	279	310	281	37
379	259	375	227	167	348	524	248	286	266	37
386	247	400	238	176	347	468	548	632	621	37
258	184	359	195	152	328	322	470	510	501	37
244	169	369	185	142	332	465	570	648	641	37
268	181	378	169	133	325	404	499	571	557	38
232	163	363	128	104	315	235	496	502	484	38
259	174	380	193	154	322	431	396	471	464	38
244	161	387	150	118	326	189	450	429	411	38
300	203	377	182	137	341	0	229	246	232	38
280	190	378	149	116	330	0	228	240	232	38
250	172	373	154	123	320	225	236	250	236	38
270	182	380	193	154	320	191	805	783	774	38
243	174	357	147	118	319	0	231	241	234	38
429	256	429	280	217	330	316	742	770	764	38
225	164	351	132	103	327	582	240	268	251	38
454	259	449	450	315	366	983	239	296	261	38
240	166	369	158	117	346	208	732	717	710	38
326	211	395	183	131	358	38	240	244	232	38
221	149	380	156	123	325	152	522	477	453	38
301	215	359	135	105	327	286	237	245	237	38
319	205	397	206	156	338	181	239	249	237	38
311	197	405	206	160	330	360	245	282	251	38
248	169	376	139	110	324	768	234	244	239	38
244	175	358	197	148	340	144	280	275	259	38
246	175	359	211	167	324	472	424	513	504	38
156	132	303	189	145	333	324	241	260	244	38
245	171	367	224	169	340	477	559	646	634	38
293	195	384	175	138	325	0	230	246	236	38
301	207	373	174	135	332	314	264	272	271	38
253	174	372	182	148	315	459	461	555	538	38
202	138	376	186	148	321	328	275	307	286	38
267	180	381	149	117	324	494	256	289	279	38
352	232	388	244	192	325	731	233	269	237	38
276	190	372	151	118	327	151	237	239	234	38
224	156	368	169	141	307	561	504	609	602	38
370	231	410	353	251	361	544	319	436	398	38
337	215	401	184	141	334	390	596	659	645	38
410	257	408	296	215	353	258	418	446	419	38
326	225	371	206	161	329	483	309	387	368	38
292	208	360	155	119	334	268	238	242	238	38
207	141	376	153	121	322	463	577	656	647	38
392	247	406	265	193	352	128	233	241	232	38
240	179	344	162	128	325	1023	235	270	248	38
312	173	462	345	230	383	65	241	243	234	38
275	178	395	262	194	346	114	337	304	281	38
213	159	345	127	99	327	134	248	253	240	38
202	147	353	143	117	314	0	230	252	233	38
245	165	380	155	120	333	381	267	314	285	38
210	154	349	211	165	328	477	511	600	589	38
410	246	426	328	232	363	555	240	273	249	38
284	185	393	185	133	358	475	235	253	237	39
350	225	398	219	163	344	369	238	254	241	39
480	279	440	312	199	401	302	600	633	620	39
385	245	403	228	169	345	1023	232	253	241	39
287	193	381	221	167	339	350	395	463	435	39
262	167	401	240	181	338	1023	241	341	309	39
275	184	382	144	111	332	512	235	253	240	39
298	197	387	195	151	331	490	235	253	238	39
350	237	378	439	329	342	542	244	287	259	39
267	183	374	162	128	325	439	473	555	543	39
247	174	363	151	122	317	356	505	554	547	39
277	184	385	166	128	334	457	295	361	340	39
295	202	373	206	153	344	759	236	250	245	39
227	155	375	157	126	318	456	537	616	607	39
250	172	372	123	96	329	179	236	237	235	39
322	203	406	211	163	331	503	241	260	250	39
318	215	379	200	151	339	169	241	249	238	39
289	202	367	153	118	330	112	236	235	233	39
403	236	437	324	226	367	312	641	673	663	39
212	149	364	183	157	298	326	490	532	521	39
275	191	369	167	134	320	333	655	691	684	39
297	207	367	210	169	318	476	560	645	634	39
204	143	365	132	105	322	388	258	278	272	39
241	168	367	154	120	328	466	497	581	573	39
354	226	401	205	148	355	167	239	241	236	39
233	160	374	167	130	329	571	253	306	280	39
274	201	348	280	227	316	460	275	332	309	39
347	217	408	239	171	357	246	239	259	239	39
244	176	355	151	122	315	494	238	257	244	39
408	256	408	263	186	361	457	241	267	249	39
[truncated: 49,964 more rows]
