# Supplementary material for: The coordinated action of UFMylation and the RQC pathways clears arrested polypeptides at the ER
Source: EMBO J. 2026 Mar 25;45(9):3252–75. doi: 10.1038/s44318-026-00753-9 (PMC13144351; doi:10.1038/s44318-026-00753-9)
Supplement: Supplementary file 5 — Source data Fig. 2 [file 44318_2026_753_MOESM5_ESM.zip › Figure 2/2B+C/siZNF598_ERK0.csv]

FSC-A	FSC-H	FSC-W	SSC-A	SSC-H	SSC-W	PE-Texas Red-A / FITC-A	FITC-A	PE-A	PE-Texas Red-A	Time
297	210	363	199	145	351	449	409	618	609	0
253	183	354	171	134	328	211	503	610	605	0
437	262	427	463	262	453	305	246	303	279	0
371	238	398	197	148	342	527	584	780	778	0
282	196	369	217	164	340	246	326	454	436	0
512	306	428	467	279	429	224	242	297	256	0
362	219	423	236	166	364	605	233	270	243	0
251	171	375	226	169	343	733	346	612	603	0
228	157	371	187	141	339	332	341	502	497	0
217	161	344	129	106	312	301	236	254	246	0
332	219	388	197	143	353	294	233	248	238	0
283	204	354	211	170	318	1023	269	533	518	0
175	117	381	148	122	313	338	356	529	519	0
209	153	349	191	158	308	721	326	582	575	0
321	218	378	283	216	336	764	366	634	630	0
188	130	369	177	138	329	532	356	586	577	0
279	190	377	172	128	345	1023	489	842	839	0
231	157	376	175	135	330	563	402	632	629	0
619	350	453	471	278	434	621	475	712	704	0
156	116	346	104	88	302	453	339	546	535	0
265	181	374	178	149	306	510	374	602	591	0
225	159	364	219	169	332	440	292	466	451	0
226	159	363	192	147	334	1023	295	604	602	0
194	143	347	194	173	288	660	323	571	560	0
293	209	360	226	185	313	719	376	644	633	0
317	224	363	168	128	337	355	244	300	280	0
397	238	427	314	231	348	129	240	256	244	0
239	167	366	165	133	318	625	323	562	553	0
661	406	417	422	288	375	587	470	698	693	0
314	206	391	223	163	349	447	237	275	257	0
240	172	358	196	160	314	538	375	606	598	0
237	164	369	183	148	315	620	297	520	507	0
263	184	367	296	230	329	592	362	605	596	0
248	170	374	119	93	327	912	238	304	299	0
319	210	389	199	149	343	451	234	262	246	0
230	162	363	169	132	329	588	453	678	679	1
231	167	353	133	105	324	269	234	248	239	1
267	181	379	191	149	327	672	327	576	568	1
290	193	384	216	167	330	472	466	675	666	1
258	174	378	201	156	329	609	392	632	630	1
244	171	366	132	105	321	492	286	468	452	1
329	216	390	227	169	344	142	242	264	247	1
233	165	362	171	131	333	509	297	481	480	1
257	178	370	186	149	319	786	367	642	634	1
223	157	362	151	122	317	383	283	423	413	1
225	158	365	182	139	335	412	366	561	556	1
337	244	353	349	296	302	661	242	320	305	1
303	195	397	243	189	329	816	318	589	580	1
253	178	365	136	107	324	397	471	658	650	1
294	190	395	197	153	331	844	315	591	579	1
263	176	383	249	183	348	1023	426	761	754	1
350	235	382	212	156	348	485	434	646	641	1
246	172	366	185	144	329	578	362	602	593	1
210	147	364	152	122	319	810	339	612	607	1
175	135	331	181	162	286	553	308	516	514	1
276	181	391	150	113	341	446	406	614	606	1
234	171	352	158	127	319	462	399	611	603	1
335	217	395	189	139	348	315	273	378	361	1
217	154	360	183	147	319	615	339	588	574	1
192	147	334	213	173	316	343	475	640	637	1
227	161	361	164	134	314	692	356	617	608	1
398	220	463	391	254	395	193	240	259	249	1
214	153	359	176	132	342	827	342	624	613	1
272	192	362	166	130	325	337	456	622	619	1
229	174	338	285	239	305	982	401	699	692	1
245	169	371	154	122	323	242	243	282	262	1
297	203	374	222	170	333	304	470	627	618	1
307	198	396	291	221	337	597	330	569	558	1
239	175	350	145	117	316	994	303	587	578	1
202	145	357	144	111	331	576	391	629	623	1
256	183	358	169	131	330	475	381	602	590	1
242	167	372	131	101	332	126	234	232	235	1
246	169	373	193	151	327	620	421	663	658	1
247	174	363	192	148	332	730	366	633	625	1
253	174	374	155	125	317	1023	467	764	762	1
250	166	386	173	136	327	763	426	689	685	1
235	160	375	225	183	315	501	364	581	578	1
306	200	391	243	180	345	383	567	736	728	1
276	212	334	166	143	296	607	393	630	630	1
247	195	324	316	261	310	262	239	269	253	1
297	201	379	215	172	320	654	415	665	658	1
252	185	349	221	172	329	304	462	617	612	1
233	167	357	119	97	314	376	259	353	337	1
243	162	384	264	194	347	576	481	707	700	1
270	187	370	168	134	322	956	387	681	676	1
271	196	354	193	155	318	99	239	245	240	2
368	229	411	287	199	369	423	524	706	702	2
352	241	374	220	171	329	414	477	663	660	2
178	120	380	177	139	328	846	323	602	590	2
243	174	357	238	197	310	614	475	706	702	2
266	188	362	260	199	335	484	465	673	667	2
398	258	395	329	242	349	311	240	303	262	2
245	179	351	153	121	325	370	482	658	652	2
229	167	352	191	149	328	372	307	473	460	2
265	190	357	153	121	325	258	247	285	275	2
264	191	354	223	177	323	431	388	589	585	2
260	181	367	188	152	317	1023	402	772	770	2
255	183	358	178	139	328	614	446	681	678	2
263	183	368	155	125	317	651	382	636	628	2
660	401	422	358	244	376	688	522	750	753	2
220	147	384	181	140	330	517	407	630	624	2
361	207	446	379	238	408	504	557	750	749	2
226	151	382	149	113	338	423	360	556	553	2
289	211	352	158	123	327	138	241	253	245	2
222	158	360	195	157	318	514	382	603	600	2
419	283	379	255	189	346	520	464	676	675	2
211	141	382	228	177	331	207	441	555	546	2
343	210	419	177	124	364	399	233	252	241	2
333	225	379	232	180	330	550	319	538	531	2
223	154	370	190	150	325	688	290	515	506	2
265	201	337	159	131	309	353	319	483	473	2
289	157	469	266	163	416	467	521	719	711	2
265	171	398	266	207	329	474	426	641	632	2
235	160	375	126	99	327	135	235	239	236	2
245	178	353	302	239	322	624	452	689	685	2
225	156	368	186	144	329	594	397	637	631	2
236	167	362	200	162	316	193	260	311	291	2
289	194	380	232	177	336	152	380	459	442	2
213	144	379	154	123	320	288	482	630	623	2
161	130	318	87	80	280	425	285	439	430	2
450	268	430	381	242	402	615	492	721	717	2
420	235	457	423	231	469	435	487	685	674	2
327	183	458	366	227	413	594	415	661	647	2
341	215	407	242	177	350	440	320	510	504	2
248	172	370	249	204	312	714	319	572	564	2
248	175	362	235	177	341	467	302	487	481	2
245	175	357	142	115	316	664	497	732	728	2
259	166	400	252	193	334	616	353	601	591	2
307	215	365	163	124	335	976	741	988	984	2
286	186	394	231	182	324	1016	307	598	588	3
197	141	359	139	106	336	912	251	404	395	3
295	201	376	188	139	345	914	700	942	939	3
580	319	466	385	208	474	783	416	680	679	3
263	172	390	177	135	337	447	482	674	673	3
264	178	380	204	158	332	676	400	655	649	3
308	206	383	305	226	345	800	340	612	606	3
322	231	356	249	201	317	581	362	602	594	3
265	185	367	208	157	339	655	397	649	642	3
200	144	356	171	139	317	1023	353	701	703	3
241	165	375	138	101	349	127	256	275	265	3
563	327	441	436	301	371	211	244	299	260	3
251	185	347	210	172	312	414	408	605	599	3
245	161	388	149	115	333	293	444	597	591	3
360	233	395	354	259	349	495	404	627	617	3
223	152	376	167	130	328	651	317	560	550	3
253	189	343	185	150	316	801	282	527	505	3
258	188	351	186	146	325	815	350	621	621	3
255	183	358	217	172	323	440	299	487	466	3
265	186	365	188	146	331	882	319	604	590	3
187	136	352	194	152	327	1012	344	644	639	3
252	171	378	261	208	322	410	377	568	567	3
452	260	446	326	198	421	376	335	509	506	3
300	204	376	181	140	332	251	523	651	644	3
383	230	427	310	219	363	918	456	733	730	3
264	184	367	177	141	322	429	550	727	726	3
368	214	442	228	153	380	162	238	258	243	3
258	167	396	131	100	338	464	473	671	669	3
275	200	352	154	116	340	487	251	344	332	3
282	187	386	177	134	337	396	517	692	689	3
219	159	354	181	144	322	644	412	661	654	3
214	146	375	224	165	349	503	353	575	565	3
218	150	373	200	161	318	742	296	538	528	3
334	228	374	213	162	337	146	235	233	236	3
222	156	364	180	150	307	374	404	594	583	3
243	164	378	214	177	311	374	533	701	696	3
225	160	359	186	148	321	597	402	641	636	3
211	148	364	172	142	310	1023	265	529	525	3
193	138	359	174	150	297	607	400	639	636	3
277	189	375	163	131	320	1023	449	753	750	3
250	162	396	209	156	343	814	401	674	671	3
280	189	379	190	140	347	297	484	631	628	3
393	233	431	309	223	354	363	239	272	260	3
277	203	350	163	130	320	149	260	291	276	3
296	163	465	227	124	469	194	375	484	469	3
249	178	357	172	129	342	501	266	405	394	3
284	200	362	177	138	328	259	297	410	393	3
247	177	356	155	123	322	650	368	620	613	3
200	162	316	245	205	306	296	408	569	559	3
197	139	363	142	114	317	851	315	590	579	3
227	163	357	183	151	310	816	366	640	638	3
204	137	381	195	149	336	333	258	338	324	3
177	122	372	226	165	351	759	304	559	547	3
410	264	397	300	205	374	180	244	281	257	3
217	149	374	190	147	332	673	383	637	632	3
240	151	408	261	153	438	203	239	280	249	3
247	172	367	173	138	320	756	322	587	575	3
388	245	406	285	212	345	249	239	270	252	3
270	184	375	172	138	319	639	423	667	663	3
230	159	370	163	132	316	551	342	571	564	3
264	179	377	179	135	339	158	237	260	241	3
358	224	410	277	202	351	330	239	293	259	3
232	164	363	181	146	318	904	332	609	610	3
248	162	392	225	166	348	878	336	618	612	3
259	178	372	195	151	331	746	323	590	575	3
349	223	400	247	179	354	175	235	255	239	3
257	146	450	313	200	401	1023	444	740	733	3
222	153	372	156	124	322	634	412	660	652	4
374	212	451	385	258	382	632	385	635	627	4
258	170	388	167	126	338	1023	232	253	240	4
243	172	362	159	121	336	323	507	665	658	4
199	142	358	186	152	314	532	326	537	538	4
238	162	377	171	139	314	467	378	590	584	4
243	168	371	164	134	314	457	378	582	582	4
273	198	354	162	123	335	300	500	647	643	4
272	192	362	198	157	324	734	394	663	653	4
293	205	366	165	130	325	729	293	521	519	4
378	226	428	336	235	365	111	239	264	240	4
320	239	342	167	141	302	507	364	582	580	4
373	243	394	262	193	348	137	238	263	242	4
241	164	376	164	129	325	704	390	650	644	4
321	197	417	273	200	350	179	529	615	609	4
208	159	333	185	163	290	445	327	531	517	4
329	210	400	211	156	346	267	237	265	249	4
373	231	414	305	211	369	653	399	654	644	4
479	294	418	298	197	387	1023	232	252	245	4
229	166	353	153	120	326	704	304	551	538	4
373	229	417	222	161	354	190	236	243	240	4
241	164	377	204	162	322	476	477	680	676	4
203	144	361	128	106	309	171	235	244	238	4
307	208	378	225	166	347	246	298	405	388	4
264	180	375	222	165	346	67	403	379	364	4
260	183	364	231	175	339	462	294	473	461	4
239	177	345	169	131	329	599	522	739	738	4
272	189	368	230	186	317	1023	260	501	494	4
289	199	373	119	94	326	0	230	245	239	4
189	132	368	162	126	328	590	316	550	536	4
256	179	368	245	190	330	1023	300	591	583	4
244	180	346	192	156	315	661	370	622	618	4
273	196	356	212	167	326	326	495	655	648	4
388	239	416	298	224	340	352	233	258	240	4
253	182	356	142	114	318	319	441	609	598	4
268	190	362	123	98	321	1023	232	247	236	4
287	201	367	169	130	333	507	546	743	740	4
247	171	369	181	142	326	932	338	629	622	4
261	183	364	184	144	326	870	342	625	619	4
230	163	363	204	153	342	530	390	624	611	4
239	170	360	146	118	318	448	366	575	566	4
183	133	354	159	127	320	505	387	614	603	4
318	213	383	270	203	341	1023	398	753	748	4
192	138	358	186	116	409	329	454	619	614	4
262	188	357	143	114	322	0	231	250	238	4
312	170	468	396	182	556	736	310	565	554	4
220	157	359	156	124	321	807	287	521	519	4
391	237	423	236	170	354	587	267	430	418	4
298	192	396	183	136	345	147	238	263	242	5
280	198	362	151	113	341	225	245	282	265	5
302	206	375	210	162	332	450	235	263	249	5
333	235	363	151	119	325	338	367	538	532	5
225	160	361	168	131	328	799	322	590	583	5
446	266	429	343	235	373	518	419	644	636	5
204	149	350	170	138	315	730	329	586	581	5
214	150	364	152	126	309	487	332	533	534	5
202	147	352	196	168	300	780	355	624	621	5
354	231	393	242	179	346	152	242	264	248	5
283	215	337	299	238	321	441	263	362	369	5
430	270	408	299	204	376	403	235	253	247	5
243	177	351	221	168	337	825	319	591	582	5
232	174	342	183	146	321	490	279	437	433	5
221	157	361	232	192	309	558	334	568	555	5
249	177	360	139	111	321	135	302	320	331	5
242	177	348	157	129	312	634	354	602	595	5
484	286	433	342	220	397	262	240	289	257	5
499	273	468	402	264	390	380	235	280	248	5
345	227	389	189	140	345	314	234	253	241	5
240	163	378	119	92	330	443	470	665	662	5
250	167	384	227	180	322	491	396	618	608	5
264	177	383	200	157	325	687	342	599	591	5
268	178	385	156	123	326	528	353	579	572	5
156	112	356	116	91	325	269	309	445	420	5
304	201	387	239	185	332	459	353	561	555	5
271	185	374	148	115	330	470	535	726	723	5
243	161	386	171	130	336	232	489	611	604	5
359	238	387	348	245	364	689	345	600	594	5
251	178	361	181	144	322	713	331	592	581	5
378	223	434	266	198	344	743	811	1023	1023	5
260	151	442	198	150	339	708	454	700	700	5
267	182	375	178	136	335	455	515	702	703	5
382	246	399	303	221	352	563	297	507	495	5
269	191	361	208	164	325	846	351	632	625	5
329	224	376	208	162	327	1009	303	581	581	5
232	160	373	202	160	323	462	346	554	546	5
251	176	364	208	164	324	1023	406	741	735	5
239	160	382	190	144	339	398	432	627	617	5
193	130	381	201	160	323	848	483	745	744	5
290	198	376	235	188	321	710	350	610	604	5
262	184	364	137	109	321	1023	524	874	872	5
263	172	391	208	163	326	396	302	472	459	5
255	171	382	157	118	339	420	438	636	628	5
281	196	367	230	179	328	451	381	592	584	5
215	149	369	159	129	316	733	312	562	556	5
228	160	365	159	122	333	1023	516	805	801	5
226	153	378	195	151	331	736	333	591	588	5
227	172	338	280	231	310	637	419	662	659	5
288	211	350	176	138	328	845	380	653	656	5
273	202	346	139	113	314	114	279	302	289	5
274	189	370	171	134	327	368	387	568	565	5
303	194	400	232	170	350	329	236	271	248	5
331	226	375	180	138	334	514	253	371	346	6
243	176	354	202	152	339	228	372	502	487	6
239	161	381	200	155	329	480	360	575	569	6
257	187	352	191	145	337	529	376	604	597	6
247	169	373	177	141	322	571	337	568	562	6
271	187	370	189	141	343	457	245	314	299	6
226	172	336	213	187	292	754	308	553	553	6
206	134	394	190	144	338	687	333	588	580	6
271	190	365	126	100	323	276	337	472	468	6
335	200	429	256	187	351	156	238	257	242	6
254	182	356	155	126	315	516	378	604	597	6
350	227	394	215	167	329	308	557	698	696	6
252	171	377	149	122	312	0	230	249	241	6
213	145	376	203	176	296	686	401	657	652	6
226	158	367	123	97	323	203	235	250	239	6
301	220	351	177	143	317	269	237	257	247	6
197	144	350	215	170	324	637	257	405	386	6
241	170	363	210	169	317	1023	287	596	596	6
231	165	357	169	134	322	543	383	610	607	6
239	170	360	153	121	322	699	427	679	677	6
350	218	411	220	165	342	808	391	662	661	6
602	330	467	567	329	441	400	540	718	710	6
257	180	365	133	109	313	279	236	264	245	6
380	228	425	369	260	364	723	368	634	626	6
236	170	354	191	146	334	785	330	597	592	6
226	150	385	223	180	317	530	425	652	643	6
374	217	442	319	187	437	258	241	271	258	6
255	180	364	185	150	315	928	373	666	660	6
297	194	392	226	174	332	384	457	643	634	6
238	168	361	218	172	324	391	320	495	489	6
195	142	352	172	147	300	521	360	593	578	6
476	286	425	416	272	391	845	331	612	602	6
251	173	371	135	105	329	561	551	760	756	6
244	167	373	134	109	315	689	334	590	581	6
220	154	367	198	153	331	270	378	523	516	6
330	216	391	254	191	340	437	402	600	600	6
316	176	459	337	212	407	376	361	547	539	6
210	146	368	190	142	343	842	318	593	583	6
276	188	376	173	131	340	587	266	416	413	6
263	198	341	203	170	305	1023	288	561	558	6
233	173	346	196	160	312	849	302	558	556	6
271	154	451	321	158	519	698	380	642	634	6
221	152	374	148	115	329	523	493	703	699	6
274	190	369	153	118	332	720	364	630	622	6
418	250	429	287	192	382	331	275	385	374	6
255	165	396	179	139	329	599	381	624	617	6
250	173	370	147	116	326	536	437	658	655	6
511	299	437	390	268	373	281	241	290	259	6
400	247	414	219	156	359	144	241	266	247	6
241	163	378	194	159	313	132	273	300	290	6
228	164	355	155	121	328	445	393	594	594	6
353	230	394	209	154	348	417	235	273	249	6
243	169	367	194	162	306	851	300	561	553	6
237	171	355	150	125	307	419	249	321	307	6
348	228	390	291	219	340	430	319	516	499	6
256	180	365	147	112	335	181	252	285	272	6
267	176	389	183	138	341	175	236	257	241	6
229	160	367	193	151	327	433	376	576	573	6
252	180	357	235	181	333	403	342	527	524	6
202	144	360	172	135	328	610	362	610	599	6
294	199	378	184	136	346	692	272	472	456	6
280	201	356	206	159	331	895	359	647	641	6
214	143	383	140	107	333	776	440	701	699	6
235	169	355	201	155	333	432	477	670	665	6
225	161	359	161	130	318	907	300	565	561	6
240	167	367	128	102	323	661	380	631	627	7
207	154	345	180	147	313	525	352	580	571	7
251	183	351	121	98	314	418	323	506	502	7
232	159	374	227	182	320	1023	295	580	573	7
191	125	390	122	97	323	300	430	582	581	7
240	160	384	188	145	334	593	239	294	279	7
255	172	379	173	136	324	602	333	569	563	7
308	206	384	183	138	339	97	239	268	239	7
249	175	364	195	152	329	601	358	606	593	7
283	200	361	183	140	334	933	271	493	493	7
262	182	369	167	125	342	538	360	596	582	7
293	195	385	258	198	333	823	298	556	546	7
330	228	371	186	145	327	169	237	257	242	7
238	169	361	188	149	323	278	360	509	499	7
296	210	360	149	117	326	189	236	251	241	7
334	231	371	225	172	335	453	342	548	539	7
247	177	358	151	121	318	192	273	324	316	7
246	162	388	213	162	336	645	344	595	586	7
225	170	339	186	161	297	750	423	684	681	7
245	171	366	180	137	335	1023	377	737	731	7
207	145	366	147	115	327	720	293	528	519	7
269	184	375	160	124	330	435	256	355	341	7
232	162	366	211	165	327	568	247	345	321	7
300	207	371	267	204	336	534	338	558	554	7
227	155	376	230	174	338	473	366	587	574	7
289	201	368	235	186	322	830	361	637	634	7
390	227	439	432	260	425	712	587	814	812	7
235	169	356	158	122	334	1023	367	673	665	7
201	137	376	131	103	326	602	533	750	748	7
277	190	373	171	131	335	535	628	822	818	7
318	222	368	172	134	329	648	426	668	667	7
253	180	360	140	112	320	165	270	302	299	7
239	168	364	251	202	319	456	364	572	567	7
384	255	386	232	158	377	145	235	255	237	7
210	148	365	189	152	320	822	351	633	623	7
234	162	371	172	135	327	433	351	549	545	7
243	167	373	216	164	337	991	385	682	678	7
277	193	367	211	169	319	1023	361	668	662	7
291	206	361	211	166	325	206	238	273	246	7
241	181	341	200	157	326	662	370	626	618	7
241	172	359	225	167	344	460	395	602	599	7
312	172	465	345	154	575	380	373	564	554	7
390	244	408	195	139	358	541	518	727	724	7
252	186	346	166	133	318	975	300	574	571	7
280	194	370	169	134	324	543	613	811	806	7
207	150	354	123	101	312	454	462	664	658	7
271	192	361	158	122	331	181	261	284	288	7
228	157	371	159	122	333	816	367	643	638	7
235	157	385	174	134	331	222	255	297	288	7
248	165	385	132	100	339	295	233	238	237	7
222	149	382	240	173	354	385	427	617	609	7
263	184	366	157	124	325	460	234	262	245	8
234	161	372	189	151	320	592	371	615	606	8
221	160	355	173	138	322	346	260	341	332	8
280	200	358	251	204	315	466	426	632	630	8
287	193	381	243	190	327	396	277	414	400	8
302	206	376	181	141	328	524	404	629	623	8
324	224	371	229	178	330	388	370	563	553	8
287	205	359	158	127	317	283	276	369	357	8
322	220	374	213	159	343	153	233	254	235	8
278	183	388	206	145	364	156	240	246	246	8
249	178	359	164	133	314	804	303	553	551	8
310	207	384	228	165	353	374	249	314	299	8
269	180	382	201	158	326	625	576	791	788	8
194	156	318	249	222	287	405	266	387	371	8
313	204	393	242	172	360	1023	322	648	648	8
273	203	345	138	111	316	300	509	659	651	8
244	175	357	182	144	322	372	233	267	240	8
262	184	364	184	146	321	382	286	421	419	8
213	149	365	106	85	318	0	231	247	237	8
245	171	367	165	130	325	606	342	581	575	8
214	169	324	191	159	307	371	460	641	633	8
405	239	433	234	165	362	263	528	660	653	8
364	230	405	237	176	345	505	283	451	449	8
287	200	368	223	167	342	555	424	652	648	8
285	201	363	270	212	326	591	412	653	645	8
282	203	355	119	94	326	378	244	280	281	8
229	161	363	171	133	331	443	242	280	284	8
270	183	379	251	195	330	1023	396	708	705	8
241	181	341	179	148	310	236	414	542	536	8
215	156	353	172	141	312	213	443	558	551	8
639	360	455	522	316	423	490	558	752	747	8
225	163	353	139	111	320	726	316	567	561	8
262	181	372	189	149	325	1023	281	581	579	8
219	148	380	176	137	328	446	472	669	665	8
331	215	394	220	164	344	1023	591	863	860	8
240	173	356	136	114	306	130	234	240	235	8
260	178	374	243	183	340	817	390	667	662	8
252	188	342	139	113	317	79	241	243	239	8
319	221	370	186	138	345	282	237	263	250	8
274	188	373	173	137	324	326	260	351	329	8
307	204	385	216	165	335	386	254	351	322	8
358	227	403	372	278	342	464	467	670	664	8
217	162	342	144	116	319	414	281	431	416	8
210	138	390	179	138	332	780	329	595	589	8
354	247	366	176	137	329	610	275	462	451	8
406	253	411	320	227	361	424	311	489	484	8
249	168	380	188	143	336	540	407	635	630	8
243	162	385	171	137	320	676	378	637	628	8
243	161	386	205	158	332	677	415	668	662	8
240	170	361	220	171	329	403	385	584	574	8
292	205	365	248	199	318	419	444	641	633	8
239	169	363	153	121	323	600	354	602	588	8
213	153	355	148	119	318	458	340	546	539	8
247	175	362	194	151	329	540	389	623	613	8
244	172	363	206	152	347	369	296	434	436	9
239	168	365	179	143	320	773	369	644	635	9
322	234	352	226	168	345	121	240	258	243	9
231	168	351	159	131	311	740	329	598	583	9
222	162	351	207	166	319	672	394	649	642	9
234	180	332	224	187	307	903	346	635	628	9
361	233	397	193	143	346	408	260	355	350	9
334	226	378	315	245	330	573	311	539	524	9
321	219	375	188	145	331	335	305	450	443	9
266	198	345	185	137	347	477	452	658	654	9
299	213	360	179	141	326	220	248	302	270	9
329	212	397	253	191	340	865	636	879	875	9
152	114	342	163	147	283	466	294	470	464	9
241	169	364	166	130	325	234	342	460	453	9
306	210	373	191	150	327	250	487	616	611	9
245	180	349	237	208	293	681	385	634	636	9
217	144	385	233	188	317	242	262	336	310	9
299	189	406	300	241	318	1023	512	799	797	9
327	220	381	237	176	345	312	243	283	271	9
296	213	356	211	159	340	539	430	658	650	9
238	172	354	167	131	326	696	356	610	609	9
295	181	419	281	176	409	442	539	719	720	9
266	196	347	167	135	317	327	247	300	284	9
336	216	398	277	195	363	421	235	274	249	9
259	177	375	233	180	332	270	448	595	585	9
256	146	451	201	146	352	613	442	676	675	9
250	178	360	172	129	341	331	464	621	623	9
214	147	372	160	130	315	694	319	569	560	9
218	165	339	142	116	314	552	324	552	540	9
232	166	358	189	137	353	483	358	578	567	9
255	178	366	199	148	344	506	391	609	607	9
238	178	342	198	167	302	718	267	456	445	9
337	225	383	239	172	354	0	231	259	243	9
245	165	382	198	151	336	467	414	631	619	9
338	219	395	262	196	344	609	602	811	809	9
235	156	385	145	111	335	780	310	564	560	9
171	98	448	210	160	336	390	437	621	619	9
334	212	404	214	157	349	242	240	279	253	9
406	223	466	347	200	445	653	301	529	522	9
294	204	368	212	159	341	285	374	527	518	9
305	220	355	195	163	307	790	296	546	537	9
207	160	330	200	166	308	686	340	595	588	9
265	187	364	204	163	320	426	360	562	553	9
244	161	389	219	171	327	600	370	610	606	9
300	203	379	236	190	319	424	433	635	625	9
247	164	386	182	141	332	680	339	589	585	9
263	185	365	157	126	321	624	357	606	596	9
267	170	402	257	195	337	564	633	829	828	9
214	147	373	156	124	322	519	457	673	669	10
222	151	375	176	142	318	772	308	571	556	10
212	158	343	143	120	304	316	283	392	389	10
270	180	384	200	157	326	445	377	589	578	10
232	170	348	178	153	298	702	365	625	619	10
275	197	358	169	130	332	164	543	616	612	10
286	206	355	169	134	323	406	403	601	592	10
214	159	344	153	125	313	551	328	553	545	10
218	146	381	183	146	321	793	311	568	564	10
199	146	349	135	107	324	90	236	247	236	10
247	167	379	190	149	326	759	312	569	560	10
318	215	379	206	152	347	161	238	253	243	10
223	147	389	174	140	318	540	304	523	503	10
223	164	350	145	117	317	524	406	629	625	10
247	168	377	262	201	334	772	309	563	558	10
270	201	344	182	150	311	220	270	341	320	10
236	171	354	213	169	324	823	354	636	626	10
236	170	356	223	176	324	580	386	629	618	10
241	160	386	185	143	333	631	397	646	638	10
284	208	349	181	145	319	417	422	616	613	10
252	168	383	157	123	327	533	370	601	592	10
334	202	424	257	181	363	714	288	515	507	10
206	142	371	153	115	341	439	446	645	640	10
273	198	353	187	148	324	302	241	287	264	10
555	333	426	506	313	414	654	530	758	755	10
257	177	372	166	133	319	647	371	624	616	10
237	175	348	195	159	314	514	346	570	560	10
226	155	373	187	143	334	909	335	621	615	10
252	167	387	169	128	339	1023	375	756	752	10
231	169	350	168	132	326	268	283	371	368	10
365	200	467	290	170	437	755	445	703	700	10
248	170	373	177	140	324	739	369	635	630	10
237	169	359	193	146	339	216	264	323	307	10
209	137	389	176	143	315	245	347	477	465	10
327	196	427	287	175	420	384	415	605	597	10
202	149	346	160	130	315	474	263	389	378	10
226	161	360	208	148	359	469	393	610	600	10
321	228	360	240	183	335	333	323	483	473	10
292	205	364	173	129	344	141	240	260	245	10
246	173	363	173	141	315	757	296	541	530	10
274	187	375	127	100	322	430	516	707	698	10
229	150	391	201	157	328	867	344	631	621	10
274	176	398	174	134	334	133	237	253	240	10
255	190	344	137	111	315	290	268	347	339	10
284	200	363	174	139	320	619	390	634	629	10
222	173	329	108	94	296	0	235	237	231	10
225	162	355	154	122	323	516	461	674	671	10
368	239	393	197	143	352	1023	232	258	246	10
219	168	333	140	117	308	941	328	611	611	10
284	201	361	173	132	335	460	501	695	692	10
264	183	369	204	160	326	293	461	609	607	10
366	227	413	236	156	387	289	236	256	246	10
284	198	366	181	145	320	229	314	422	407	10
314	212	380	181	141	329	987	692	944	939	10
228	154	378	248	195	326	1023	404	713	707	10
260	181	369	170	134	326	472	386	600	594	11
318	191	426	263	188	359	598	400	638	635	11
320	214	384	191	147	333	318	233	258	238	11
357	217	421	213	152	359	486	417	635	626	11
281	196	367	245	198	317	241	240	258	253	11
279	203	352	192	151	325	0	229	255	243	11
303	210	370	216	174	317	745	449	706	702	11
240	168	366	198	157	324	1023	371	695	690	11
260	187	356	131	106	316	136	248	258	256	11
378	238	406	298	212	361	829	382	664	655	11
224	164	349	164	133	314	650	357	608	601	11
233	165	362	188	142	338	423	304	490	472	11
303	207	375	179	139	329	430	473	665	661	11
260	186	357	181	144	321	828	316	585	578	11
231	170	348	179	146	315	387	403	593	587	11
249	165	387	100	66	386	87	239	239	238	11
213	153	357	219	168	334	601	374	616	610	11
229	149	394	151	118	325	714	384	643	640	11
313	174	461	299	180	425	486	331	546	534	11
240	176	350	168	135	320	522	327	547	536	11
242	170	363	195	156	320	1023	285	562	558	11
289	193	384	180	132	350	167	239	249	245	11
295	200	378	240	176	349	390	449	633	629	11
296	212	357	216	168	329	189	237	256	243	11
264	184	366	139	106	336	123	236	256	237	11
241	170	363	178	145	315	957	312	601	589	11
365	241	387	268	193	356	270	238	276	250	11
238	172	353	138	112	314	816	486	746	742	11
248	170	374	171	127	344	193	249	274	268	11
223	156	366	135	108	321	500	272	430	415	11
216	144	384	191	150	325	482	374	590	584	11
211	152	355	138	111	317	723	274	485	469	11
256	172	382	194	156	318	452	334	536	528	11
266	195	350	201	165	313	609	330	564	560	11
199	141	362	178	135	338	347	263	356	342	11
264	177	383	150	116	330	537	443	667	661	11
231	167	354	149	118	324	1023	263	541	537	11
274	192	366	178	139	327	182	328	412	400	11
319	226	361	159	121	337	290	468	613	611	11
246	176	358	162	130	319	652	344	599	587	11
256	187	351	167	138	311	542	403	632	626	11
332	215	396	187	142	338	297	281	394	375	11
390	243	410	268	192	357	500	571	764	760	11
212	147	370	234	175	343	652	412	660	656	11
280	184	390	172	132	333	168	235	250	237	11
230	164	359	175	134	335	505	363	580	578	11
281	196	366	196	159	316	1023	325	638	629	11
276	188	375	169	132	327	198	239	265	247	11
253	178	363	216	169	327	583	379	621	612	11
270	200	346	145	119	311	671	289	504	501	11
230	156	377	182	145	321	775	351	620	616	11
242	159	390	146	113	332	358	271	379	370	11
405	242	429	395	215	471	264	312	445	424	11
243	171	364	185	144	330	565	291	491	482	11
162	115	359	207	170	312	577	340	565	567	11
385	212	464	329	178	472	483	434	646	641	11
238	174	351	148	124	306	458	497	695	688	11
241	161	382	189	149	325	847	318	593	584	11
350	193	463	359	204	451	196	241	274	252	12
234	164	366	179	147	310	580	307	524	519	12
257	185	356	141	113	319	161	238	254	242	12
246	176	357	191	158	311	566	361	598	590	12
300	196	391	217	164	338	844	233	274	251	12
194	137	364	132	113	301	279	235	248	243	12
286	195	375	166	125	340	710	369	628	625	12
324	211	393	230	172	343	473	381	598	589	12
242	172	361	192	148	332	220	288	379	358	12
323	203	406	241	177	349	233	243	289	260	12
239	169	362	184	149	316	529	417	643	637	12
230	154	382	184	139	338	338	424	599	590	12
327	206	408	199	144	355	149	239	258	244	12
360	228	405	231	171	346	355	239	276	260	12
251	171	376	236	189	320	565	415	649	642	12
243	178	349	161	133	311	799	309	569	562	12
253	178	363	161	125	330	566	301	508	503	12
217	157	353	221	171	331	534	359	587	580	12
325	211	394	192	145	339	482	255	366	347	12
200	138	370	187	160	300	816	347	622	617	12
257	177	372	157	127	316	411	349	543	536	12
344	216	408	216	159	347	1023	447	854	851	12
209	153	351	166	137	309	483	334	541	537	12
621	351	454	440	259	434	438	758	925	918	12
205	146	360	189	156	311	587	468	698	691	12
229	155	379	217	154	360	535	332	560	547	12
324	225	369	178	140	326	101	239	248	239	12
217	159	350	185	151	314	523	346	569	562	12
230	166	355	148	114	332	379	564	725	725	12
273	191	364	197	157	322	405	370	565	559	12
330	223	379	154	117	337	339	233	252	239	12
406	244	425	300	216	355	259	244	300	267	12
244	186	336	155	122	323	261	345	485	471	12
224	181	317	217	183	304	412	268	396	378	12
192	130	376	207	175	303	854	341	620	615	12
305	213	366	209	164	325	660	336	593	578	12
186	120	396	173	147	301	514	324	531	530	12
205	130	403	166	130	326	301	274	377	359	12
194	122	405	188	151	318	543	376	607	600	12
290	191	388	232	182	326	716	383	643	639	12
232	159	374	199	156	326	627	366	612	607	12
192	127	388	177	137	330	195	235	246	238	12
272	181	384	219	166	338	474	520	714	711	12
269	187	369	186	143	332	446	372	577	572	12
355	226	402	252	177	365	716	338	597	590	12
302	215	361	199	150	338	503	369	593	584	12
228	168	349	182	148	314	802	366	643	635	12
294	195	386	289	215	344	776	317	576	571	12
407	254	411	287	205	359	354	236	280	249	12
373	230	414	264	185	366	357	237	257	253	12
417	251	426	240	174	354	640	270	443	440	12
296	200	379	205	153	343	208	470	579	573	12
252	174	370	182	143	324	771	305	557	551	12
350	241	371	192	149	330	494	268	422	398	12
269	182	379	142	111	325	140	234	240	236	12
310	209	379	198	156	325	460	285	455	440	12
418	258	415	258	180	365	339	233	260	237	12
302	204	379	246	164	383	838	232	254	241	12
264	180	375	189	151	321	735	300	542	536	13
255	186	350	155	123	323	423	476	664	661	13
329	202	416	397	246	413	220	235	264	239	13
252	172	374	174	133	335	597	427	665	659	13
343	244	360	308	242	326	736	333	599	588	13
280	191	375	184	138	339	456	539	728	724	13
256	179	367	207	166	320	767	414	678	676	13
284	199	364	167	137	312	395	355	550	538	13
260	181	369	198	156	325	506	359	578	573	13
223	156	366	170	128	340	373	405	589	584	13
286	207	353	163	134	313	272	354	496	488	13
258	180	367	158	124	327	87	241	239	240	13
269	195	353	146	112	334	813	289	534	524	13
269	180	383	151	118	329	521	473	687	682	13
237	172	353	165	132	320	576	361	598	592	13
361	203	456	331	171	495	535	431	654	650	13
243	175	355	130	101	328	742	328	586	582	13
321	208	395	222	162	351	395	457	643	638	13
235	167	360	193	156	317	532	518	726	722	13
226	164	353	264	210	321	490	421	638	631	13
278	191	372	238	182	334	103	270	295	274	13
282	174	416	211	164	331	715	339	598	591	13
304	202	386	262	196	342	383	465	644	641	13
248	175	363	151	112	345	355	465	637	632	13
306	198	395	179	140	326	297	477	628	622	13
248	184	346	167	134	318	533	385	613	607	13
272	190	366	193	151	326	224	329	434	428	13
278	197	361	171	133	328	310	471	626	621	13
253	172	376	184	142	332	314	236	256	248	13
208	135	394	169	130	332	803	322	592	583	13
248	170	373	195	146	343	721	253	399	384	13
251	174	369	212	171	318	528	290	481	470	13
203	140	371	158	125	323	436	301	483	469	13
153	103	381	163	140	298	677	339	594	585	13
250	178	359	190	150	324	844	347	626	621	13
522	359	372	251	190	339	280	509	649	644	13
236	168	359	188	156	309	483	354	565	562	13
272	197	352	124	98	323	154	264	295	285	13
264	180	376	177	140	324	571	393	633	623	13
608	331	470	384	230	427	545	368	596	592	13
197	147	343	223	189	301	625	345	599	583	13
265	187	362	188	151	319	890	537	797	792	13
323	208	396	235	179	336	712	405	664	660	13
277	193	368	162	125	333	408	471	659	654	13
268	197	349	232	190	313	873	398	678	676	13
335	214	401	261	193	347	1023	326	625	623	13
248	162	392	219	172	326	390	420	610	603	13
245	172	364	164	126	331	696	342	596	592	13
201	136	378	106	86	313	564	496	714	710	13
227	163	358	177	144	315	553	340	562	562	13
365	226	412	332	192	443	603	463	691	691	13
202	131	393	168	136	317	570	389	627	619	13
315	199	407	376	272	354	178	240	272	248	13
324	220	378	240	183	334	705	319	574	563	13
248	171	370	203	149	348	758	386	653	649	13
215	156	354	197	160	315	319	470	629	624	13
446	276	414	387	275	360	409	439	632	626	13
325	208	400	273	203	344	785	342	617	607	14
287	196	375	187	155	309	608	386	631	624	14
212	147	369	203	161	322	305	498	649	643	14
279	194	369	195	152	328	676	331	581	574	14
246	176	358	167	131	327	775	324	582	582	14
289	208	354	148	121	313	560	354	584	581	14
245	176	357	185	143	332	797	347	624	614	14
285	201	363	165	130	325	162	235	244	237	14
406	249	417	285	202	361	105	241	269	242	14
298	213	358	183	147	318	253	459	591	587	14
257	183	360	171	139	313	950	320	606	600	14
270	187	370	176	138	325	426	234	254	245	14
287	192	382	172	130	338	744	343	609	601	14
268	188	364	211	167	324	991	433	723	720	14
228	149	392	276	224	316	414	480	666	663	14
264	193	350	178	144	316	428	308	491	480	14
438	261	430	396	243	417	625	524	747	744	14
238	181	338	180	143	323	411	345	532	531	14
384	237	416	233	159	375	307	562	704	700	14
245	178	352	170	134	325	654	323	571	559	14
294	212	356	252	200	321	419	233	236	241	14
227	162	360	142	113	321	0	230	242	237	14
339	227	381	281	207	348	326	345	508	500	14
265	185	368	169	140	310	676	351	600	599	14
352	218	414	240	182	337	766	423	688	683	14
289	201	368	169	123	353	238	476	602	595	14
322	215	384	261	201	332	220	393	514	505	14
212	146	370	184	151	311	767	316	577	568	14
273	189	370	187	142	336	235	234	254	239	14
253	193	336	144	119	311	131	442	509	487	14
315	207	389	245	179	350	62	239	249	236	14
197	157	321	147	124	305	386	353	541	532	14
377	228	423	366	235	398	462	236	268	254	14
225	169	341	163	134	310	982	351	647	643	14
264	184	368	244	197	317	459	424	633	626	14
228	148	396	175	128	348	719	348	606	603	14
275	192	366	193	150	330	776	720	944	940	14
288	197	375	182	136	342	156	235	268	238	14
220	158	357	120	94	327	908	232	244	237	14
213	157	348	183	139	336	664	342	596	587	14
274	187	375	167	125	342	141	239	248	243	14
242	178	347	180	145	317	814	348	626	618	14
238	160	382	147	116	325	485	318	528	513	14
234	171	350	155	124	321	244	442	569	567	14
317	214	379	201	156	330	141	239	263	242	14
231	162	365	169	131	329	369	379	563	557	14
225	160	361	176	140	323	705	324	579	570	14
279	204	350	236	185	327	390	679	839	832	14
222	158	360	240	189	324	163	387	473	460	14
231	158	375	135	105	330	173	433	524	515	14
255	178	367	188	143	337	167	422	515	499	14
274	194	362	202	158	327	435	284	449	430	14
214	155	354	193	148	333	428	367	566	562	14
267	146	469	210	125	431	1023	232	255	245	14
238	164	371	200	156	327	626	314	549	540	15
236	160	377	217	169	328	389	404	592	588	15
273	202	346	180	143	321	1023	515	802	800	15
223	154	371	204	161	325	760	353	619	616	15
217	152	366	127	103	318	1023	307	734	731	15
274	191	367	205	164	320	549	373	602	599	15
241	171	361	164	124	338	245	571	691	684	15
260	196	340	226	197	294	583	347	582	578	15
255	192	340	183	146	321	565	339	567	563	15
376	236	408	257	190	346	867	299	561	554	15
192	157	312	218	187	298	451	434	636	633	15
244	169	370	162	123	336	432	430	634	625	15
260	181	367	127	93	348	360	240	292	264	15
240	167	366	121	95	325	837	405	687	678	15
252	170	379	192	149	330	624	343	586	580	15
204	148	353	182	134	348	504	297	493	480	15
270	194	357	167	134	320	634	401	649	643	15
261	178	375	212	165	330	663	414	667	659	15
241	181	342	143	119	307	702	342	600	593	15
379	264	368	348	269	331	557	379	609	606	15
234	165	364	162	131	317	378	387	585	568	15
278	186	383	194	154	322	670	327	570	568	15
298	205	372	166	126	337	244	524	648	641	15
302	195	396	205	148	354	454	441	642	639	15
270	185	375	192	150	328	751	331	594	587	15
269	181	380	157	123	329	490	441	649	649	15
246	177	356	198	154	328	1023	703	987	984	15
266	181	376	191	154	317	709	350	607	604	15
344	238	369	177	136	334	98	235	250	235	15
379	249	389	256	193	339	428	602	771	771	15
242	162	383	179	143	321	791	346	617	613	15
350	221	406	193	141	350	520	236	256	256	15
167	141	304	210	185	290	575	354	590	583	15
236	152	397	185	143	330	800	355	628	624	15
201	147	350	202	167	310	243	366	504	489	15
329	223	378	226	182	316	260	247	302	274	15
247	169	375	154	123	321	711	336	593	587	15
282	199	362	204	157	332	215	393	518	503	15
225	156	371	181	141	329	433	420	625	616	15
270	180	384	171	137	320	1023	289	576	571	15
580	327	454	546	331	422	440	527	715	709	15
226	171	339	106	88	311	259	414	550	548	15
399	251	408	297	197	385	362	233	249	237	16
220	152	370	182	141	330	628	338	580	575	16
225	153	378	194	153	326	521	397	621	616	16
366	233	402	265	199	341	936	501	770	768	16
290	195	380	228	180	325	841	312	578	573	16
204	163	320	174	146	307	176	269	310	301	16
233	160	372	229	180	326	631	344	591	583	16
232	161	370	174	140	317	783	304	561	551	16
241	181	341	158	131	309	210	297	390	368	16
245	169	372	202	156	332	655	338	588	580	16
239	172	356	131	102	327	495	253	355	343	16
258	189	350	230	173	341	500	292	476	468	16
200	151	338	195	148	337	836	329	603	597	16
233	169	354	131	104	322	748	349	613	610	16
224	153	376	194	155	321	543	357	587	580	16
235	169	356	201	155	332	312	264	349	337	16
361	240	385	221	165	343	694	550	777	777	16
243	179	348	114	94	308	155	251	267	263	16
371	234	406	242	179	347	468	263	383	377	16
213	150	363	207	165	322	579	376	618	608	16
212	136	398	241	188	327	1023	423	758	760	16
182	129	361	208	148	359	557	302	510	504	16
243	172	362	149	115	330	876	338	618	614	16
231	179	331	203	169	308	421	412	609	605	16
207	155	342	174	138	324	241	328	447	437	16
268	190	360	170	143	303	481	339	547	543	16
170	128	341	118	98	308	953	245	365	360	16
266	186	367	236	190	319	470	384	601	591	16
227	170	341	181	162	286	1023	404	743	741	16
243	190	327	205	182	289	471	477	678	674	16
259	180	368	186	146	326	872	310	584	574	16
223	159	360	142	115	315	657	320	570	556	16
256	181	361	203	159	325	663	355	606	602	16
325	198	421	307	206	381	442	609	783	781	16
206	144	366	194	149	334	770	310	569	559	16
232	152	392	165	130	326	847	348	626	622	16
208	145	367	166	130	326	546	371	602	596	16
283	207	351	231	187	317	798	338	611	603	16
192	153	321	189	164	294	742	285	510	505	16
263	188	358	218	161	346	320	242	268	267	16
235	170	353	183	148	317	513	525	726	724	16
258	180	367	162	128	325	122	404	442	439	16
265	181	376	190	141	346	0	231	243	238	16
277	180	395	189	151	321	692	332	583	580	16
244	167	375	227	183	318	529	349	571	568	16
229	170	345	223	176	325	756	366	636	629	16
241	158	391	265	206	330	400	406	601	593	16
232	162	367	195	156	321	591	365	601	599	16
225	161	358	163	131	320	459	374	591	578	16
257	173	381	165	121	348	669	239	289	283	16
311	195	408	365	250	374	285	447	601	591	17
320	217	379	198	146	346	456	476	678	670	17
247	169	374	210	159	337	814	309	569	564	17
280	200	359	190	154	316	595	364	602	598	17
245	167	374	171	138	319	1023	471	763	759	17
365	227	411	194	140	354	726	234	262	256	17
158	120	338	190	162	301	293	268	348	340	17
301	201	385	302	229	337	753	372	643	635	17
241	164	377	205	154	342	123	246	259	251	17
234	168	356	187	152	315	296	352	510	497	17
287	190	387	237	183	333	415	380	579	573	17
263	177	380	130	102	326	221	522	630	628	17
231	154	384	201	152	338	867	341	631	618	17
258	178	371	137	110	321	412	251	325	318	17
238	178	342	205	165	318	592	324	557	548	17
314	203	395	242	179	347	83	239	247	238	17
302	210	368	216	172	321	287	421	579	567	17
184	135	350	151	122	317	646	326	572	562	17
281	191	376	196	152	329	347	248	306	292	17
270	195	355	164	124	339	414	499	681	679	17
257	160	412	272	210	332	771	521	770	764	17
291	196	380	172	129	341	281	519	656	653	17
270	190	363	170	139	315	570	357	589	586	17
309	202	391	303	235	331	195	236	280	242	17
222	147	387	171	128	341	196	489	588	583	17
235	157	383	194	151	329	869	276	505	501	17
211	144	375	142	111	329	578	381	618	613	17
411	257	410	259	188	353	467	240	282	272	17
248	176	362	115	98	300	216	247	270	267	17
260	185	359	229	187	315	648	530	755	753	17
223	161	355	186	150	319	136	446	503	496	17
244	167	374	139	115	309	515	498	708	702	17
514	297	443	544	369	377	470	281	457	433	17
226	170	340	122	97	322	282	497	638	634	17
219	153	368	182	140	334	224	251	293	279	17
225	162	356	184	143	330	409	468	656	651	17
323	211	393	281	207	347	285	236	249	246	17
263	176	383	181	130	357	551	417	652	641	17
240	174	354	131	107	313	406	554	727	724	17
296	200	378	161	123	334	619	254	370	367	17
248	181	351	285	225	325	400	351	544	535	17
281	199	362	245	192	326	570	410	649	638	17
242	165	376	235	175	345	458	343	551	542	17
257	186	354	207	163	325	185	244	271	257	17
304	204	381	197	149	338	178	255	289	276	17
207	142	374	162	127	325	544	387	618	612	18
340	198	440	329	229	369	434	236	282	253	18
253	174	374	174	135	332	412	417	612	607	18
188	115	418	199	155	329	648	317	557	548	18
249	177	360	188	152	317	421	504	688	684	18
156	117	343	118	103	294	465	409	618	614	18
260	183	363	148	119	318	492	327	538	529	18
393	255	394	381	262	372	987	389	689	681	18
332	210	405	222	157	363	298	234	245	241	18
208	146	366	118	95	318	637	336	577	574	18
227	165	351	179	139	330	254	275	354	344	18
263	189	357	190	143	341	244	306	420	402	18
278	199	357	190	153	316	656	535	761	759	18
232	164	363	158	128	316	458	317	515	505	18
240	167	367	199	153	333	429	475	664	663	18
179	128	359	135	105	328	317	259	314	323	18
221	153	369	240	186	331	477	415	632	623	18
225	154	373	139	110	323	820	391	668	663	18
353	222	407	245	188	333	760	232	249	239	18
153	116	338	133	120	282	767	300	544	541	18
445	243	468	453	272	426	901	470	743	740	18
225	152	378	189	149	324	935	297	571	559	18
217	149	372	152	119	328	480	340	551	544	18
259	178	371	167	128	333	264	301	418	403	18
238	170	357	200	163	315	579	363	603	594	18
352	255	354	180	149	310	216	238	269	247	18
204	144	364	155	120	331	677	417	672	664	18
189	113	426	215	179	308	410	431	627	620	18
312	204	392	244	171	365	122	237	247	239	18
506	283	458	414	250	423	95	246	270	246	18
232	160	371	180	144	321	533	330	552	543	18
233	164	364	189	153	316	1023	424	718	718	18
205	145	361	175	140	318	519	325	537	532	18
329	229	368	186	144	330	381	238	260	260	18
295	189	399	233	175	341	714	553	785	783	18
305	213	367	197	160	315	512	385	614	603	18
184	126	373	182	145	321	985	275	517	512	18
219	148	379	144	112	328	842	315	578	579	18
229	170	346	153	127	309	526	478	690	688	18
297	213	356	255	200	325	690	282	495	486	18
254	180	361	167	129	331	175	274	343	310	18
381	233	419	248	181	349	204	240	263	251	18
574	315	466	568	291	501	444	566	748	744	18
456	265	440	390	267	373	571	265	424	407	18
155	115	345	133	118	289	793	267	465	456	18
194	149	334	172	150	294	367	371	550	548	18
203	142	365	190	140	347	587	338	579	567	18
233	166	360	210	155	347	736	346	610	604	18
347	216	411	194	137	361	623	475	708	704	18
298	199	383	180	140	330	704	382	641	637	18
165	129	329	139	125	285	557	295	496	488	18
213	144	379	211	167	323	685	386	642	637	18
265	188	360	187	147	324	604	407	648	642	18
249	178	358	184	142	333	1023	276	630	626	18
254	177	368	124	98	324	600	233	260	240	18
421	248	434	254	183	356	172	239	259	246	18
363	237	392	326	247	337	420	400	605	593	18
199	143	356	153	123	319	349	287	413	410	18
231	159	372	176	144	313	812	337	612	605	18
330	220	385	178	137	334	398	443	635	626	18
312	202	394	202	157	329	1023	397	711	705	18
254	179	364	200	158	323	317	378	551	536	18
222	152	374	278	245	291	695	428	679	676	19
352	231	391	205	156	338	446	233	248	242	19
246	176	359	169	131	331	427	359	561	553	19
327	219	381	210	164	328	619	594	805	803	19
195	141	354	187	144	332	539	352	572	573	19
283	198	366	201	157	327	1023	234	308	296	19
291	197	378	251	197	326	379	417	608	597	19
314	197	409	182	130	357	229	238	250	248	19
220	153	367	176	143	316	1023	277	534	531	19
309	172	461	286	182	402	754	470	723	721	19
326	215	387	186	140	340	495	235	259	249	19
237	172	353	184	152	310	328	487	648	643	19
194	140	354	148	124	304	207	331	439	421	19
261	174	383	212	163	333	528	250	355	334	19
270	182	381	239	182	337	820	386	666	658	19
268	192	358	130	103	323	70	240	252	238	19
528	305	443	391	219	458	894	330	611	607	19
455	247	470	379	239	405	598	459	693	686	19
237	159	382	142	110	331	800	447	714	708	19
256	178	367	151	118	329	219	435	550	547	19
227	173	337	228	181	323	514	376	601	594	19
254	176	370	164	128	328	628	311	540	535	19
272	185	376	171	131	334	455	253	349	332	19
464	285	417	309	213	372	250	644	756	753	19
522	288	463	453	276	420	526	334	561	547	19
275	194	363	142	115	315	396	239	269	263	19
228	162	361	172	137	320	270	374	519	512	19
213	152	359	170	136	320	864	307	577	569	19
262	172	390	220	163	345	1023	422	778	774	19
193	127	389	197	164	308	782	354	625	620	19
205	156	338	188	155	311	874	255	433	415	19
256	161	406	188	144	334	0	230	247	241	19
411	237	445	454	345	337	795	450	715	710	19
215	150	367	126	98	327	233	234	242	238	19
243	182	341	204	170	308	456	241	296	278	19
225	159	362	138	114	312	923	303	574	569	19
293	198	379	221	175	322	602	685	885	882	19
355	233	389	365	307	305	573	533	746	743	19
206	157	334	265	218	311	549	288	473	472	19
202	144	359	191	149	327	802	351	626	620	19
199	122	417	192	126	389	481	523	721	715	19
238	176	346	130	105	318	543	372	594	597	19
268	183	375	171	134	326	379	494	671	665	19
231	174	339	116	98	304	256	391	532	523	19
206	143	370	206	151	349	528	273	429	424	19
318	197	413	258	188	351	0	231	260	246	19
350	216	415	244	182	344	422	427	626	619	19
272	177	393	245	183	343	1023	317	624	621	19
249	173	369	139	109	327	366	524	692	686	19
318	220	369	282	221	326	745	320	579	571	19
316	211	383	164	125	335	422	234	253	243	19
282	203	356	158	129	313	368	274	388	383	19
251	174	369	160	123	331	780	370	637	637	19
224	157	366	146	118	317	629	359	603	600	19
259	200	331	220	180	314	241	251	293	282	19
253	179	363	192	148	331	545	342	573	563	19
322	213	387	190	145	335	617	351	590	588	19
300	199	385	226	182	318	305	478	628	625	19
176	117	385	225	181	318	568	341	576	566	19
218	158	353	134	106	323	1023	232	252	243	20
267	195	350	196	158	318	752	334	601	592	20
220	163	346	158	132	307	887	310	583	576	20
220	160	352	149	120	319	59	258	249	248	20
230	153	385	194	148	335	568	376	612	606	20
253	180	358	206	157	335	635	406	653	647	20
247	181	351	150	122	315	487	307	509	495	20
339	222	391	266	199	343	288	240	286	257	20
239	177	346	159	125	324	395	314	482	480	20
371	228	415	246	173	364	242	234	243	237	20
351	220	410	353	247	367	403	517	696	691	20
343	224	393	191	144	339	610	236	278	263	20
235	156	385	144	108	340	540	417	641	639	20
322	210	393	200	154	333	442	575	753	751	20
249	168	379	132	104	324	215	237	253	244	20
383	228	429	234	164	365	570	355	591	583	20
383	227	431	252	177	365	423	654	821	817	20
218	158	353	177	137	331	613	292	505	495	20
252	173	372	235	168	358	815	343	621	613	20
262	185	361	179	138	333	236	300	405	387	20
275	185	382	180	133	345	394	536	710	705	20
277	191	370	265	205	332	835	357	639	631	20
375	227	423	323	233	355	1023	409	751	745	20
265	185	367	200	156	329	346	246	311	284	20
214	154	357	183	143	329	636	334	581	571	20
265	185	366	194	153	324	856	256	426	420	20
213	144	379	209	153	349	734	327	590	579	20
211	144	377	189	145	334	861	298	557	551	20
276	189	373	212	156	347	442	371	580	570	20
263	192	351	220	182	309	1022	262	487	471	20
281	203	354	188	151	320	249	441	572	569	20
170	126	346	148	124	305	782	351	621	617	20
254	177	368	193	154	320	865	300	559	556	20
247	177	358	148	115	330	425	580	752	751	20
258	181	365	168	133	325	612	394	636	632	20
235	162	372	190	149	328	1023	358	682	680	20
340	217	402	205	153	344	526	259	385	373	20
345	222	398	261	191	350	495	306	511	496	20
266	186	367	229	183	321	488	311	509	503	20
253	181	359	189	148	327	563	366	603	594	20
313	202	395	229	163	359	1023	459	799	804	20
246	174	361	224	186	309	0	228	256	242	20
254	183	355	118	89	342	144	234	242	236	20
251	179	358	189	154	314	768	321	579	576	20
365	222	421	209	144	370	268	234	249	238	20
233	181	330	206	167	316	988	279	536	524	20
381	232	421	305	221	354	733	486	737	730	20
317	216	376	172	130	338	696	495	734	732	20
226	151	383	147	114	332	505	395	616	610	21
269	195	354	223	175	326	639	280	479	472	21
294	195	385	211	165	328	1023	288	631	631	21
219	129	435	177	119	381	433	423	622	618	21
250	179	358	266	219	311	601	333	572	563	21
331	194	436	279	199	358	410	517	701	693	21
308	210	377	167	131	327	238	532	649	645	21
298	208	366	144	109	338	288	293	397	398	21
232	165	359	303	242	320	544	342	566	563	21
249	175	364	166	129	328	760	301	548	542	21
215	143	386	157	123	327	474	333	537	534	21
242	172	360	198	153	333	694	337	588	586	21
262	180	372	194	152	326	476	359	577	567	21
247	169	374	202	158	329	722	369	629	626	21
250	177	361	165	131	322	697	304	545	536	21
252	177	365	193	148	336	623	378	616	619	21
202	146	355	136	108	322	405	422	614	610	21
276	194	364	139	110	326	102	241	249	242	21
228	159	366	226	163	355	1023	346	724	721	21
189	152	317	190	166	293	93	238	253	238	21
180	144	320	144	127	290	460	364	569	567	21
296	201	377	190	150	324	489	562	752	750	21
222	162	350	198	160	317	125	289	326	307	21
281	193	374	200	161	318	465	362	569	567	21
203	143	363	182	146	318	989	288	558	548	21
148	85	445	186	135	352	395	357	547	541	21
239	164	373	155	124	320	501	475	685	679	21
247	173	365	157	125	322	215	417	533	527	21
203	143	363	189	166	292	814	309	574	565	21
350	220	408	274	202	347	201	591	681	679	21
234	165	363	133	108	315	724	341	596	596	21
458	294	399	340	249	349	489	549	743	739	21
369	222	425	312	224	357	379	242	288	276	21
384	235	419	219	153	367	527	348	577	566	21
372	249	383	189	147	329	512	233	248	243	21
202	138	374	189	149	323	839	345	622	618	21
495	338	375	269	206	334	636	517	744	740	21
221	152	372	180	138	335	809	315	583	574	21
248	177	358	214	172	319	422	482	670	667	21
236	167	362	139	107	331	568	323	552	542	21
146	108	347	121	104	299	307	271	361	355	21
235	182	331	177	140	325	387	338	525	514	21
259	187	355	161	127	325	269	445	591	582	21
281	197	366	251	199	322	1023	390	688	686	21
250	178	360	129	101	327	231	346	469	456	21
396	221	459	367	178	527	363	316	484	472	21
250	189	338	225	181	318	641	446	690	683	21
252	171	376	134	105	326	419	482	670	665	21
464	308	386	310	228	348	496	477	686	680	21
277	190	373	156	122	327	236	236	252	243	21
256	184	356	189	153	316	414	279	422	411	21
258	171	386	217	161	345	611	460	695	689	21
224	142	404	185	135	352	584	335	562	561	21
242	163	379	176	132	340	741	360	624	621	21
437	239	468	485	224	554	353	300	456	438	21
290	195	380	184	145	324	625	371	617	612	21
206	153	346	132	109	310	1023	234	284	263	22
165	103	412	192	153	323	625	506	733	729	22
615	339	465	550	304	463	597	523	747	739	22
255	182	359	183	147	318	558	503	720	715	22
307	194	406	294	200	377	231	242	305	259	22
205	140	375	152	120	323	244	338	472	453	22
213	164	333	185	149	318	317	271	375	357	22
247	172	368	225	179	323	1023	328	636	632	22
286	190	385	183	146	322	617	359	602	598	22
230	154	384	197	153	329	833	293	550	537	22
273	186	376	271	201	345	403	412	604	600	22
165	102	415	152	126	310	533	240	282	282	22
193	155	319	252	199	324	561	472	693	690	22
206	145	364	175	142	315	649	277	472	465	22
244	172	364	211	166	325	363	387	567	563	22
294	206	365	242	189	328	489	296	491	475	22
348	218	408	261	185	361	341	480	649	640	22
318	228	358	302	238	325	823	394	673	665	22
250	191	334	212	176	309	172	238	266	244	22
439	252	447	325	234	355	521	463	681	674	22
243	174	357	177	140	322	324	300	439	429	22
362	234	396	287	203	362	351	362	546	532	22
363	238	391	214	159	346	719	356	616	612	22
159	98	417	150	123	312	368	335	519	503	22
247	175	361	141	110	329	210	356	462	457	22
255	175	373	153	118	332	312	236	273	247	22
268	186	369	215	172	320	403	498	685	675	22
237	159	380	194	145	341	184	307	387	371	22
245	178	353	133	107	317	230	234	246	237	22
259	186	356	144	116	317	265	450	590	584	22
374	245	392	239	172	355	235	240	275	254	22
262	174	386	192	151	326	554	364	600	590	22
198	136	372	169	131	330	899	333	613	612	22
235	158	382	177	139	325	796	334	606	598	22
251	188	343	204	167	313	352	307	466	452	22
395	234	432	194	138	359	511	275	439	425	22
327	198	424	396	256	396	560	508	725	720	22
198	130	388	129	102	326	668	322	573	561	22
457	305	384	344	253	348	873	532	793	786	22
439	277	405	350	252	355	1023	621	943	940	22
224	153	374	211	150	360	870	319	598	588	22
316	219	369	211	159	339	687	233	251	246	22
222	152	373	194	161	309	1023	278	548	539	22
245	176	357	168	132	326	755	345	604	606	22
400	242	424	238	169	361	575	460	685	682	22
237	170	358	146	115	324	191	365	470	455	23
309	216	365	200	156	329	253	390	527	520	23
256	179	367	136	105	331	543	429	651	649	23
245	178	353	135	111	313	103	236	246	236	23
223	158	362	168	135	318	430	398	605	595	23
210	157	341	198	162	314	502	366	588	581	23
364	219	426	339	232	374	259	601	718	717	23
232	161	370	167	134	319	675	277	484	468	23
274	201	348	175	143	313	321	541	690	687	23
240	161	383	188	138	349	241	441	576	564	23
216	159	347	148	123	309	827	269	491	471	23
340	225	388	238	177	345	419	628	794	792	23
253	182	357	190	149	326	291	240	275	259	23
342	214	410	294	225	334	259	241	286	259	23
214	143	384	200	153	335	534	392	624	614	23
227	185	313	198	168	302	644	393	639	637	23
232	161	369	222	164	346	500	262	404	379	23
249	171	371	156	124	321	676	339	593	584	23
241	166	373	182	146	321	440	416	622	613	23
226	152	380	198	165	306	679	350	605	599	23
437	263	425	334	221	386	734	482	727	727	23
272	193	361	176	137	329	686	416	666	665	23
250	177	362	173	138	321	507	348	575	561	23
224	154	371	148	115	329	216	242	276	256	23
261	169	396	193	144	342	586	353	588	584	23
296	204	371	184	142	332	464	523	712	712	23
250	189	339	324	263	316	66	237	247	235	23
221	166	340	137	113	312	522	448	669	662	23
355	249	365	213	165	331	876	536	789	790	23
266	201	338	181	155	299	525	311	528	513	23
258	182	363	167	136	314	1023	691	993	990	23
211	154	352	112	90	319	878	328	600	602	23
240	162	380	133	105	326	651	438	679	678	23
235	170	354	228	176	332	501	298	503	481	23
274	190	370	177	137	330	880	305	568	568	23
230	164	358	184	152	309	1023	261	589	583	23
209	151	354	132	109	309	585	233	252	245	23
285	181	404	337	240	358	461	425	636	627	23
230	163	361	171	131	334	240	564	684	674	23
320	205	400	264	201	336	326	350	512	507	23
608	337	462	385	226	437	495	368	589	580	23
297	191	398	218	164	341	615	423	664	659	23
219	170	330	213	176	309	451	381	591	583	23
273	157	447	259	150	442	906	391	679	674	23
230	162	364	199	148	343	467	325	520	520	23
315	191	422	244	182	343	468	507	700	699	23
230	171	345	161	135	304	275	353	490	489	23
272	188	371	186	150	317	613	391	634	629	23
201	163	316	253	202	320	290	333	489	469	23
237	160	379	188	147	327	1023	311	626	618	23
225	159	362	188	146	329	343	331	497	488	23
228	166	351	148	117	325	335	491	651	648	24
239	167	368	213	151	361	804	330	600	595	24
281	196	367	171	132	331	155	385	472	451	24
289	199	372	251	194	331	1023	401	731	726	24
283	192	377	137	105	334	359	514	680	675	24
362	248	374	236	176	344	526	447	664	661	24
236	177	341	252	204	316	340	304	455	441	24
221	151	376	152	118	331	926	299	575	562	24
400	243	422	283	208	347	398	419	610	605	24
224	152	377	198	150	337	706	325	586	571	24
250	180	357	181	146	318	337	366	542	531	24
238	157	389	230	177	334	440	407	612	606	24
209	158	337	228	195	300	752	388	653	650	24
316	209	387	222	166	344	337	296	433	426	24
263	171	394	164	127	332	141	237	257	240	24
265	175	387	207	165	320	295	339	491	480	24
243	141	441	191	113	434	1023	654	954	953	24
318	228	356	195	150	333	233	262	317	306	24
169	115	378	193	163	302	317	352	517	506	24
272	186	374	145	114	326	319	235	252	245	24
239	164	372	161	132	311	594	317	544	538	24
329	206	408	251	182	352	796	540	783	783	24
394	245	411	310	221	359	33	240	249	234	24
239	169	361	178	140	326	1023	356	682	675	24
239	169	362	148	119	318	521	433	657	648	24
260	172	387	187	142	337	751	340	605	599	24
258	166	398	160	124	330	275	249	295	283	24
282	197	367	204	162	322	655	300	526	521	24
235	164	368	186	154	310	786	289	534	521	24
217	161	345	167	144	297	534	378	603	600	24
349	228	392	230	182	324	670	232	249	237	24
231	162	364	157	124	324	398	403	590	590	24
197	142	355	150	123	310	73	233	242	233	24
391	246	407	311	225	353	805	349	624	618	24
231	159	372	203	160	325	439	356	561	553	24
227	164	355	186	155	306	432	368	573	564	24
243	179	347	225	183	314	74	236	251	235	24
249	174	367	154	116	340	267	315	435	430	24
411	258	408	213	157	348	1023	233	272	257	24
318	178	458	413	217	487	164	241	296	248	24
246	173	365	159	126	323	651	311	539	540	24
258	177	374	177	137	330	675	333	582	577	24
263	188	357	165	134	315	849	308	580	568	24
265	184	368	168	121	354	550	427	653	650	25
236	175	345	151	129	301	602	312	534	531	25
221	154	367	186	149	320	308	409	577	565	25
265	169	402	301	233	331	651	580	798	796	25
376	213	452	327	216	387	299	462	614	610	25
352	226	399	262	200	336	939	369	663	657	25
221	169	335	143	116	316	271	469	617	604	25
365	226	413	206	152	347	526	437	656	653	25
235	170	354	146	121	311	650	323	566	558	25
514	285	462	467	316	379	398	475	657	653	25
269	192	359	173	135	326	334	327	487	479	25
228	171	342	235	192	313	1023	372	807	805	25
281	191	377	176	135	333	569	345	582	572	25
238	173	352	177	138	330	535	395	625	617	25
208	146	364	209	167	320	648	410	658	653	25
267	193	355	244	182	343	423	442	640	632	25
255	174	376	195	155	323	791	409	677	674	25
237	173	351	207	171	310	467	320	529	511	25
211	137	393	200	150	341	223	448	571	562	25
310	212	374	208	165	321	1016	305	591	585	25
332	232	366	169	129	334	138	242	260	248	25
445	267	426	318	227	358	881	547	801	799	25
291	196	380	236	189	321	569	358	588	587	25
236	184	329	203	162	319	729	353	613	611	25
266	191	357	174	145	308	262	402	553	537	25
218	163	343	226	189	307	472	458	664	658	25
230	153	384	247	185	341	1019	296	576	569	25
243	155	400	213	159	343	585	438	673	666	25
231	161	366	142	114	319	253	380	531	510	25
208	147	360	148	119	318	246	330	459	443	25
233	160	373	166	132	322	645	328	578	565	25
227	158	367	199	152	335	1023	427	729	724	25
401	247	415	273	183	382	161	240	264	246	25
343	226	388	174	130	344	88	240	249	239	25
282	180	400	233	174	343	1023	231	244	238	25
242	184	336	309	247	320	826	345	619	616	25
198	140	363	154	125	316	463	352	564	554	25
254	171	380	193	151	328	574	400	637	630	25
272	193	360	185	141	336	235	496	614	611	25
193	146	338	210	163	330	546	402	635	626	26
289	158	467	250	145	442	307	583	722	719	26
276	177	398	201	156	330	220	238	258	247	26
232	167	356	155	119	334	512	324	536	530	26
269	186	369	208	167	319	921	529	793	789	26
282	190	381	178	135	338	767	381	651	646	26
249	180	354	169	132	326	431	479	667	667	26
286	199	367	214	169	325	399	387	589	575	26
264	194	349	185	144	328	185	292	337	346	26
203	156	332	201	164	313	453	457	661	654	26
335	219	392	369	266	355	394	235	270	246	26
232	166	356	178	141	323	164	328	407	388	26
236	174	347	147	119	315	320	531	684	677	26
244	165	379	152	119	327	601	448	681	677	26
269	181	381	187	146	329	1023	685	969	967	26
201	138	372	128	102	321	1023	359	683	674	26
290	198	375	182	139	337	217	237	271	244	26
228	162	362	147	114	331	644	324	562	559	26
228	169	345	225	184	313	705	386	647	641	26
259	183	363	153	121	324	261	393	536	527	26
294	196	383	198	151	335	931	233	257	245	26
237	163	372	168	135	319	475	358	581	565	26
396	244	415	355	251	362	246	515	639	634	26
243	163	381	216	160	346	771	386	661	651	26
278	195	365	186	143	332	1023	232	256	245	26
233	161	372	190	151	321	911	373	660	657	26
198	141	359	160	128	321	783	325	589	584	26
419	265	405	344	228	387	193	246	294	261	26
294	192	391	181	130	358	407	467	657	649	26
208	153	349	183	145	322	587	332	567	559	26
385	244	405	223	166	344	607	366	604	603	26
214	152	360	125	98	327	106	233	242	234	26
247	170	372	147	115	326	153	249	269	260	26
239	170	359	193	153	323	738	336	596	592	26
241	169	364	140	111	323	753	441	699	696	26
194	135	369	142	106	342	709	347	602	600	26
348	213	418	231	165	360	491	249	330	322	26
247	150	422	261	200	334	653	396	650	642	26
172	127	346	121	103	300	1023	403	724	722	26
287	193	380	227	171	340	268	373	512	509	26
266	147	462	299	186	412	343	489	651	649	26
230	162	364	189	154	315	793	316	575	572	26
327	203	412	254	195	334	556	534	744	740	26
384	230	427	335	236	362	1023	300	651	644	26
327	219	382	193	141	350	248	239	279	252	26
247	162	390	235	184	327	465	386	597	591	26
286	204	359	196	155	325	665	391	641	639	27
231	167	354	145	116	319	676	335	587	580	27
242	166	374	198	162	313	328	353	524	511	27
207	155	341	158	130	311	423	287	443	434	27
220	146	386	169	133	326	791	326	597	587	27
279	198	360	213	174	313	1023	273	628	625	27
476	296	411	418	267	401	483	540	740	730	27
229	173	339	176	144	312	919	326	607	605	27
234	169	355	127	106	309	216	237	250	246	27
282	197	368	176	141	320	308	270	372	351	27
255	178	367	137	107	329	393	486	664	662	27
241	168	368	201	157	328	591	354	598	587	27
271	205	339	217	162	344	178	237	250	242	27
258	185	357	200	162	315	569	343	576	569	27
407	246	423	283	198	366	360	608	763	758	27
306	210	373	283	220	329	707	302	537	535	27
199	157	325	179	151	303	453	346	546	545	27
274	198	354	223	173	329	400	444	630	627	27
286	201	364	136	108	322	602	463	694	690	27
264	179	378	261	157	426	457	417	626	619	27
194	136	365	162	128	325	601	292	500	493	27
195	143	348	154	119	331	71	312	320	293	27
236	173	349	185	148	320	676	297	534	518	27
208	144	371	196	148	339	436	345	551	538	27
332	189	449	381	210	465	419	233	258	241	27
343	220	400	341	247	353	807	408	678	676	27
333	219	389	189	143	338	1023	234	287	269	27
306	205	382	233	173	344	1023	231	261	240	27
294	203	371	226	173	335	286	411	567	558	27
277	198	358	150	122	317	413	280	426	415	27
253	168	386	189	147	330	398	435	631	619	27
312	221	362	234	184	326	1023	590	876	870	27
246	171	367	126	101	322	191	238	256	244	27
264	183	369	154	120	328	344	480	646	641	27
228	170	344	191	151	324	461	361	571	565	27
250	177	362	200	152	338	772	362	632	627	27
272	191	364	154	123	323	286	236	266	245	27
301	196	394	170	126	345	0	231	255	246	27
274	191	366	198	148	344	430	233	250	241	27
321	212	387	209	169	317	1023	235	303	283	27
288	197	374	223	181	316	337	429	597	594	27
340	224	388	227	168	345	1023	426	835	831	27
391	258	388	282	201	359	222	238	268	248	27
404	239	433	225	166	348	551	396	625	622	27
329	213	394	219	163	344	532	421	640	640	27
248	174	364	188	147	328	622	335	570	570	27
189	146	331	221	195	290	1023	339	648	643	27
342	230	380	241	178	347	295	239	273	255	27
254	195	333	178	147	310	472	407	620	613	27
378	239	405	221	158	359	525	280	460	446	27
207	150	354	198	153	332	598	317	538	539	27
256	186	352	218	177	315	419	275	411	403	28
250	183	350	161	126	327	856	407	684	682	28
290	196	380	168	131	329	539	352	580	573	28
215	158	350	223	185	309	476	358	574	564	28
239	171	358	181	143	324	343	337	518	497	28
368	215	439	331	227	373	217	235	273	241	28
227	155	375	180	140	328	720	321	574	569	28
380	238	408	370	266	356	866	398	682	675	28
274	191	368	211	162	334	285	487	634	626	28
241	176	351	205	163	321	252	425	561	555	28
382	239	409	296	208	365	237	238	270	249	28
232	166	358	147	113	333	407	365	560	553	28
347	218	408	212	157	345	711	268	461	449	28
266	192	355	183	143	328	591	379	620	613	28
415	254	418	284	204	358	101	241	261	242	28
260	174	383	239	188	326	483	438	648	644	28
444	256	445	286	198	369	1023	233	266	252	28
219	156	359	204	169	310	965	357	649	647	28
224	163	352	170	130	333	245	278	357	347	28
207	144	369	170	135	323	667	342	597	588	28
517	289	458	487	264	473	517	557	758	752	28
240	178	345	120	98	314	683	232	241	238	28
212	130	417	242	195	319	655	415	661	659	28
266	182	375	222	170	333	781	287	521	516	28
189	132	367	175	144	311	545	328	547	544	28
268	189	363	187	149	321	703	317	571	560	28
251	179	358	170	136	318	455	256	370	346	28
224	157	367	195	158	316	442	297	476	463	28
226	150	386	196	153	329	631	360	607	601	28
201	146	353	150	122	316	680	436	681	681	28
192	133	370	179	142	323	558	365	595	592	28
585	336	446	616	378	417	305	281	405	378	28
241	155	399	191	146	335	938	337	627	621	28
251	178	362	222	178	319	810	340	616	608	28
341	226	386	220	159	353	290	235	254	244	28
281	194	372	154	120	328	701	560	791	787	28
606	351	443	607	377	413	803	280	513	500	28
251	181	354	162	126	327	487	377	593	589	28
269	195	353	200	154	331	329	492	648	647	28
245	164	382	163	125	333	188	481	579	571	28
232	169	351	186	154	308	660	245	348	327	28
341	237	369	328	219	385	204	242	277	255	28
312	219	365	158	114	355	113	236	249	237	28
313	202	396	232	161	368	207	236	251	242	28
251	170	379	150	116	329	329	336	500	490	28
375	230	417	273	182	384	265	234	258	240	28
273	198	352	175	136	328	188	239	265	247	28
195	152	328	176	158	286	705	318	565	561	28
260	190	350	300	242	317	75	238	262	237	28
265	179	380	134	106	326	606	477	703	703	28
206	143	370	190	146	333	523	262	408	383	28
237	158	383	171	131	332	676	420	674	667	28
257	182	362	136	107	326	253	235	241	242	28
297	195	389	208	150	354	519	306	513	502	28
250	168	380	188	139	347	545	373	603	598	28
258	189	350	198	163	311	511	361	584	577	28
254	165	392	218	168	333	554	389	618	616	28
349	234	382	185	141	336	211	235	259	240	28
372	235	405	232	169	351	1023	231	261	241	28
391	225	445	451	305	378	469	326	534	522	28
275	190	371	208	159	335	510	269	420	408	28
252	182	355	161	127	323	186	404	501	495	28
274	189	370	188	149	323	660	374	623	621	28
203	147	354	167	133	323	349	565	722	717	28
243	171	362	197	156	323	656	340	587	583	28
197	156	322	158	139	291	373	379	552	558	28
301	206	374	187	136	350	761	254	403	393	28
599	329	467	503	316	407	344	247	326	288	28
203	136	381	140	112	319	694	292	527	512	28
207	150	354	155	125	316	631	326	569	559	29
248	172	368	173	135	328	242	265	328	317	29
216	152	363	151	121	318	329	447	614	607	29
284	194	375	235	185	325	434	389	591	586	29
243	168	371	178	135	339	495	308	506	499	29
248	180	352	160	127	323	403	329	513	507	29
234	164	365	186	148	322	708	380	636	636	29
245	162	387	194	147	338	563	345	575	570	29
267	188	363	138	109	323	502	473	684	679	29
218	156	357	147	121	310	766	307	554	553	29
279	193	371	147	116	324	661	233	253	242	29
295	200	378	209	162	330	258	469	607	598	29
259	173	382	157	122	330	690	372	635	624	29
249	182	350	162	132	313	940	280	530	521	29
256	177	369	147	121	311	200	235	272	240	29
225	160	360	202	138	375	312	285	426	391	29
584	328	456	605	321	483	1023	536	903	900	29
264	176	384	192	145	339	507	350	574	564	29
516	296	446	437	297	377	648	240	342	293	29
184	133	354	148	118	320	327	316	462	457	29
232	169	351	125	99	324	293	245	280	275	29
287	191	384	222	165	344	822	415	687	684	29
220	166	339	144	120	309	714	403	659	658	29
293	196	382	190	143	341	688	571	796	794	29
251	167	386	192	150	327	645	352	599	595	29
208	148	359	130	104	320	435	322	516	507	29
320	215	381	385	292	337	685	413	664	662	29
276	189	374	158	119	340	427	390	590	585	29
259	188	354	201	156	330	659	270	465	444	29
252	175	369	155	121	327	442	280	439	421	29
246	176	357	197	152	332	832	377	652	651	29
232	161	368	183	150	313	229	237	261	245	29
261	183	364	142	113	322	486	317	519	512	29
259	186	355	198	160	318	734	468	723	716	29
275	196	358	143	111	330	235	377	506	496	29
432	284	390	355	258	352	674	516	752	746	29
229	165	355	123	98	323	156	292	345	330	29
259	171	387	187	138	347	768	330	593	589	29
252	174	372	217	167	333	908	331	613	610	29
310	215	369	175	132	341	482	363	575	572	29
315	209	385	192	150	328	287	235	255	242	29
258	187	354	173	140	317	552	317	539	529	29
258	167	394	181	139	334	692	345	602	595	29
342	218	402	240	172	357	461	440	644	641	29
353	196	460	294	179	421	315	485	643	636	29
253	177	366	175	132	339	189	281	344	329	29
290	186	399	237	178	340	652	333	579	573	29
238	169	360	173	147	301	485	484	685	683	29
380	223	436	235	161	374	745	268	463	454	29
337	218	396	238	172	355	116	238	256	239	29
361	227	406	400	273	376	864	451	723	719	29
327	219	382	212	160	340	521	411	633	629	29
153	111	353	110	93	303	140	239	249	242	29
263	193	350	170	137	316	358	436	617	607	29
301	207	372	208	163	325	556	552	756	755	29
217	150	370	191	142	345	715	433	690	684	29
248	190	334	261	212	315	685	445	693	689	30
236	164	368	152	118	330	633	367	616	610	30
282	207	348	234	188	320	1023	353	678	673	30
214	169	323	247	214	296	240	452	583	574	30
281	196	368	229	184	319	968	339	634	627	30
250	183	349	173	140	316	498	363	580	576	30
260	185	360	161	130	318	699	374	629	628	30
232	162	368	199	157	324	512	351	577	566	30
232	155	383	187	149	322	659	372	626	620	30
601	336	457	511	338	387	622	443	684	677	30
232	156	381	174	133	336	591	350	587	582	30
165	141	300	140	124	289	503	315	515	514	30
269	184	374	143	112	326	157	238	239	242	30
253	174	372	218	175	318	705	397	658	651	30
164	116	363	188	139	347	256	247	297	275	30
259	175	379	174	137	326	857	307	582	567	30
215	153	360	196	161	312	527	347	572	565	30
263	183	369	148	119	318	417	421	616	612	30
237	169	360	205	172	305	526	360	587	579	30
248	174	365	169	128	337	865	397	679	674	30
241	166	371	159	123	329	785	313	573	567	30
261	192	348	176	140	321	272	417	566	557	30
234	170	353	193	150	328	416	400	598	592	30
253	178	364	237	187	324	843	371	652	646	30
271	191	363	163	125	332	573	350	579	578	30
300	206	373	205	156	336	0	229	259	247	30
270	197	351	202	166	311	139	263	299	278	30
204	150	347	218	178	314	527	372	601	593	30
284	189	385	173	131	338	673	313	551	548	30
238	163	373	148	115	329	358	468	642	636	30
212	136	400	183	138	340	664	381	635	629	30
273	192	364	234	179	334	711	385	648	641	30
280	206	348	187	154	312	540	306	518	507	30
247	173	366	197	145	348	1023	470	790	786	30
281	196	368	173	137	323	606	480	709	705	30
230	165	356	160	132	311	849	360	640	636	30
245	167	375	175	139	321	430	377	581	574	30
255	194	337	268	208	329	1023	567	927	928	30
276	202	350	196	158	318	666	318	566	553	30
295	208	363	211	165	327	565	393	627	622	30
197	141	358	161	138	297	853	302	567	558	30
325	216	385	172	132	334	502	355	571	568	30
292	192	390	211	166	325	662	433	681	676	30
294	197	383	283	212	342	886	319	597	590	30
174	138	323	172	159	277	674	368	625	617	30
243	165	376	188	148	325	755	342	605	602	30
330	226	374	181	134	345	236	235	247	242	30
256	167	391	220	175	322	513	365	588	582	30
242	180	345	161	131	316	161	310	380	360	30
296	200	379	210	164	327	907	281	530	520	31
366	224	417	297	217	350	323	236	271	249	31
317	216	377	205	158	332	441	562	744	740	31
267	184	371	158	132	307	473	358	570	564	31
221	156	362	179	140	327	527	289	476	469	31
286	203	361	124	96	331	391	417	607	601	31
321	208	395	219	163	344	330	235	251	243	31
361	232	398	255	192	340	481	566	758	752	31
355	194	470	406	251	414	540	256	382	364	31
243	178	350	153	122	320	322	293	444	413	31
338	229	378	241	190	324	603	307	536	522	31
264	185	365	207	164	323	590	356	601	589	31
250	180	357	176	143	314	253	300	414	397	31
251	172	375	169	132	328	344	296	446	429	31
329	237	355	190	150	324	240	238	292	249	31
265	191	355	181	146	317	501	362	581	575	31
320	212	385	157	116	347	536	262	405	387	31
226	160	361	192	156	316	875	364	648	644	31
326	201	416	264	195	346	773	343	614	606	31
241	178	347	152	122	319	559	235	255	251	31
273	188	372	221	175	323	919	462	737	735	31
235	158	381	186	143	333	1023	403	777	774	31
359	243	379	196	147	339	78	237	246	236	31
274	188	374	213	166	327	548	436	664	657	31
362	233	397	243	173	360	620	598	809	807	31
438	275	408	324	235	353	604	314	541	536	31
287	209	351	213	168	323	298	485	637	629	31
227	155	376	145	114	326	598	363	606	598	31
190	142	343	136	114	305	606	309	539	528	31
277	199	356	190	150	325	310	260	341	325	31
250	180	356	182	151	307	1023	339	719	713	31
316	215	375	206	152	346	309	236	246	246	31
278	189	375	214	171	320	543	331	559	548	31
276	187	377	156	123	325	688	458	704	700	31
236	167	361	187	147	325	821	354	627	626	31
238	159	382	167	127	337	360	368	548	541	31
175	123	364	127	101	321	482	419	632	628	31
263	181	373	165	129	329	208	235	244	239	31
315	210	385	180	136	338	0	231	251	232	31
245	168	373	193	156	318	461	513	707	702	31
314	227	354	312	250	319	695	337	586	585	31
203	143	365	232	186	320	866	334	612	608	31
325	215	387	228	171	343	431	327	527	512	31
213	152	358	172	138	320	680	347	595	595	31
310	210	378	259	191	348	803	352	621	621	31
271	198	349	218	178	314	399	320	525	492	32
270	180	384	175	135	331	836	341	616	612	32
215	160	343	92	73	320	455	461	661	657	32
205	149	353	144	113	326	300	355	504	502	32
269	180	382	316	251	322	451	535	722	718	32
253	175	370	208	165	322	262	347	478	475	32
221	167	339	167	138	309	545	316	530	525	32
355	228	399	230	170	346	625	459	692	691	32
199	121	421	255	180	363	329	385	558	549	32
286	195	375	184	139	340	110	236	237	236	32
253	191	338	169	137	314	499	412	632	625	32
276	200	354	187	151	317	452	357	568	557	32
287	204	360	203	149	347	88	243	261	242	32
324	203	409	209	157	341	501	244	327	296	32
256	173	378	192	140	350	427	259	360	349	32
260	190	351	210	167	321	189	468	569	559	32
220	160	350	159	129	315	270	355	490	489	32
276	192	368	207	165	321	522	381	603	601	32
230	171	346	181	148	314	528	327	547	539	32
212	156	349	150	120	320	761	306	553	550	32
293	191	394	204	158	331	949	398	695	685	32
245	175	357	227	179	324	420	366	567	558	32
200	135	379	157	127	315	475	398	614	606	32
327	199	421	353	215	421	811	352	630	622	32
400	234	439	428	255	429	439	437	641	632	32
276	194	363	183	144	326	358	436	622	608	32
204	145	360	213	164	332	361	407	586	582	32
203	139	375	174	133	336	353	439	619	609	32
245	168	374	133	105	324	78	237	245	236	32
240	178	346	181	142	327	922	295	562	554	32
213	160	342	178	149	306	509	257	375	361	32
249	172	372	145	109	339	579	264	424	403	32
363	224	414	273	193	362	167	241	280	249	32
273	202	345	178	145	314	510	326	540	532	32
230	172	342	194	156	318	487	341	548	548	32
214	168	327	285	230	316	486	393	606	604	32
219	152	370	160	127	324	261	371	516	503	32
223	152	375	140	109	330	580	503	720	719	32
371	233	408	253	184	351	243	296	410	384	32
259	167	397	232	172	346	311	440	603	595	32
274	188	373	148	116	326	588	446	679	673	32
254	170	382	214	164	333	632	373	619	615	32
231	158	375	120	94	324	669	260	416	409	32
229	164	357	166	132	321	750	317	571	568	32
254	171	380	168	133	324	661	323	570	561	32
212	147	369	142	114	318	392	466	649	644	32
197	141	359	194	144	346	1023	250	447	429	32
228	162	360	181	142	325	495	404	622	617	32
178	129	353	135	111	310	1023	265	536	522	32
356	239	381	230	171	345	789	501	753	750	32
245	175	359	239	168	365	291	295	410	404	32
334	221	386	336	259	333	403	372	568	561	32
321	206	399	270	199	348	838	528	783	779	32
250	183	350	170	141	310	759	398	662	660	33
160	121	339	165	133	318	329	514	672	666	33
304	214	363	237	187	323	578	418	652	648	33
279	186	384	155	120	331	81	235	240	235	33
233	166	360	198	152	333	681	362	621	612	33
313	207	387	242	176	352	389	234	254	242	33
221	165	342	162	125	330	436	470	665	660	33
278	190	374	216	167	331	310	510	659	655	33
185	132	358	227	197	294	1023	385	705	701	33
195	143	349	232	187	317	430	429	632	623	33
320	218	375	269	203	339	358	442	619	613	33
233	161	372	168	129	334	444	407	607	607	33
235	175	344	183	153	307	829	261	450	439	33
248	170	373	188	149	322	507	386	606	602	33
254	178	365	175	141	318	804	300	555	547	33
254	170	383	200	157	325	520	358	582	576	33
319	211	387	184	136	345	126	237	265	239	33
253	183	354	205	165	320	568	301	511	505	33
219	144	389	217	169	327	652	416	666	659	33
246	182	346	142	115	316	531	287	476	465	33
255	168	388	136	108	322	716	309	548	549	33
245	182	345	189	153	316	765	332	595	591	33
325	208	399	215	163	339	575	428	660	655	33
267	178	384	191	147	331	553	385	614	612	33
258	182	363	148	120	317	641	360	610	604	33
336	237	364	230	169	348	1023	232	248	246	33
246	173	364	147	119	317	694	357	616	609	33
243	167	371	167	135	315	844	318	589	583	33
256	179	368	208	167	318	344	488	654	648	33
209	155	345	121	99	314	251	321	436	432	33
213	156	351	168	131	329	327	412	578	574	33
387	273	363	226	177	327	496	420	637	631	33
337	228	378	205	163	322	1023	300	587	580	33
367	221	424	218	147	379	168	239	259	244	33
240	163	377	204	153	343	565	356	586	583	33
221	163	348	170	139	313	536	359	589	580	33
361	224	412	183	135	346	221	235	244	240	33
263	185	365	158	119	338	279	233	234	237	33
166	125	342	180	157	293	593	377	615	612	33
221	158	358	210	161	334	362	273	385	378	33
229	161	365	179	138	333	1023	379	695	688	33
245	185	339	220	180	314	867	294	548	544	33
229	172	342	190	156	313	483	404	614	614	33
244	176	356	192	157	313	1023	324	681	682	33
311	220	363	168	132	326	387	365	556	547	33
382	250	392	313	235	341	915	321	600	598	33
241	160	385	154	121	326	156	240	260	246	33
251	187	342	182	147	316	158	238	261	243	33
331	218	388	217	165	336	1023	294	594	588	33
236	161	375	165	130	325	1023	291	574	565	33
242	172	361	184	149	316	505	355	580	569	33
271	187	370	172	133	332	635	538	760	758	33
274	193	362	191	148	330	165	428	520	503	33
271	190	365	117	94	318	609	293	503	498	33
228	160	364	200	155	329	381	371	560	552	33
266	184	371	222	170	334	302	437	592	588	33
288	191	385	231	189	313	1023	233	264	256	33
464	280	425	400	270	379	489	344	561	551	33
243	170	366	156	123	326	481	460	664	662	33
211	123	439	208	156	341	654	413	664	657	34
245	168	374	154	124	318	842	317	588	582	34
251	173	372	214	158	347	745	327	591	582	34
300	205	375	184	139	338	485	577	765	763	34
272	190	366	221	172	330	766	326	592	583	34
366	240	390	319	249	328	251	373	522	500	34
289	179	412	253	188	344	1023	282	588	582	34
246	164	384	209	162	331	976	403	697	693	34
246	165	382	182	140	334	677	367	625	617	34
254	178	365	301	246	312	290	240	296	257	34
267	193	354	214	176	311	518	436	649	650	34
237	187	324	165	138	306	694	319	562	561	34
381	263	370	303	232	334	1023	447	832	828	34
233	172	347	157	126	319	459	236	273	255	34
287	201	365	143	111	327	655	323	565	559	34
234	171	350	173	138	322	845	331	606	601	34
248	178	356	157	121	333	641	408	650	650	34
250	167	384	210	158	340	635	360	608	602	34
377	234	413	240	169	365	541	532	739	736	34
389	245	407	261	191	350	1023	770	1023	1023	34
212	153	354	130	104	319	171	246	271	259	34
251	176	364	158	125	324	1023	232	240	239	34
238	167	365	171	134	326	942	312	593	587	34
364	229	408	201	140	367	328	481	641	637	34
225	160	359	176	138	326	445	364	576	564	34
308	207	381	201	154	335	508	574	768	764	34
500	299	428	485	345	360	738	298	543	533	34
232	153	388	149	117	326	751	330	595	586	34
299	199	384	191	140	348	377	234	262	244	34
259	179	371	234	183	327	429	510	695	692	34
169	107	405	161	137	301	1023	450	811	808	34
254	183	356	159	131	312	383	444	624	623	34
261	178	374	200	156	328	206	397	507	501	34
241	177	349	122	98	318	316	237	263	251	34
249	179	356	151	122	317	680	251	370	361	34
249	189	337	193	153	323	185	282	337	329	34
383	229	428	400	264	388	457	413	625	616	34
362	238	390	207	149	354	163	241	260	248	34
290	206	361	195	155	322	480	393	606	602	34
261	179	373	192	151	326	750	299	542	536	34
360	231	398	249	174	365	256	234	257	238	34
242	163	378	182	140	333	642	396	642	639	34
239	171	357	109	87	322	0	228	249	235	34
256	196	334	169	136	318	194	235	243	239	34
271	184	377	145	115	322	369	343	525	515	34
336	218	395	294	208	362	520	235	267	250	34
260	187	356	187	149	321	540	280	463	449	34
222	156	363	145	118	315	744	334	596	591	34
274	192	365	206	167	316	328	404	573	567	34
463	283	419	371	265	359	433	256	360	342	34
548	308	455	555	317	449	164	247	293	258	34
300	214	359	197	159	317	1023	311	606	602	34
336	210	409	250	180	355	324	235	257	243	34
255	165	396	215	173	319	1023	320	628	619	34
226	154	377	176	139	323	881	297	563	553	34
236	163	372	167	136	315	858	300	559	555	35
260	185	360	188	140	343	274	338	478	468	35
323	231	358	239	179	341	214	237	258	244	35
238	179	341	140	109	330	251	420	557	549	35
293	213	353	175	144	313	258	357	493	486	35
296	196	387	211	162	334	305	236	261	246	35
179	132	346	115	93	317	264	376	517	510	35
237	176	345	187	165	290	662	414	660	659	35
232	166	359	156	124	322	312	386	554	543	35
403	248	416	208	148	359	431	534	716	713	35
253	186	348	164	135	311	409	481	667	662	35
264	188	359	180	145	318	391	492	673	666	35
446	264	433	443	306	371	335	350	532	511	35
349	230	388	264	196	346	76	241	254	239	35
281	214	336	194	161	310	754	366	633	629	35
351	222	405	267	204	335	1023	374	679	678	35
416	246	433	352	256	352	432	245	319	292	35
249	180	353	199	153	335	255	290	403	378	35
197	143	351	173	136	325	280	332	477	463	35
287	208	354	241	189	327	448	426	631	625	35
271	194	358	183	145	322	536	383	608	606	35
290	203	367	158	122	331	106	237	248	238	35
228	161	363	179	143	319	709	358	615	613	35
236	165	365	141	111	325	0	230	244	239	35
375	251	382	202	149	346	329	236	265	247	35
344	229	385	264	199	340	410	676	838	834	35
235	169	357	161	127	325	952	306	579	579	35
330	221	383	178	134	341	688	247	345	340	35
217	149	373	196	159	316	354	292	439	424	35
252	185	349	147	124	305	705	300	541	530	35
218	171	326	274	222	315	608	340	581	573	35
245	159	393	177	133	340	549	400	628	625	35
282	188	384	222	167	340	167	237	260	241	35
217	145	382	203	163	318	530	401	626	622	35
227	168	346	193	161	307	596	400	635	635	35
234	160	376	203	158	329	192	292	365	351	35
216	155	355	156	130	309	715	322	579	568	35
218	135	413	199	143	355	697	360	623	613	35
407	248	420	425	245	444	738	561	797	793	35
264	196	344	191	152	322	150	298	358	335	35
249	184	348	198	160	317	179	237	259	243	35
234	162	371	139	106	335	397	414	607	600	35
305	213	367	175	132	338	201	235	249	240	35
250	173	369	272	211	330	584	580	791	784	35
239	166	369	157	122	329	522	238	286	267	35
230	176	335	127	105	310	349	240	275	266	35
245	172	365	118	93	326	684	308	545	541	35
228	170	344	204	172	303	565	331	564	552	35
358	215	426	233	166	360	541	240	305	282	35
234	168	356	116	94	315	859	242	334	330	35
237	163	373	157	126	321	569	385	624	615	35
316	211	383	188	142	338	416	286	440	430	35
246	171	369	164	130	323	358	449	625	619	35
199	135	378	123	101	313	249	460	592	586	35
215	145	381	201	162	317	523	311	525	511	35
186	124	384	172	134	328	205	258	311	290	35
223	162	352	172	138	318	705	385	644	640	35
253	190	341	165	134	316	328	373	544	535	35
248	171	371	176	138	327	889	347	636	628	35
157	110	367	176	140	323	772	391	657	656	35
212	159	341	170	142	307	117	237	244	239	35
281	197	365	153	116	336	118	236	257	238	35
559	308	465	544	265	527	495	655	839	835	35
402	239	432	379	284	341	636	425	670	664	35
219	150	375	173	141	313	226	396	523	512	36
266	184	370	175	139	323	596	377	617	613	36
341	228	383	230	176	334	593	253	374	358	36
247	171	370	182	143	325	840	361	645	635	36
322	204	403	353	203	445	453	488	684	679	36
268	183	375	150	117	328	1023	232	249	243	36
270	188	369	224	175	327	870	285	538	523	36
229	158	370	200	155	330	529	347	568	565	36
231	167	354	134	108	318	463	470	670	667	36
305	207	378	193	155	319	632	373	618	615	36
274	172	407	293	195	385	139	242	292	247	36
226	159	363	199	151	336	433	528	710	708	36
299	205	373	183	134	349	997	248	401	391	36
289	201	368	165	130	326	220	233	252	235	36
349	214	418	224	165	349	406	350	543	535	36
266	183	372	172	133	330	1023	403	757	755	36
297	199	382	192	148	333	1023	465	928	925	36
297	202	377	292	223	336	383	345	526	521	36
315	224	361	199	139	366	1023	235	294	277	36
227	173	337	208	176	303	828	297	550	545	36
172	109	403	207	176	302	456	644	820	816	36
232	165	359	171	137	319	626	315	547	541	36
272	193	361	169	136	319	729	356	621	614	36
259	189	351	182	140	335	816	337	615	605	36
226	163	354	211	172	314	415	285	426	427	36
352	208	434	407	206	507	546	303	519	503	36
306	202	388	224	173	331	779	386	654	652	36
237	172	352	163	134	312	702	361	622	615	36
291	169	441	287	178	413	926	464	741	737	36
225	155	370	205	154	340	608	367	610	604	36
336	213	404	205	150	350	293	279	385	369	36
256	186	351	228	190	308	639	335	572	573	36
198	142	359	136	110	316	259	374	516	506	36
313	214	374	203	161	322	689	377	633	629	36
236	159	381	204	149	351	823	346	620	617	36
252	178	362	185	151	313	530	403	623	624	36
240	169	364	223	175	326	471	484	688	680	36
245	182	344	183	146	321	662	404	658	650	36
212	154	351	117	96	312	385	283	416	412	36
267	176	390	273	203	345	431	368	567	563	36
273	191	366	153	117	336	484	293	474	467	36
216	152	364	128	100	328	250	597	715	709	36
250	180	356	197	162	311	407	312	496	481	36
247	169	375	200	157	326	608	293	514	497	36
298	208	368	211	163	332	431	234	243	245	36
359	231	397	282	198	365	341	557	714	707	37
246	174	361	210	158	339	387	389	584	573	37
266	188	363	163	127	328	559	409	641	635	37
165	133	318	180	150	309	233	233	240	235	37
246	168	375	148	119	318	695	415	668	665	37
234	164	365	198	158	321	1023	307	594	595	37
259	167	398	271	206	336	814	441	711	705	37
380	230	423	184	132	358	582	542	756	752	37
232	164	361	178	146	313	581	346	586	576	37
274	195	359	231	184	322	389	398	590	582	37
319	221	369	196	147	341	971	315	604	595	37
206	158	334	135	111	311	403	283	434	418	37
218	153	365	159	136	300	937	333	621	616	37
206	137	384	161	123	336	441	330	525	520	37
265	188	360	211	173	312	652	379	635	625	37
155	114	346	86	62	355	0	229	238	235	37
207	145	367	171	147	297	436	258	353	349	37
264	187	360	217	162	342	500	333	544	540	37
413	228	464	487	267	467	619	372	617	612	37
347	222	399	199	147	347	1023	232	265	247	37
236	157	385	143	112	325	570	463	689	684	37
270	196	353	206	167	315	695	280	492	482	37
195	144	345	158	130	312	585	305	524	516	37
346	189	469	402	248	415	436	548	730	726	37
234	160	373	147	115	325	718	309	557	550	37
360	234	395	253	181	359	417	254	361	330	37
237	163	373	206	159	331	537	373	599	596	37
296	189	401	157	115	351	375	276	405	390	37
300	211	364	341	257	340	405	479	665	660	37
243	172	361	168	136	317	416	365	569	557	37
278	198	359	189	149	325	385	468	650	644	37
282	196	368	168	129	335	267	235	248	241	37
231	159	373	208	159	334	317	300	439	425	37
250	170	376	164	128	329	594	315	545	536	37
258	184	359	190	151	324	800	291	529	528	37
244	167	373	195	150	332	614	296	512	503	37
236	168	359	158	126	321	399	431	624	616	37
222	139	408	228	166	352	730	295	537	524	37
222	151	378	147	115	327	1023	284	559	553	37
249	180	355	152	123	317	225	401	522	517	37
213	142	383	215	162	340	215	286	362	351	37
391	239	418	223	161	354	709	233	257	247	37
448	273	420	416	307	347	392	241	315	274	37
241	166	372	272	220	317	555	442	670	664	37
273	188	372	161	126	326	529	427	650	645	37
340	231	376	208	164	325	345	240	271	262	37
443	305	371	229	169	347	356	295	436	429	37
240	161	382	163	121	344	525	379	605	600	37
246	164	383	210	162	333	479	378	592	587	37
361	214	432	272	194	360	280	505	646	640	37
289	206	358	299	215	355	276	637	761	757	37
234	172	349	158	127	318	371	504	677	671	37
427	261	419	310	206	384	386	241	305	271	38
293	205	366	229	181	324	238	471	592	590	38
232	169	351	131	105	321	1023	353	669	668	38
365	228	410	252	171	377	308	233	262	238	38
286	201	364	219	178	316	1003	319	606	605	38
349	228	392	261	189	354	397	526	701	697	38
202	134	386	140	108	333	795	308	567	560	38
259	175	378	240	196	314	1023	491	800	796	38
346	222	400	312	238	336	429	236	285	255	38
326	223	373	233	181	329	468	377	588	583	38
143	100	366	152	137	285	99	237	245	237	38
241	169	366	193	154	320	1023	303	596	591	38
374	252	380	317	239	339	620	483	715	710	38
211	144	375	190	151	323	499	369	588	583	38
220	149	377	185	146	324	468	355	567	559	38
138	87	407	141	118	305	711	348	612	602	38
257	182	362	141	111	325	207	344	449	439	38
218	158	354	238	196	310	286	359	503	501	38
[truncated: 50,334 more rows]
