# Supplementary material for: The coordinated action of UFMylation and the RQC pathways clears arrested polypeptides at the ER
Source: EMBO J. 2026 Mar 25;45(9):3252–75. doi: 10.1038/s44318-026-00753-9 (PMC13144351; doi:10.1038/s44318-026-00753-9)
Supplement: Supplementary file 5 — Source data Fig. 2 [file 44318_2026_753_MOESM5_ESM.zip › Figure 2/2B+C/siZNF598_ERK20.csv]

FSC-A	FSC-H	FSC-W	SSC-A	SSC-H	SSC-W	PE-Texas Red-A / FITC-A	FITC-A	PE-A	PE-Texas Red-A	Time
207	140	379	159	128	319	557	285	352	344	0
258	176	374	143	107	342	534	261	319	292	0
316	216	374	176	134	336	144	288	286	263	0
228	157	372	209	162	331	439	393	483	463	0
226	164	353	162	132	315	504	398	502	487	0
282	190	380	184	138	342	233	293	303	288	0
444	286	398	312	232	345	150	294	289	269	0
291	198	376	212	166	326	665	522	646	638	0
296	196	387	188	147	328	421	330	392	382	0
294	161	467	269	177	390	123	380	340	309	0
224	157	364	151	121	321	473	335	424	404	0
265	191	355	173	137	324	93	269	262	245	0
270	187	370	186	147	324	624	324	437	424	0
240	167	368	170	135	323	803	235	251	242	0
271	185	375	205	151	346	739	442	589	579	0
235	163	368	221	163	348	335	239	251	242	0
260	172	387	221	191	297	279	317	349	324	0
304	218	356	314	243	330	411	237	266	241	0
240	139	442	164	113	371	129	379	324	312	0
419	232	463	439	210	535	424	249	298	261	0
240	167	368	175	142	315	862	395	565	553	0
276	179	394	174	130	341	202	395	370	367	0
225	153	376	192	148	332	765	424	576	567	0
251	173	372	172	130	337	669	240	255	254	0
240	168	364	190	150	326	1023	233	250	241	0
376	244	394	320	248	331	471	245	286	256	0
202	144	360	162	127	326	421	360	436	420	1
316	194	417	329	214	394	346	251	310	258	1
421	261	412	293	208	361	391	265	314	283	1
237	176	345	205	166	316	796	460	614	604	1
245	171	367	159	124	327	470	396	493	475	1
271	192	361	146	112	332	0	230	243	233	1
283	199	364	219	172	327	685	453	594	580	1
258	188	351	164	126	333	261	367	377	369	1
262	186	359	169	134	322	555	533	635	627	1
265	198	342	167	135	318	76	273	266	244	1
289	190	390	209	153	349	426	244	272	252	1
237	163	373	184	141	335	436	326	398	382	1
320	221	370	373	294	326	1023	237	297	260	1
308	203	388	275	195	361	499	237	268	243	1
236	165	366	217	172	323	796	487	633	628	1
214	143	382	193	154	321	371	673	722	714	1
271	198	350	205	172	305	437	408	491	478	1
298	197	388	244	185	338	376	236	263	239	1
235	159	378	212	158	342	665	365	491	486	1
193	157	316	231	205	288	485	392	485	475	1
232	168	354	153	126	311	507	417	519	507	1
400	253	405	255	181	360	553	248	285	267	1
228	153	383	192	152	323	432	350	430	411	1
380	246	395	309	231	342	502	271	327	308	1
296	197	384	216	171	324	542	432	535	531	1
209	145	368	186	145	328	758	398	553	539	1
544	302	462	573	344	427	888	241	313	266	1
224	155	371	137	106	331	104	260	247	243	1
329	209	402	300	228	336	804	237	282	249	1
257	182	363	171	138	319	113	310	288	267	1
224	159	361	178	143	320	615	403	527	518	1
252	167	386	216	168	329	611	372	500	484	1
270	187	370	177	133	340	379	386	443	436	1
396	240	423	275	190	371	468	239	264	246	1
285	195	374	161	120	344	262	425	435	428	1
191	138	356	105	89	301	401	238	244	242	1
322	218	378	196	146	343	403	454	524	514	1
264	173	390	234	180	332	585	530	640	631	1
222	168	338	172	141	313	1023	231	255	239	1
257	173	380	112	87	327	1010	237	265	253	1
240	157	392	184	144	327	445	343	428	406	1
312	207	385	222	156	363	837	254	328	303	1
222	161	354	187	149	321	815	369	520	517	1
249	182	351	140	110	326	1023	234	262	243	1
292	201	371	223	176	325	218	567	561	547	1
207	152	349	152	126	310	388	350	415	397	1
283	204	356	156	122	326	250	238	241	238	1
352	230	392	238	182	335	1023	234	257	243	1
264	184	368	194	150	331	586	412	535	521	1
260	187	356	179	145	317	762	451	602	591	1
245	180	347	164	132	318	88	401	307	298	1
364	224	416	254	190	342	820	238	273	253	1
257	180	366	144	113	325	488	236	250	241	2
361	241	384	245	186	337	789	239	280	254	2
280	202	355	188	146	329	163	426	377	370	2
260	180	371	121	96	324	331	234	235	235	2
236	167	361	157	129	312	444	314	387	366	2
268	181	379	186	138	345	152	353	316	307	2
343	215	407	190	144	338	981	232	247	235	2
220	168	335	268	216	317	422	234	250	236	2
267	187	365	148	116	325	68	259	251	239	2
252	179	361	155	124	321	315	427	467	455	2
231	164	360	127	99	326	270	240	252	240	2
282	203	357	276	219	324	692	238	264	250	2
300	198	388	194	145	344	472	338	438	408	2
215	148	371	186	145	328	518	348	447	432	2
300	203	378	171	129	338	172	424	387	375	2
310	205	388	210	164	329	1023	236	266	250	2
245	178	353	145	114	324	201	469	449	437	2
399	249	410	304	207	376	474	237	260	243	2
406	224	464	426	176	618	444	244	292	253	2
241	168	367	144	113	327	224	428	416	411	2
342	238	367	226	163	356	450	238	250	242	2
283	183	396	245	174	361	252	242	259	241	2
262	188	356	190	150	326	590	235	258	240	2
307	202	389	195	146	341	214	240	257	238	2
261	201	332	179	143	320	141	239	247	236	2
275	195	361	176	135	335	143	260	269	247	2
333	227	375	264	193	351	626	235	264	242	2
451	272	423	328	231	363	130	283	290	258	2
223	156	366	198	153	331	556	362	481	459	2
260	176	378	226	169	343	281	342	374	352	2
384	245	400	227	169	344	1019	240	290	264	2
345	190	466	358	194	473	183	487	463	442	2
258	181	365	153	122	321	1023	231	240	238	2
277	189	375	191	145	338	431	451	530	520	2
223	152	376	181	142	328	161	249	248	242	2
207	146	363	183	141	332	578	528	638	627	2
317	208	391	226	165	351	725	237	284	247	2
222	162	351	206	166	317	676	348	472	467	2
300	215	357	250	205	312	494	467	562	552	2
222	149	381	185	144	328	586	438	564	546	2
644	367	449	450	283	407	558	469	584	569	2
291	199	374	202	156	332	108	383	313	302	2
285	191	383	257	189	347	484	462	557	545	2
255	174	376	220	165	341	607	431	555	544	2
228	178	329	205	162	324	212	239	253	237	2
386	234	422	234	169	355	82	240	246	234	2
204	138	379	165	134	314	670	390	521	515	2
233	177	336	163	131	316	260	240	249	241	2
405	250	415	409	277	378	507	496	592	582	2
399	254	402	238	177	343	368	236	256	238	2
304	203	384	188	142	340	968	236	261	250	2
206	149	354	121	98	317	32	234	238	232	2
239	165	372	192	151	325	739	357	505	490	2
284	205	355	151	120	320	315	237	250	239	2
264	200	338	203	163	319	681	458	599	583	2
251	170	377	200	160	320	520	394	501	487	2
222	159	359	227	177	328	769	458	611	598	3
442	252	448	294	208	363	1023	234	265	244	3
268	184	373	186	133	359	1023	234	258	246	3
353	236	383	208	156	342	579	234	259	238	3
235	173	349	159	132	308	274	309	334	314	3
294	201	375	179	138	333	220	303	320	293	3
405	239	433	295	208	363	238	489	494	480	3
254	171	380	235	181	334	642	455	582	573	3
337	231	374	190	145	335	1023	232	246	234	3
283	195	372	202	154	336	576	234	257	238	3
560	307	467	404	220	471	579	522	636	622	3
236	166	363	167	140	306	701	433	571	563	3
270	182	381	149	117	327	224	305	303	296	3
218	163	343	184	146	321	546	388	493	487	3
258	169	391	208	159	334	397	373	435	427	3
425	270	403	432	360	307	225	269	307	264	3
270	188	368	178	143	318	478	383	475	464	3
309	209	379	235	178	337	917	235	274	245	3
395	245	413	345	233	380	855	258	348	317	3
323	218	380	186	145	330	307	246	262	249	3
281	198	363	227	181	321	354	432	497	475	3
246	182	347	185	146	324	92	272	246	246	3
287	198	372	165	125	338	131	328	299	282	3
210	155	347	141	114	318	138	237	238	235	3
274	200	350	145	123	302	391	547	610	599	3
222	164	347	238	188	324	677	521	647	640	3
334	215	398	189	137	352	363	235	235	237	3
260	177	376	194	146	340	339	389	445	424	3
309	214	369	195	149	334	254	323	334	322	3
293	206	365	187	148	324	133	277	268	255	3
298	201	380	194	147	338	403	628	690	679	3
335	223	384	247	181	349	272	239	253	239	3
381	245	399	247	183	346	1023	235	272	247	3
292	205	365	236	189	319	202	764	750	739	3
265	177	382	181	142	328	472	429	518	510	3
353	238	379	176	141	320	292	468	501	486	3
202	138	374	155	124	321	484	367	453	446	3
248	174	365	150	116	331	183	239	252	237	3
247	168	376	191	147	333	532	457	562	552	3
342	223	394	224	168	342	364	239	257	242	3
330	187	452	413	252	419	597	486	599	593	3
302	206	376	224	167	344	481	245	263	258	3
231	158	373	160	126	325	491	237	245	242	3
308	200	395	283	203	357	179	381	356	342	3
263	183	367	327	254	329	317	472	508	501	3
186	152	314	243	198	315	469	252	281	269	3
271	171	406	204	148	354	1023	233	257	241	3
232	163	364	155	126	315	122	365	306	300	3
249	183	349	125	101	316	397	506	573	562	3
245	175	358	143	107	342	287	239	248	240	3
189	152	317	239	199	307	205	339	335	319	3
395	245	413	223	159	358	51	233	247	232	3
216	150	369	145	115	324	123	265	258	248	3
214	175	313	182	155	302	170	409	394	360	3
228	153	380	136	109	319	107	265	259	245	3
344	223	394	212	158	344	425	269	315	294	3
228	164	355	136	118	295	350	458	512	500	3
216	154	358	170	137	318	381	306	356	339	3
233	165	362	162	129	321	449	360	449	429	3
237	168	361	189	148	326	648	430	558	551	3
228	168	348	219	173	325	840	454	611	605	4
355	225	404	300	208	369	1023	234	282	250	4
339	216	401	305	228	341	410	365	448	423	4
278	204	349	176	141	319	366	240	247	244	4
296	197	383	148	114	333	194	242	253	239	4
238	172	355	165	132	320	144	262	256	249	4
252	173	373	211	168	323	285	322	336	332	4
215	159	345	168	137	314	645	511	631	625	4
247	170	372	170	135	322	717	234	250	240	4
320	209	392	223	161	353	254	282	295	282	4
308	206	383	191	143	342	341	236	261	237	4
217	142	392	210	155	347	724	456	597	589	4
190	151	322	204	164	318	129	468	394	380	4
251	183	352	128	102	321	119	398	332	318	4
279	188	381	186	140	340	388	546	604	597	4
377	228	422	294	208	362	160	286	286	266	4
243	175	355	197	152	331	299	540	569	559	4
400	248	413	290	211	351	279	454	485	465	4
234	165	363	204	157	332	703	493	632	618	4
252	174	371	201	160	322	363	321	376	353	4
225	155	370	172	132	333	380	534	597	584	4
282	194	372	229	180	326	367	617	669	658	4
280	191	376	214	160	342	236	317	327	311	4
270	191	362	195	153	328	547	438	553	538	4
287	203	361	222	170	334	247	384	397	380	4
244	166	376	157	122	331	569	233	242	234	4
284	199	367	221	174	325	742	512	651	642	4
350	201	445	317	184	442	282	449	487	462	4
244	170	368	184	143	329	643	399	536	520	4
290	187	397	247	188	336	832	234	266	241	4
253	148	438	343	257	342	532	237	261	244	4
294	190	396	254	199	327	683	550	677	666	4
260	180	370	229	174	336	271	566	589	573	4
281	194	371	145	111	335	89	239	250	234	4
313	216	371	216	160	345	381	416	484	469	4
285	206	354	167	135	316	281	255	267	258	4
231	161	368	157	129	312	401	297	342	332	4
301	207	372	180	134	344	224	457	453	440	4
342	219	399	249	174	365	0	231	256	241	4
317	214	379	252	189	342	552	238	264	246	4
297	202	375	174	125	357	363	236	247	238	4
183	137	343	145	121	308	809	375	536	524	4
268	180	381	178	139	329	529	383	483	477	4
344	210	419	275	189	373	400	242	256	247	4
174	106	420	211	180	301	364	609	658	650	5
264	189	359	189	149	325	320	327	367	347	5
295	206	366	147	111	340	429	236	257	239	5
190	123	396	217	166	335	410	488	557	549	5
309	174	455	366	224	418	407	520	585	578	5
255	171	381	176	139	325	285	244	266	245	5
263	193	348	171	142	307	113	280	264	253	5
320	216	379	200	147	348	270	571	592	577	5
278	186	383	220	170	331	821	236	258	246	5
230	172	341	114	93	313	159	237	257	235	5
217	149	374	158	123	328	614	445	574	559	5
345	226	391	197	142	355	199	238	249	237	5
225	166	348	166	135	316	787	378	536	523	5
210	157	343	161	132	313	482	490	575	571	5
286	207	354	188	145	333	747	233	263	237	5
259	184	361	138	112	316	103	352	297	283	5
274	197	356	202	159	325	751	456	605	594	5
343	242	363	440	280	403	187	239	265	237	5
162	114	365	163	131	318	775	436	589	579	5
262	191	351	208	159	335	668	235	259	241	5
253	179	363	145	111	332	233	233	243	233	5
279	200	358	216	177	312	640	238	288	248	5
278	186	383	200	146	351	383	383	454	434	5
209	151	353	149	120	319	370	360	407	404	5
276	189	375	184	145	324	495	399	493	485	5
242	166	373	197	152	332	709	511	644	636	5
365	200	466	312	198	405	116	273	276	250	5
212	153	355	211	173	311	549	405	522	505	5
249	183	349	236	188	322	722	382	528	517	5
240	176	349	117	95	315	1023	232	235	235	5
280	190	377	155	117	337	162	428	392	371	5
296	196	387	208	154	346	481	235	252	239	5
320	219	373	231	165	358	424	472	548	538	5
219	151	371	162	127	326	541	444	553	542	5
263	181	371	165	128	330	151	446	405	379	5
272	190	366	198	153	331	357	291	327	314	5
321	200	410	254	198	328	442	268	325	294	5
298	200	381	175	138	324	519	511	609	599	5
252	177	365	142	112	324	388	358	412	407	5
356	239	381	210	154	348	142	334	311	290	5
225	158	364	195	147	339	478	455	549	537	5
274	194	363	146	112	333	227	425	433	410	5
211	151	357	155	126	315	426	323	389	374	5
246	171	368	141	109	333	353	236	258	237	5
260	174	382	139	111	320	651	240	264	254	5
238	175	349	147	113	333	95	265	247	244	5
252	172	375	203	159	327	643	551	668	660	5
291	204	366	158	121	334	1023	233	258	241	5
338	212	408	333	238	358	184	305	311	285	5
242	167	371	150	115	333	296	443	484	462	5
222	149	381	209	167	320	892	460	630	617	5
170	132	331	126	105	306	404	239	252	244	5
291	201	372	212	169	321	843	442	605	595	5
269	188	366	149	114	334	319	240	254	242	5
256	197	333	256	205	320	432	238	262	243	5
373	248	384	200	154	333	434	236	276	240	5
338	223	388	233	165	363	610	238	267	247	5
188	147	326	165	138	307	0	231	236	234	5
294	204	369	196	148	340	334	442	493	477	5
253	179	363	159	126	324	298	238	253	239	5
252	162	398	244	193	323	1023	235	269	248	5
267	177	385	224	173	332	632	380	511	497	5
223	161	354	209	164	326	621	415	546	532	5
234	175	343	152	126	309	336	490	546	525	6
228	159	368	150	115	332	388	411	480	466	6
247	176	360	133	103	330	1023	233	256	239	6
326	204	410	214	154	356	305	294	321	305	6
240	164	374	137	104	336	441	236	242	239	6
339	214	405	262	194	346	670	247	311	273	6
243	166	376	131	98	343	237	282	290	279	6
282	178	406	354	254	356	505	437	542	526	6
239	169	363	248	199	319	593	540	650	641	6
248	174	365	128	102	321	1023	232	237	236	6
254	174	374	238	179	340	457	355	442	425	6
251	179	360	195	152	328	63	480	337	317	6
270	189	365	227	169	344	582	364	491	467	6
245	160	393	183	134	349	564	383	495	485	6
230	153	385	229	173	338	556	497	609	594	6
309	206	385	182	139	336	51	281	261	241	6
254	172	379	193	146	338	469	311	394	368	6
242	161	384	194	157	317	645	415	548	536	6
215	161	343	145	115	323	307	288	312	299	6
293	189	396	182	137	341	1023	235	269	254	6
270	195	355	157	125	321	182	361	343	327	6
232	167	356	152	118	329	43	255	250	235	6
312	219	365	172	133	332	304	248	260	251	6
233	167	357	185	150	316	689	441	580	569	6
233	164	364	158	124	324	514	414	517	506	6
347	228	391	206	158	333	755	234	256	240	6
207	156	339	193	156	316	677	308	436	408	6
215	161	341	105	86	313	224	239	245	238	6
230	162	364	157	124	324	647	405	536	527	6
241	168	368	170	132	330	556	339	445	430	6
215	157	350	115	91	323	1023	231	237	232	6
271	200	346	171	135	326	475	308	377	365	6
321	218	378	171	129	339	416	429	506	493	6
263	186	363	200	152	337	464	473	562	550	6
237	166	365	134	108	316	64	240	246	233	6
220	147	382	159	126	322	547	389	489	487	6
244	169	369	164	128	328	577	408	534	515	6
263	177	382	166	127	333	530	396	514	492	6
272	192	364	231	185	320	717	457	597	589	6
236	166	364	164	129	324	349	479	526	520	6
385	212	466	414	244	434	645	534	657	646	6
237	161	378	208	168	317	618	528	643	635	6
226	154	376	150	118	326	410	346	421	400	6
172	123	358	178	145	315	741	361	502	496	6
226	168	344	149	124	307	298	287	308	296	6
290	205	363	204	155	337	1023	232	250	241	6
238	165	370	326	247	337	1023	234	258	243	6
268	170	405	268	177	388	475	341	417	412	6
230	161	366	196	151	332	559	505	610	603	6
273	187	373	171	124	352	155	311	292	281	6
391	259	387	246	180	350	262	244	260	244	6
281	203	355	180	144	319	179	246	251	242	6
268	184	373	203	158	329	533	323	425	402	6
257	175	375	215	162	340	567	399	517	504	6
243	170	366	182	142	327	532	465	568	560	6
210	148	362	174	132	336	715	438	584	571	6
228	157	371	167	134	319	291	654	673	669	6
454	250	466	411	226	467	625	511	634	621	7
229	161	364	235	187	321	626	549	667	656	7
245	168	374	168	127	338	278	398	418	408	7
558	362	394	332	252	337	170	396	376	349	7
322	216	381	205	151	348	261	263	286	264	7
309	215	368	184	137	342	234	269	286	266	7
402	248	415	349	254	352	674	447	583	572	7
377	225	428	272	185	376	1023	235	268	245	7
233	171	349	215	163	338	708	501	633	627	7
226	163	356	224	181	317	716	488	626	616	7
264	182	370	152	120	326	324	386	432	416	7
277	202	350	170	132	329	143	251	257	242	7
254	181	361	219	168	335	531	437	546	532	7
222	164	347	147	121	311	507	240	247	248	7
405	246	422	335	237	362	595	471	592	579	7
281	192	374	220	158	356	335	389	431	424	7
452	269	431	375	259	370	662	519	647	635	7
344	218	403	288	211	350	817	235	265	244	7
279	199	359	161	128	323	450	246	275	257	7
526	355	379	366	268	350	523	466	568	559	7
270	192	359	132	103	328	107	251	251	239	7
388	256	389	244	180	348	735	237	283	249	7
606	342	454	554	317	447	143	291	319	265	7
180	136	338	103	89	297	42	238	235	232	7
238	159	384	207	161	329	707	524	654	647	7
244	160	390	206	163	323	481	459	557	542	7
335	213	403	240	174	353	341	238	266	241	7
244	169	369	139	108	328	133	261	253	247	7
254	179	363	211	171	316	426	404	487	471	7
234	171	351	272	227	306	365	237	257	240	7
267	180	379	197	159	317	590	391	514	500	7
277	192	370	199	160	317	369	294	345	320	7
329	186	453	300	182	421	241	368	389	361	7
217	159	348	205	172	306	762	421	577	563	7
254	175	373	204	160	325	646	419	550	540	7
322	205	401	254	194	335	622	237	270	244	7
262	184	366	209	160	334	680	393	534	520	7
229	164	358	132	103	328	228	233	242	232	7
255	170	383	183	138	340	606	406	540	519	7
248	173	366	228	175	334	436	496	581	564	7
264	183	369	185	144	329	553	363	476	460	7
193	136	363	183	142	332	733	298	419	400	7
282	190	379	182	141	330	229	239	252	238	7
355	239	380	220	161	350	284	244	260	245	7
301	183	422	269	177	388	390	257	311	270	7
331	221	384	216	169	328	1023	231	259	244	7
322	206	399	230	165	357	393	250	275	260	7
420	259	415	276	201	352	224	279	286	273	7
297	199	383	161	125	328	1023	232	247	243	7
255	178	366	174	139	321	509	440	540	530	8
234	159	377	161	117	351	204	256	262	251	8
252	161	400	151	116	335	284	340	370	350	8
292	221	338	331	257	329	1023	235	270	246	8
268	171	401	186	141	337	486	520	609	600	8
337	233	370	207	151	350	597	234	264	237	8
182	134	347	146	124	302	776	419	577	563	8
273	185	378	172	128	344	229	368	366	356	8
355	244	373	225	177	325	230	248	256	247	8
256	171	384	224	185	309	214	283	301	275	8
268	160	429	292	154	484	74	485	356	334	8
237	165	369	164	135	311	526	413	518	508	8
263	191	353	197	159	317	775	511	654	645	8
268	194	353	184	152	310	587	438	554	546	8
209	142	376	119	96	317	563	416	515	520	8
250	175	367	146	112	334	185	364	327	332	8
290	209	354	198	156	325	589	349	457	451	8
331	215	395	290	209	356	702	573	698	690	8
328	208	403	267	178	385	530	249	298	267	8
307	202	388	205	156	338	1023	236	269	253	8
297	203	375	185	144	329	356	238	246	240	8
239	179	342	172	139	316	595	399	521	509	8
202	148	351	153	125	314	154	284	271	263	8
229	170	344	236	180	336	675	555	677	669	8
204	145	360	166	134	317	751	508	653	640	8
156	97	411	169	136	320	268	238	258	238	8
284	185	393	181	142	328	398	237	247	240	8
262	178	376	149	113	338	421	359	439	419	8
205	145	361	158	132	308	487	366	468	446	8
228	160	364	119	93	326	200	402	390	373	8
367	229	410	278	193	370	285	238	271	239	8
273	185	378	174	139	320	495	349	434	428	8
294	191	394	149	113	337	360	236	250	238	8
226	155	373	127	102	320	977	233	238	238	8
230	163	361	167	130	329	255	350	370	350	8
496	274	464	355	213	427	474	417	524	499	8
331	212	401	214	156	350	317	238	253	239	8
361	226	410	217	159	349	364	234	242	235	8
247	174	364	122	96	325	1023	232	246	235	8
352	221	407	265	188	361	256	241	266	241	8
475	287	424	445	267	427	458	490	580	564	8
368	232	405	240	179	343	1023	235	274	248	8
334	227	376	243	186	334	592	238	269	247	8
230	159	369	163	126	333	251	317	348	315	8
206	151	349	246	201	314	742	414	565	553	8
202	138	375	161	123	334	470	359	451	433	8
272	186	375	206	155	341	551	413	523	513	8
326	212	394	227	161	360	820	264	340	332	8
241	180	342	186	156	306	182	236	247	235	8
404	247	419	310	216	368	677	266	352	321	8
253	178	365	148	115	328	0	230	240	234	8
160	95	431	129	101	326	272	334	343	339	8
281	190	379	200	155	331	435	556	635	620	8
179	129	357	172	133	332	542	235	274	240	8
182	137	340	136	106	330	253	642	654	641	8
434	262	423	442	295	383	166	736	692	689	9
276	194	364	158	120	338	465	383	475	460	9
317	212	383	231	176	336	1023	231	254	239	9
250	181	354	136	110	317	518	379	482	469	9
229	147	397	202	160	323	180	239	258	236	9
422	269	402	371	272	350	84	354	284	274	9
325	230	362	420	332	323	369	242	274	247	9
252	173	373	209	166	322	752	488	634	622	9
156	120	333	176	154	294	178	272	268	260	9
406	259	401	368	278	339	134	396	357	327	9
414	251	421	382	255	383	600	243	296	258	9
276	198	356	209	164	327	330	336	377	362	9
221	156	364	260	210	317	753	410	556	550	9
189	134	362	161	131	315	464	397	490	474	9
259	181	367	207	167	316	672	467	596	590	9
232	166	359	143	116	315	449	344	418	409	9
197	143	353	142	117	310	471	329	400	394	9
212	151	358	152	120	323	14	237	235	232	9
364	213	438	287	215	342	682	430	569	558	9
282	194	372	225	173	333	797	522	669	659	9
246	175	360	197	155	326	411	532	602	591	9
201	150	342	144	119	308	501	385	493	472	9
243	175	356	181	150	309	563	382	501	484	9
333	218	390	238	169	361	225	269	282	265	9
248	175	363	195	146	342	499	521	610	603	9
218	163	341	108	88	314	477	237	257	242	9
238	169	361	164	129	324	439	263	288	286	9
309	198	400	274	203	345	659	331	480	440	9
311	223	358	251	186	346	118	340	308	283	9
320	218	376	317	235	346	354	243	276	248	9
327	179	467	381	199	491	816	520	673	659	9
238	176	345	198	160	318	533	375	478	469	9
303	212	366	168	136	316	515	438	550	530	9
216	150	369	238	201	304	578	474	590	579	9
227	150	388	229	176	334	748	530	667	658	9
241	166	372	174	138	324	641	392	517	512	9
294	197	382	158	123	331	460	474	563	550	9
240	165	372	157	126	320	686	256	321	296	9
275	203	347	336	267	322	146	239	255	236	9
217	154	362	139	109	326	128	327	301	281	9
239	171	356	137	110	318	201	420	383	389	9
232	162	366	184	146	323	564	358	472	456	10
313	209	383	227	176	329	195	453	443	417	10
239	174	353	149	118	322	1023	233	256	240	10
427	252	434	390	276	362	672	354	490	475	10
302	204	379	249	193	331	482	379	480	460	10
356	199	459	301	162	475	244	318	348	315	10
472	322	376	312	242	330	290	536	563	552	10
380	252	386	355	273	332	318	400	457	428	10
269	186	369	187	146	329	268	241	255	242	10
314	228	352	205	157	334	300	236	251	237	10
245	176	358	169	129	335	60	328	253	255	10
405	250	414	240	175	351	268	265	283	267	10
298	198	385	309	232	341	913	494	663	650	10
280	207	346	204	165	317	187	380	353	345	10
269	181	381	149	114	335	597	236	266	242	10
211	156	348	160	144	285	691	438	571	567	10
277	187	378	176	135	333	415	441	512	505	10
298	211	362	202	154	336	355	242	266	246	10
287	195	377	220	167	337	497	237	257	242	10
301	207	372	241	192	321	610	479	605	589	10
267	178	385	165	125	337	156	488	435	423	10
278	192	371	153	120	326	748	235	256	243	10
191	126	387	169	131	330	633	460	588	576	10
341	211	413	239	172	357	497	239	268	246	10
249	174	366	183	150	313	235	292	294	287	10
301	197	392	174	137	326	218	237	246	236	10
267	187	365	181	147	314	607	425	552	538	10
453	273	426	277	186	382	255	287	315	286	10
261	191	350	185	150	316	600	432	557	543	10
282	207	349	174	141	316	152	300	284	273	10
322	216	381	176	132	341	173	257	275	249	10
217	141	393	239	165	371	275	671	689	679	10
246	169	373	128	98	333	85	232	240	232	10
255	168	388	159	122	336	0	229	242	236	10
336	224	385	231	181	327	314	237	262	239	10
413	235	450	402	215	479	461	634	710	700	10
264	191	353	156	123	325	200	258	273	252	10
332	213	399	298	222	345	853	235	253	242	10
215	149	370	197	149	338	148	688	637	626	10
238	161	380	139	111	320	933	233	247	239	10
208	158	337	176	142	318	316	588	614	613	10
267	186	367	177	133	340	144	273	269	255	10
257	175	375	191	150	326	529	409	515	504	10
237	173	352	134	107	320	138	235	241	233	10
283	189	382	244	192	326	647	329	444	435	10
360	223	413	281	199	361	469	237	261	242	10
214	147	373	186	148	323	594	388	510	498	10
371	233	408	232	174	341	217	282	282	274	10
301	191	404	209	153	349	417	238	261	243	10
276	190	372	164	128	330	488	405	498	490	10
218	150	372	220	166	339	711	234	261	239	10
316	216	374	187	140	342	263	242	251	243	10
269	196	350	201	169	305	481	542	625	618	10
280	195	367	154	121	326	234	467	473	455	11
349	229	391	242	181	343	311	241	260	243	11
398	257	397	319	222	367	459	240	277	247	11
432	245	452	305	211	370	336	243	282	247	11
309	208	382	186	135	352	98	286	274	252	11
198	149	339	105	86	312	235	237	241	236	11
245	170	369	128	101	324	593	237	246	245	11
271	182	382	156	122	327	538	236	252	241	11
263	181	373	214	168	326	571	344	456	440	11
183	148	315	204	184	283	653	441	572	563	11
211	154	352	174	139	321	664	401	544	526	11
315	208	388	244	165	378	223	250	290	247	11
320	202	406	247	179	353	1023	238	281	258	11
272	186	375	163	124	337	585	236	253	241	11
251	187	344	236	190	317	779	497	647	634	11
254	176	370	177	133	340	231	387	411	375	11
281	188	383	198	149	339	323	237	242	239	11
291	187	397	253	197	329	476	480	574	560	11
330	229	368	228	172	340	429	245	271	254	11
214	153	359	177	143	316	219	482	482	461	11
362	236	391	247	180	352	36	237	247	232	11
186	130	367	155	121	326	586	356	477	459	11
307	229	343	288	223	330	535	236	262	242	11
263	181	372	226	177	327	919	392	564	558	11
351	243	371	252	194	333	40	447	285	275	11
215	154	357	144	122	303	0	231	250	238	11
232	162	365	174	144	309	653	450	582	571	11
207	170	312	216	179	308	172	475	445	422	11
240	168	366	130	104	321	0	231	238	236	11
192	146	336	105	91	293	290	236	240	237	11
163	106	394	125	98	328	416	234	235	235	11
240	171	358	115	92	320	384	235	241	237	11
193	141	349	186	165	289	634	448	568	565	11
173	124	357	139	122	292	448	237	255	242	11
239	165	370	247	194	327	798	531	676	666	11
304	214	364	198	161	314	685	237	269	245	11
244	168	372	180	143	321	717	391	538	525	11
241	171	360	210	166	323	671	505	633	624	11
213	153	355	123	100	313	537	306	388	375	11
259	185	359	220	166	338	307	238	248	240	11
227	160	363	160	125	328	445	465	549	537	11
364	226	413	423	290	374	596	510	623	615	11
229	154	380	209	170	315	721	521	658	647	11
233	166	360	165	136	310	1023	233	260	241	11
341	214	408	215	154	358	238	243	251	242	11
152	129	301	154	136	290	589	388	516	497	11
364	217	429	219	149	376	361	239	266	242	11
350	233	385	220	166	340	394	239	255	244	11
259	195	341	251	204	316	671	238	285	250	11
263	193	349	172	134	329	192	235	253	234	11
217	152	365	122	100	312	216	377	375	359	11
194	131	377	141	112	321	1004	233	243	239	11
227	162	360	178	143	319	592	436	559	546	11
188	137	351	148	122	308	219	446	435	425	11
267	183	373	172	138	319	383	313	364	349	11
226	157	368	160	127	324	483	362	441	441	11
248	175	363	162	123	336	447	346	426	410	11
284	197	369	172	138	319	335	349	408	379	11
338	223	388	260	197	338	706	236	272	244	11
233	164	364	137	109	322	655	427	561	550	12
328	218	386	195	148	338	1023	231	254	231	12
216	144	383	166	132	324	265	235	239	236	12
241	174	355	200	153	334	610	379	506	491	12
311	213	373	171	126	347	123	239	250	235	12
249	170	374	146	115	325	386	391	454	443	12
299	196	390	186	136	350	306	243	258	246	12
283	191	379	209	169	316	245	368	381	363	12
514	310	424	511	336	389	687	241	307	258	12
283	190	381	237	184	330	621	520	636	629	12
244	182	344	189	154	314	189	263	268	255	12
250	171	374	217	161	345	534	513	614	604	12
254	181	360	122	95	329	15	237	239	232	12
229	162	363	112	89	323	224	239	248	238	12
217	138	402	221	145	390	575	547	655	644	12
255	174	375	183	143	327	455	235	246	239	12
245	172	364	158	124	326	487	447	541	532	12
255	166	393	176	135	334	1023	234	262	247	12
234	168	357	187	146	328	633	494	624	607	12
261	175	382	183	141	334	453	517	593	589	12
360	217	424	284	191	381	463	281	349	319	12
247	171	370	194	153	324	422	324	396	375	12
247	184	344	252	196	329	691	498	629	621	12
255	187	350	170	140	309	704	465	606	594	12
442	269	421	479	319	385	459	350	446	419	12
265	174	389	219	167	336	669	486	617	607	12
222	154	370	193	154	321	669	430	568	555	12
138	115	307	120	109	283	664	328	445	437	12
366	236	396	234	171	350	340	242	254	245	12
199	140	364	177	137	332	690	407	546	537	12
237	166	366	184	146	323	504	422	524	511	12
284	195	372	209	164	327	579	445	563	552	12
378	227	426	193	129	383	194	294	301	279	12
318	189	429	269	193	357	386	722	772	766	12
280	191	375	165	129	328	292	504	534	521	12
297	200	380	212	160	339	306	295	319	307	12
242	165	376	148	116	327	0	230	239	233	12
232	164	361	188	139	345	134	363	316	305	12
254	187	347	199	162	315	679	482	614	605	12
380	240	406	261	194	345	820	240	300	261	12
280	202	354	238	189	323	630	433	557	550	12
345	231	383	255	183	357	473	235	248	239	12
271	198	350	202	158	326	597	352	474	457	12
255	172	381	199	146	348	468	424	515	504	12
366	235	399	300	190	405	289	249	288	251	12
266	193	353	195	154	324	126	289	272	260	12
272	192	363	210	169	318	537	443	555	540	12
381	249	391	219	157	357	74	308	257	254	12
232	174	342	159	132	310	48	348	273	255	12
279	193	370	188	148	325	556	362	474	459	12
256	183	358	132	107	317	341	239	246	242	12
378	209	463	299	177	432	180	414	397	371	12
294	202	373	218	168	332	517	377	484	467	12
237	173	352	177	140	324	270	439	468	446	12
383	227	433	281	197	366	550	241	275	251	12
278	184	387	152	118	331	476	380	473	460	13
266	180	377	215	169	326	771	474	625	613	13
240	182	337	178	140	325	381	238	253	242	13
291	200	372	183	145	323	296	243	267	245	13
232	157	379	197	157	320	389	375	459	427	13
248	170	372	209	160	334	672	466	600	589	13
237	194	313	319	254	321	88	241	263	235	13
255	180	362	181	145	318	654	339	457	451	13
314	209	385	298	222	344	448	443	530	517	13
280	200	359	247	190	333	324	343	402	368	13
286	191	382	216	165	335	430	637	705	696	13
384	227	433	300	218	352	411	247	311	256	13
278	203	351	207	160	331	403	341	402	391	13
299	212	361	216	170	325	436	481	564	550	13
264	185	365	170	138	316	627	429	560	546	13
326	218	382	223	173	330	641	501	626	615	13
278	197	361	177	138	329	1023	232	255	240	13
425	264	412	312	224	357	471	240	283	247	13
274	193	363	240	193	319	620	342	466	448	13
247	170	372	162	122	341	347	435	487	475	13
249	174	366	144	113	325	498	427	527	515	13
254	180	361	180	149	310	462	376	467	451	13
320	193	424	362	179	519	375	247	297	254	13
283	206	351	174	130	344	154	251	261	243	13
341	226	387	204	154	337	678	234	251	240	13
340	210	414	220	157	358	262	246	275	246	13
250	165	387	202	163	317	860	235	278	244	13
254	182	357	174	136	326	354	453	507	496	13
223	157	364	149	118	323	621	282	362	348	13
457	264	443	330	233	363	439	507	586	575	13
294	186	404	262	161	418	591	476	592	583	13
328	223	376	231	170	348	640	235	249	241	13
237	172	353	188	152	317	555	444	554	546	13
283	204	355	166	126	337	366	233	241	234	13
246	178	353	141	111	327	245	365	371	360	13
236	153	394	215	169	326	593	489	606	595	13
361	209	441	365	253	369	508	374	496	461	13
298	188	406	157	117	344	0	242	240	230	13
305	213	368	166	130	329	95	403	314	304	13
204	165	317	156	131	306	471	314	391	374	13
262	186	361	166	129	328	587	449	565	557	13
332	221	386	330	249	339	572	242	271	255	13
196	135	371	193	155	319	581	457	578	563	13
216	163	339	133	106	324	269	366	382	372	13
256	179	366	159	126	325	207	244	268	242	13
238	174	349	199	164	310	189	443	409	404	13
340	215	404	224	154	372	783	237	269	247	13
538	313	440	370	216	439	148	281	311	260	13
250	175	366	162	128	325	841	232	248	235	13
327	217	385	193	145	340	115	239	250	235	13
264	212	318	215	187	294	1023	232	252	236	13
222	157	360	174	131	341	127	247	255	239	14
322	212	388	204	158	332	487	446	541	530	14
272	176	394	190	151	322	601	488	603	595	14
288	206	358	193	152	326	544	346	439	436	14
317	208	389	239	182	337	1023	234	259	245	14
219	154	365	193	150	328	316	309	348	326	14
281	188	382	185	140	339	213	488	470	464	14
220	156	361	196	153	328	669	421	551	547	14
284	191	380	191	145	337	289	351	386	364	14
215	168	327	172	140	313	317	235	244	236	14
243	165	376	182	145	321	508	396	498	486	14
232	170	350	173	134	329	325	237	247	239	14
270	183	378	174	137	324	678	403	547	531	14
230	160	369	157	129	310	773	379	529	522	14
246	171	370	167	133	322	498	356	450	438	14
549	310	453	539	347	398	455	247	313	260	14
246	160	394	223	172	331	495	397	496	483	14
270	192	361	334	271	315	374	235	244	237	14
228	165	354	191	151	323	735	477	625	610	14
258	174	379	153	122	321	110	251	242	240	14
262	193	349	135	109	317	416	267	302	289	14
346	226	392	205	146	359	288	234	258	234	14
263	184	365	147	115	328	143	263	272	249	14
253	176	368	196	157	319	522	385	494	478	14
277	196	362	151	120	323	132	323	297	280	14
270	187	369	181	143	325	126	272	258	251	14
267	188	363	190	147	332	575	379	498	484	14
267	189	362	176	138	326	440	350	433	413	14
282	192	375	220	164	343	843	352	518	502	14
264	175	387	206	143	368	223	248	272	246	14
294	206	366	260	206	322	581	421	550	528	14
257	175	376	231	185	320	419	382	445	444	14
365	230	407	161	119	346	188	260	268	253	14
226	177	327	305	249	314	289	258	279	261	14
231	165	359	195	151	330	685	560	679	675	14
316	209	387	225	172	334	1023	234	260	244	14
209	161	332	162	135	307	530	236	251	241	14
224	148	388	209	168	318	646	405	546	526	14
300	202	380	190	144	337	296	237	260	238	14
287	200	367	177	142	321	376	314	359	349	14
243	176	353	205	163	321	604	389	514	501	14
216	156	354	191	160	306	736	489	626	621	14
166	114	370	144	115	321	497	376	471	461	14
287	198	371	170	130	335	429	238	256	242	14
298	214	357	158	126	321	315	379	418	404	14
322	222	371	250	190	337	713	540	673	662	14
327	207	405	254	189	345	541	316	400	392	14
197	145	347	112	90	318	1023	233	251	244	14
177	125	361	206	166	318	88	259	253	241	14
331	219	387	211	162	334	85	366	305	280	14
250	177	361	237	186	327	685	426	564	555	14
277	192	368	190	153	317	801	343	491	484	14
266	183	373	209	166	322	661	502	629	620	14
293	209	359	176	139	325	636	236	260	244	14
273	190	367	156	125	318	192	235	251	234	15
207	142	373	166	135	315	582	393	505	500	15
230	150	393	273	192	365	693	465	601	592	15
223	162	351	203	165	314	678	495	627	616	15
589	359	420	315	230	351	261	253	293	254	15
222	152	375	231	181	326	693	398	540	528	15
329	235	357	246	189	334	284	238	257	239	15
257	178	370	193	157	315	547	394	508	493	15
333	222	385	230	159	370	335	241	263	244	15
245	179	350	163	130	320	87	337	287	269	15
269	181	380	181	148	314	609	328	443	425	15
297	195	390	184	136	346	337	241	254	244	15
398	242	422	295	205	368	593	238	275	246	15
440	261	431	264	172	392	700	237	260	246	15
363	234	397	194	144	346	85	235	242	232	15
457	270	433	452	315	367	553	598	695	686	15
219	155	363	173	139	319	643	454	584	573	15
331	227	374	231	174	341	56	341	283	257	15
236	171	353	194	157	315	613	469	589	580	15
384	233	422	337	240	360	840	246	314	278	15
241	175	354	179	144	318	157	320	311	287	15
212	147	370	153	124	315	621	328	446	429	15
258	180	368	206	153	345	804	241	287	262	15
223	154	369	120	98	315	30	254	243	234	15
276	179	395	251	188	342	310	392	447	416	15
336	221	388	186	137	347	308	241	258	243	15
349	199	449	419	252	425	724	374	521	508	15
279	189	377	176	133	339	194	383	370	352	15
362	229	406	228	170	343	234	251	261	249	15
363	215	431	196	136	369	138	262	273	248	15
236	159	380	214	165	333	741	431	580	569	15
295	194	390	183	137	340	407	237	264	241	15
212	149	363	192	156	316	512	232	244	233	15
225	154	373	178	139	327	665	393	523	517	15
307	220	356	166	134	317	151	344	316	301	15
170	107	407	194	157	317	418	322	392	371	15
264	182	372	151	117	330	244	238	250	238	15
253	186	348	140	111	322	461	234	247	235	15
254	172	377	195	151	330	419	395	478	458	15
207	149	356	126	105	307	316	243	258	245	15
234	164	366	218	170	329	639	561	681	669	15
205	143	366	181	146	316	308	314	353	330	15
264	183	369	137	106	332	231	236	237	236	15
238	167	365	144	115	321	461	237	248	242	15
250	183	351	142	115	317	428	341	417	399	15
232	157	377	153	126	310	574	426	541	532	15
220	155	364	166	132	322	631	431	562	549	15
253	177	365	140	108	332	401	236	256	239	15
250	181	354	163	131	318	615	342	445	446	15
267	177	385	182	138	338	143	468	396	392	15
278	189	377	170	131	332	203	380	372	354	15
294	199	378	194	145	343	452	248	258	260	15
284	191	381	265	204	332	317	344	395	367	15
351	214	420	169	126	342	1023	233	255	239	15
225	160	359	174	141	316	619	433	558	548	15
551	326	432	536	317	433	549	242	301	255	15
365	221	423	236	171	353	186	259	273	251	15
157	92	436	184	143	328	275	367	386	375	16
240	164	373	202	150	346	447	308	397	358	16
239	166	370	206	163	324	789	401	556	547	16
234	161	373	200	154	334	497	369	459	452	16
222	162	352	137	111	317	123	311	292	270	16
186	139	342	190	162	300	403	365	437	420	16
256	178	369	173	135	328	505	410	509	500	16
224	159	361	169	132	328	610	409	536	523	16
241	158	390	241	191	324	769	521	664	654	16
243	171	364	170	130	335	281	541	565	552	16
215	155	355	123	99	316	324	354	393	380	16
399	252	406	307	215	365	546	238	282	246	16
233	166	358	170	139	313	472	329	414	395	16
432	246	449	316	225	360	374	237	258	240	16
286	193	380	189	147	329	142	398	357	334	16
253	180	360	182	136	342	697	429	571	560	16
289	203	364	168	138	313	1023	233	255	238	16
301	210	368	155	123	321	344	251	291	257	16
241	166	371	137	109	323	226	393	390	378	16
255	178	367	182	149	313	609	470	597	581	16
252	161	401	243	194	321	387	238	262	242	16
171	141	310	206	170	311	364	235	251	237	16
284	189	386	188	145	332	76	273	248	244	16
254	164	398	199	148	345	386	567	627	616	16
218	164	340	232	188	316	1023	234	281	247	16
349	214	417	230	163	362	299	240	261	241	16
299	185	414	234	169	354	889	234	262	242	16
237	163	373	147	110	341	170	437	396	385	16
321	209	394	286	211	347	469	241	292	248	16
429	261	421	313	215	373	637	237	278	246	16
294	198	381	222	168	338	397	365	448	419	16
245	177	354	200	161	320	731	463	605	596	16
325	215	387	200	153	335	262	274	302	275	16
294	211	356	224	162	354	122	288	282	258	16
220	144	391	215	169	327	639	461	587	579	16
155	101	392	151	123	316	39	238	248	232	16
247	172	367	179	146	315	615	379	507	492	16
266	189	360	170	138	317	315	528	568	554	16
228	172	339	185	161	295	178	357	355	322	16
194	126	393	218	165	339	799	449	608	594	16
262	173	386	201	155	333	522	461	571	553	16
222	159	358	144	117	315	629	362	491	476	16
194	146	340	216	177	313	552	456	563	556	16
253	173	375	162	127	325	491	383	474	467	16
321	217	378	191	146	335	346	237	259	238	16
180	117	394	214	173	316	451	239	266	245	16
423	250	433	279	200	357	224	241	255	240	16
223	156	365	138	105	337	513	468	571	558	16
244	179	349	204	166	315	171	469	425	416	16
217	161	346	184	146	322	565	402	520	506	16
254	172	378	168	130	330	55	316	254	250	16
265	180	376	179	127	360	323	375	418	403	16
301	209	369	203	153	341	560	249	296	269	16
524	295	455	552	352	401	419	245	292	254	16
416	256	417	476	310	393	315	243	270	246	16
293	210	357	214	173	317	243	349	367	344	16
265	198	343	247	195	323	126	253	269	242	16
379	249	390	249	178	358	104	239	257	234	16
242	172	360	146	116	323	190	266	259	257	16
249	175	365	163	122	342	139	283	274	259	16
333	223	383	181	133	347	353	236	246	237	17
489	273	458	559	283	505	212	424	415	400	17
218	149	374	209	165	325	437	685	749	743	17
279	188	379	306	231	339	636	599	709	702	17
238	166	368	198	164	309	293	535	564	552	17
429	249	440	476	269	453	542	536	641	627	17
259	184	360	162	130	319	95	310	268	261	17
358	235	390	207	155	341	271	339	349	344	17
227	163	358	176	140	323	564	474	581	575	17
248	176	361	190	164	296	701	384	529	515	17
284	194	374	154	118	334	410	234	240	236	17
515	280	470	298	204	373	395	585	646	636	17
383	221	442	357	225	406	575	302	404	377	17
231	159	373	174	141	316	614	448	570	562	17
378	228	425	222	149	381	378	237	258	240	17
200	142	361	172	132	333	171	283	264	266	17
264	181	373	186	140	341	141	236	240	234	17
274	187	375	149	114	335	84	360	279	277	17
329	211	399	186	140	340	469	236	251	240	17
224	162	354	183	151	311	794	448	604	592	17
216	142	390	250	189	338	666	527	656	643	17
289	205	362	174	135	331	216	249	260	247	17
243	170	366	228	184	318	861	357	523	511	17
281	198	364	147	114	330	1023	232	258	237	17
263	178	379	188	145	331	875	235	264	244	17
312	199	401	256	193	340	381	468	539	520	17
613	385	407	459	316	371	304	385	437	406	17
283	163	445	238	141	432	72	275	256	244	17
274	184	381	183	148	316	471	453	542	533	17
249	174	367	145	114	325	1023	233	249	241	17
336	188	458	365	198	472	172	292	299	273	17
360	205	449	268	179	384	309	244	266	247	17
231	173	342	156	129	309	534	426	535	523	17
400	252	407	299	221	346	360	240	263	243	17
253	181	358	161	132	312	736	464	610	598	17
238	163	374	243	193	323	381	434	496	487	17
269	195	352	258	192	344	599	428	555	539	17
238	168	362	164	131	321	0	231	256	239	17
244	168	373	187	149	322	558	455	567	556	17
289	192	386	182	133	351	454	236	255	240	17
226	172	337	141	113	319	347	333	380	364	17
213	154	355	194	160	310	663	432	569	556	17
237	159	383	195	154	323	418	512	581	574	17
235	163	368	138	115	307	95	268	266	245	17
253	184	353	249	193	329	205	255	267	250	17
263	186	362	181	150	310	121	371	329	302	17
306	203	386	162	126	330	432	247	284	258	17
457	276	424	355	240	378	205	481	483	451	17
359	238	386	226	170	340	274	247	263	248	17
331	228	370	211	157	344	1023	233	251	239	17
317	208	390	220	158	357	563	249	273	271	17
308	213	371	189	146	331	678	234	252	238	17
221	143	394	153	123	319	420	405	489	470	17
266	179	380	143	108	338	468	408	495	487	17
245	161	390	174	134	332	357	487	545	531	17
220	159	354	136	106	329	96	247	248	237	17
177	136	333	94	84	288	461	234	236	235	17
229	156	377	195	159	314	672	372	519	496	17
189	127	382	249	201	317	816	438	596	587	17
243	174	357	205	164	320	574	463	580	567	17
370	234	405	377	265	365	340	254	306	262	17
281	199	361	180	142	323	555	426	540	528	17
219	149	375	159	128	318	436	356	433	420	17
263	180	374	197	155	325	886	311	461	447	17
267	184	373	178	141	323	526	336	442	418	18
225	158	364	142	116	313	398	314	362	354	18
272	185	376	207	160	330	219	296	310	287	18
214	156	350	176	143	315	577	420	534	527	18
313	200	401	244	184	341	540	238	268	246	18
354	209	433	339	203	427	415	562	633	620	18
253	177	367	228	186	314	648	411	541	533	18
304	202	385	208	153	348	361	237	253	239	18
251	176	365	196	147	341	549	233	246	236	18
264	190	355	175	142	314	236	257	269	255	18
305	209	374	218	163	341	90	304	280	257	18
400	246	416	364	265	352	226	518	514	502	18
308	204	387	190	143	340	286	237	258	237	18
261	176	380	202	157	329	703	380	518	511	18
277	191	371	196	147	342	346	383	427	421	18
217	147	380	163	129	324	261	274	286	275	18
272	186	373	176	135	332	177	381	354	341	18
321	213	386	284	197	368	469	241	276	248	18
252	176	366	150	116	331	0	229	254	234	18
278	152	468	341	172	508	761	321	471	445	18
259	177	375	189	148	327	725	239	271	252	18
239	165	370	129	102	324	134	331	287	285	18
339	232	374	243	190	328	187	240	261	238	18
359	221	416	213	147	371	209	251	285	248	18
327	216	387	238	173	351	344	237	247	239	18
292	197	381	178	133	341	219	240	252	239	18
258	189	350	173	139	317	170	376	360	333	18
296	205	370	182	133	349	122	263	267	246	18
199	142	359	162	126	330	608	359	476	467	18
288	206	357	182	147	317	165	385	352	337	18
257	172	382	213	169	321	705	417	560	549	18
339	219	397	232	158	376	606	237	266	245	18
342	221	396	183	141	332	221	275	284	269	18
262	187	359	208	168	317	742	490	636	623	18
266	229	297	301	221	349	235	533	542	522	18
169	125	345	162	139	300	93	362	309	282	18
279	193	370	250	196	326	695	538	668	658	18
187	141	339	138	115	306	1023	234	252	242	18
284	182	398	225	175	329	814	410	566	560	18
281	192	375	219	168	334	723	235	255	241	18
226	154	376	154	123	320	26	236	242	232	18
242	169	367	202	152	339	252	241	257	241	19
218	154	361	145	114	327	91	311	271	260	19
285	205	357	217	162	342	226	250	274	247	19
317	208	392	177	135	336	285	246	267	248	19
295	190	397	212	162	334	460	656	731	721	19
245	167	375	304	237	328	274	242	254	243	19
267	185	370	173	137	324	251	284	305	283	19
229	162	362	150	119	323	301	372	399	391	19
241	173	357	153	121	324	526	356	454	444	19
214	151	364	177	141	322	299	318	350	331	19
226	176	329	138	117	303	1023	232	246	235	19
238	169	360	210	163	331	768	450	602	590	19
429	235	468	322	207	399	745	494	635	627	19
218	158	354	142	115	314	426	391	473	456	19
232	169	352	117	93	322	1023	232	244	240	19
249	172	370	162	127	326	425	333	393	387	19
190	152	319	174	145	309	561	450	573	553	19
377	246	392	254	178	366	295	242	256	243	19
315	182	442	211	147	367	333	236	262	237	19
365	227	411	235	174	346	415	236	256	239	19
251	178	361	197	154	326	650	398	536	520	19
277	190	373	175	130	343	291	451	482	468	19
339	212	409	329	247	341	520	242	284	253	19
251	168	382	173	127	348	123	383	337	311	19
333	222	384	209	152	351	380	236	265	238	19
226	165	352	130	104	319	108	331	301	275	19
249	177	361	126	97	332	537	236	251	241	19
228	162	360	183	150	313	567	400	518	505	19
276	200	352	185	147	321	388	246	259	253	19
336	225	383	191	141	348	1023	233	251	239	19
237	175	346	194	163	305	243	455	462	449	19
250	184	349	209	170	315	426	537	608	599	19
365	212	442	384	223	441	157	256	277	246	19
248	171	371	210	171	314	344	707	746	739	19
279	199	359	157	126	317	58	250	251	235	19
204	143	367	179	144	319	718	430	577	564	19
291	192	389	159	120	340	367	372	432	416	19
226	166	347	151	118	329	1023	237	297	260	19
221	156	362	164	124	338	409	344	419	396	19
217	151	368	168	145	297	616	465	592	577	19
257	182	361	154	121	326	1023	231	248	232	19
217	150	371	231	173	341	763	494	643	629	19
223	166	345	116	93	317	141	309	291	275	19
241	155	398	267	194	353	219	457	453	436	19
342	214	410	335	232	369	538	418	532	516	19
252	180	359	164	125	335	199	274	271	265	19
278	193	369	205	170	309	219	239	251	238	19
288	207	356	168	131	327	157	370	337	322	19
579	333	445	438	293	384	812	241	314	263	19
263	180	375	208	163	327	642	394	529	515	19
287	203	362	171	135	323	473	551	633	625	19
294	194	389	236	181	333	561	241	267	253	19
361	225	410	263	190	353	322	235	239	237	19
211	147	366	146	115	324	543	394	504	492	19
257	173	380	192	146	337	593	508	625	612	19
210	134	402	217	162	343	732	411	560	548	19
320	215	382	180	133	348	111	336	293	278	19
266	181	377	216	165	336	679	436	573	563	19
203	140	373	142	113	323	669	346	476	464	19
348	236	377	170	134	324	567	241	270	252	19
303	211	368	171	128	341	327	406	448	438	20
263	175	384	144	114	322	388	254	293	266	20
402	241	427	290	207	359	429	238	268	243	20
252	181	357	248	193	330	736	469	619	603	20
232	165	361	217	173	322	776	449	605	591	20
275	197	356	226	168	346	660	438	568	561	20
225	156	370	175	137	327	908	416	590	579	20
260	186	357	222	177	320	779	443	600	586	20
368	231	408	251	182	353	303	430	466	453	20
268	177	388	172	134	329	542	302	396	370	20
206	146	362	157	131	306	622	400	533	517	20
380	242	402	362	241	385	1004	235	260	247	20
420	261	411	198	150	339	557	243	271	256	20
441	268	422	327	237	353	939	236	272	248	20
215	153	360	143	112	329	282	234	245	235	20
240	176	350	246	205	307	239	376	396	368	20
274	200	351	208	154	346	593	426	551	537	20
258	172	385	165	127	334	320	304	341	321	20
218	157	355	163	136	309	701	326	450	441	20
240	160	384	188	150	321	660	437	571	560	20
307	202	388	204	153	342	215	240	256	239	20
211	174	312	242	194	319	120	239	246	235	20
278	197	363	192	151	326	124	261	252	246	20
197	145	350	140	117	307	637	321	432	420	20
258	178	371	141	110	329	89	255	244	240	20
265	179	379	213	173	317	695	463	596	591	20
213	147	370	201	169	305	664	521	648	637	20
255	186	351	207	162	326	724	442	590	576	20
314	219	367	169	124	349	190	351	338	323	20
315	225	359	203	154	337	650	235	260	242	20
246	170	370	184	146	323	610	458	576	570	20
251	182	353	206	161	328	562	377	487	478	20
212	172	316	281	245	294	310	238	264	239	20
324	213	389	208	157	340	343	566	614	601	20
210	162	331	172	150	292	552	417	526	519	20
285	209	348	219	171	328	565	235	258	240	20
333	224	381	271	191	363	297	240	265	241	20
226	157	367	171	132	331	615	443	566	557	20
262	186	361	155	119	332	324	440	478	471	20
244	165	378	157	121	332	457	237	263	242	20
304	207	376	227	172	338	515	574	664	656	20
352	231	390	255	190	343	296	239	265	240	20
286	201	365	193	145	342	883	234	257	242	20
410	261	402	347	253	352	615	521	639	628	20
247	174	364	118	92	326	482	378	467	459	20
268	197	349	188	155	311	313	520	562	546	21
278	191	373	204	153	342	120	401	339	321	21
255	187	350	166	137	310	294	425	464	444	21
234	161	373	176	139	325	563	441	554	544	21
296	212	357	393	304	331	763	240	295	256	21
236	169	358	164	129	326	658	236	247	242	21
299	207	370	185	148	320	445	585	653	650	21
296	195	388	190	127	384	306	239	265	241	21
352	231	391	236	175	346	448	253	278	268	21
364	234	399	222	164	347	99	320	269	267	21
226	159	364	160	130	315	663	336	477	449	21
285	201	363	268	201	341	639	360	501	476	21
243	178	350	163	130	319	288	318	332	328	21
217	151	366	186	146	325	666	424	561	549	21
225	154	374	186	147	323	688	450	588	577	21
277	198	358	142	113	322	99	306	275	261	21
443	284	400	407	300	347	329	492	549	524	21
244	170	368	176	129	351	93	408	316	305	21
234	151	398	204	155	337	399	386	460	443	21
268	183	376	148	113	335	162	248	266	242	21
305	202	387	240	173	355	308	240	258	241	21
195	138	361	159	125	325	762	429	578	571	21
321	207	397	224	167	343	398	242	266	249	21
294	189	398	206	155	339	329	442	496	475	21
244	167	374	228	181	321	402	306	364	345	21
273	192	363	193	151	327	483	414	515	498	21
325	213	390	271	209	333	478	410	511	492	21
241	168	369	236	186	325	662	440	579	563	21
274	189	372	228	181	323	639	452	585	570	21
334	222	386	277	235	302	1023	234	267	241	21
260	181	368	182	144	323	455	341	425	407	21
235	160	376	192	152	324	716	382	528	515	21
297	194	391	210	161	333	534	343	438	429	21
409	244	429	248	180	352	391	240	255	244	21
325	208	400	251	189	340	336	546	593	579	21
308	211	374	183	139	338	121	242	245	236	21
336	221	390	206	158	335	574	237	260	244	21
313	213	376	194	145	342	156	437	381	375	21
358	229	401	222	162	350	1023	231	241	239	21
319	216	379	189	136	357	246	251	277	250	21
432	245	450	396	274	370	666	488	617	608	21
255	170	383	208	165	321	622	373	501	487	21
297	208	367	158	127	320	192	434	402	397	21
309	206	385	225	160	360	0	231	264	244	21
206	154	343	142	118	309	256	240	254	240	21
302	196	394	250	185	346	370	237	261	239	21
248	158	403	246	183	344	584	539	644	638	22
250	164	389	178	143	319	380	380	444	430	22
152	111	350	149	130	293	540	393	509	490	22
262	177	379	176	126	356	68	295	262	249	22
209	143	374	184	135	347	395	378	446	433	22
260	185	360	195	153	326	687	394	532	523	22
256	179	365	135	110	315	0	231	236	232	22
368	234	403	258	188	351	152	340	345	298	22
259	175	379	149	112	339	167	339	303	304	22
283	193	376	178	136	336	501	249	278	266	22
561	362	397	317	229	354	467	440	533	519	22
286	200	365	141	110	330	0	231	237	236	22
250	182	353	171	132	332	143	402	354	337	22
241	159	390	169	131	331	547	361	472	455	22
281	203	355	191	143	342	164	240	241	237	22
210	148	364	264	167	406	725	415	559	551	22
268	187	366	187	142	338	202	441	417	410	22
337	221	391	188	139	347	0	235	245	231	22
162	123	336	141	114	315	659	386	512	509	22
539	315	438	449	259	444	392	482	553	537	22
203	135	386	179	140	329	761	470	614	608	22
284	192	378	180	141	326	151	266	264	251	22
253	179	362	191	154	318	747	528	666	657	22
346	216	410	246	173	364	1010	234	264	242	22
501	323	397	324	239	346	759	527	669	657	22
221	158	359	124	98	322	84	269	253	244	22
217	159	349	161	131	316	528	370	473	461	22
253	174	373	191	149	330	680	399	535	527	22
333	230	370	231	178	333	642	248	291	272	22
218	155	360	160	126	324	152	286	275	264	22
306	206	381	169	122	356	76	443	335	310	22
313	208	386	249	182	351	445	347	435	411	22
295	209	361	249	192	332	1023	232	251	238	22
256	181	362	186	149	318	682	488	617	611	22
394	234	431	248	178	357	532	235	255	240	22
266	185	368	151	121	321	399	345	406	395	22
258	181	365	173	135	328	329	384	435	415	22
267	187	366	202	161	322	516	350	445	434	22
229	163	360	179	148	310	678	412	546	540	22
260	181	368	151	122	316	446	462	551	534	22
299	209	366	178	131	346	141	245	258	239	22
196	158	318	175	144	311	205	233	245	232	22
300	199	385	224	168	341	146	236	251	234	22
260	192	347	146	121	308	180	452	415	406	22
261	181	370	192	154	318	522	416	536	510	22
208	140	380	193	152	326	790	456	612	600	22
221	154	367	150	121	318	449	407	485	480	22
392	252	399	269	193	357	1023	233	261	244	22
353	198	455	371	192	495	352	242	276	246	22
261	189	354	146	114	326	189	289	289	274	22
369	232	407	270	185	374	170	344	331	309	22
211	144	374	173	136	325	741	379	523	517	22
221	146	387	178	140	324	470	367	457	443	23
245	182	344	172	140	313	640	403	530	523	23
233	163	365	187	147	326	703	338	469	460	23
267	191	357	171	138	318	130	300	280	267	23
220	157	361	114	92	318	432	307	371	353	23
214	148	370	166	133	320	645	357	484	473	23
264	182	371	159	124	329	111	455	372	352	23
282	193	376	268	209	328	608	450	574	563	23
245	182	345	170	140	311	224	280	295	274	23
307	219	359	223	172	332	102	377	311	295	23
363	222	417	318	228	356	628	238	289	248	23
267	180	380	179	137	333	603	434	560	546	23
591	339	447	485	291	426	611	532	652	637	23
271	186	373	149	119	321	353	492	544	534	23
293	208	361	157	126	320	176	345	325	312	23
260	166	401	257	194	339	800	235	260	243	23
238	169	360	195	151	332	353	415	482	458	23
250	168	381	190	139	351	286	238	261	239	23
194	125	397	196	156	321	449	375	458	446	23
264	177	380	166	120	354	297	404	443	423	23
219	163	345	295	232	325	232	256	284	254	23
398	239	426	362	254	365	596	485	603	592	23
256	186	351	130	106	314	159	238	246	236	23
245	161	390	222	166	343	704	495	625	620	23
267	200	341	185	149	319	530	400	509	495	23
298	230	331	186	157	304	302	501	545	522	23
269	184	376	154	119	329	330	237	237	239	23
252	174	372	160	127	322	596	412	540	523	23
290	204	365	188	146	331	424	237	249	240	23
237	181	335	215	179	307	149	309	294	277	23
326	211	396	185	146	325	143	256	256	245	23
179	123	372	91	64	363	0	234	231	228	23
387	234	422	298	196	390	1023	234	258	245	23
225	172	336	304	253	307	155	275	281	258	23
350	219	409	292	186	403	148	353	334	305	23
304	203	383	250	189	338	700	241	275	257	23
309	211	375	200	152	337	730	235	256	243	23
232	160	372	219	169	332	874	455	625	611	23
262	188	356	181	146	317	388	465	526	520	23
249	166	385	211	154	349	592	313	415	398	23
220	149	377	284	195	372	306	253	285	258	23
240	171	359	154	124	318	65	252	252	237	23
262	189	354	154	116	340	1023	232	255	238	23
297	204	372	212	154	353	290	449	480	466	23
199	141	361	164	133	317	746	499	643	631	23
277	194	365	148	116	327	167	235	246	234	23
323	221	375	191	141	347	610	478	602	588	23
201	148	347	166	143	297	349	332	376	364	23
221	154	366	156	126	317	494	379	477	463	23
252	174	372	174	137	326	371	240	260	244	23
260	196	339	236	192	314	86	315	286	260	23
236	167	361	122	94	331	237	235	238	235	23
255	174	377	188	136	352	564	394	506	497	23
252	175	368	203	160	325	220	583	578	564	23
226	172	337	262	213	314	697	236	273	244	23
270	193	357	186	147	323	400	647	705	697	23
281	199	361	157	123	325	62	240	246	233	23
608	343	454	458	261	449	417	659	723	713	23
202	144	360	191	149	329	666	370	505	492	23
382	245	400	216	158	349	1023	232	252	239	23
291	194	385	198	148	343	269	247	250	247	23
241	174	355	212	172	315	453	438	533	514	23
256	178	368	231	183	323	712	350	495	477	23
338	235	368	208	162	330	353	244	261	248	23
281	187	385	171	137	321	156	470	418	405	23
235	166	362	215	163	336	521	461	567	553	23
324	217	382	177	133	340	1023	233	263	241	23
264	186	364	186	144	331	152	305	305	276	23
454	279	416	426	272	401	722	238	276	251	23
262	184	364	246	188	335	325	242	258	245	23
206	144	366	205	167	314	519	354	451	440	23
259	168	394	209	162	330	727	507	645	635	23
252	170	379	216	160	346	429	353	423	414	23
351	207	433	369	263	359	750	428	577	567	24
230	176	335	227	195	298	0	231	245	233	24
262	186	361	128	104	317	194	236	235	235	24
354	222	408	270	201	344	535	240	279	249	24
471	286	422	488	307	406	438	240	273	247	24
249	180	353	187	153	313	674	453	590	577	24
240	168	366	163	129	323	305	404	435	426	24
231	157	377	151	122	315	566	234	254	238	24
342	224	392	228	168	348	475	236	258	239	24
197	140	360	174	140	318	840	422	589	576	24
304	209	372	155	117	341	348	237	252	239	24
254	175	372	217	168	331	751	349	502	483	24
410	249	423	292	207	362	268	616	635	622	24
255	172	380	194	154	322	578	452	568	558	24
250	174	368	263	195	345	741	452	597	589	24
229	170	345	174	142	314	621	372	501	486	24
407	235	444	393	253	398	358	240	290	244	24
271	188	370	220	172	328	256	284	307	284	24
234	167	360	181	141	329	488	385	480	468	24
307	199	395	178	133	341	532	235	244	240	24
380	246	395	276	197	357	612	235	268	240	24
276	201	351	197	160	317	659	410	547	534	24
239	168	364	183	147	318	293	296	303	305	24
197	143	354	251	218	295	665	538	662	652	24
220	156	360	169	136	320	451	463	549	537	24
261	186	359	292	240	312	317	476	515	504	24
308	207	381	161	120	344	422	234	243	236	24
448	249	460	345	236	374	731	373	529	508	24
437	275	407	342	225	389	392	241	270	247	24
646	355	465	526	306	440	166	554	518	499	24
213	149	367	177	141	321	612	335	445	436	24
261	178	375	165	126	337	87	279	270	248	24
249	171	372	180	135	342	1023	233	267	241	24
284	202	360	177	145	313	474	353	451	427	24
438	284	395	311	223	358	371	237	266	240	24
255	178	367	151	114	338	619	237	258	245	24
227	161	362	213	168	325	552	467	576	566	24
284	194	374	173	131	338	441	234	246	236	24
251	180	356	201	164	314	562	467	583	568	24
289	194	381	220	163	346	290	236	258	237	24
285	194	376	172	136	325	563	234	256	236	24
267	185	370	206	161	327	732	425	570	562	24
269	186	371	170	127	341	0	228	248	239	24
428	250	438	286	200	366	263	342	360	345	24
310	208	381	202	155	334	341	235	249	236	24
225	163	355	152	120	325	269	410	439	417	24
220	156	362	175	141	318	731	409	552	546	24
261	186	360	164	131	320	701	416	558	547	24
205	139	378	168	132	326	113	451	378	351	24
268	192	357	239	179	342	422	336	414	391	25
275	201	350	178	146	312	705	450	587	580	25
312	202	395	232	168	354	168	466	433	410	25
283	181	400	212	160	339	610	480	598	590	25
366	236	398	238	174	350	334	237	249	239	25
243	178	349	144	117	315	512	234	245	236	25
218	151	369	199	157	325	575	438	559	544	25
301	207	372	163	127	330	1023	239	281	261	25
220	154	366	164	129	326	365	362	418	404	25
274	195	359	165	134	315	602	437	563	548	25
222	157	363	171	140	311	471	389	478	468	25
253	169	382	195	149	336	781	473	628	614	25
207	145	366	216	171	325	806	404	567	554	25
220	175	322	253	203	319	87	437	350	318	25
257	187	351	203	158	328	697	425	567	556	25
283	200	362	160	125	329	363	523	581	567	25
160	95	429	172	151	292	671	433	564	558	25
250	168	381	202	169	307	517	580	673	662	25
219	167	336	152	122	319	229	237	240	237	25
277	192	369	211	159	341	711	471	615	600	25
433	271	410	326	230	363	135	419	362	345	25
249	178	357	174	144	310	736	464	606	599	25
224	157	365	184	141	334	299	235	250	236	25
277	193	368	175	139	322	506	391	489	479	25
258	178	373	163	126	332	325	429	473	461	25
262	182	369	178	143	317	310	470	514	495	25
211	172	314	201	184	281	262	410	430	413	25
255	176	371	142	110	329	226	498	499	481	25
316	212	381	229	168	349	374	310	371	343	25
328	223	377	196	145	346	914	232	246	235	25
211	162	334	272	216	322	660	234	247	239	25
314	215	373	170	132	330	405	242	240	249	25
299	202	379	238	181	338	300	238	246	239	25
225	157	366	122	97	321	52	263	243	238	25
213	158	345	139	112	317	342	313	345	338	25
257	183	360	143	116	315	438	240	268	246	25
299	217	353	343	273	322	337	308	334	330	25
228	164	356	246	187	337	780	455	604	597	25
244	171	365	164	133	316	163	239	264	236	25
285	203	359	164	124	339	139	242	242	237	25
206	149	355	235	195	309	252	413	428	411	25
320	214	383	207	161	330	719	235	254	243	25
328	217	387	241	173	356	552	238	271	246	25
380	236	412	399	298	342	652	633	743	736	25
300	207	371	148	115	328	0	228	253	234	25
368	201	469	281	151	477	593	537	650	638	25
254	185	352	193	152	325	578	419	541	526	25
222	156	365	145	116	320	94	296	261	255	25
222	154	369	120	95	324	52	260	245	237	25
257	171	385	244	188	333	608	489	613	598	25
194	146	342	210	186	290	435	338	406	396	26
264	177	382	178	133	340	452	378	464	450	26
264	178	380	193	155	319	220	238	260	237	26
244	177	353	139	110	324	205	493	476	464	26
217	159	350	195	157	317	708	480	614	607	26
431	274	403	323	242	342	699	532	665	653	26
265	180	378	237	178	341	166	296	290	274	26
259	180	369	148	113	336	427	357	434	418	26
227	151	385	203	156	333	765	396	551	539	26
264	179	377	169	129	334	361	247	268	254	26
205	147	355	170	135	322	683	465	598	591	26
292	192	390	156	121	329	395	237	237	240	26
262	180	372	159	115	355	162	260	267	249	26
260	166	402	167	127	338	1023	233	256	241	26
264	186	363	131	106	316	448	238	247	243	26
225	154	374	195	156	319	799	409	562	557	26
456	272	429	458	263	445	568	442	562	547	26
314	188	428	277	200	354	662	243	294	262	26
198	134	379	188	149	322	302	329	367	345	26
270	186	371	198	150	337	1023	232	271	239	26
271	190	365	122	98	319	323	243	267	246	26
266	183	373	183	143	328	287	392	416	407	26
258	167	395	309	233	340	762	245	280	271	26
221	149	380	158	119	338	262	301	312	303	26
336	219	393	250	190	338	446	237	250	241	26
386	225	439	380	204	476	771	373	527	515	26
223	163	350	128	101	323	805	235	255	242	26
276	196	361	190	152	321	176	244	259	240	26
342	216	406	277	209	340	454	241	271	248	26
256	178	369	188	143	338	702	421	565	553	26
231	170	346	286	226	325	406	242	270	249	26
287	205	359	166	134	318	330	237	250	239	26
280	201	357	136	108	322	122	287	265	258	26
231	147	404	266	194	351	354	386	448	427	26
277	193	368	148	116	326	327	237	246	238	26
203	149	349	165	136	311	371	289	328	313	26
267	181	377	188	146	330	455	307	363	358	26
183	119	392	210	176	306	253	290	307	289	26
250	179	358	204	164	318	775	533	674	665	26
473	281	431	383	255	384	1023	235	266	245	26
315	213	378	201	142	361	736	232	250	235	26
251	166	387	194	147	338	387	333	381	376	26
387	249	398	212	154	352	313	241	253	243	26
208	155	342	220	168	335	0	229	246	233	26
237	171	354	161	128	323	116	466	391	366	26
209	154	348	127	102	318	0	230	243	235	26
251	173	370	173	130	340	647	390	522	511	26
246	173	364	199	153	332	477	380	472	459	26
333	223	382	310	226	352	551	240	277	249	26
266	178	382	225	170	337	669	566	688	678	26
330	213	397	230	173	341	380	464	525	516	26
336	223	386	165	126	337	319	530	573	558	26
305	203	384	221	171	330	624	234	269	237	26
262	192	349	189	144	336	387	237	249	240	26
321	215	383	176	130	347	632	234	240	238	26
283	203	356	345	268	329	724	238	277	249	26
237	161	377	163	128	325	108	260	260	243	26
268	183	375	134	105	328	512	233	247	236	26
238	173	353	205	164	320	774	397	554	541	26
216	143	386	221	175	323	667	443	574	567	26
237	161	377	199	153	333	175	247	266	242	26
248	177	357	183	146	320	509	423	523	514	26
329	237	356	205	161	327	366	446	509	493	26
218	154	363	127	98	331	493	268	326	301	26
255	183	356	150	120	318	928	232	243	236	26
282	181	398	216	165	334	571	388	510	492	26
233	169	352	235	183	329	624	430	561	546	26
219	160	351	155	125	319	469	347	426	418	26
266	194	351	160	128	320	398	238	257	242	26
245	188	335	141	112	322	223	235	245	234	27
275	180	391	213	160	340	593	514	631	618	27
249	176	362	188	152	317	331	491	537	524	27
275	185	381	187	143	334	608	512	626	619	27
342	213	410	234	164	365	479	241	285	250	27
311	210	380	183	136	346	518	409	510	502	27
249	198	321	216	185	298	534	450	551	546	27
357	217	422	206	144	366	89	239	248	234	27
354	236	384	252	190	341	710	238	287	250	27
217	174	318	189	166	290	232	305	308	298	27
223	153	372	185	151	312	598	495	612	601	27
227	163	358	145	118	313	708	406	547	539	27
234	166	361	131	105	321	376	355	407	400	27
242	162	382	160	126	325	542	396	510	494	27
291	171	437	349	198	451	658	462	603	583	27
255	187	349	149	118	321	72	353	293	268	27
247	177	357	207	168	315	684	439	575	567	27
373	216	442	247	155	407	313	235	262	236	27
250	171	374	214	165	332	763	525	668	656	27
250	184	347	168	139	310	667	432	573	557	27
254	189	343	233	202	295	704	515	644	638	27
240	162	379	184	149	316	711	422	571	556	27
241	173	357	181	143	323	340	332	377	361	27
254	179	362	195	152	329	775	467	611	607	27
306	202	388	221	164	345	221	245	260	243	27
267	184	371	211	165	328	638	498	622	612	27
276	197	358	179	140	327	92	330	281	268	27
229	167	350	198	173	293	529	380	489	473	27
417	246	434	220	151	373	150	307	300	277	27
273	183	382	184	144	327	350	243	269	247	27
315	217	371	175	134	332	117	240	232	235	27
223	153	373	190	144	338	644	392	525	513	27
405	247	419	269	176	391	325	240	260	242	27
287	208	353	157	122	332	206	242	245	240	27
273	205	341	224	178	323	662	474	600	595	27
223	160	357	215	166	331	684	529	658	648	27
274	194	362	164	127	332	190	264	256	256	27
309	204	387	235	163	369	285	382	417	395	27
233	166	361	191	157	313	517	316	397	387	27
207	152	347	178	145	315	935	359	540	524	27
261	181	370	209	167	319	850	489	644	637	27
191	125	392	239	185	330	321	285	323	299	27
219	155	361	124	102	312	0	234	242	231	27
239	170	359	125	99	323	171	241	250	238	27
327	212	395	229	178	331	216	273	292	266	27
384	226	434	251	174	370	49	392	290	266	27
260	176	378	160	126	327	478	342	425	414	27
227	164	355	184	144	327	558	387	498	489	27
261	183	366	200	161	317	513	492	591	580	27
253	172	377	195	150	334	556	323	423	406	27
254	182	359	151	121	322	300	326	363	341	27
281	193	374	210	166	324	771	508	658	643	27
228	168	347	171	127	343	587	235	255	240	27
291	199	374	222	170	334	407	285	332	314	28
372	234	407	224	157	367	485	541	626	618	28
254	179	364	182	141	330	275	340	362	347	28
252	173	372	142	110	331	60	296	262	247	28
211	151	358	164	136	309	631	420	547	538	28
419	255	421	242	174	356	660	235	261	242	28
229	167	350	125	102	314	384	234	242	236	28
223	150	381	201	157	327	679	390	523	517	28
403	261	395	349	258	346	202	473	463	441	28
351	240	375	319	236	345	599	626	730	721	28
278	186	382	217	174	320	611	320	435	414	28
227	157	372	201	161	320	730	508	647	636	28
275	191	369	192	153	322	160	529	482	467	28
239	176	348	173	143	309	801	493	641	634	28
206	140	378	185	148	318	694	432	569	562	28
325	225	370	196	151	334	94	286	256	252	28
314	198	405	246	186	339	81	256	251	239	28
282	202	358	258	206	321	678	456	588	581	28
300	197	390	240	190	323	617	431	559	546	28
243	167	373	199	156	327	592	371	498	478	28
245	174	361	204	161	324	667	402	538	527	28
297	195	389	204	155	336	453	235	262	238	28
393	223	451	426	279	391	655	548	671	659	28
280	194	369	205	160	328	573	490	598	592	28
274	177	396	184	147	320	494	492	587	576	28
278	195	365	211	164	328	557	237	258	245	28
259	184	360	237	184	329	467	281	330	319	28
360	200	460	278	165	432	125	486	416	393	28
312	209	381	259	196	339	456	240	273	248	28
241	162	381	168	132	327	544	400	514	499	28
447	258	444	378	220	439	475	244	287	255	28
288	203	363	214	169	323	91	397	299	298	28
326	215	388	233	177	337	163	370	349	325	28
565	327	442	376	238	404	638	525	646	636	28
233	176	339	201	164	314	278	321	333	328	28
305	184	425	302	220	351	217	297	306	287	28
282	189	383	210	154	350	247	236	246	235	28
276	202	349	199	157	323	569	326	435	414	28
213	184	298	250	211	303	219	453	446	432	28
336	218	395	257	182	361	583	236	276	242	28
209	149	359	190	153	318	733	447	596	582	28
248	177	358	124	102	311	217	240	249	238	28
238	173	353	176	139	325	795	476	625	618	28
248	172	369	130	98	339	88	317	274	262	28
226	163	353	244	202	309	810	482	638	626	28
263	182	370	200	153	334	134	408	343	335	28
228	163	358	183	147	318	831	439	601	590	29
330	221	382	257	208	316	208	494	483	467	29
282	202	356	136	110	316	0	236	257	230	29
246	177	356	109	88	317	338	235	239	236	29
239	175	350	151	124	310	679	394	525	521	29
259	192	345	168	132	327	360	280	310	299	29
497	287	443	451	267	433	97	438	354	327	29
242	172	359	200	161	317	882	516	675	665	29
309	203	390	197	146	347	315	256	282	261	29
290	202	368	196	151	334	412	237	258	240	29
216	141	390	138	106	334	328	235	251	236	29
277	199	356	169	135	320	304	300	327	312	29
282	181	399	238	179	341	372	348	418	390	29
256	169	387	255	192	340	758	405	554	546	29
219	149	376	199	157	324	669	488	618	608	29
205	144	364	119	95	321	325	393	434	424	29
247	174	363	189	152	320	732	465	606	598	29
271	184	377	174	141	316	239	346	360	339	29
294	205	368	155	118	337	128	277	267	254	29
271	193	359	184	144	327	103	262	252	244	29
278	196	363	143	114	321	226	242	237	241	29
228	156	375	173	135	328	337	337	380	366	29
243	176	354	156	127	316	621	237	260	246	29
353	218	415	258	166	397	41	340	268	250	29
322	213	386	244	184	340	967	233	264	237	29
256	185	354	169	135	319	613	404	534	518	29
305	168	464	280	154	467	175	452	423	402	29
344	223	394	212	157	346	315	243	259	246	29
248	179	353	178	137	332	519	343	444	426	29
189	131	368	137	108	326	190	458	436	419	29
233	152	392	275	212	333	800	409	571	557	29
207	143	370	186	146	325	681	475	610	599	29
250	181	354	195	149	335	643	444	579	564	29
230	153	384	168	136	316	530	430	530	526	29
248	176	361	215	169	326	534	531	631	621	29
308	175	452	328	154	544	503	586	678	665	29
269	183	377	167	131	325	481	450	547	532	29
297	207	366	240	191	322	646	415	539	536	29
214	150	366	137	102	342	427	323	384	375	29
338	223	388	216	157	352	566	237	262	244	29
255	179	365	168	130	331	342	336	377	366	29
234	162	370	190	149	326	565	386	503	489	29
203	140	372	152	123	317	651	417	545	539	29
272	182	382	225	175	328	664	505	636	622	29
274	205	341	145	122	304	122	455	365	363	29
291	202	369	170	133	328	473	384	480	463	29
237	166	365	150	112	343	350	414	462	455	29
273	178	394	163	123	340	378	238	247	241	30
263	178	378	180	142	325	651	414	558	536	30
324	228	363	179	135	340	152	253	255	244	30
228	162	360	183	154	305	132	342	303	291	30
223	164	347	152	120	323	152	266	246	252	30
259	182	365	155	121	329	0	231	239	238	30
262	176	380	211	162	333	649	506	629	621	30
353	224	404	195	142	352	606	234	255	238	30
330	223	379	219	168	334	450	240	266	247	30
363	235	395	202	145	356	850	236	270	246	30
246	180	351	140	111	324	130	350	304	294	30
359	233	394	282	210	343	640	237	252	244	30
231	169	350	183	150	312	702	427	571	559	30
255	185	352	126	104	311	1023	231	246	235	30
262	182	368	175	137	326	409	303	368	341	30
257	170	387	201	157	328	581	331	439	424	30
355	221	411	306	216	364	385	245	282	252	30
417	264	403	340	262	332	900	292	412	412	30
257	189	349	150	123	314	69	310	261	253	30
178	117	389	211	146	369	823	236	262	245	30
286	194	376	135	105	330	243	241	238	240	30
430	254	433	423	289	375	704	564	691	682	30
231	156	380	157	126	318	432	351	430	412	30
286	185	396	215	162	339	309	235	240	236	30
267	196	350	170	136	319	286	241	270	242	30
291	226	330	251	195	331	246	243	269	243	30
279	184	387	181	141	330	433	569	640	632	30
241	166	371	228	170	344	641	388	527	507	30
292	214	349	302	225	344	428	239	269	244	30
447	258	444	433	282	394	804	241	314	262	30
276	193	366	210	159	339	308	340	386	359	30
306	209	375	204	156	334	433	380	470	447	30
236	175	345	181	154	301	660	374	493	496	30
237	172	352	133	106	322	184	236	239	235	30
253	174	372	154	122	323	403	388	474	446	30
244	178	352	122	99	315	28	233	251	231	30
258	174	380	173	133	333	188	273	273	262	30
295	197	384	200	154	333	591	307	401	389	30
236	169	358	190	151	322	820	440	597	589	30
332	209	406	295	206	367	259	274	306	275	30
251	168	383	202	155	333	727	400	545	536	30
230	165	356	183	141	333	492	352	450	431	30
215	146	377	132	102	331	213	334	344	318	30
407	250	417	375	265	362	261	292	329	293	30
243	169	367	203	167	312	606	335	446	436	30
229	163	360	172	127	347	175	349	319	315	30
383	237	414	263	174	386	269	308	336	312	30
222	147	386	239	174	352	758	546	681	674	30
221	166	340	124	103	308	128	315	275	274	30
248	171	371	196	148	338	313	278	301	288	30
267	187	366	199	147	346	180	268	265	257	30
270	188	368	173	139	319	363	330	375	366	30
339	207	418	192	143	344	623	238	277	249	30
234	163	368	180	145	319	711	379	520	512	30
283	199	364	185	147	323	594	414	544	525	30
202	141	368	188	156	308	346	320	369	347	30
254	172	378	164	131	320	574	448	565	553	30
234	162	369	134	101	341	281	236	257	237	30
211	153	354	175	145	309	549	350	448	443	30
247	176	359	199	157	325	630	449	578	566	31
267	197	347	202	158	326	503	388	491	475	31
235	166	361	178	150	302	311	505	545	530	31
232	169	353	159	126	322	766	497	647	632	31
233	162	369	182	148	314	678	460	589	585	31
267	178	384	206	160	329	625	452	582	567	31
430	246	449	360	248	372	821	240	297	258	31
283	196	369	205	160	329	345	239	274	242	31
280	192	374	153	114	341	385	248	269	256	31
336	216	398	291	189	393	591	237	262	245	31
271	196	355	221	180	313	794	433	587	580	31
274	189	372	159	124	327	256	241	258	241	31
241	168	369	164	130	324	624	415	544	532	31
247	171	369	196	156	320	442	462	545	533	31
207	138	384	203	158	330	666	528	652	644	31
270	190	364	213	165	332	566	388	507	491	31
246	170	370	205	157	334	722	483	620	613	31
219	165	341	217	174	318	251	239	247	239	31
350	212	423	202	145	357	210	322	325	306	31
228	157	371	146	113	331	100	330	270	272	31
342	235	372	267	186	368	503	240	276	248	31
220	152	370	130	101	331	144	263	261	249	31
343	219	401	265	175	388	1023	242	306	282	31
406	242	429	305	208	376	699	239	287	253	31
290	210	353	195	159	313	723	524	661	649	31
232	158	374	209	164	326	722	484	628	613	31
266	179	380	198	155	327	278	242	276	243	31
211	147	367	151	125	311	275	366	387	374	31
287	178	413	195	139	360	482	239	262	247	31
359	224	410	194	139	357	306	238	254	240	31
266	180	379	211	153	352	90	311	278	260	31
226	149	389	193	151	326	631	403	534	521	31
238	163	375	206	161	328	450	405	483	479	31
225	162	355	171	135	325	604	487	605	595	31
346	230	385	278	212	336	256	258	279	258	31
242	173	357	138	109	324	50	292	258	243	31
261	193	346	263	226	298	484	437	538	521	31
270	182	381	156	121	329	0	230	249	237	31
259	181	367	188	148	324	655	411	542	534	31
252	173	371	170	130	335	92	279	251	248	31
230	154	383	174	135	329	337	299	337	319	31
162	100	417	214	150	366	812	442	602	590	31
320	218	376	230	158	373	512	234	258	237	31
206	150	353	257	202	327	518	408	515	501	31
283	212	342	189	145	332	131	239	258	235	31
381	236	413	214	155	353	152	262	253	249	31
263	183	367	181	140	332	538	234	244	238	31
228	169	345	137	114	308	81	330	288	264	32
357	237	386	254	180	360	341	235	243	236	32
339	219	397	182	133	350	768	235	256	242	32
225	156	369	142	111	328	115	536	447	432	32
309	208	380	204	158	332	660	463	592	584	32
290	196	379	159	123	332	74	280	254	245	32
233	158	378	179	143	321	667	381	515	505	32
352	213	423	216	157	352	625	238	255	248	32
237	170	358	158	127	320	1023	234	242	244	32
281	194	372	147	114	331	340	467	520	504	32
254	186	349	171	133	329	162	257	272	247	32
265	181	374	131	104	322	256	235	245	235	32
295	210	359	182	136	343	643	238	256	247	32
275	193	365	142	112	323	124	237	258	234	32
364	226	411	251	176	364	536	272	333	315	32
213	163	334	216	181	304	782	497	645	634	32
265	174	389	138	101	350	278	409	436	420	32
256	176	372	187	146	327	440	563	636	628	32
286	213	343	222	176	323	370	508	574	555	32
250	178	359	154	127	311	512	449	551	539	32
243	164	378	173	131	340	292	332	360	345	32
305	205	381	225	171	337	652	474	600	593	32
446	266	430	438	271	414	688	241	295	258	32
294	196	384	254	187	347	171	339	325	306	32
361	227	407	200	149	343	625	238	271	248	32
248	179	355	197	158	319	816	318	455	450	32
339	223	390	207	159	333	654	285	374	360	32
370	232	409	213	161	338	559	285	371	342	32
360	232	397	258	197	336	884	496	658	648	32
303	207	374	182	130	358	161	315	303	285	32
276	174	405	197	156	323	118	391	318	313	32
204	153	341	197	158	319	702	465	601	593	32
242	163	379	191	151	322	805	513	663	652	32
231	158	374	154	119	332	416	236	252	239	32
268	191	360	190	134	363	498	240	278	247	32
335	219	391	245	182	344	1023	233	262	243	32
233	165	361	169	132	328	650	353	478	468	32
218	155	361	163	135	310	678	403	540	531	32
279	198	361	164	131	322	104	249	256	238	32
340	211	412	281	192	375	99	335	297	273	32
305	206	378	160	121	340	145	295	281	268	32
234	152	393	216	171	323	633	498	620	610	32
246	174	362	154	122	324	427	238	273	243	32
259	190	348	167	137	313	722	407	560	542	32
212	158	345	155	130	305	107	262	261	244	32
243	165	377	222	172	331	657	432	574	555	32
285	206	354	176	138	326	225	270	284	265	32
359	222	414	302	212	365	452	239	284	244	32
305	196	399	217	163	341	417	240	269	246	32
225	155	371	237	193	314	767	521	663	654	32
299	167	459	358	156	588	543	532	639	623	32
290	190	391	177	134	338	172	301	300	279	32
272	183	381	191	149	328	532	239	280	248	32
231	160	369	170	133	327	430	377	462	443	33
361	220	420	246	184	342	1023	234	251	244	33
234	151	397	176	133	341	219	279	278	272	33
413	266	397	374	280	341	170	347	346	311	33
249	169	378	149	121	316	347	415	466	455	33
223	155	369	162	128	325	715	439	587	572	33
359	223	413	214	148	370	339	305	342	328	33
265	192	354	163	134	312	787	423	586	568	33
375	236	407	248	180	353	202	245	265	242	33
267	174	392	156	119	335	0	231	250	241	33
232	154	385	148	116	328	314	544	579	569	33
242	164	377	193	151	328	663	465	601	587	33
228	169	346	130	102	324	109	348	294	284	33
264	194	350	225	179	322	615	563	677	666	33
242	168	369	271	216	321	755	237	276	249	33
239	163	376	142	114	319	511	370	467	458	33
439	264	426	340	234	372	461	238	277	244	33
253	175	371	153	116	336	293	477	502	495	33
240	168	365	191	149	328	459	376	460	450	33
256	186	353	151	121	319	150	414	351	352	33
246	176	359	153	114	344	336	345	386	374	33
394	231	437	269	165	416	209	314	317	299	33
252	187	346	148	123	308	585	430	541	539	33
278	207	345	182	138	339	0	232	256	231	33
531	292	465	439	233	482	545	441	556	540	33
212	143	378	166	133	319	624	341	465	448	33
216	150	369	179	139	330	654	355	495	472	33
310	206	386	256	186	352	174	271	280	258	33
228	153	383	307	217	362	400	243	276	250	33
321	213	386	204	154	340	316	247	269	251	33
250	180	356	195	157	319	540	393	496	490	33
340	230	378	198	150	338	104	350	294	282	33
227	156	372	184	137	344	531	392	505	487	33
304	200	390	197	148	341	462	334	427	399	33
222	157	362	198	151	337	615	423	544	538	33
205	143	367	178	142	320	823	424	584	575	33
422	244	442	244	164	381	279	257	288	259	33
234	157	383	177	136	332	496	359	460	440	33
445	276	413	468	266	451	367	241	276	245	33
269	192	359	170	134	323	132	303	272	269	33
280	200	359	132	107	316	304	254	272	258	33
258	193	343	186	153	311	667	389	527	514	33
226	159	364	169	130	332	362	490	550	535	33
333	211	404	233	173	344	120	348	307	289	33
228	169	347	135	111	312	108	263	256	245	33
270	190	364	172	136	323	581	436	556	543	33
243	179	347	133	109	312	224	232	250	232	33
302	208	373	243	184	337	480	236	263	241	33
277	185	383	227	177	329	579	561	667	657	33
268	190	362	228	197	296	612	367	493	478	33
237	161	378	200	153	333	533	490	590	583	33
229	175	336	156	128	313	742	435	584	573	33
196	158	319	179	150	306	176	242	240	238	33
219	158	355	138	115	308	241	324	330	319	33
237	162	373	180	135	343	239	521	541	512	33
233	162	369	172	138	319	64	349	282	262	33
236	168	361	193	146	339	560	444	554	546	33
245	178	353	168	122	353	154	444	401	379	33
296	208	363	164	127	330	668	238	262	248	33
393	240	420	300	201	381	67	367	291	270	33
367	242	389	204	150	348	126	290	277	261	33
371	232	409	258	185	357	580	238	268	247	33
301	208	370	176	135	333	211	234	247	233	33
247	182	348	133	107	318	60	241	247	234	33
290	203	366	202	155	334	135	237	253	234	33
230	157	375	218	165	337	361	403	456	447	33
255	194	337	144	114	324	99	275	270	249	33
264	186	362	178	142	320	594	304	402	385	33
247	177	357	166	136	314	465	342	423	410	33
243	166	374	179	139	329	696	464	603	592	33
236	171	354	165	129	327	227	517	508	501	33
279	203	351	233	183	326	132	333	306	286	33
214	150	367	159	131	311	501	330	409	404	33
147	99	380	144	123	302	178	308	290	285	34
224	164	351	184	154	306	615	384	508	498	34
203	146	357	199	151	338	647	482	611	599	34
252	176	366	206	164	323	269	237	259	237	34
253	182	356	206	162	326	557	360	477	457	34
258	186	355	151	122	316	60	263	249	239	34
237	156	388	204	158	331	773	463	615	603	34
236	171	353	110	90	311	303	248	257	251	34
259	188	351	248	197	322	82	403	317	295	34
287	205	358	159	126	323	236	235	247	235	34
248	175	363	134	105	327	153	333	316	294	34
242	164	377	172	130	339	375	397	454	446	34
255	170	384	205	158	331	594	346	451	447	34
268	184	373	191	151	325	472	395	491	474	34
347	223	398	287	211	348	418	459	528	523	34
216	152	365	208	172	308	616	447	571	561	34
235	155	389	168	128	334	180	254	260	247	34
285	191	381	205	161	326	556	414	529	516	34
203	135	385	156	122	328	610	305	405	389	34
256	187	349	138	114	310	163	236	241	235	34
265	189	359	181	143	325	385	344	397	389	34
301	211	366	158	126	322	242	240	254	239	34
239	155	396	224	160	360	484	311	384	372	34
290	209	356	250	193	332	276	367	384	376	34
229	166	352	300	258	298	0	231	257	238	34
372	225	424	405	278	373	457	239	282	245	34
339	237	367	186	143	333	359	273	298	290	34
233	154	388	220	168	335	589	375	501	482	34
322	226	364	358	272	337	488	238	253	244	34
283	190	381	165	123	342	126	294	266	263	34
261	175	382	182	141	331	445	341	426	403	34
238	170	358	169	134	323	601	394	520	506	34
213	137	397	234	179	335	842	402	570	557	34
177	127	355	181	143	325	731	407	559	544	34
284	192	379	263	209	321	456	346	442	413	34
415	258	411	303	215	361	452	239	267	244	34
328	210	400	246	197	321	348	241	278	244	34
268	188	364	170	132	329	127	328	289	281	34
212	147	370	237	187	323	718	521	654	646	34
210	137	393	208	153	348	835	455	614	605	34
281	192	375	158	121	335	649	238	265	249	34
306	200	391	242	182	340	326	411	452	442	34
254	170	383	224	171	335	674	418	555	545	34
256	179	367	197	151	333	891	235	261	245	34
313	198	405	332	240	353	631	530	646	639	34
246	159	396	213	163	334	563	455	569	557	34
255	185	353	166	130	328	602	364	490	472	34
262	174	384	324	243	341	476	240	272	248	34
236	166	363	174	138	322	472	370	451	447	34
323	217	381	226	176	329	242	321	346	317	34
259	176	377	164	130	324	841	233	251	238	34
258	190	348	204	159	328	138	241	254	236	34
243	166	375	191	152	322	573	461	569	565	34
357	219	418	216	157	352	52	240	240	233	34
272	196	354	140	108	330	106	388	321	304	35
279	198	361	189	143	339	403	365	443	420	35
245	172	365	235	181	333	663	363	504	484	35
196	133	378	138	107	331	61	307	266	250	35
280	186	385	219	165	340	464	348	435	418	35
207	163	324	168	144	300	255	383	384	383	35
253	177	366	168	136	316	571	342	443	438	35
278	169	421	285	161	453	673	238	285	250	35
253	181	358	131	105	319	568	236	244	242	35
256	174	376	158	125	325	316	514	552	541	35
209	129	414	227	178	326	285	465	479	479	35
289	195	380	229	163	359	166	457	423	401	35
260	189	353	316	266	304	337	563	608	597	35
243	177	352	201	164	313	272	619	632	627	35
292	209	358	217	174	319	586	499	609	603	35
260	185	359	148	117	324	253	331	336	330	35
215	151	365	206	155	341	710	445	588	577	35
264	176	383	337	193	448	476	266	340	294	35
232	163	365	204	162	321	785	533	679	666	35
222	153	371	167	132	325	286	271	277	275	35
283	197	368	187	153	313	624	398	525	515	35
231	159	373	122	96	326	619	237	257	245	35
225	170	340	268	212	324	388	628	684	675	35
293	214	350	171	140	311	354	400	461	442	35
253	189	343	144	116	317	437	234	242	236	35
262	173	389	207	150	354	445	491	571	562	35
267	190	358	207	169	314	445	416	502	489	35
250	171	375	161	125	329	515	433	536	525	35
261	168	397	208	158	338	1023	233	260	240	35
231	172	345	141	112	322	160	239	244	236	35
388	232	429	272	182	382	507	247	286	262	35
225	163	354	113	87	332	0	230	241	238	35
251	161	399	176	140	321	789	534	672	668	35
389	249	400	225	160	362	450	236	270	240	35
237	170	356	154	119	332	170	260	267	250	35
237	164	369	128	99	331	116	338	296	282	35
229	158	371	185	148	321	775	436	587	579	35
326	214	391	207	153	347	328	238	261	240	35
266	178	381	188	139	347	735	235	262	242	35
232	164	362	135	109	319	273	250	264	251	35
255	193	339	276	219	321	105	432	351	330	35
226	166	348	130	102	328	105	367	315	291	35
295	205	368	193	152	325	130	387	336	318	35
227	152	382	192	147	335	501	354	447	435	35
282	193	374	158	119	341	91	251	257	238	35
265	182	372	160	126	325	326	364	401	392	35
279	167	428	240	176	350	491	237	273	242	35
269	180	382	247	184	344	602	237	264	246	35
338	251	346	247	208	304	579	428	547	535	35
347	209	424	236	171	352	629	235	260	240	35
231	162	365	156	117	342	140	268	276	251	35
302	206	375	220	172	327	485	604	687	677	35
229	161	364	164	122	343	875	236	268	248	35
241	164	376	196	157	320	691	451	585	579	35
196	132	381	198	157	323	495	297	365	353	35
255	183	357	253	205	316	395	439	506	497	35
283	183	397	196	143	351	136	375	331	314	35
247	172	368	143	112	328	51	260	256	237	35
242	160	386	226	174	331	490	405	499	490	35
242	162	383	168	132	325	316	386	424	412	36
250	178	359	173	136	326	410	273	309	298	36
280	199	360	210	161	333	283	482	511	495	36
272	185	376	140	109	330	489	482	575	565	36
217	147	379	176	139	325	778	417	571	562	36
263	197	343	157	123	325	90	278	258	248	36
241	168	367	172	130	337	152	235	259	234	36
200	122	420	152	123	317	594	489	610	595	36
225	172	334	302	243	319	795	234	260	240	36
238	169	360	135	102	338	408	238	259	242	36
250	174	368	159	122	335	356	417	479	461	36
255	174	376	204	158	330	855	408	579	564	36
352	226	399	218	157	355	312	252	282	256	36
200	147	349	243	195	319	635	439	574	557	36
249	174	366	169	130	333	242	237	245	237	36
253	175	371	206	161	328	830	399	562	552	36
257	185	356	221	165	343	332	472	516	506	36
234	172	349	173	141	313	366	371	425	415	36
236	166	365	183	139	338	418	542	614	602	36
244	180	348	160	135	304	561	479	585	579	36
210	161	333	184	152	311	88	302	267	256	36
261	181	369	207	160	333	746	383	541	522	36
345	229	385	231	172	344	619	236	272	243	36
228	156	373	156	124	323	242	283	298	280	36
286	189	387	202	151	343	132	266	275	249	36
210	151	358	118	99	304	368	605	660	647	36
189	132	368	155	123	322	515	393	490	484	36
231	161	369	154	126	312	718	383	525	517	36
229	158	371	206	162	326	417	271	304	296	36
237	162	374	173	133	333	663	423	558	547	36
190	141	344	138	110	322	225	489	487	472	36
202	141	366	177	143	318	791	392	549	539	36
270	185	373	156	118	339	154	237	260	235	36
267	190	360	328	252	334	1023	232	263	243	36
230	151	391	213	165	331	836	496	654	641	36
230	180	327	169	149	289	214	362	357	343	36
356	210	435	223	149	384	197	240	256	238	36
256	187	351	196	155	323	247	400	405	395	36
249	169	378	229	182	322	725	487	623	617	36
287	200	367	186	147	324	480	431	524	514	36
381	247	395	278	207	344	370	241	272	245	36
240	167	368	186	146	325	584	402	519	510	36
577	326	453	537	339	406	440	247	315	258	36
232	165	360	132	103	328	345	415	462	454	36
253	174	373	169	136	319	627	401	528	519	36
316	218	372	236	188	322	555	461	575	561	36
293	204	369	194	157	317	475	349	445	422	36
318	211	386	212	155	351	142	250	242	242	36
205	159	329	232	194	305	717	396	536	530	37
262	183	366	205	164	320	583	473	587	578	37
300	210	364	203	160	325	503	235	262	240	37
279	201	356	162	129	322	107	325	292	272	37
270	186	372	167	132	325	418	381	468	443	37
252	187	346	202	164	314	537	476	579	571	37
259	181	368	236	189	319	704	375	524	506	37
257	180	365	160	117	350	230	251	253	249	37
299	200	382	184	145	324	384	238	268	242	37
236	172	352	137	110	318	249	237	251	237	37
243	169	367	184	140	336	246	239	256	239	37
253	171	380	215	158	348	676	455	590	580	37
257	195	338	172	140	315	697	374	518	503	37
256	187	351	193	154	319	669	447	583	571	37
324	209	396	236	170	354	150	246	257	240	37
237	174	348	227	188	310	581	235	256	240	37
318	216	378	182	142	329	930	234	259	242	37
229	159	367	164	129	326	94	501	396	372	37
285	193	378	142	111	329	249	243	259	243	37
[truncated: 50,043 more rows]
