# Supplementary material for: The coordinated action of UFMylation and the RQC pathways clears arrested polypeptides at the ER
Source: EMBO J. 2026 Mar 25;45(9):3252–75. doi: 10.1038/s44318-026-00753-9 (PMC13144351; doi:10.1038/s44318-026-00753-9)
Supplement: Supplementary file 5 — Source data Fig. 2 [file 44318_2026_753_MOESM5_ESM.zip › Figure 2/2E/2E.xlsx]

## Sheet: Tabelle1
		FLAG	RPS10	FLAG/RPS10		normalized to wt				FLAG	RPS10	FLAG/RPS10	normalized to wt
rep 1	wt	5692.05	18166	0.313335	0.332579	94.2137		rep 3	AAVS1	3234763	1363231	2.37286	100
rep 2	wt	8785.65	24971.8	0.351823		105.786			ANKZF1	4427063	1161850	3.81036	160.58
rep 1	UFM1	13228.8	23925.2	0.552922		166.253			ASCC3	3975601	1600748	2.48359	104.666
rep 2	UFM1	12770.7	23865.3	0.535114		160.898			UFM1	7986118	1842217	4.33506	182.693
rep 1	ASCC3	7683.65	24829.2	0.309461		93.0487			NEMF	6717228	1868787	3.59443	151.481
rep 2	ASCC3	8201.41	24927.7	0.329007		98.9259			LTN1	4823319	1857980	2.596	109.404
rep 1	ANKZF1	13574.4	27266	0.49785		149.694
rep 2	ANKZF1	16083.3	27372.2	0.587578		176.673		rep 4	AAVS1	7122467	1463255	4.86755	100
rep 1	NEMF	18982.8	20587.1	0.922072		277.249			ANZF1	7097137	1129986	6.28073	129.033
rep 2	NEMF	22144.5	21635.7	1.02352		307.751			ASCC3	8032928	1029709	7.80116	160.269
rep 1	LTN1	19856.8	24255.4	0.818656		246.154			UFM1	15928279	1524981	10.4449	214.582
rep 2	LTN1	22683.7	28485.6	0.796319		239.437			NEMF	11332515	1353544	8.37248	172.006
									LTN1	10352934	985687	10.5033	215.781
								rep 5	AAVS1	1645300	1071408	1.53564	100
									ANZF1	2605792	845211	3.08301	200.763
									ASCC3	2405338	1104016	2.17872	141.877
									UFM1	6186703	1712059	3.6136	235.315
									NEMF	4197823	1217607	3.4476	224.505
									LTN1	7514981	1487798	5.05108	328.923
