# Supplementary material for: The coordinated action of UFMylation and the RQC pathways clears arrested polypeptides at the ER
Source: EMBO J. 2026 Mar 25;45(9):3252–75. doi: 10.1038/s44318-026-00753-9 (PMC13144351; doi:10.1038/s44318-026-00753-9)
Supplement: Supplementary file 5 — Source data Fig. 2 [file 44318_2026_753_MOESM5_ESM.zip › Figure 2/2G/2G.xlsx]

## Sheet: Tabelle1
											FLAG	RPS10	FLAG/RPS10	normalized
			FLAG	RPS3	FLAG/RPS3		normalized		rep 3	AAVS1	2492464	1528768	1.63037	100
	rep 1	wt	12680.4	10034.4	1.26369	1.09743	115.15			ANKZF1	3233950	1517919	2.13052	130.676
	rep 2	wt	11544.7	12398.1	0.931166		84.8499			ASCC3	3842627	1581354	2.42996	149.043
	rep 1	UFM1	6382.71	11543.5	0.552927		50.384			UFM1	4638261	1718242	2.69942	165.571
	rep 2	UFM1	7934.42	11326.4	0.700526		63.8335			NEMF	4136972	1645978	2.51338	154.16
	rep 1	ASCC3	7604.18	12010.7	0.633115		57.6909			LTN1	4189076	1760042	2.3801	145.985
	rep 2	ASCC3	8605.25	11655.5	0.7383		67.2756
	rep 1	ANKZF1	8643.59	10252.4	0.843082		76.8236		rep 4	AAVS1	4003071	1926797	2.07758	100
	rep 2	ANKZF1	9877.59	7954.47	1.24177		113.153			ANZF1	4189025	1882233	2.22556	107.123
	rep 1	NEMF	12354	9680.17	1.27622		116.292			ASCC3	4362730	1477578	2.95262	142.118
	rep 2	NEMF	12915.1	11917.1	1.08374		98.7529			UFM1	4384342	1288855	3.40173	163.736
	rep 1	LTN1	15013.1	11635.8	1.29026		117.571			NEMF	4481261	1466049	3.05669	147.128
	rep 2	LTN1	15768.9	11814.5	1.3347		121.621			LTN1	5014792	1553729	3.22758	155.353
									rep 5	AAVS1	4749053	745012	6.37447	100
										ANZF1	5167580	701824	7.36307	115.509
										ASCC3	4678233	855257	5.46997	85.8107
										UFM1	4226720	1073642	3.93681	61.759
										NEMF	3484014	1024556	3.40051	53.3458
										LTN1	3643899	758179	4.80612	75.3964
