# Supplementary material for: The coordinated action of UFMylation and the RQC pathways clears arrested polypeptides at the ER
Source: EMBO J. 2026 Mar 25;45(9):3252–75. doi: 10.1038/s44318-026-00753-9 (PMC13144351; doi:10.1038/s44318-026-00753-9)
Supplement: Supplementary file 6 — Source data Fig. 3 [file 44318_2026_753_MOESM6_ESM.zip]

Archive with 81 entries (55 files):
- Figure 3/
- Figure 3/3A/
- Figure 3/3A/Fig3A Western Blot labeled cropping.pdf
- Figure 3/3A/Membrane EEF2 replicates 1 upper and 2 lower.tif
- Figure 3/3A/Membrane UFM1.tif
- Figure 3/3A/replicate 2/
- Figure 3/3A/replicate 2/Membrane UFM1 replicate 2.tif
- Figure 3/3A/replicate 2/WB UFM1 lower exposure replicate 2.tif
- Figure 3/3A/replicate 2/WB UFM1 replicate 2.tif
- Figure 3/3A/replicate 3/
- Figure 3/3A/replicate 3/Membrane UFM1 replicate 3.tif
- Figure 3/3A/replicate 3/Membrane WB EEF2 replicate 3 upper.tif
- Figure 3/3A/replicate 3/WB EEF2 replicate 3 upper.tif
- Figure 3/3A/replicate 3/WB UFM1 lower exposure replicate 3.tif
- Figure 3/3A/replicate 3/WB UFM1 replicate 3.tif
- Figure 3/3A/WB EEF2 replicates 1 upper and 2 lower.tif
- Figure 3/3A/WB UFM1 lower exposure.tif
- Figure 3/3A/WB UFM1.tif
- Figure 3/3B+D/
- Figure 3/3B+D/3B+D.xlsx
- Figure 3/3C/
- Figure 3/3C/Fig3C Western Blot labeling replicate 1.pdf
- Figure 3/3C/Membrane EEF2 lower.tif
- Figure 3/3C/Membrane UFM1.tif
- Figure 3/3C/replicate 2/
- Figure 3/3C/replicate 2/Membrane EEF2 replicate 2 upper.tif
- Figure 3/3C/replicate 2/Membrane UFM1 replicate 2.tif
- Figure 3/3C/replicate 2/WB EEF2 replicate 2 upper.tif
- Figure 3/3C/replicate 2/WB UFM1 lower exposure replicate 2.tif
- Figure 3/3C/replicate 2/WB UFM1 replicate 2.tif
- Figure 3/3C/replicate 3/
- Figure 3/3C/replicate 3/Membrane EEF2 replicate 3 lower.tif
- Figure 3/3C/replicate 3/Membrane UFM1 replicate 3.tif
- Figure 3/3C/replicate 3/WB EEF2 replicate 3 lower.tif
- Figure 3/3C/replicate 3/WB UFM1 lower exposure replicate 3.tif
- Figure 3/3C/replicate 3/WB UFM1 replicate 3.tif
- Figure 3/3C/WB EEF2 lower.tif
- Figure 3/3C/WB UFM1 lower exposure.tif
- Figure 3/3C/WB UFM1.tif
- Figure 3/3E/
- Figure 3/3E/FLAG/
- Figure 3/3E/FLAG/CHEMI_03282023_152900_(Chemi).tif
- Figure 3/3E/FLAG/CHEMI_03282023_152900_(Membrane).tif
- Figure 3/3E/GAPDH/
- Figure 3/3E/GAPDH/CHEMI_03292023_132407_(Chemi).tif
- Figure 3/3E/GAPDH/CHEMI_03292023_132407_(Membrane).tif
- Figure 3/3E/UFM1/
- Figure 3/3E/UFM1/CHEMI_03282023_153658_(Chemi).tif
- Figure 3/3E/UFM1/CHEMI_03282023_153658_(Membrane).tif
- Figure 3/3F+G/
- Figure 3/3F+G/3F+G.xlsx
- Figure 3/3H/
- Figure 3/3H/GFP/
- Figure 3/3H/GFP/CHEMI_10082024_152737Chemi.tif
- Figure 3/3H/GFP/CHEMI_10082024_152737Membrane.tif
- Figure 3/3H/RPL26 long exposure/
- Figure 3/3H/RPL26 long exposure/CHEMI_10082024_152303Chemi.tif
- Figure 3/3H/RPL26 long exposure/CHEMI_10082024_152303Membrane.tif
- Figure 3/3H/RPL26 short exposure/
- Figure 3/3H/RPL26 short exposure/CHEMI_10082024_152223Chemi.tif
- Figure 3/3H/RPL26 short exposure/CHEMI_10082024_152223Membrane.tif
- Figure 3/3I/
- Figure 3/3I/3I.xlsx
- Figure 3/3J/
- Figure 3/3J/eEF2/
- Figure 3/3J/eEF2/CHEMI_07222025_164305Chemi.tif
- Figure 3/3J/eEF2/CHEMI_07222025_164305Membrane.tif
- Figure 3/3J/UFM1/
- Figure 3/3J/UFM1/CHEMI_07222025_164055Chemi.tif
- Figure 3/3J/UFM1/CHEMI_07222025_164055Membrane.tif
- Figure 3/3K/
- Figure 3/3K/ANKZF1 effect on UFMylation quantification.xlsx
- Figure 3/3L/
- Figure 3/3L/UFM1/
- Figure 3/3L/UFM1/CHEMI_12102024_122007_(Chemi)_raw.tif
- Figure 3/3L/UFM1/CHEMI_12102024_122007_(Membrane)_raw.tif
- Figure 3/3L/UGPase/
- Figure 3/3L/UGPase/CHEMI_12112024_173716_(Chemi)_raw.tif
- Figure 3/3L/UGPase/CHEMI_12112024_173716_(Membrane)_raw.tif
- Figure 3/3M/
- Figure 3/3M/3M.xlsx
