# Supplementary material for: The coordinated action of UFMylation and the RQC pathways clears arrested polypeptides at the ER
Source: EMBO J. 2026 Mar 25;45(9):3252–75. doi: 10.1038/s44318-026-00753-9 (PMC13144351; doi:10.1038/s44318-026-00753-9)
Supplement: Supplementary file 6 — Source data Fig. 3 [file 44318_2026_753_MOESM6_ESM.zip › Figure 3/3B+D/3B+D.xlsx]

## Sheet: Tabelle1
S267
dox only		Ctrl	ZNF598	ASCC3	PELO	NEMF	LTN1		dox only		Ctrl	ZNF598	ASCC3	PELO	NEMF	LTN1
rep 1	S2	1663295	1497473	1434775	1315150	4474410	4127338		rep 1	S2	1543108	1282568	1450624	1507772	4449816	3881724
	S1	5179255	5519193	4950213	4736686	6761118	6498929			S1	5571440	6274828	7078008	7546168	9431604	7357084
	S1+S2	6842550	7016666	6384988	6051836	11235528	10626267			S1+S2	7114548	7557396	8528632	9053940	13881420	11238808
	eEF2	5900166	6277833	6148551	5849126	6367182	6471959			eEF2	7195654	7256380	6672987	6343895	6604402	6261854
	norm.	1.15972	1.11769	1.03845	1.03466	1.7646	1.64189			norm.	0.988728	1.04148	1.27808	1.42719	2.10184	1.79481
	%ctrl	100	96.3756	89.5434	89.2159	152.157	141.577			%ctrl	100	105.336	129.265	144.346	212.58	181.527
S279
dox only		AAVS1	ZNF598	ASCC3	PELO	NEMF	LTN1			dox only all
	S2	1035684	781911	763425	751032	1390382	1160542				100	96.3756	89.5434	89.2159	152.157	141.577
	S1	2380872	2512439	2592486	2401812	3202640	2499202				100	86.9522	88.0145	84.7398	114.987	85.862
	S1+S2	3416556	3294350	3355911	3152844	4593022	3659744				100	105.336	129.265	144.346	212.58	181.527
	eEF2	2696822	2990562	3009676	2936830	3152936	3364444				100	95.3253	104.859	115.703	162.847	153.643
	norm.	1.26688	1.10158	1.11504	1.07355	1.45674	1.08777				100	104.155	109.694	101.351	124.268	142.666
	%ctrl	100	86.9522	88.0145	84.7398	114.987	85.862
										dox+ANS all
dox+ANS		AAVS1	ZNF598	ASCC3	PELO	NEMF	LTN1				100	55.8166	60.3477	76.2056	86.8023	81.8886
	S2	3506260	1979382	2080158	2934512	3837772	4307376				100	66.4431	71.6653	83.1132	95.4143	110.716
	S1	5194676	3501624	3594458	4707972	6013576	5756202				100	79.866	77.3245	79.6748	84.6773	79.0764
	S1+S2	8700936	5481006	5674616	7642484	9851348	10063578
	eEF2	3788600	4275722	4094386	4366770	4941710	5351084
	norm.	2.29661	1.28189	1.38595	1.75015	1.99351	1.88066
	%ctrl	100	55.8166	60.3477	76.2056	86.8023	81.8886
S279 new
dox only		AAVS1	ZNF598	ASCC3	PELO	NEMF	LTN1
rep 1	S2	422975	372435	420490	381395	686210	821905
	S1	1874775	2017190	1936900	1622390	2195305	2328235
	S1+S2	2297750	2389625	2357390	2003785	2881515	3150140
	eEF2	5326380	5811000	5211420	4014540	4101750	4752780
	norm.	0.431391	0.411224	0.452351	0.499132	0.702509	0.662799
	%ctrl	100	95.3253	104.859	115.703	162.847	153.643
dox only		AAVS1	ZNF598	ASCC3	PELO	NEMF	LTN1
rep 2	S2	756896	575019	634198	603694	1177628	1518556
	S1	2972187	3005946	3823354	2693125	3179112	4050382
	S1+S2	3729083	3580965	4457552	3296819	4356740	5568938
	eEF2	5648040	5207340	6154740	4926780	5310030	5912190
	norm.	0.660244	0.687676	0.724247	0.669163	0.820474	0.941942
	%ctrl	100	104.155	109.694	101.351	124.268	142.666
dox+ANS		AAVS1	ZNF598	ASCC3	PELO	NEMF	LTN1
rep 1	S2	1501115	865795	922215	992600	1609860	2049110
	S1	2416260	2186975	2264605	2273915	3370570	4388895
	S1+S2	3917375	3052770	3186820	3266515	4980430	6438005
	eEF2	5250570	6158220	5960190	5267760	6996240	7793820
	norm.	0.746086	0.495723	0.534684	0.620096	0.711872	0.82604
	%ctrl	100	66.4431	71.6653	83.1132	95.4143	110.716
dox+ANS		AAVS1	ZNF598	ASCC3	PELO	NEMF	LTN1
rep 2	S2	2958144	1461030	1399650	1964160	2564754	3170335
	S1	4976608	4354508	3575695	4540353	5232614	7261240
	S1+S2	7934752	5815538	4975345	6504513	7797368	10431575
	eEF2	5011740	4599210	4064070	5156430	5816160	8332170
	norm.	1.58323	1.26446	1.22423	1.26144	1.34064	1.25196
	%ctrl	100	79.866	77.3245	79.6748	84.6773	79.0764
