# Supplementary material for: The coordinated action of UFMylation and the RQC pathways clears arrested polypeptides at the ER
Source: EMBO J. 2026 Mar 25;45(9):3252–75. doi: 10.1038/s44318-026-00753-9 (PMC13144351; doi:10.1038/s44318-026-00753-9)
Supplement: Supplementary file 6 — Source data Fig. 3 [file 44318_2026_753_MOESM6_ESM.zip › Figure 3/3F+G/3F+G.xlsx]

## Sheet: Tabelle1
siRQC transient transfection UFMylation levels
		No transient transfection					CytoK0				CytoK20				ERK0				ERK20				No siRNA
MM23		No siRNA	Ctrl	ACSS3	Pelota	ZNF598	Ctrl	ACSS3	Pelota	ZNF598	Ctrl	ACSS3	Pelota	ZNF598	Ctrl	ACSS3	Pelota	ZNF598	Ctrl	ACSS3	Pelota	ZNF598	No tr.	CytoK0	CytoK20	ERK0	ERK20
	UFM1 S1+S2	2103638	2049649	1500973	1848377	1239346					2158759	1717653	1837874	1494567					3077060	2075312	2776351	1671540
	GAPDH	5553342	5146829	4745008	4939613	4628274					3674433	4131728	3753235	4601251					4151309	3751027	3921269	4002678
	normalized	0.378806	0.398235	0.316327	0.374195	0.267777					0.587508	0.415723	0.489677	0.324818					0.741226	0.553265	0.708024	0.417605
	% control		100	79.4321	93.9632	67.2409					100	70.7603	83.3482	55.2873					100	74.6418	95.5206	56.3398
MM28	UFM1 S1+S2	940536	2931606	3196674	3819192	2990260	1299356	1167800	1015592	1726707	1726759	1873130	1808106	1125265	2089144	2013243	2140915	1641897	3888462	2718851	2168613	2937628	2584823	1738213	3047572	2159132	3266282
	Vinculin	1241658	2093773	1901474	2915739	1320354	1236736	408486	151484	825760	1523971	2108572	1593699	833036	2908941	2541338	2546990	1568359	1679895	1657915	1867577	2147158	3360800	1607471	2951857	2877193	3559455
	normalized	0.757484	1.40015	1.68116	1.30985	2.26474	1.05063	2.85885	6.70429	2.09105	1.13307	0.888341	1.13453	1.3508	0.71818	0.792198	0.840567	1.04689	2.31471	1.63992	1.16119	1.36815	0.769109	1.08133	1.03243	0.75043	0.917635
	% control		100	120.069	93.5507	161.749	100	272.107	638.119	199.028	100	78.4015	100.13	119.216	100	110.306	117.041	145.77	100	70.848	50.1658	59.1067	100	140.596	134.236	97.5713	119.311
MM48	UFM1 S1+S2	4156712	3442124	3005094	3229954	3615460	3056718	2885272	3781422	3070634	1462459	1779620	1741066	1609996	3289404	2675822	2987455	2941788	3438723	3348091	4006350	2976840	3482300	3532097	4110461	3638678	4625730
	Vinculin	1086669	1339213	977966	1180457	740060	1021078	899382	564720	615003	1015344	893905	750372	529554	650975	831113	838992	588513	794305	1011807	823503	789350	1234235	1263003	959760	953353	780921
	normalized	3.82519	2.57026	3.0728	2.73619	4.88536	2.99362	3.20806	6.6961	4.99288	1.44036	1.99084	2.32027	3.04029	5.05304	3.21956	3.56077	4.99868	4.32922	3.30902	4.86501	3.77125	2.82142	2.79659	4.2828	3.81672	5.92343
	% control		100	119.552	106.456	190.073	100	107.163	223.679	166.784	100	138.218	161.09	211.079	100	63.7154	70.4678	98.9242	100	76.4345	112.376	87.1116	100	99.1197	151.796	135.276	209.945
			100	79.4321	93.9632	67.2409					100	70.7603	83.3482	55.2873					100	74.6418	95.5206	56.3398
			100	120.069	93.5507	161.749	100	272.107	638.119	199.028	100	78.4015	100.13	119.216	100	110.306	117.041	145.77	100	70.848	50.1658	59.1067	100	140.596	134.236	97.5713	119.311
			100	119.552	106.456	190.073	100	107.163	223.679	166.784	100	138.218	161.09	211.079	100	63.7154	70.4678	98.9242	100	76.4345	112.376	87.1116	100	99.1197	151.796	135.276	209.945
MM128								MM130								MM130 rerun
	CytoK0		UFM1	eEF2	normalized	% control+				UFM1	eEF2	norm	% control					UFM1	eEF2	norm	% control
		siCtrl	616725	958761	0.643252	100		CytoK0	siCtrl	1621181	1467597	1.10465	100			CytoK0	siCtrl	2436059	1723101	1.41376	100
		siASCC3	973066	1372326	0.709063	110.231			siASCC3	1640073	1953646	0.839493	75.9963				siASCC3	2779912	1428190	1.94646	137.679
		siPelota	1563788	909824	1.71878	267.202			siPelota	2564296	2005570	1.27859	115.746				siPelota	3872847	1320518	2.93282	207.448
		siZNF598	1900529	657833	2.88908	449.136			siZNF598	2890657	1685976	1.71453	155.21				siZNF598	2998015	934881	3.20684	226.83
		siCtrl	2899566	959276	3.02266	100		ERK0	siCtrl	590780	1093586	0.540223	100			MM48	siCtrl	2709959	1307356	2.07285	100
		siASCC3	3975582	1303776	3.04928	100.881			siASCC3	599192	1080039	0.554787	102.696				siASCC3	2147331	1369669	1.56777	75.6336
		siPelota	6221167	947910	6.56304	217.128			siPelota	1029988	1129324	0.912039	168.827				siPelota	2521937	1078924	2.33746	112.765
		siZNF598	5148738	825915	6.23398	206.241			siZNF598	1205142	990790	1.21634	225.156				siZNF598	1972727	684070	2.88381	139.123
									siCtrl	698339	1109828	0.629232	100
									siASCC3	867826	1147679	0.756157	120.172
									siPelota	673990	1023211	0.658701	104.683
									siZNF598	620660	1196024	0.518936	82.4714
