# Supplementary material for: The coordinated action of UFMylation and the RQC pathways clears arrested polypeptides at the ER
Source: EMBO J. 2026 Mar 25;45(9):3252–75. doi: 10.1038/s44318-026-00753-9 (PMC13144351; doi:10.1038/s44318-026-00753-9)
Supplement: Supplementary file 6 — Source data Fig. 3 [file 44318_2026_753_MOESM6_ESM.zip › Figure 3/3I/3I.xlsx]

## Sheet: Tabelle1
MM118											RPS3
	AAVS1	17016576	11550794	0.678797	100		6630394	1.7421	100		1368527	8.44031	100
	NEMF	25756665	16761957	0.650781	95.8728		6897832	2.43003	139.489		1450545	11.5556	136.91
MM123											RPS10
	AAVS1	11381829	5913281	0.519537	100		2104038	2.81044	100		1675092	3.53012	100
	NEMF	9507706	7246458	0.762167	146.701		2224310	3.25785	115.919		1250555	5.79459	164.147
MM124											RPS10
	AAVS1	1938793	3445258	1.77701	100		1832183	1.88041	100		1314164	2.62163	100
	NEMF	2480108	3417513	1.37797	77.5442		917898	3.72319	197.999		1296107	2.63675	100.577
MM129											RPS10
	AAVS1	3503410	1167671	0.333296	100		941765	1.23988	100		1570282	0.743606	100
	NEMF	5274650	1928454	0.365608	109.695		1147578	1.68046	135.534		1432699	1.34603	181.014
