# Supplementary material for: The coordinated action of UFMylation and the RQC pathways clears arrested polypeptides at the ER
Source: EMBO J. 2026 Mar 25;45(9):3252–75. doi: 10.1038/s44318-026-00753-9 (PMC13144351; doi:10.1038/s44318-026-00753-9)
Supplement: Supplementary file 6 — Source data Fig. 3 [file 44318_2026_753_MOESM6_ESM.zip › Figure 3/3K/ANKZF1 effect on UFMylation quantification.xlsx]

## Sheet: Tabelle1
			UFMylated RPL26			eEF2			normalized			% AAVS1
			rep1	rep2	rep3	rep1	rep2	rep3
	ERK20	AAVS1	2409181	3580008	2628156	3459670	2906124	8234811	0.696362	1.23188	0.319152	100	100	100
		ANKZF1	2247607	3343268	2599692	2458746	2358468	8270238	0.914127	1.41756	0.314343	131.272	115.072	98.4932
