# Supplementary material for: The coordinated action of UFMylation and the RQC pathways clears arrested polypeptides at the ER
Source: EMBO J. 2026 Mar 25;45(9):3252–75. doi: 10.1038/s44318-026-00753-9 (PMC13144351; doi:10.1038/s44318-026-00753-9)
Supplement: Supplementary file 6 — Source data Fig. 3 [file 44318_2026_753_MOESM6_ESM.zip › Figure 3/3M/3M.xlsx]

## Sheet: BR1
	UFM1	UGPase
	Density	Density
Col-0	18849	15426	1.2219	1
ascc3	4657	18801	0.2477	0.202717
pelota	4370	19050	0.229396	0.187738
ltn1	15954	21756	0.733315	0.600144
nemf	16620	20774	0.800039	0.654751
rqc1	16631	21588	0.770382	0.630479
edf1	15402	19142	0.804618	0.658499

## Sheet: BR2
	UFM1	UGPase
	Density	Density
Col-0	31208	38646	0.807535	1
ascc3	10910	32780	0.332825	0.412149
pelota	6551	29279	0.223744	0.27707
ltn1	26454	27900	0.948172	1.17416
nemf	21605	29131	0.74165	0.918412
rqc1	31925	32674	0.977077	1.20995
edf1	24612	35838	0.686757	0.850436

## Sheet: BR3
	UFM1	UGPase
	Density	Density
Col-0	32712	16552	1.97632	1
ascc3	11252	16508	0.681609	0.344888
pelota	5485	17343	0.316266	0.160028
ltn1	25736	18199	1.41414	0.715545
nemf	21356	17127	1.24692	0.630931
rqc1	23724	20688	1.14675	0.580247
edf1	17541	18078	0.970295	0.490961

## Sheet: Sheet4
		BR1	BR2	BR3	Average
	Col-0	1	1	1	1
	ascc3	0.202717	0.412149	0.344888	0.319918
	pelota	0.187738	0.27707	0.160028	0.208279
	ltn1	0.600144	1.17416	0.715545	0.829948
	nemf	0.654751	0.918412	0.630931	0.734698
	rqc1	0.630479	1.20995	0.580247	0.806892
	edf1	0.658499	0.850436	0.490961	0.666632
		Col-0	ascc3	pelota	ltn1	nemf	rqc1	edf1
	BR1	1	0.202717	0.187738	0.600144	0.654751	0.630479	0.658499
	BR2	1	0.412149	0.27707	1.17416	0.918412	1.20995	0.850436
	BR3	1	0.344888	0.160028	0.715545	0.630931	0.580247	0.490961
