# Supplementary material for: The coordinated action of UFMylation and the RQC pathways clears arrested polypeptides at the ER
Source: EMBO J. 2026 Mar 25;45(9):3252–75. doi: 10.1038/s44318-026-00753-9 (PMC13144351; doi:10.1038/s44318-026-00753-9)
Supplement: Supplementary file 7 — Source data Fig. 4 [file 44318_2026_753_MOESM7_ESM.zip]

Archive with 70 entries (41 files):
- Figure 4/
- Figure 4/4D/
- Figure 4/4D/GFP eluate/
- Figure 4/4D/GFP eluate/CHEMI_10302024_145751_(Chemi)_raw.tif
- Figure 4/4D/GFP eluate/CHEMI_10302024_145751_(Membrane)_raw.tif
- Figure 4/4D/GFP lysate/
- Figure 4/4D/GFP lysate/CHEMI_10302024_160333_(Chemi)_raw.tif
- Figure 4/4D/GFP lysate/CHEMI_10302024_160333_(Membrane)_raw.tif
- Figure 4/4D/RPL26 eluate/
- Figure 4/4D/RPL26 eluate/High exposure/
- Figure 4/4D/RPL26 eluate/High exposure/CHEMI_10302024_150458_(Chemi)_raw.tif
- Figure 4/4D/RPL26 eluate/High exposure/CHEMI_10302024_150458_(Membrane)_raw.tif
- Figure 4/4D/RPL26 eluate/Low exposure/
- Figure 4/4D/RPL26 eluate/Low exposure/CHEMI_10302024_150312_(Chemi)_raw.tif
- Figure 4/4D/RPL26 eluate/Low exposure/CHEMI_10302024_150312_(Membrane)_raw.tif
- Figure 4/4D/RPL26 lysate/
- Figure 4/4D/RPL26 lysate/High exposure/
- Figure 4/4D/RPL26 lysate/High exposure/CHEMI_10302024_145036_(Chemi)_raw.tif
- Figure 4/4D/RPL26 lysate/High exposure/CHEMI_10302024_145036_(Membrane)_raw.tif
- Figure 4/4D/RPL26 lysate/Low exposure/
- Figure 4/4D/RPL26 lysate/Low exposure/CHEMI_10302024_144607_(Chemi)_raw.tif
- Figure 4/4D/RPL26 lysate/Low exposure/CHEMI_10302024_144607_(Membrane)_raw.tif
- Figure 4/4D/UFL1 eluate/
- Figure 4/4D/UFL1 eluate/CHEMI_10302024_151646_(Chemi)_raw.tif
- Figure 4/4D/UFL1 eluate/CHEMI_10302024_151646_(Membrane)_raw.tif
- Figure 4/4D/UFL1 lysate/
- Figure 4/4D/UFL1 lysate/CHEMI_10302024_154432_(Chemi)_raw.tif
- Figure 4/4D/UFL1 lysate/CHEMI_10302024_154432_(Membrane)_raw.tif
- Figure 4/4E/
- Figure 4/4E/4E.xlsx
- Figure 4/4F/
- Figure 4/4F/GFP eluate/
- Figure 4/4F/GFP eluate/CHEMI_10082024_151805_(Chemi)_raw.tif
- Figure 4/4F/GFP eluate/CHEMI_10082024_151805_(Membrane)_raw.tif
- Figure 4/4F/GFP pellet/
- Figure 4/4F/GFP pellet/CHEMI_10082024_151822_(Chemi)_raw.tif
- Figure 4/4F/GFP pellet/CHEMI_10082024_151822_(Membrane)_raw.tif
- Figure 4/4F/LTN1/
- Figure 4/4F/LTN1/CHEMI_10082024_160849_(Chemi)_raw.tif
- Figure 4/4F/LTN1/CHEMI_10082024_160849_(Membrane)_raw.tif
- Figure 4/4F/RPL26/
- Figure 4/4F/RPL26/High exposure/
- Figure 4/4F/RPL26/High exposure/CHEMI_10082024_151529_(Chemi)_raw.tif
- Figure 4/4F/RPL26/High exposure/CHEMI_10082024_151529_(Membrane)_raw.tif
- Figure 4/4F/RPL26/Low exposure/
- Figure 4/4F/RPL26/Low exposure/CHEMI_10082024_151503_(Chemi)_raw.tif
- Figure 4/4F/RPL26/Low exposure/CHEMI_10082024_151503_(Membrane)_raw.tif
- Figure 4/4F/UFL1/
- Figure 4/4F/UFL1/CHEMI_10082024_161146_(Chemi)_raw.tif
- Figure 4/4F/UFL1/CHEMI_10082024_161146_(Membrane)_raw.tif
- Figure 4/4G+H/
- Figure 4/4G+H/4G+H.xlsx
- Figure 4/4I/
- Figure 4/4I/GFP/
- Figure 4/4I/GFP/CHEMI_10232025_175120Chemi.tif
- Figure 4/4I/GFP/CHEMI_10232025_175120Membrane.tif
- Figure 4/4I/NEMF/
- Figure 4/4I/NEMF/CHEMI_10232025_173821Chemi.tif
- Figure 4/4I/NEMF/CHEMI_10232025_173821Membrane.tif
- Figure 4/4I/RPL26 high exposure/
- Figure 4/4I/RPL26 high exposure/CHEMI_10232025_180325Chemi.tif
- Figure 4/4I/RPL26 high exposure/CHEMI_10232025_180325Membrane.tif
- Figure 4/4I/RPL26 low exposure/
- Figure 4/4I/RPL26 low exposure/CHEMI_10232025_175636Chemi.tif
- Figure 4/4I/RPL26 low exposure/CHEMI_10232025_175636Membrane.tif
- Figure 4/4I/RPS10/
- Figure 4/4I/RPS10/CHEMI_10232025_174603Chemi.tif
- Figure 4/4I/RPS10/CHEMI_10232025_174603Membrane.tif
- Figure 4/4J/
- Figure 4/4J/4J.xlsx
