# Supplementary material for: The coordinated action of UFMylation and the RQC pathways clears arrested polypeptides at the ER
Source: EMBO J. 2026 Mar 25;45(9):3252–75. doi: 10.1038/s44318-026-00753-9 (PMC13144351; doi:10.1038/s44318-026-00753-9)
Supplement: Supplementary file 7 — Source data Fig. 4 [file 44318_2026_753_MOESM7_ESM.zip › Figure 4/4E/4E.xlsx]

## Sheet: 3E
MM114		GFP eluates	UFL	normalized	% of ERK20
	ERK0	1523312	125102	0.082125	64.959
	ERK20	4817519	609059	0.126426	100
MM115
	ERK0	545200	1916071	3.51444	469.465
	ERK20	2952285	2210092	0.748604	100
MM119
	ERK0	7771056	997252	0.128329	26.8023
	ERK20	3191950	1528302	0.478799	100
MM122
	ERK0	1473224	401588	0.272591	27.7741
	ERK0 2x	4760349	745460	0.156598	15.9556
	ERK20	1034259	1015081	0.981457	100
	ERK20 1.5x	2235083	2001324	0.895414	91.2331
