# Supplementary material for: The coordinated action of UFMylation and the RQC pathways clears arrested polypeptides at the ER
Source: EMBO J. 2026 Mar 25;45(9):3252–75. doi: 10.1038/s44318-026-00753-9 (PMC13144351; doi:10.1038/s44318-026-00753-9)
Supplement: Supplementary file 7 — Source data Fig. 4 [file 44318_2026_753_MOESM7_ESM.zip › Figure 4/4G+H/4G+H.xlsx]

## Sheet: 3G+H
ERK20
MM118		GFP eluates	UFL	normalized	% of AAVS1
	AAVS1 KO	9718425	1966222	0.202319	100
	NEMF KO	11997193	2675895	0.223043	110.243
	UFM1 KO	8528571	1704239	0.199827	98.7683
MM123		GFP eluates	UFL	normalized	% of AAVS1
	AAVS1 KO	3269222	1252576	0.383142	100
	NEMF KO	2875496	528243	0.183705	47.947
	UFM1 KO	3195571	828992	0.259419	67.7083
MM124		GFP eluates	UFL	normalized	% of AAVS1
	AAVS1 KO	2087320	281660	0.134939	100
	NEMF KO	2616906	758786	0.289955	214.88
	UFM1 KO	2930544	1578862	0.538761	399.264
MM129		GFP eluates	UFL	normalized	% of AAVS1
	AAVS1 KO	1780458	1544143	0.867273	100
	NEMF KO	2203820	893800	0.405569	46.7637
	UFM1 KO	2153571	999536	0.46413	53.516
ERK20
MM118		GFP eluates	LTN1	norm
	AAVS1 KO	9718425	2016058	0.207447	100
	NEMF KO	11997193	698792	0.0582463	28.0777
	UFM1 KO	8528571	1024040	0.120072	57.8807
MM123		GFP eluates	LTN1
	AAVS1 KO	3269222	1920157	0.587344	100
	NEMF KO	2875496	1059909	0.3686	62.7572
	UFM1 KO	3195571	2952496	0.923934	157.307
MM124		GFP eluates	LTN1
	AAVS1 KO	2087320	979819	0.469415	100
	NEMF KO	2616906	636734	0.243316	51.8338
	UFM1 KO	2930544	925277	0.315736	67.2615
MM129		GFP eluates	LTN1
	AAVS1 KO	1780458	265698	0.14923	100
	NEMF KO	2203820	93708	0.0425207	28.4934
	UFM1 KO	2153571	193125	0.0896766	60.0928
