# Supplementary material for: The coordinated action of UFMylation and the RQC pathways clears arrested polypeptides at the ER
Source: EMBO J. 2026 Mar 25;45(9):3252–75. doi: 10.1038/s44318-026-00753-9 (PMC13144351; doi:10.1038/s44318-026-00753-9)
Supplement: Supplementary file 7 — Source data Fig. 4 [file 44318_2026_753_MOESM7_ESM.zip › Figure 4/4J/4J.xlsx]

## Sheet: 4J
MM177		NEMF	NEMF background	NEMF norm.	GFP	NEMF/GFP	% ERK20 DMSO
	ERK0 DMSO	640313	470029	170284	337699	0.504248	54.0711
	ERK0 MG132	547390	570458	-23068	582905	-0.0395742	-4.24359
	ERK20 DMSO	1081204	572981	508223	544974	0.932564	100
	ERK20 MG132	995502	490987	504515	818321	0.616525	66.1107
MM179		NEMF	NEMF background	NEMF norm.	GFP	NEMF/GFP
	ERK0 DMSO	411055	368556	42499	613701	0.0692503	3.46103
	ERK0 MG132	257279	289489	-32210	1704925	-0.0188923	-0.944212
	ERK20 DMSO	824857	346132	478725	239260	2.00086	100
	ERK20 MG132	421827	309278	112549	316512	0.355592	17.772
MM182		NEMF	NEMF background	NEMF norm.	GFP	NEMF/GFP
	ERK0 DMSO	510413	391219	1.30467	2235347	5.83656e-07	2.51665
	ERK0 MG132	493859	847387	0.582802	809214	7.20208e-07	3.10545
	ERK20 DMSO	1245917	497568	2.50401	107970	2.31918e-05	100
	ERK20 MG132	742681	510070	1.45604	205904	7.07144e-06	30.4912
