# Supplementary material for: The coordinated action of UFMylation and the RQC pathways clears arrested polypeptides at the ER
Source: EMBO J. 2026 Mar 25;45(9):3252–75. doi: 10.1038/s44318-026-00753-9 (PMC13144351; doi:10.1038/s44318-026-00753-9)
Supplement: Supplementary file 8 — Source data Fig. 5 [file 44318_2026_753_MOESM8_ESM.zip]

Archive with 37 entries (22 files):
- Figure 5/
- Figure 5/5A/
- Figure 5/5A/FLAG/
- Figure 5/5A/FLAG/CHEMI_08222025_180645Chemi.tif
- Figure 5/5A/FLAG/CHEMI_08222025_180645Membrane.tif
- Figure 5/5A/GAPDH/
- Figure 5/5A/GAPDH/CHEMI_08222025_180920Chemi.tif
- Figure 5/5A/GAPDH/CHEMI_08222025_180920Membrane.tif
- Figure 5/5A/Ub input lysate/
- Figure 5/5A/Ub input lysate/CHEMI_08222025_180320Chemi.tif
- Figure 5/5A/Ub input lysate/CHEMI_08222025_180320Membrane.tif
- Figure 5/5A/Ub TUBE IP/
- Figure 5/5A/Ub TUBE IP/CHEMI_08222025_180019Chemi.tif
- Figure 5/5A/Ub TUBE IP/CHEMI_08222025_180019Membrane.tif
- Figure 5/5B/
- Figure 5/5B/5B.xlsx
- Figure 5/5C/
- Figure 5/5C/GFP/
- Figure 5/5C/GFP/CHEMI_10282025_173257Chemi.tif
- Figure 5/5C/GFP/CHEMI_10282025_173257Membrane.tif
- Figure 5/5C/LTN1/
- Figure 5/5C/LTN1/CHEMI_10282025_163645Chemi.tif
- Figure 5/5C/LTN1/CHEMI_10282025_163645Membrane.tif
- Figure 5/5C/NEMF/
- Figure 5/5C/NEMF/CHEMI_10282025_172029Chemi.tif
- Figure 5/5C/NEMF/CHEMI_10282025_172029Membrane.tif
- Figure 5/5C/RPL26 high exposure/
- Figure 5/5C/RPL26 high exposure/CHEMI_10282025_173725Chemi.tif
- Figure 5/5C/RPL26 high exposure/CHEMI_10282025_173725Membrane.tif
- Figure 5/5C/RPL26 low exposure/
- Figure 5/5C/RPL26 low exposure/CHEMI_10282025_173549Chemi.tif
- Figure 5/5C/RPL26 low exposure/CHEMI_10282025_173549Membrane.tif
- Figure 5/5C/RPS10/
- Figure 5/5C/RPS10/CHEMI_10282025_172847Chemi.tif
- Figure 5/5C/RPS10/CHEMI_10282025_172847Membrane.tif
- Figure 5/5D+E/
- Figure 5/5D+E/5D+E.xlsx
