# Supplementary material for: The coordinated action of UFMylation and the RQC pathways clears arrested polypeptides at the ER
Source: EMBO J. 2026 Mar 25;45(9):3252–75. doi: 10.1038/s44318-026-00753-9 (PMC13144351; doi:10.1038/s44318-026-00753-9)
Supplement: Supplementary file 8 — Source data Fig. 5 [file 44318_2026_753_MOESM8_ESM.zip › Figure 5/5B/5B.xlsx]

## Sheet: Tabelle1
	Experiment number
		ERK20
	MM161	Ub EL	FLAG EL	FLAG/Ub	normalized
DMSO	AAVS1	16372331	4089267	0.249767	100
	LTN1	18422365	7209084	0.391322	156.675
	UFM1	19672937	11705157	0.594988	238.217
MG132	AAVS1	21550036	13557596	0.629122	100
	LTN1	20376571	15952142	0.782867	124.438
	UFM1	24071893	4868233	0.202237	32.146
	MM165
DMSO	AAVS1	13176176	14788102	1.12234	100
	UFM1	13322473	13882636	1.04205	92.8462
	LTN1	16118689	16065180	0.99668	88.8041
MG132	AAVS1	15899689	18100558	1.13842	100
	UFM1	13172168	19363866	1.47006	129.131
	LTN1	12943846	28257567	2.18309	191.764
	MM167
DMSO	AAVS1	16937398	11623405	0.686257	100
	UFM1	17561900	11180572	0.636638	92.7696
	LTN1	20901147	13648241	0.65299	95.1524
MG132	AAVS1	16709303	16574684	0.991943	100
	UFM1	21579945	15507826	0.718622	72.4459
	LTN1	16186876	19746500	1.21991	122.982
	MM170
DMSO	AAVS1	5383263	12387739	2.30116	100
	UFM1	5856610	14042437	2.39771	104.196
	LTN1	5308823	13337908	2.5124	109.18
MG132	AAVS1	5490948	20284043	3.69409	100
	UFM1	5003641	18588280	3.71495	100.565
	LTN1	5657364	22543947	3.98489	107.872
		ERK20
	MM178	UB EL	FLAG EL	FLAG/Ub	FLAG/Ub
DMSO	AAVS1	5011839	29086237	5.80351	100
	UFM1	7107566	30105921	4.23576	72.9862
BTZ	AAVS1	7665069	31288850	4.08201	100
	UFM1	3059856	24599280	8.03936	196.946
	MM180
DMSO	AAVS1	10146389	12940671	1.2754	100
	UFM1	9829576	13311440	1.35422	106.181
BTZ	AAVS1	13196360	18895606	1.43188	100
	UFM1	13532254	15423652	1.13977	79.5995
	MM183
DMSO	AAVS1	18747328	21150695	1.1282	100
	UFM1	7866362	22419264	2.85002	252.617
BTZ	AAVS1	17136963	25978890	1.51596	100
	UFM1	36548589	27222635	0.744834	49.1329
