# Supplementary material for: The coordinated action of UFMylation and the RQC pathways clears arrested polypeptides at the ER
Source: EMBO J. 2026 Mar 25;45(9):3252–75. doi: 10.1038/s44318-026-00753-9 (PMC13144351; doi:10.1038/s44318-026-00753-9)
Supplement: Supplementary file 8 — Source data Fig. 5 [file 44318_2026_753_MOESM8_ESM.zip › Figure 5/5D+E/5D+E.xlsx]

## Sheet: 5D+E
MM184
	Eluate
	LTN1	GFP	LTN1/GFP	% AAVS1
ERK0 AAVS1	151955	740190	0.205292	100
ERK0 LTN1	105834	741768	0.142678	69.5001
ERK0 UFSP2	293740	934430	0.314352	153.124
ERK20 AAVS1	505065	554493	0.910859	100
ERK20 LTN1	188092	749152	0.251073	27.5644
ERK20 UFSP2	466758	743382	0.627884	68.9332
MM185
	Eluate
	LTN1	GFP	LTN1/GFP	% AAVS1
ERK0 AAVS1	255677	696455	0.367112	100
ERK0 LTN1	175205	855412	0.204819	55.7921
ERK0 UFSP2	479078	1048146	0.457072	124.505
ERK20 AAVS1	699695	458622	1.52565	100
ERK20 LTN1	177894	1247640	0.142584	9.34584
ERK20 UFSP2	809300	806902	1.00297	65.7408
MM186
	Eluate
	LTN1	GFP	LTN1/GFP	% AAVS1
ERK0 AAVS1	567250	325106	1.74482	100
ERK0 LTN1	287760	905403	0.317825	18.2154
ERK0 UFSP2	1036690	1104241	0.938826	53.8066
ERK20 AAVS1	1001918	560941	1.78614	100
ERK20 LTN1	320429	1241439	0.258111	14.4508
ERK20 UFSP2	2049072	1043145	1.96432	109.976
